# Supplementary material for: Rubisco is slow across the tree of life
Source: Proc Natl Acad Sci U S A. 2025 Nov 17;122(47):e2501433122. doi: 10.1073/pnas.2501433122 (PMC12663927; doi:10.1073/pnas.2501433122)
Supplement: Supplementary file 2 — Dataset S01 (XLSX) [file pnas.2501433122.sd01.xlsx]

## Sheet: Supplementary_Data_1
Supplementary Data 1: Carboxylation rates previously published in the literature
Note: All rates reported here are from radiometric assays, except Cousins et al. 2010 and Boyd et al. 2015 (mass spectrometry assay), Walker et al. 2013 (spectrophotometric coupled assay), and Yoshida et al. 2007 (anion-exchange chromatography assay).
identifier	species	prok_euk	form	large_subunit	small_subunit	rate_lit_30deg	reference
WP_011390153.1	Rhodospirillum rubrum	prok	Form 2	MDQSSRYVNLALKEEDLIAGGEHVLCAYIMKPKAGYGYVATAAHFAAESSTGTNVEVCTTDDFTRGVDALVYEVDEARELTKIAYPVALFDRNITDGKAMIASFLTLTMGNNQGMGDVEYAKMHDFYVPEAYRALFDGPSVNISALWKVLGRPEVDGGLVVGTIIKPKLGLRPKPFAEACHAFWLGGDFIKNDEPQGNQPFAPLRDTIALVADAMRRAQDETGEAKLFSANITADDPFEIIARGEYVLETFGENASHVALLVDGYVAGAAAITTARRRFPDNFLHYHRAGHGAVTSPQSKRGYTAFVHCKMARLQGASGIHTGTMGFGKMEGESSDRAIAYMLTQDEAQGPFYRQSWGGMKACTPIISGGMNALRMPGFFENLGNANVILTAGGGAFGH…		10.0712	Mueller-Cajar, Oliver, et al. “Directed Evolution of Rubisco in Escherichia Coli Reveals a Specificity-Determining Hydrogen Bond in the Form II Enzyme.” Biochemistry, vol. 46, no. 49, Dec. 2007, pp. 14067–74, doi:10.1021/bi700820a./Morell MK, Kane HJ, Andrews TJ (1990) Carboxylterminal deletion mutants of ribulosebisphosphate carboxylase from Rhodospirillum rubrum. FEBS Lett 265:41–45./Gutteridge…
WP_011500311.1	Methanococcoides burtonii DSM 6242/Methanococcoides burtonii	prok	Form 2/3	MSLIYEDLVKSLDSKQQAYVDLKLPDPTNGEFLLAVFHMIPGGDLNVLQAAAEIAAESSTGTNIKVSTETAFSRTMNARVYQLDLERELVWIAYPWRLFDRGGNVQNILTYIIGNILGMKEIQALKLMDIWFPPSMLEQYDGPSYTVDDMRKYLDVYDRPILGTIVKPKMGLTSAEYAEVCYDFWVGGGDFVKNDEPQANQDFCPYEKMVAHVKEAMDKAVKETGQKKVHSFNVSAADFDTMIERCEMITNAGFEPGSYAFLIDGITAGWMAVQTLRRRYPDVFLHFHRAAHGAFTRQENPIGFSVLVLSKFARLAGASGIHTGTAGIGKMKGTPAEDVVAAHSIQYLKSPGHFFEQTWSKIMDTDKDVINLVNEDLAHHVILEDDSWRAMKKCCPIVS…		1.8763	Alonso, Hernán, Michelle J. Blayney, Jennifer L. Beck, and Spencer M. Whitney. 2009. “Substrate-Induced Assembly of Methanococcoides Burtonii D-Ribulose-1,5-Bisphosphate Carboxylase/oxygenase Dimers into Decamers.” The Journal of Biological Chemistry 284 (49):33876–82./Wilson, Robert H., Hernan Alonso, and Spencer M. Whitney. 2016. “Evolving Methanococcoides Burtonii Archaeal Rubisco for Improved…
WP_011057346.1	Thermosynechococcus elongatus	prok	Form 1	MAYTQSKSQKVGYQAGVKDYRLTYYTPDYTPKDTDILAAFRVTPQPGVPFEEAAAAVAAESSTGTWTTVWTDLLTDLDRYKGCCYDIEPLPGEDNQFIAYIAYPLDLFEEGSVTNMLTSIVGNVFGFKALKALRLEDLRIPVAYLKTFQGPPHGIQVERDKLNKYGRPLLGCTIKPKLGLSAKNYGRAVYECLRGGLDFTKDDENINSQPFQRWRDRFLFVADAIHKAQAETGEIKGHYLNVTAPTCEEMLKRAEFAKELEMPIIMHDFLTAGFTANTTLSKWCRDNGMLLHIHRAMHAVMDRQKNHGIHFRVLAKCLRMSGGDHIHTGTVVGKLEGDKAVTLGFVDLLRENYIEQDRSRGIYFTQDWASMPGVMAVASGGIHVWHMPALVDIFGDDAV…	MKTLPKERRYETFSYLPPLSDAQIARQIQYAIDQGYHPCVEFNETSNAEIRYWTMWKLPLFNCTNAQDVLNEVQQCRSEYPNCFIRVVAFDNIKQCQVMSFIVYKPNQANSGYSGYRY	10.976	Wilson, R. H., Martin-Avila, E., Conlan, C. & Whitney, S. M. An improved Escherichia coli screen for Rubisco identifies a protein–protein interface that can enhance CO2-fixation kinetics. J. Biol. Chem. 293, 18–27 (2018).
WP_012536704.1	Acidithiobacillus/Acidithiobacillus ferrooxidans	prok	Form 1	MAVKKYEAGVKEYRQTYWAPEYVPLDSDILACFKITPQPGVDREEAAAAVAAESSTGTWTTVWTDLLTDMDYYKGRAYRIEDVPGDDTSFYAFIAYPIDLFEEGSVVNVFTSLVGNVFGFKAVRALRLEDVRFPLAYVKTCNGPPHGIQVERDKMNKYGRPMLGCTIKPKLGLSAKNYGRAVYECLRGGLDFTKDDENVNSQPFMRWRDRFLFVADAIHTAEAETGERKGHYLNVTAPSPEEMYERAEFAKELNMPIIMHDFLTGGFCANTGLARWCRKTGTLLHIHRAMHAVVDRNPHHGIHFRVLVKALRLSGGDHLHTGTVVGKLEGDRASTQGWVDLLRESFVPEDRSRGIFFDQDWGSMPGVFAVASGGIHVWHMPSLLAIFGDDAVFQFGGGT…	MADIQDYDSTPKYETFSYLPAMGPEKMRRQIAYLVNQGWNPGIEHVEPERASTYYWYMWKLPMFGEQSVDTVIAELEACHRAHSNHHVRLIGYDNYSQSQGSAFVVFRGR	16.3156	Tsai YC, Liew L, Guo Z, Liu D, Mueller-Cajar O. The CbbQO-type rubisco activases encoded in carboxysome gene clusters can activate carboxysomal form IA rubiscos. J Biol Chem. 2022 Jan;298(1):101476. doi: 10.1016/j.jbc.2021.101476. Epub 2021 Dec 8. PMID: 34890642; PMCID: PMC8718961.
WP_011130576.1	Prochlorococcus marinus/Prochlorococcus marinus MIT9313	prok	Form 1	MSKKYDAGVKEYRDTYWTPDYVPLDTDLLACFKCTGQEGVPREEVAAAVAAESSTGTWSTVWSELLTDLEFYKGRCYRIEDVPGDKESFYAFIAYPLDLFEEGSITNVLTSLVGNVFGFKALRHLRLEDIRFPMAFIKTCGGPPNGIVVERDRLNKYGRPLLGCTIKPKLGLSGKNYGRVVYECLRGGLDLTKDDENINSQPFQRWRERFEFVAEAVKLAQQETGEVKGHYLNCTATTPEEMYERAEFAKELDMPIIMHDYITGGFTANTGLANWCRKNGMLLHIHRAMHAVIDRHPKHGIHFRVLAKCLRLSGGDQLHTGTVVGKLEGDRQTTLGYIDNLRESFVPEDRSRGNFFDQDWGSMPGVFAVASGGIHVWHMPALLAIFGDDSCLQFGGGTH…	MPFQSTVGDYQTVATLETFGFLPPMTQDEIYDQIAYIIAQGWSPVIEHVHPSGSMQTYWSYWKLPFFGEKDLNMVVSELEACHRAYPDHHVRMVGYDAYTQSQGTAFVVFEGR	9.75972	Shih, Patrick M., Alessandro Occhialini, Jeffrey C. Cameron, P. John Andralojc, Martin A. J. Parry, and Cheryl A. Kerfeld. 2016. “Biochemical Characterization of Predicted Precambrian RuBisCO.” Nature Communications 7 (January). Nature Publishing Group:10382.
RME08239.1	Anaerolineae bacterium isolate J130 k99_112929/Anaerolineae bacterium	prok	Form 1	MQDKFYDAGVKDYREAHYYFDLGYQPDPATQVLAAFKITPRPGVAPEEAAAAVAAESSFATWTMVWSDHLVDPARYCARVYHLEPVDEGKRQWMAYIAYPLDLFEEGSIPNLMASLLGNVFGFKPLIALRLEDLYFPPAYLTTFQGPPHGIRQERDMLNKYGRPLLGATMKPKLGLSAKNYGRLIYEALVGGLDFTKDDENITSQTFMRWEHRFEASMEAVHKAEAMTGERKGHYLNVTAHTFDEIFKRAERAKELGSRIIMLDYLIAGMTAFTSVAQWCRENGILLHLHRAFHSVIDRNPDHGVAWPVLAKFARLVGGDHIHNGTIVGKLAGDPQELLDTARMLREPRVTRAEAPTIHFDQDWLSMPGTFPVASGGIHVWHMPALVHYFGDDSILQFG…	MKAQPRAGTFAYLPPLTDQEIRQQIEYIFAQGWMIGLEFSSQISAADTYWHWEKLPYFETRDPDFIMQEIQRMRQEYPRHYIMLTSYDHKRQSQNLSFLVHAPG	3.26313	Schulz, L. et al. Evolution of increased complexity and specificity at the dawn of form I Rubiscos. Science 378, 155–160 (2022).
WP_011242444.1	Synechococcus PCC6301/Synechococcus elongatus PCC 7942/Synechococcus elongatus PCC 6301	prok	Form 1	MPKTQSAAGYKAGVKDYKLTYYTPDYTPKDTDLLAAFRFSPQPGVPADEAGAAIAAESSTGTWTTVWTDLLTDMDRYKGKCYHIEPVQGEENSYFAFIAYPLDLFEEGSVTNILTSIVGNVFGFKAIRSLRLEDIRFPVALVKTFQGPPHGIQVERDLLNKYGRPMLGCTIKPKLGLSAKNYGRAVYECLRGGLDFTKDDENINSQPFQRWRDRFLFVADAIHKSQAETGEIKGHYLNVTAPTCEEMMKRAEFAKELGMPIIMHDFLTAGFTANTTLAKWCRDNGVLLHIHRAMHAVIDRQRNHGIHFRVLAKCLRLSGGDHLHSGTVVGKLEGDKASTLGFVDLMREDHIEADRSRGVFFTQDWASMPGVLPVASGGIHVWHMPALVEIFGDDSVLQF…	MSMKTLPKERRFETFSYLPPLSDRQIAAQIEYMIEQGFHPLIEFNEHSNPEEFYWTMWKLPLFDCKSPQQVLDEVRECRSEYGDCYIRVAGFDNIKQCQTVSFIVHRPGRY	17.5022	Whitehead, L., Long, B. M., Price, G. D. & Badger, M. R. Comparing the in vivo function of α-carboxysomes and β-carboxysomes in two model cyanobacteria. Plant Physiol. 165, 398–411 (2014)./Mueller-Cajar, O. & Whitney, S. M. Evolving improved Synechococcus Rubisco functional expression in Escherichia coli. Biochem. J 414, 205–214 (2008)./Greene, D. N., Whitney, S. M. & Matsumura, I. Artificially e…
RMG64267.1	Calditrichaeota bacterium	prok	Form 1	MPKGSISADNHQEFFKAGVEEYSAAGRYYYDPGYTPRDTEVLAAFRITPQPGVPREEAAAAVAAESSSGTWTTVWSDLLTDQARYAGRTYKLEDVPGNPDQFIAYIAYPLDLFEEGSLPNLMSSIVGNVFGFKAIRALRLEDLYIPPVLLKTFQGPPHGIQVERDLLNKYGRPLLGATMKPKLGLTAKNYGRVVYEALRGGLDFTKDDENITSQPFMRWYDRARFVMEAVHKAEAETGERKGHYLNVSAATMEEMYKRAEDAKALGSRIIMVDFLTVGFTAFASLSKWCRDNGILLHLHRAMHAVIDRQKNHGIHWRVLVKWARMVGGDHLHNGTVVGKLEGDRATTLGTTDLLRNDFVKRDLSRGIFFDQPWVSMPGVMPVASGGIHVWHIPELVEIF…	MYTETFSYLPQFSEKDIAKQVAYILKKGWIPGIEYTDDPGPHNSYWTFWKLPLFNARSVEEVLKELQACKQANPSSYIKITGYDNKRQGQVLSFLAYRPAN	5.75497	Schulz, L. et al. Evolution of increased complexity and specificity at the dawn of form I Rubiscos. Science 378, 155–160 (2022).
WP_012823801.1	H. neapolitanus/Halothiobacillus neapolitanus	prok	Form 1	MAVKKYSAGVKEYRQTYWMPEYTPLDSDILACFKITPQPGVDREEAAAAVAAESSTGTWTTVWTDLLTDMDYYKGRAYRIEDVPGDDAAFYAFIAYPIDLFEEGSVVNVFTSLVGNVFGFKAVRGLRLEDVRFPLAYVKTCGGPPHGIQVERDKMNKYGRPLLGCTIKPKLGLSAKNYGRAVYECLRGGLDFTKDDENINSQPFMRWRDRFLFVQDATETAEAQTGERKGHYLNVTAPTPEEMYKRAEFAKEIGAPIIMHDYITGGFTANTGLAKWCQDNGVLLHIHRAMHAVIDRNPNHGIHFRVLTKILRLSGGDHLHTGTVVGKLEGDRASTLGWIDLLRESFIPEDRSRGIFFDQDWGSMPGVFAVASGGIHVWHMPALVNIFGDDSVLQFGGGT…		13.2008	Chen, T. et al. Producing fast and active Rubisco in tobacco to enhance photosynthesis. Plant Cell 35, 795–807 (2022).
WP_095045405.1	Candidatus Promineofilum breve	prok	Form 1'	MEVRPVAIHNPLAGPKTVKARPTAELSDAYKAGVRAYAVDYYVPDYIPQDTDLLCAFRIQPRGVDMIEAAAAVAAESSTGTWTEVWSNQLTDIDFYKAKVYAITGDIAYIAYPLDLFEENSVVNIMSSIVGNVFGFKAVGALRLEDMRIPLALVKTFPGPRVGIYDERVWSNKWDRPLIGGTVKPKLGLSPKAYSTIIYECLSGGLDTSKDDENMNSQPFSRWRDRFMYAQEAVDRAAAETNEFKGHWHNVTAGSTEESLRRLEYAYELGSRMVMFDFLTAGFAASADIFKRAGELDMIVHCHRAMHAVFTRQANHGIAMRVVAKWLRLTGGDHLHTGTVVGKLEGSWNDTLGIIDILRERYVKANLEHGLYFDQDFGGLKASWPVASGGIHVHHVPDL…		3.30762	Banda DM, Pereira JH, Liu AK, Orr DJ, Hammel M, He C, Parry MAJ, Carmo-Silva E, Adams PD, Banfield JF, Shih PM. Novel bacterial clade reveals origin of form I Rubisco. Nat Plants. 2020 Sep;6(9):1158-1166. doi: 10.1038/s41477-020-00762-4. Epub 2020 Aug 31. PMID: 32868887.
AET10431.1	Chaetoceros calcitrans	euk	Form 1	DAAYTVKDTDVLALFRITPQPGVDPVEAAAAVAGESSTATWTVVWTDLLTACERYRAKAYRVDPVPNSTDSYFAFIAYECDLFEEGSLANLTASIIGNVFGFKAVAALRLEDMRIPHSYLKTFQGPATGIVVERERLNKYGTPLLGATVKPKLGLSGKNYGRVVYEGLKGGLDFLKDDENINSQPFMRWRERFLYCMEGINRASAATGEVKGSYLNVTAATMEEVYKRSEYAKAVGSVIIMIDLVMGYTAIQSIAYWARENDMLLHLHRAGNSTYARQKNHGINFRVICKWMRMSGVDHIHAGTVVGKLEGDPLMIKGFYDVLRLTTLDVNLPYGIFFEMDWASLRKCMPVASGGIHCGQMHQLIYYLGDDVVLQFGGGTIGHPDGIQAGATANRVALE…		4.44972	Young, Jodi N., Ana M. C. Heureux, Robert E. Sharwood, Rosalind E. M. Rickaby, François M. M. Morel, and Spencer M. Whitney. 2016. “Large Variation in the Rubisco Kinetics of Diatoms Reveals Diversity among Their Carbon-Concentrating Mechanisms.” Journal of Experimental Botany 67 (11):3445–56.
CCD10589.1	Panicum amarum	euk	Form 1	ETKASVGFKAGVKDYKLTYYTPEYETKDTDILAAFRVTPQPGVPPEEAGAAVAAESSTGTWTTVWTDGLTSLDRYKGRCYHIEPVPGEADQYICYIAYPLDLFEEGSVTNMFTSIVGNVFGFKALRALRLEDLRIPPAYSKTFQGPPHGIQVERDKLNKYGRPLLGCTIKPKLGLSAKNYGRACYECLRGGLDFTKDDENVNSQPFMRWRDRFVFCAEAIYKAQAETGEIKGHYLNATAATCEEMIKRAVFARELGVPIVMHDYITGGFTANTSLAHYCRDNGLLLHIHRAMHAVIDRQKNHGMHFRVLAKALRMSGGDHIHAGTVVGKLEGEREITLGFVDLLRDDFIEKDRSRGIFFTQDWVSMPGVIPVASGGIHVWHMPALTEIFGDDSVLQFGG…		5.3	Orr, D. J., Alcântara, A., Kapralov, M. V., Andralojc, P. J., Carmo-Silva, E., and Parry, M. A. J. (2016). Surveying Rubisco Diversity and Temperature Response to Improve Crop Photosynthetic Efficiency. Plant Physiol. 172, 707–717.
ABE76802.1	Atrichum undulatum	euk	Form 1	FKAGVKDYRLTYYTPDYETSETDILAAFRMTPQPGVPPEEAGAAVAAESSTGTWTTVWTDGLTSLDRYKGRCYDIEPVAGEENQFIAYVAYPLDLFEEGSVTNLFTSIVGNVFGFKALRALRLEDLRIPPAYSKTFQGPPHGIQVERDKLNKYGRPLLGCTIKPKLGLSAKNYGRAVYECLRGGLDFTKDDENVNSQPFMRWRDRFLFVAEAIYKSQGETNEIKGHYLNATAGTCEEMLKRAAFARELGAPIVMHDYLTGGFTANTTLAHYCRDNGLLLHIHRAMHAVIDRQKNHGMHFRVLAKALRLSGGDHIHAGTVVGKLEGERQVTLGFVDLLRDDYIEKDRSRGIYFTQDWVSLPGVLPVASGGIHVWHMPALTEIFGDDSVLQFGGGTLGHPW…		4.44972	Galmes, J., Kapralov, M. V., Andralojc, P., Conesa, M. À., Keys, A. J., Parry, M. A. J., and Flexas, J. (2014). Expanding knowledge of the Rubisco kinetics variability in plant species: environmental and evolutionary trends. Plant Cell Environ. 37, 1989–2001.
ACJ38561.1	Macrotyloma uniflorum	euk	Form 1	GFKAGVKDYKLTYYTPDYETKDTDILAAFRVTPQPGVPPEEAGAAVAAESSTGTWTTVWTDGLTSLDRYKGRCYHIEPVAGEESQFIAYVAYPLDLFEEGSVTNMFTSIVGNVFGFKALRALRLEDLRIPVSYIKTFQGPPHGIQVERDKLNKYGRPLLGCTIKPKLGLSAKNYGRAVYECLRGGLDFTKDDENVNSQPFMRWRDRFLFCAEAIYKAQAETGEIKGHYLNATAGTCEEMIKRAVFARELGVPIVMHDYLTGGFTANTSLAHYCRDNGLLLHIHRAMHAVIDRQKNHGMHFRVLAKALRLSGGDHVHSGTVVGKLEGEREITLGFVDLLRDDFVEKDRSRGIYFTQDWVSLPGVLPVASGGIHVWHMPALTEIFGDDSVLQFGGGTLGHP…		7.2	Orr, D. J., Alcântara, A., Kapralov, M. V., Andralojc, P. J., Carmo-Silva, E., and Parry, M. A. J. (2016). Surveying Rubisco Diversity and Temperature Response to Improve Crop Photosynthetic Efficiency. Plant Physiol. 172, 707–717.
CAO94528.1	Elymus farctus	euk	Form 1	GVGFQAGVKDYKLTYYTPEYETKDTDILAAFRVSPQPGVPPEEAGAAVAAESSTGTWTTVWTDGLTSLDRYKGRCYHIEPVPGEDNQFICYVAYPLDLFEEGSVTNMFTSIVGNVFGFKALRALRLEDLRIPPTYSKTFQGPPHGIQVERDKLNKYGRPLLGCTIKPKLGLSAKNYGRACYECLRGGLDFTKDDENVNSQPFMRWRDRFVFCAEAIYKSQAETGEIKGHYLNATAGTCEEMLKRAVFARELGVPIVMHDYLTGGFTANTTLAHYCRDNGLLLHIHRAMHAVIDRQKNHGMHFRVLAKALRMSGGDHVHSGTVVGKLEGEREITLGFVDLLRDDFIEKDRARGIFFTQDWVSMPGVIPVASGGIHVWHMPALTEIFGDDSVLQFGGGTLG…		4.5	Orr, D. J., Alcântara, A., Kapralov, M. V., Andralojc, P. J., Carmo-Silva, E., and Parry, M. A. J. (2016). Surveying Rubisco Diversity and Temperature Response to Improve Crop Photosynthetic Efficiency. Plant Physiol. 172, 707–717.
AEK34087.1	Euphorbia helioscopia	euk	Form 1	GVKDYKLTYYTPEYETKDTDILAAFRVTPQPGVPPEEAGAAVAAESSTGTWTTVWTDGLTSLDRYKGRCYHIEPVPGEETQFIAYVAYPLDLFEEGSVTNMFTSIVGNVFGFKALRALRLEDLRIPPAYTKTFQGPPHGIQVERDKLNKYGRPLLGCTIKPKLGLSAKNYGRAVYECLRGGLDFTKDDENVNSQPFMRWRDRFLFCAEAIFKSQAETGEIKGHYLNATAGTCEEMIKRAVFARELGVPIVMHDYLTGGFTANTTLAHYCRDNGLLLHIHRAMHAVIDRQKNHGIHFRVLAKALRMSGGDHIHAGPVVGKLEGEREITLGFVDLLRDDFLEKDRSRGIYFTQDWVSLPGVLPVASGGIHVWHMPALTEIFGDDSVLQFGGGTLGHPWGNA…		3.6	Orr, D. J., Alcântara, A., Kapralov, M. V., Andralojc, P. J., Carmo-Silva, E., and Parry, M. A. J. (2016). Surveying Rubisco Diversity and Temperature Response to Improve Crop Photosynthetic Efficiency. Plant Physiol. 172, 707–717.
AAF15318.1	Amphicarpaea bracteata	euk	Form 1	KASVGFKAGVKDYKLTYYTPDYETKDTDILAAFRVTPQPGVPPEEAGAAVAAESSTGTWTTVWTDGLTSLDRYKGRCYHIEPVAGEENQYIAYVAYPLDLFEEGSVTNMFTSIVGNVFGFKALRALRLEDLRIPISYVKTFQGPPHGTQVERDKLNKYGRPLLECTIKPKFRLSAKNYGRAVYECLRGGLDFTKDDENVNSQPFMRWRDRFLFCAEALFKAQTETGEIKGHYLNATAGTCEEMMKRAIFARELGVPIVMHDYLTGGFTANTSLAHYCRDNGLLLHIHRAMHAVIDRQKNHGMHFRVLAKALRLSGGDHVHAGTVVGKLEGEREITLGFVDLLRDDFIEKDRSRGIYFTQDWVSLPGVLPVASGGIHVWHMPALTEIFGDDSVLQFGGGT…		6.1	Orr, D. J., Alcântara, A., Kapralov, M. V., Andralojc, P. J., Carmo-Silva, E., and Parry, M. A. J. (2016). Surveying Rubisco Diversity and Temperature Response to Improve Crop Photosynthetic Efficiency. Plant Physiol. 172, 707–717.
AKG25052.1	Carpobrotus edulis	euk	Form 1	KASVGFKAGVKDYKLTYYTPDYQPQDTDILAAFRVSPQPGVPSEEAGAAVAAESSTGTWTTVWTDGLTSLDRYKGRCYHIDPVPGEDNQYICYVAYPLDLFEEGSVTNMFTSIVGNVFGFKALRALRLEDLRIPIAYVKTFQGPPHGIQVERDKLNKYGRPLLGCTIKPKLGLSAKNYGRAVYECLRGGLDFTKDDENVNSQPFMRWRDRFLFCAEAIYKAQAETGEIKGHYLNATAGTCEEMIKRAVFARELGVPIVMHDYLTGGFTANTSLSHYCRDNGLLLHIHRAMHAVIDRQKNHGMHFRVLAKALRLSGGDHIHAGTVVGKLEGERDITLGFVDLLRDDYTEIDATRGIYFTQSWVSTPGVLPVASGGIHVWHMPALTEIFGDDSVLQFGGGT…		5.33966	Galmes, J., Kapralov, M. V., Andralojc, P., Conesa, M. À., Keys, A. J., Parry, M. A. J., and Flexas, J. (2014). Expanding knowledge of the Rubisco kinetics variability in plant species: environmental and evolutionary trends. Plant Cell Environ. 37, 1989–2001.
BAF40678.1	Manihot esculenta	euk	Form 1	KASVGFKAGVKDYKLTYYTPDYQTKDTDILAAFRVTPQPGVPPEEAGAAVAAESSTGTWTTVWTDGLTSLDRYKGRCYGLEPVPGEENQYIAYVAYPLDLFEEGSVTNMFTSIVGNVFGFKALRALRLEDLRIPPAYSKTFQGPPHGIQVERDKLNKYGRPLLGCTIKPKLGLSAKNYGRAVYECLRGGLDFTKDDENVNSQPFMRWRDRFLFCAEAIYKAQAETGEIKGHYLNATAGTCEEMIKRAVFARELGAPIVMHDYLTGGFTANTSLAHYCRDNGLLLHIHRAMHAVIDRQKNHGMHFRVLAKALRLSGGDHIHAGTVVGKLEGERDITLGFVDLLRDDFIEKDRSRGIYFTQDWVSLPGVLPVASGGIHVWHMPALTEIFGDDSVLQFGGGT…		3.28827	Orr, D. J., Alcântara, A., Kapralov, M. V., Andralojc, P. J., Carmo-Silva, E., and Parry, M. A. J. (2016). Surveying Rubisco Diversity and Temperature Response to Improve Crop Photosynthetic Efficiency. Plant Physiol. 172, 707–717./Hermida-Carrera C, Kapralov MV, Galmes J. 2016. Rubisco catalytic properties and temperature response in crops. Plant Physiology, doi: 10.1104/pp.16.01846.
BAA07971.1	Foeniculum vulgare	euk	Form 1	KDYKLTYYTPEYETKDTDILAAFRVTPQPGVPPEEAGAAVAAESSTGTWTTVWTDGLTSLDRYKGRCYGIEPVAGEENQYIAYVAYPLDLFEEGSVTNMFTSIVGNVFGFKALRALRLEDLRIPVAYVKTFQGPPHGIQVERDKLNKYGRPLLGCTIKPKLGLSAKNYGRAVYECLRGGLDFTKDDENVNSQPFMRWRDRFLFCAEAIYKAQAETGEIKGHYLNATAGTCEEMMKRAIFARELGVPIVMHDYLTGGFTANTSLAHYCRDNGLLLHIHRAMHAVIDRQKNHGIHFRVLAKALRMSGGDHIHSGTVVGKLEGERDITLGFVDLLRDDFIEKDRSRGIYFTQDWVSLPGVLPVASGGIHVWHMPALTEIFGDDSVLQFGGGTLGHPWGNAPG…		7.3	Orr, D. J., Alcântara, A., Kapralov, M. V., Andralojc, P. J., Carmo-Silva, E., and Parry, M. A. J. (2016). Surveying Rubisco Diversity and Temperature Response to Improve Crop Photosynthetic Efficiency. Plant Physiol. 172, 707–717.
ABG24960.1	Citrullus lanatus	euk	Form 1	KLTYYTPEYETKDTDILAAFRVTPQPGVPPEEAGAAVAAESSTGTWTTVWTDGLTSLDRYKGRCYGIEPVPGEENQYIAYVAYPLDLFEEGSVTNMFTSIVGNVFGFKALRALRLEDLRIPTAYIKTFQGPPHGIQVERDKLNKYGRPLLGCTIKPKLGLSAKNYGRAVYECLRGGLDFTKDDENVNSQPFMRWRDRFLFCAEAIYKSQAETGEIKGHYLNATAGTCEEMMKRAVFARELGVPIVMHDYLTGGFTANTSLAHYCRDNGLLLHIHRAMHAVIDRQKNHGMHFRVLAKALRMSGGDHIHAGTVVGKLEGEREITLGFVDLLRDDFIEKDRSRGIYFTQDWVSLPGVLPVASGGIHVWHMPALTEIFGDDSVLQFGGGTLGHPWGNAPGAVA…		4	Orr, D. J., Alcântara, A., Kapralov, M. V., Andralojc, P. J., Carmo-Silva, E., and Parry, M. A. J. (2016). Surveying Rubisco Diversity and Temperature Response to Improve Crop Photosynthetic Efficiency. Plant Physiol. 172, 707–717.
AZS54356.1	Limonium latibracteatum	euk	Form 1	LTYYTPEYETLDTDILAAFRVTPQPGVPPEEAGAAVAAESSTGTWTTVWTDGLTNLDRYKGRCYHIEPVAGEENQFIAYVAYPLDLFEEGSVTNMFTSIVGNVFGFKALRALRLEDLRIPPAYSKTFQGPPHGIQVERDKLNKYGRPLLGCTIKPKLGLSAKNYGRAVYECLRGGLDFTKDDENVNSQPFMRWRDRFLFCTEAIYKAQAETGEVKGHYLNATAATSEEMIKRAACARELGVPIVMHDYLTGGFTSNTSLAHYCRDNGLLLHIHRAMHAVIDRQKNHGMHFRVLAKALRMSGGDHIHAGTVVGKLEGEREITLGFVDLLRDDYIEKDRSRGIYFTQDWVSMPGVIPVASGGIHVWHMPALTEIFGDDSVLQFGGGTLGHPWGNAPGAVAN…		4.00475	Galmes, J., Kapralov, M. V., Andralojc, P., Conesa, M. À., Keys, A. J., Parry, M. A. J., and Flexas, J. (2014). Expanding knowledge of the Rubisco kinetics variability in plant species: environmental and evolutionary trends. Plant Cell Environ. 37, 1989–2001.
XP_034575477.1	Setaria viridis	euk	Form 1	MPSISSSIAFQACIGYICFGSSEPAGVKDYKLTYYTPEYETKDTDILAAFRVTPQPGVPPEEAGAAVAAESSTGTWTTVWTDGLTSLDRYKGRCYHIEPVPGEADQYICYIAYPLDLFEEGSVTNMFTSIVGNVFGFKALRALRLEDLRIPTAYSKTFQGPPHGIQVERDKLNKYGRPLLGCTIKPKLGLSAKNYGRACYECLRGGLDFTKDDENVNSQPFMRWRDRFVFCAEAIYKAQAETGEIKGHYLNATAGTCEEMIKRAAFARELGVPIVMHDYLTGGFTANTSLSYYCRDNGLLLHIHRAMHAVIDRQKNHGMHFRVLAKALRMSGGDHIHSGTVVGKLEGEREITLGFVDLLRDDFIEKDRSRGIFFTQDWVSMPGVIPVASGGIHVWHMPA…		7.35941	Sharwood, R. E., Ghannoum, O., Kapralov, M. V., Gunn, L. H., and Whitney, S. M. (2016). Temperature responses of Rubisco from Paniceae grasses provide opportunities for improving C3 photosynthesis. Nat Plants 2, 16186./Boyd RA, Gandin A, Cousins AB. 2015. Temperature responses of C4 photosynthesis: biochemical analysis of rubisco, phosphoenolpyruvate carboxylase, and carbonic anhydrase in Setaria…
QPJ78252.1	Lablab purpureus	euk	Form 1	MSCREGFMSPQTETKASVGFKAGVKDYKLTYYTPDYETKDTDILAAFRVTPQPGVPPEEAGAAVAAESSTGTWTTVWTDGLTSLDRYKGRCYHIEPVAGEENQYIAYVAYPLDLFEEGSVTNMFTSIVGNVFGFKALRALRLEDLRIPTSYIKTFQGPPHGIQVERDKLNKYGRPLLGCTIKPKLGLSAKNYGRAVYECLRGGLDFTKDDENVNSQPFMRWRDRFLFCAEAIYKAQAETGEIKGHYLNATAGTCEEMIKRAVFARELGVPIVMHDYLTGGFTANTSLAHYCRDNGLLLHIHRAMHAVIDRQKNHGMHFRVLAKALRLSGGDHVHSGTVVGKLEGEREITLGFVDLLRDDFIEKDRSRGIYFTQDWVSLPGVLPVASGGIHVWHMPALTE…		6.5	Orr, D. J., Alcântara, A., Kapralov, M. V., Andralojc, P. J., Carmo-Silva, E., and Parry, M. A. J. (2016). Surveying Rubisco Diversity and Temperature Response to Improve Crop Photosynthetic Efficiency. Plant Physiol. 172, 707–717.
YP_009476306.1	Phaseolus vulgaris	euk	Form 1	MSCREGFMSPQTETKASVGFKAGVKEYKLTYYTPEYETKDTDILAAFRVTPQPGVPPEEAGAAVAAESSTGTWTTVWTDGLTSLDRYKGRCYHIEPVPGEADQYICYVAYPLDLFEEGSVTNMFTSIVGNVFGFKALRALRLEDLRIPTAYIKTFQGPPHGIQVERDKLNKYGRPLLGCTIKPKLGLSAKNYGRAVYECLRGGLDFTKDDENVNSQPFMRWRDRFLFCAEAIYKSQAETGEIKGHYLNATAGTCEEMMKRAVFARELGVPIIMHDYLTGGFTANTSLAHYCRDNGLLLHIHRAMHAVIDRQKNHGIHFRVLAKALRMSGGDHIHSGTVVGKLEGERDITLGFVDLLRDDFIEKDRSRGIYFTQDWVSLPGVLPVASGGIHVWHMPALTE…		4.11075	Orr, D. J., Alcântara, A., Kapralov, M. V., Andralojc, P. J., Carmo-Silva, E., and Parry, M. A. J. (2016). Surveying Rubisco Diversity and Temperature Response to Improve Crop Photosynthetic Efficiency. Plant Physiol. 172, 707–717/Hermida-Carrera C, Kapralov MV, Galmes J. 2016. Rubisco catalytic properties and temperature response in crops. Plant Physiology, doi: 10.1104/pp.16.01846.
PHT78030.1	Capsicum annuum	euk	Form 1	MSCREGFMSPQTETKASVGFKAGVKEYKLTYYTPEYQTKDTDILAAFRVTPQPGVPPEEAGAAVAAESSTGTWTTVWTDGLTSLDRYKGRCYRIERVVGEKDQYIAYVAYPLDLFEEGSVTNMFTSIVGNVFGFKALRALRLEDLRVPTAYIKTFQGPPHGIQVERDKLNKYGRPLLGCTIKPKLGLSAKNYGRAVYECLRGGLDFTKDDENVNSQPFMRWRDRFLFCAEALFKAQTETGEIKGHYLNATAGTCEEMMKRAVFARELGAPIVMHDYLTGGFTANTSLAHYCRDNGLLLHIHRAMHAVIDRQKNHGMHFRVLAKALRMSGGDHIHAGTVVGKLEGERDITLGFVDLLRDDFVEQDRSRGIYFTQDWVSLPGVLPVASGGIHVWHMPALTE…		2.81816	Hermida-Carrera C, Kapralov MV, Galmes J. 2016. Rubisco catalytic properties and temperature response in crops. Plant Physiology, doi: 10.1104/pp.16.01846.
YP_009573569.1	Cenchrus ciliaris	euk	Form 1	MSCREGLMSPQTETKASVGFKAGVKDYKLTYYTPEYETKDTDILAAFRVTPQPGVPPEEAGAAVAAESSTGTWTTVWTDGLTSLDRYKGRCYHIEPVPGEADQYICYIAYPLDLFEEGSVTNMFTSIVGNVFGFKALRALRLEDLRIPPSYSKTFQGPPHGIQVERDKLNKYGRPLLGCTIKPKLGLSAKNYGRACYECLRGGLDFTKDDENVNSQPFMRWRDRFVFCAEAIYKAQAETGEIKGHYLNATAGTCEEMIKRAVFARELGVPIVMHDYLTGGFTANTSLSHYCRDNGLLLHIHRAMHAVIDRQKNHGIHFRVLAKALRMSGGDHIHSGTVVGKLEGEREITLGFVDLLRDDFIEKDRSRGIFFTQDWVSMPGVIPVASGGIHVWHMPALTE…		7.04	Sharwood, R. E., Ghannoum, O., Kapralov, M. V., Gunn, L. H., and Whitney, S. M. (2016). Temperature responses of Rubisco from Paniceae grasses provide opportunities for improving C3 photosynthesis. Nat Plants 2, 16186.
CAH10354.1	Limonium gibertii	euk	Form 1	MSCREGLMSPQTETKSFVGFKAGVKDYKLTYYTPEYETLDTDILAAFRVTPQPGVPPEEAGAAVAAESSTGTWTTVWTDGLTNLDRYKGRCYHIEPVAGEESQFIAYVAYPLDLFEEGSVTNMFTSIVGNVFGFKALRALRLEDLRIPPAYSKTFQGPPHGIQVERDKLNKYGRPLLGCTIKPKLGLSAKNYGRAVYECLRGGLDFTKDDENVNSQPFMRWRDRFLFCTEAIYKAQAETGEVKGHYLNATAATSEEMIKRAACARELGVPIVMHDYLTGGFTSNTSLAHYCRDNGLLLHIHRAMHAVIDRQKNHGMHFRVLAKALRMSGGDHIHAGTVVGKLEGEREITLGFVDLLRDDYIEKDRSRGIYFTQDWVSMPGVIPVASGGIHVWHMPALTE…		3.7081	Galmés, J., Andralojc, P. J., Kapralov, M. V., Flexas, J., Keys, A. J., Molins, A., Parry, M. A. J., and Conesa, M. À. (2014). Environmentally driven evolution of Rubisco and improved photosynthesis and growth within the C3 genus Limonium (Plumbaginaceae). New Phytol. 203, 989–999.
AAM08604.1	Oryza sativa Japonica Group	euk	Form 1	MSPQTETKASVGFKAGVKDYKLTYYTPEYETKDTDILAAFRVTPQPGVPPEEAGAAVAAESSTGTWTTVWTDGLTSLDRYKGRCYHIEPVVGEDNQYIAYVAYPLDLFEEGSVTNMFTSIVGNVFGFKALRALLLEDLRIPPTYSKTFQGPPHGIQVERDKLNKYGRPLLGCTIKPKLGLSAKNYGRACYECLRGGLDFTKDDENVNSQPFMRWRDRFVFCAKAIYKSQAETGEIKGHYLNATAGTCEEMIKRAVFARELGVPIVMHDYLTGGFTANTSLAHYCRDNGLLLHIHRAMHAVIDRQKNHGMHFRVLAKALRMSGGDHIHAGTVVGKLEGEREMTLGFVDLLRDDFIEKDRARGIFFTQDWVSMPGVIPVASGGIHVWHMPALTEIFGDDSV…		4.9	Orr, D. J., Alcântara, A., Kapralov, M. V., Andralojc, P. J., Carmo-Silva, E., and Parry, M. A. J. (2016). Surveying Rubisco Diversity and Temperature Response to Improve Crop Photosynthetic Efficiency. Plant Physiol. 172, 707–717.
NP_039391.1	Oryza meridionalis/Oryza glaberrima/Oryza longistaminata	euk	Form 1	MSPQTETKASVGFKAGVKDYKLTYYTPEYETKDTDILAAFRVTPQPGVPPEEAGAAVAAESSTGTWTTVWTDGLTSLDRYKGRCYHIEPVVGEDNQYIAYVAYPLDLFEEGSVTNMFTSIVGNVFGFKALRALRLEDLRIPPTYSKTFQGPPHGIQVERDKLNKYGRPLLGCTIKPKLGLSAKNYGRACYECLRGGLDFTKDDENVNSQPFMRWRDRFVFCAEAIYKSQAETGEIKGHYLNATAGTCEEMIKRAVFARELGVPIVMHDYLTGGFTANTSLAHYCRDNGLLLHIHRAMHAVIDRQKNHGMHFRVLAKALRMSGGDHIHAGTVVGKLEGEREMTLGFVDLLRDDFIEKDRARGIFFTQDWVSMPGVIPVASGGIHVWHMPALTEIFGDDSV…		4.2	Orr, D. J., Alcântara, A., Kapralov, M. V., Andralojc, P. J., Carmo-Silva, E., and Parry, M. A. J. (2016). Surveying Rubisco Diversity and Temperature Response to Improve Crop Photosynthetic Efficiency. Plant Physiol. 172, 707–717.
YP_654221.1	Oryza sativa Indica Group	euk	Form 1	MSCREGRMSPQTETKASVGFKAGVKDYKLTYYTPEYETKDTDILAAFRVTPQPGVPPEEAGAAVAAESSTGTWTTVWTDGLTSLDRYKGRCYHIEPVVGEDNQYIAYVAYPLDLFEEGSVTNMFTSIVGNVFGFKALRALRLEDLRIPPTYSKTFQGPPHGIQVERDKLNKYGRPLLGCTIKPKLGLSAKNYGRACYECLRGGLDFTKDDENVNSQPFMRWRDRFVFCAEAIYKSQAETGEIKGHYLNATAGTCEEMIKRAVFARELGVPIVMHDYLTGGFTANTSLAHYCRDNGLLLHIHRAMHAVIDRQKNHGMHFRVLAKALRMSGGDHIHAGTVVGKLEGEREMTLGFVDLLRDDFIEKDRARGIFFTQDWVSMPGVIPVASGGIHVWHMPALTE…		4.5	Orr, D. J., Alcântara, A., Kapralov, M. V., Andralojc, P. J., Carmo-Silva, E., and Parry, M. A. J. (2016). Surveying Rubisco Diversity and Temperature Response to Improve Crop Photosynthetic Efficiency. Plant Physiol. 172, 707–717.
QFR04205.1	Oryza sativa	euk	Form 1	MSPQTETKASVGFKAGVKDYKLTYYTPEYETKDTDILAAFRVTPQPGVPPEEAGAAVAAESSTGTWTTVWTDGLTSLDRYKGRCYHIEPVVGEDNQYIAYVAYPLDLFEEGSVTNMFTSIVGNVFGFKALRALRLEDLRIPPTYSKTFQGPPHGIQVERDKLNKYGRPLLGCTIKQKWGLSAKNYGRACYECLRGGLDFTKDDENVNSQPFMRWRDRFVFCAEAIYKSQAETGEIKGHYLNATAGTCEEMIKRAVFARELGVPIVMHDYLTGGFTANTSLAHYCRDNGLLLHIHRAMHAVIDRQKNHGMHFRVLAKALRMSGGDHIHAGTVVGKLEGEREMTLGFVDLLRDDFIEKDRARGIFFTQDWVSMPGVIPVASGGIHVWHMPALTEIFGDDSV…		2.54088	Hermida-Carrera C, Kapralov MV, Galmes J. 2016. Rubisco catalytic properties and temperature response in crops. Plant Physiology, doi: 10.1104/pp.16.01846./Ishikawa, C.; Hatanaka, T.; Misoo, S.; Miyake, C.; Fukayama, H. Functional incorporation of Sorghum small subunit increases the catalytic turnover rate of Rubisco in transgenic rice (2011), Plant Physiol., 156, 1603-1611.
ABU53651.1	Griffithsia monilis	euk	Form 1	MSNSVEERTRIKNERYESGVIPYAKMGYWDPNYAVKDTDILALFRVSPQPGVDPVEASAAVAGESSTATWTVVWTDLLTACDLYRAKAYKVESVPNTSDQYFAYISYDIDLFEEGSIANLTASIIGNVFGFKAVKALRLEDMRIPVAYLKTFQGPATGIVVERERMDKFGRPFLGATVKPKLGLSGKNYGRVVYEGLRGGLDFLKDDENINSQPFMRWKERFLYSIEAVNRSIAATGEVKGHYMNVTAATMEEMYERAEFAKQLGTVIIMIDLVIGYTAIQTMGIWARKNDMILHLHRAGNSTYSRQKIHGMNFRVICKWMRMAGVDHIHAGTVVGKLEGDPLMIRGFYNTLLLPYLEVNLPQGIFFQQDWASLRKVTPVASGGIHCGQMHQLLDYLGN…		3.85642	Whitney SM, Baldet P, Hudson GS, Andrews TJ. Form I Rubiscos from non-green algae are expressed abundantly but not assembled in tobacco chloroplasts. Plant J. 2001 Jun;26(5):535-47.
YP_009154359.1	Metasequoia glyptostroboides	euk	Form 1	MSPKTETKASVGFKAGVKDYRLTYYTPEYATKDTDILAAFRVTPQPGVPPEEAGAAVAAESSTGTWTTVWTDGLTSLDRYKGRCYDIEPVPGEENQFIAYVAYPLDLFEEGSVTNLFTSIVGNVFGFKALRALRLEDLRIPPAYSKTFQGPPHGIQVERDKLNKYGRPLLGCTIKPKLGLSAKNYGRAVYECLRGGLDFTKDDENVNSQPFMRWRDRFCFCAEALYKAQAETGEIKGHYLNATAGTCEEMMKRAVFARELGVPIVMHDYLTGGFTANTSLAHYCRDNGLLLHIHRAMHAVIDRQRNHGMHFRVLAKALRMSGGDHIHAGTVVGKLEGEREVTLGFVDLLRDDFIEKDRSRGIYFTQDWVSMPGVLPVASGGIHVWHMPALTEIFGDDSV…		4.00475	Galmes, J., Kapralov, M. V., Andralojc, P., Conesa, M. À., Keys, A. J., Parry, M. A. J., and Flexas, J. (2014). Expanding knowledge of the Rubisco kinetics variability in plant species: environmental and evolutionary trends. Plant Cell Environ. 37, 1989–2001.
YP_053163.2	Nymphaea alba	euk	Form 1	MSPKTETKASVGFKAGVKDYRLTYYTPEYETLATDILAAFRVTPQPGVPPEEAGAAVAAESSTGTWTTVWTDGLTSLDRYKGRCYHIEPVAGEENQYIAYVAYPLDLFEEGSVTNMFTSIVGNVFGFKALRALRLEDLRIPPAYSKTFQGPPHGIQVERDKLNKYGRPLLGCTIKPKLGLSAKNYGRAVYECLRGGLDFTKDDENVNSQPFMRWRDRFLFCAEAIYKAQAETGEIKGHYLNATAGTSEEMMKRAVCARELGVPIVMHDYLTGGFTANTSLAHYCRDNGLLLHIHRAMHAVIDRQRNHGIHFRVLAKALRMSGGDHIHAGTVVGKLEGERDVTLGFVDLLRDDFIEKDRSRGIYFTQDWVSMPGVLPVASGGIHVWHMPALTEIFGDDSV…		3.55978	Galmes, J., Kapralov, M. V., Andralojc, P., Conesa, M. À., Keys, A. J., Parry, M. A. J., and Flexas, J. (2014). Expanding knowledge of the Rubisco kinetics variability in plant species: environmental and evolutionary trends. Plant Cell Environ. 37, 1989–2001.
YP_001312210.1	Cycas panzhihuaensis	euk	Form 1	MSPKTETKASVGFKAGVKDYRLTYYTPEYQTKDTDILAAFRVTPQPGVPPEEAGAAVAAESSTGTWTTVWTDGLTSLDRYKGRCYDIEPVPGEENQFIAYVAYPLDLFEEGSVTNMFTSIVGNVFGFKALRALRLEDLRVPPAYSKTFQGPPHGIQVERDKLNKYGRPLLGCTIKPKLGLSAKNYGRAVYECLRGGLDFTKDDENVNSQPFMRWRDRFCFCAEAIYKAQAETGEIKGHYLNATAGTCEEMIKRAVFARELGVPIVMHDYLTGGFTANTSLAHYCRDNGLLLHIHRAMHAVIDRQRNHGMHFRVLAKALRMSGGDHIHAGTVVGKLEGERDVTLGFVDLLRDDFIERDRSRGIYFTQDWVSMPGVLPVASGGIHVWHMPALTEIFGDDSV…		4.59804	Galmes, J., Kapralov, M. V., Andralojc, P., Conesa, M. À., Keys, A. J., Parry, M. A. J., and Flexas, J. (2014). Expanding knowledge of the Rubisco kinetics variability in plant species: environmental and evolutionary trends. Plant Cell Environ. 37, 1989–2001.
SBO07494.1	Desmodium intortum	euk	Form 1	MSPQTESKASVGFKAGVKDYKLTYYTPEYETKDTDILAAFRVTPQPGVPPEEAGAAVAAESSTGTWTTVWTDGLTSLDRYKGRCYGIEPVAGEENQYIAYVAYPLDLFEEGSVTNMFTSIVGNVFGFKALRALRLEDLRIPNAYIKTFQGPPHGIQVERDKLNKYGRPLLGCTIKPKLGLSAKNYGRAVYECLRGGLDFTKDDENVNSQPFMRWRDRFLFCAEALFKAQAETGEIKGHYLNATAGTCEEMIKRAVFARELGAPIVMHDYLTGGFTANTSLAHYCRDNGLLLHIHRAMHAVIDRQKNHGMHFRVLAKALRLSGGDHIHAGTVVGKLEGEREITLGFVDLLRDDFVEKDRSRGIYFTQDWVSLPGVLPVASGGIHVWHMPALTEIFGDDSV…		5.8	Orr, D. J., Alcântara, A., Kapralov, M. V., Andralojc, P. J., Carmo-Silva, E., and Parry, M. A. J. (2016). Surveying Rubisco Diversity and Temperature Response to Improve Crop Photosynthetic Efficiency. Plant Physiol. 172, 707–717.
YP_004733335.1	Crithmum maritimum	euk	Form 1	MSPQTETKAGVGFKAGVKDYKLTYYTPDYETKDTDILAAFRVTPQPGVPPEEAGAAVAAESSTGTWTTVWTDGLTSLDRYKGRCYEIEPVAGEENQYIAYVAYPLDLFEEGSVTNMFTSIVGNVFGFKALRALRLEDLRIPVSYVKTFQGPPHGIQVERDKLNKYGRPLLGCTIKPKLGLSAKNYGRAVYECLRGGLDFTKDDENVNSQPFMRWRDRFLFCAEAIYKAQAETGEIKGHYLNATAGTCEEMMKRAIFARELGVPIVMHDYLTGGFTANTSLAHYCRDNGLLLHIHRAMHAVIDRQKNHGIHFRVLAKALRMSGGDHIHSGTVVGKLEGERDITLGFVDLLRDDFIEKDRSRGIYFTQDWVSLPGVLPVASGGIHVWHMPALTEIFGDDSV…		5.04301	Galmes, J., Kapralov, M. V., Andralojc, P., Conesa, M. À., Keys, A. J., Parry, M. A. J., and Flexas, J. (2014). Expanding knowledge of the Rubisco kinetics variability in plant species: environmental and evolutionary trends. Plant Cell Environ. 37, 1989–2001.
WP_189214503.1	Triticum aestivum (C)/Triticum aestivum SATYN1/Triticum aestivum SATYN2/Triticum aestivum SATYN3/Triticum timopheevii/Aegilops speltoides/Triticum aestivum/Triticum aestivum cv. Alexandria	euk	Form 1	MSPQTETKAGVGFKAGVKDYKLTYYTPEYETKDTDILAAFRVSPQPGVPPEEAGAAVAAESSTGTWTTVWTDGLTSLDRYKGRCYHIEPVAGEDSQWICYVAYPLDLFEEGSVTNMFTSIVGNVFGFKALRALRLEDLRIPPTYSKTFQGPPHGIQVERDKLNKYGRPLLGCTIKPKLGLSAKNYGRACYECLRGGLDFTKDDENVNSQPFMRWRDRFVFCAEAIYKSQAETGEIKGHYLNATAGTCEEMIKRAVFARELGVPIVMHDYLTGGFTANTTLAHYCRDNGLLLHIHRAMHAVIDRQKNHGMHFRVLAKALRMSGGDHIHSGTVVGKLEGEREMTLGFVDLLRDDFIEKDRARGIFFTQDWVSMPGVIPVASGGIHVWHMPALTEIFGDDSV…		5.13201	Prins, A., Orr, D. J., Andralojc, P. J., Reynolds, M. P., Carmo-Silva, E., and Parry, M. A. J. (2016). Rubisco catalytic properties of wild and domesticated relatives provide scope for improving wheat photosynthesis. J. Exp. Bot. 67, 1827–1838./Hermida-Carrera C, Kapralov MV, Galmes J. 2016. Rubisco catalytic properties and temperature response in crops. Plant Physiology, doi: 10.1104/pp.16.01846…
CEH24665.2	Triticum dicoccon1/Triticum dicoccon2/Triticum dicoccon3/Triticum dicoccon4	euk	Form 1	MSPQTETKAGVGFKAGVKDYKLTYYTPEYETKDTDILAAFRVSPQPGVPPEEAGAAVAAESSTGTWTTVWTDGLTSLDRYKGRCYHIEPVAGEDSQWICYVAYPLDLFEEGSVTNMFTSIVGNVFGFKALRALRLEDLRIPPTYSKTFQGPPHGIQVERDKLNKYGRPLLGCTIKPKLGLSAKNYGRACYECLRGGLDFTKDDENVNSQPFMRWRDRFVFCAEAIYKSQAETGEIKGHYLNATAGTCEEMIKRAVFARELGVPIVMHDYLTGGFTANTTLAHYCRDNGLLLHIHRAMHAVIDRQKNHGMHFRVLAKALRMSGGDHIHSGTVVGKLEGEREMTLGFVDLLRDDFIEKDRARGIFFTQDWVSMPGVIPVASGGIHVWHMPALTEIFGDDSV…		5.2655	Prins, A., Orr, D. J., Andralojc, P. J., Reynolds, M. P., Carmo-Silva, E., and Parry, M. A. J. (2016). Rubisco catalytic properties of wild and domesticated relatives provide scope for improving wheat photosynthesis. J. Exp. Bot. 67, 1827–1838.
CEH24687.1	Triticale (Rotego) (Secale cereale × Triticum aestivum)/Triticale (Talentro) (Secale cereale × Triticum aestivum)/Triticale (Cando) (Secale cereale × Triticum aestivum)	euk	Form 1	MSPQTETKAGVGFKAGVKDYKLTYYTPEYETKDTDILAAFRVSPQPWVPPEEAGAAVAAESSTGTWTTVWTDGLTSLDRYKGRCYHIEPVAGEDSQWICYVAYPLDLFEEGSVTNMFTSIVGNVFGFKALRALRLEDLRIPPTYSKTFQGPPHGIQVERDKLNKYGRPLLGCTIKPKLGLSAKNYGRACYECLRGGLDFTKDDENVNSQPFMRWRDRFVFCAEAIYKSQAETGEIKGHYLNATAGTCEEMIKRAVFARELGVPIVMHDYLTGGFTANTTLAHYCRDNGLLLHIHRAMHAVIDRQKNHGMHFRVLAKALRMSGGDHIHSGTVVGKLEGEREMTLGFVDLLRDDFIEKDRARGIFFTQDWVSMPGVIPVASGGIHVWHMPALTEIFGDDSV…		5.13201	Prins, A., Orr, D. J., Andralojc, P. J., Reynolds, M. P., Carmo-Silva, E., and Parry, M. A. J. (2016). Rubisco catalytic properties of wild and domesticated relatives provide scope for improving wheat photosynthesis. J. Exp. Bot. 67, 1827–1838.
ASD42566.1	Hordeum murinum	euk	Form 1	MSPQTETKAGVGFKAGVKDYKLTYYTPEYETKDTDILAAFRVSPQPGVPPEEAGAAVAAESSTGTWTTVWTDGLTSLDRYKGRCYHIEPVPGEDSQWICYVAYPLDLFEEGSVTNMFTSIVGNVFGFKALRALRLEDLRIPPTYSKTFQGPPHGIQVERDKLNKYGRPLLGCTIKPKLGLSAKNYGRACYECLRGGLDFTKDDENVNSQPFMRWRDRFVFCAEAIYKSQAETGEIKGHYLNATAGTCEEMIKRAVFARELGVPIVMHDYLTGGFTANTTLAHYCRDNGLLLHIHRAMHAVIDRQKNHGMHFRVLAKALRMSGGDHIHSGTVVGKLEGEREMTLGFVDLLRDDFIEKDRARGIFFTQDWVSMPGVIPVASGGIHVWHMPALTEIFGDDSV…		6	Orr, D. J., Alcântara, A., Kapralov, M. V., Andralojc, P. J., Carmo-Silva, E., and Parry, M. A. J. (2016). Surveying Rubisco Diversity and Temperature Response to Improve Crop Photosynthetic Efficiency. Plant Physiol. 172, 707–717.
NP_039306.1	Marchantia polymorpha	euk	Form 1	MSPQTETKAGVGFKAGVKDYRLTYYTPDYETKDTDILAAFRMTPQPGVPAEEAGNAVAAESSTGTWTTVWTDGLTNLDRYKGRCYDIDPVPGEENQYIAYVAYPLDLFEEGSVTNMFTSIVGNVFGFKALRALRLEDLRIPPAYTKTFQGPPHGIQVERDKLNKYGRPLLGCTIKPKLGLSAKNYGRAVYECLRGGLDFTKDDENVNSQPFMRWRDRFLFVAEAIYKSQAETGEIKGHYLNATAGTCEEMLKRAACARELGVPIVMHDYLTGGFTANTSLAFYCRDNGLLLHIHRAMHAVIDRQKNHGIHFRVLAKALRMSGGDHIHAGTVVGKLEGDRQVTLGFVDLLRDDYIEKDRSRGIYFTQDWVSLPGVFPVASGGIHVWHMPALTEIFGDDSV…		3.85642	Galmes, J., Kapralov, M. V., Andralojc, P., Conesa, M. À., Keys, A. J., Parry, M. A. J., and Flexas, J. (2014). Expanding knowledge of the Rubisco kinetics variability in plant species: environmental and evolutionary trends. Plant Cell Environ. 37, 1989–2001.
YP_003795588.1	Pteridium aquilinum	euk	Form 1	MSPQTETKAGVGFKAGVKDYRLTYYTPEYKTKDTDILAAFRMTPQPGVPAEEAGAAVAAESSTGTWTTVWTDGLTSLDRYKGRCYDIEPVAGEENQYIAYVAYPLDLFEEGSVTNLFTSIVGNVFGFKALRALRLEDLRIPPAYSKTFIGPPHGIQVERDKLNKYGRPLLGCTIKPKLGLSAKNYGRAVYECLRGGLDFTKDDENVNSQPFMRWRDRFLFVSEALFKAQAETGEIKGHYLNATAGTCEEMMKRAAFAYELGVPIVMHDYLTGGFTANTSLAFYCRDHGLLLHIHRAMHAVIDRQRNHGIHFRVLAKALRMSGGDHIHAGTVVGKLEGEREVTLGFVDLLRDDYIEKDRSRGIYFTQDWVSMPGVLPVASGGIHVWHMPALTEIFGDDSV…		5.93296	Galmes, J., Kapralov, M. V., Andralojc, P., Conesa, M. À., Keys, A. J., Parry, M. A. J., and Flexas, J. (2014). Expanding knowledge of the Rubisco kinetics variability in plant species: environmental and evolutionary trends. Plant Cell Environ. 37, 1989–2001.
CEH24669.1	Aegilops vavilovii/Aegilops juvenalis	euk	Form 1	MSPQTETKAGVGFQAGVKDYKLTYYTPEYETKDTDILAAFRVSPQPGVPPEEAGAAVAAESSTGTWTTVWTDGLTSLDRYKGRCYHIEPVAGEDNQWICYVAYPLDLFEEGSVTNMFTSIVGNVFGFKALRALRLEDLRIPPTYSKTFQGPPHGIQVERDKLNKYGRPLLGCTIKPKLGLSAKNYGRACYECLRGGLDFTKDDENVNSQPFMRWRDRFVFCAEAIYKSQAETGEIKGHYLNATAGTCEEMIKRAVFARELGVPIVMHDYLTGGFTANTTLAHYCRDNGLLLHIHRAMHAVIDRQKNHGMHFRVLAKALRMSGGDHIHSGTVVGKLEGEREMTLGFVDLLRDDFIEKDRARGIFFTQDWVSMPGVIPVASGGIHVWHMPALTEIFGDDSV…		4.87244	Prins, A., Orr, D. J., Andralojc, P. J., Reynolds, M. P., Carmo-Silva, E., and Parry, M. A. J. (2016). Rubisco catalytic properties of wild and domesticated relatives provide scope for improving wheat photosynthesis. J. Exp. Bot. 67, 1827–1838.
YP_008239101.1	Triticum monococcum subsp. aegilopoides/Aegilops cylindrica/Secale cereale/Aegilops biuncialis/Triticum monococcum/Hordeum brachyantherum/Aegilops tauschii/Aegilops uniaristata/Aegilops triuncialis	euk	Form 1	MSPQTETKAGVGFQAGVKDYKLTYYTPEYETKDTDILAAFRVSPQPGVPPEEAGAAVAAESSTGTWTTVWTDGLTSLDRYKGRCYHIEPVAGEDNQWICYVAYPLDLFEEGSVTNMFTSIVGNVFGFKALRALRLEDLRIPPTYSKTFQGPPHGIQVERDKLNKYGRPLLGCTIKPKLGLSAKNYGRACYECLRGGLDFTKDDENVNSQPFMRWRDRFVFCAEAIYKSQAETGEIKGHYLNATAGTCEEMIKRAVFARELGVPIVMHDYLTGGFTANTTLAHYCRDNGLLLHIHRAMHAVIDRQKNHGMHFRVLAKALRMSGGDHIHSGTVVGKLEGEREMTLGFVDLLRDDFIEKDRARGIFFTQDWVSMPGVIPVASGGIHVWHMPALTEIFGDDSV…		4.74637	Orr, D. J., Alcântara, A., Kapralov, M. V., Andralojc, P. J., Carmo-Silva, E., and Parry, M. A. J. (2016). Surveying Rubisco Diversity and Temperature Response to Improve Crop Photosynthetic Efficiency. Plant Physiol. 172, 707–717./Prins, A., Orr, D. J., Andralojc, P. J., Reynolds, M. P., Carmo-Silva, E., and Parry, M. A. J. (2016). Rubisco catalytic properties of wild and domesticated relatives …
YP_009649021.1	Hordeum vulgare/Hordeum vulgare cv. Lenins	euk	Form 1	MSPQTETKAGVGFQAGVKDYKLTYYTPEYETKDTDILAAFRVSPQPGVPPEEAGAAVAAESSTGTWTTVWTDGLTSLDRYKGRCYHIEPVAGEDSQWICYVAYPLDLFEEGSVTNMFTSIVGNVFGFKALRALRLEDLRIPPTYSKTFQGPPHGIQVERDKLNKYGRPLLGCTIKPKLGLSAKNYGRACYECLRGGLDFTKDDENVNSQPFMRWRDRFVFCAEAIYKSQAETGEIKGHYLNATAGTCEEMIKRAVFARELGVPIVMHDYLTGGFTANTTLAHYCRDNGLLLHIHRAMHAVIDRQKNHGMHFRVLAKALRMSGGDHIHSGTVVGKLEGEREMTLGFVDLLRDDFIEKDRARGIFFTQDWVSMPGVIPVASGGIHVWHMPALTEIFGDDSV…		4.73895	Hermida-Carrera C, Kapralov MV, Galmes J. 2016. Rubisco catalytic properties and temperature response in crops. Plant Physiology, doi: 10.1104/pp.16.01846./Prins, A., Orr, D. J., Andralojc, P. J., Reynolds, M. P., Carmo-Silva, E., and Parry, M. A. J. (2016). Rubisco catalytic properties of wild and domesticated relatives provide scope for improving wheat photosynthesis. J. Exp. Bot. 67, 1827–1838.
AAX44946.1	Aegilops comosa	euk	Form 1	MSPQTETKAGVGFQAGVKDYKLTYYTPEYETKDTDILAAFRVSPQPGVPPEEAGAAVAAESSTGTWTTVWTDGLTXLDRYKXRCYHIZPVAGEDNQWICYVAYPLDLFEEGSVTNMFTSIVGNVFGFKALRALRLEDLRIPPTYSKTFQGPPHGIQVERDKLNKYGRPLLGCTIKPKLGLSAKNYGRACYECLRGGLDFTKDDENVNSQPFMRWRDRFVFCAEAIYKSQAETGEIKGHYLNATAGTCEEMIKRAVFARELGVPIVMHDYLTGGFTANTTLAHYCRDNGLLLHIHRAMHAVIDRQKNHGMHFRVLAKALRMSGGDHIHSGTVVGKLEGEREMTLGFVDLLRDDFIEKDRARGIFFTQDWVSMPGVIPVASGGIHVWHMPALTEIFGDDSV…		4.24207	Prins, A., Orr, D. J., Andralojc, P. J., Reynolds, M. P., Carmo-Silva, E., and Parry, M. A. J. (2016). Rubisco catalytic properties of wild and domesticated relatives provide scope for improving wheat photosynthesis. J. Exp. Bot. 67, 1827–1838.
YP_009233700.1	Eragrostis tef	euk	Form 1	MSPQTETKAGVGFQAGVKDYKLTYYTPEYETKDTDILAAFRVTPQPGVPPEEAGAAVAAESSTGTWTTVWTDGLTSLDRYKGRCYHIEPVPGEEDQYICYIAYPLDLFEEGSVTNMFTSIVGNVFGFKALRALRLEDLRIPAAYAKTFNGPPHGIQVERDKLNKYGRPLLGCTIKPKLGLSAKNYGRACYECLRGGLDFTKDDENVNSQPFMRWRDRFVFVAEAIYKAQAETGEIKGHYLNATAGTCEEMIKRAVFARELGVPIIMHDYLTGGFTANTSLSNYCRDNGLLLHIHRAMHAVIDRQKNHGMHFRVLAKALRMSGGDHIHSGTVVGKLEGEREMTLGFVDLLRDDYIEKDRSRGIFFTQDWVSMPGVIPVASGGIHVWHMPALTEIFGDDSV…		12.2	Orr, D. J., Alcântara, A., Kapralov, M. V., Andralojc, P. J., Carmo-Silva, E., and Parry, M. A. J. (2016). Surveying Rubisco Diversity and Temperature Response to Improve Crop Photosynthetic Efficiency. Plant Physiol. 172, 707–717.
YP_001542455.1	Ceratophyllum demersum	euk	Form 1	MSPQTETKANVGFKAGVKDYKLTYYTPDYETKDTDILAAFRVSPQPGVPPEEAGAAVAAESSTGTWTTVWTDGLTSLDRYKGRCYDIEPVAGEENQYIAYVAYPLDLFEEGSVTNMFTSIVGNVFGFKALRALRLEDLRIPVAYVKTFQGPPHGIQVERDKLNKYGRPLLGCTIKPKLGLSAKNYGRAVYECLRGGLDFTKDDENVNSQPFMRWRDRFVFCAEAIYKAQAETGEIKGHYLNATAGTCEEMMKRAEFARELGVPIVMHDYLTGGFTANTTLAHYCRDNGLLLHIHRAMHAVIDRQKNHGIHFRVLAKALRMSGGDHIHSGTVVGKLEGERDITLGFVDLLRDDFIEKDRSRGIYFTQDWVSMPGVLPVASGGIHVWHMPALTEIFGDDSV…		5.19134	Galmes, J., Kapralov, M. V., Andralojc, P., Conesa, M. À., Keys, A. J., Parry, M. A. J., and Flexas, J. (2014). Expanding knowledge of the Rubisco kinetics variability in plant species: environmental and evolutionary trends. Plant Cell Environ. 37, 1989–2001.
SBO07516.1	Musa velutina	euk	Form 1	MSPQTETKASVGFKAGVKDYKLNYYTPDYEVKDTDILAAFRVTPQPGVPPEEAGAAVAAESSTGTWTTVWTDGLTSLDRYKGRCYHIEAVVGEENQYIAYVAYPLDLFEEGSVTNMFTSIVGNVFGFKALRALRLEDLRIPTSYSKTFQGPPHGIQVERDKLNKYGRPLLGCTIKPKLGLSAKNYGRAVYECLRGGLDFTKDDENVNSQPFMRWRDRFLFCTEALFKAQAETGEIKGHYLNATAGTCEEMMKRAICARELGVPIVMHDYLTGGFTANTSLAHYCRDNGLLLHIHRAMHAVIDRQKNHGMHFRVLAKALRMSGGDHIHAGTVVGKLEGEREMTLGFVDLLRDDYIEKDRSRGIFFTQDWVSMPGVLPVASGGIHVWHMPALTEIFGDDSV…		3.8	Orr, D. J., Alcântara, A., Kapralov, M. V., Andralojc, P. J., Carmo-Silva, E., and Parry, M. A. J. (2016). Surveying Rubisco Diversity and Temperature Response to Improve Crop Photosynthetic Efficiency. Plant Physiol. 172, 707–717.
YP_008816229.1	Glycine max	euk	Form 1	MSPQTETKASVGFKAGVKDYKLTYYTPDYETKDTDILAAFRVTPQPGVPPEEAGAAVAAESSTGTWTTVWTDGLTSLDRYKGRCYGLEPVAGEENQYIAYVAYPLDLFEEGSVTNMFTSIVGNVFGFKALRALRLEDLRIPTAYIKTFQGPPHGIQVERDKLNKYGRPLLGCTIKPKLGLSAKNYGRAVYECLRGGLDFTKDDENVNSQPFMRWRDRFLFCAEAIFKSQAETGEIKGHYLNATAGTCEEMMKRAVFARELGVPIVMHDYLTGGFTANTSLAHYCRDNGLLLHIHRAMHAVIDRQKNHGMHFRVLAKALRLSGGDHVHAGTVVGKLEGEREITLGFVDLLRDDFVEKDRSRGIYFTQDWVSLPGVLPVASGGIHVWHMPALTEIFGDDSV…		3.16243	Hermida-Carrera C, Kapralov MV, Galmes J. 2016. Rubisco catalytic properties and temperature response in crops. Plant Physiology, doi: 10.1104/pp.16.01846./Orr, D. J., Alcântara, A., Kapralov, M. V., Andralojc, P. J., Carmo-Silva, E., and Parry, M. A. J. (2016). Surveying Rubisco Diversity and Temperature Response to Improve Crop Photosynthetic Efficiency. Plant Physiol. 172, 707–717.
YP_008145856.1	Glycine canescens	euk	Form 1	MSPQTETKASVGFKAGVKDYKLTYYTPDYETKDTDILAAFRVTPQPGVPPEEAGAAVAAESSTGTWTTVWTDGLTSLDRYKGRCYGLEPVAGEENQYIAYVAYPLDLFEEGSVTNMFTSIVGNVFGFKALRALRLEDLRIPTAYVKTFQGPPHGIQVERDKLNKYGRPLLGCTIKPKLGLSAKNYGRAVYECLRGGLDFTKDDENVNSQPFMRWRDRFLFCAEAIFKSQAETGEIKGHYLNATAGTCEEMMKRAVFARELGAPIIMHDYLTGGFTANTSLAHYCRDNGLLLHIHRAMHAVIDRQKNHGMHFRVLAKALRLSGGDHVHAGTVVGKLEGEREITLGFVDLLRDDFIEKDRSRGIYFTQDWVSLPGVIPVASGGIHVWHMPALTEIFGDDSV…		4	Orr, D. J., Alcântara, A., Kapralov, M. V., Andralojc, P. J., Carmo-Silva, E., and Parry, M. A. J. (2016). Surveying Rubisco Diversity and Temperature Response to Improve Crop Photosynthetic Efficiency. Plant Physiol. 172, 707–717.
SBO07532.1	Phaseolus coccineus	euk	Form 1	MSPQTETKASVGFKAGVKDYKLTYYTPDYETKDTDILAAFRVTPQPGVPPEEAGAAVAAESSTGTWTTVWTDGLTSLDRYKGRCYHIEPVAGEENQFIAYVAYPLDLFEEGSVTNMFTSIVGNVFGFKALRALRLEDLRIPTAYIKTFQGPPHGIQVERDKLNKYGRPLLGCTIKPKLGLSAKNYGRAVYECLRGGLDFTKDDENVNSQPFMRWRDRFLFCAEAIYKAQAETGEIKGHYLNATAGTCEEMIKRAVFARELGVPIVMHDYLTGGFTANTSLAHYCRDNGLLLHIHRAMHAVIDRQKNHGMHFRVLAKALRLSGGDHVHSGTVVGKLEGEREITLGFVDLLRDDFIEKDRSRGIYFTQDWVSLPGVLPVASGGIHVWHMPALTEIFGDDSV…		5.7	Orr, D. J., Alcântara, A., Kapralov, M. V., Andralojc, P. J., Carmo-Silva, E., and Parry, M. A. J. (2016). Surveying Rubisco Diversity and Temperature Response to Improve Crop Photosynthetic Efficiency. Plant Physiol. 172, 707–717.
SBO07542.1	Tephrosia candida	euk	Form 1	MSPQTETKASVGFKAGVKDYKLTYYTPDYETKDTDILAAFRVTPQPGVPPEEAGAAVAAESSTGTWTTVWTDGLTSLDRYKGRCYHIEPVAGEENQYIAYVAYPLDLFEEGSVTNMFTSIVGNVFGFKALRALRLEDLRIPNSYIKTFQGPPHGIQVERDKLNKYGRPLLGCTIKPKLGLSAKNYGRAVYECLRGGLDFTKDDENVNSQPFMRWRDRFLFCAEAIFKSQAETGEIKGHYLNATAGTCEEMIKRAVFARELGVPIVMHDYLTGGFTANTSLAHYCRDNGLLLHIHRAMHAVIDRQKNHGMHFRVLAKALRLSGGDHIHAGTVVGKLEGEREITLGFVDLLRDDFIEKDRSRGIYFTQDWVSLPGVLPVASGGIHVWHMPALTEIFGDDSV…		4.2	Orr, D. J., Alcântara, A., Kapralov, M. V., Andralojc, P. J., Carmo-Silva, E., and Parry, M. A. J. (2016). Surveying Rubisco Diversity and Temperature Response to Improve Crop Photosynthetic Efficiency. Plant Physiol. 172, 707–717.
SBO07531.1	Phaseolus carteri	euk	Form 1	MSPQTETKASVGFKAGVKDYKLTYYTPDYETKDTDILAAFRVTPQPGVPPEEAGAAVAAESSTGTWTTVWTDGLTSLDRYKGRCYHIEPVAGEENQYIAYVAYPLDLFEEGSVTNMFTSIVGNVFGFKALRALRLEDLRIPTAYIKTFQGPPHGIQVERDKLNKYGRPLLGCTIKPKLGLSAKNYGRAVYECLRGGLDFTKDDENVNSQPFMRWRDRFLFCAEAIYKAQAETGEIKGHYLNATAGTCEEMIKRAVFARELGVPIVMHDYLTGGFTANTSLAHYCRDNGLLLHIHRAMHAVIDRQKNHGMHFRVLAKALRLSGGDHVHSGTVVGKLEGEREITLGFVDLLRDDFIEKDRSRGIYFTQDWVSLPGVLPVASGGIHVWHMPALTEIFGDDSV…		5.3	Orr, D. J., Alcântara, A., Kapralov, M. V., Andralojc, P. J., Carmo-Silva, E., and Parry, M. A. J. (2016). Surveying Rubisco Diversity and Temperature Response to Improve Crop Photosynthetic Efficiency. Plant Physiol. 172, 707–717.
SBO07541.1	Sphenostylis stenocarpa	euk	Form 1	MSPQTETKASVGFKAGVKDYKLTYYTPDYETKDTDILAAFRVTPQPGVPPEEAGAAVAAESSTGTWTTVWTDGLTSLDRYKGRCYHIEPVAGEENQYIAYVAYPLDLFEEGSVTNMFTSIVGNVFGFKALRALRLEDLRIPTSYIKTFQGPPHGIQVERDKLNKYGRPLLGCTIKPKLGLSAKNYGRAVYECLRGGLDFTKDDENVNSQPFMRWRDRFLFCAEAIYKAQAETGEIKGHYLNATAGTCEEMIKRAVFARELGVPIVMHDYLTGGFTANTSLAHYCRDNGLLLHIHRAMHAVIDRQKNHGMHFRVLAKALRLSGGDHVHSGTVVGKLEGEREITLGFVDLLRDDFIEKDRSRGIYFTQDWVSLPGVLPVASGGIHVWHMPALTEIFGDDSV…		4.2	Orr, D. J., Alcântara, A., Kapralov, M. V., Andralojc, P. J., Carmo-Silva, E., and Parry, M. A. J. (2016). Surveying Rubisco Diversity and Temperature Response to Improve Crop Photosynthetic Efficiency. Plant Physiol. 172, 707–717.
AAK14845.1	Trachycarpus fortunei	euk	Form 1	MSPQTETKASVGFKAGVKDYKLTYYTPDYETKDTDILAAFRVTPQPGVPPEEAGAAVAAESSTGTWTTVWTDGLTSLDRYKGRCYHIETVVGEENQYIAYVAYPLDLFEEGSVTNMFTSIVGNVFGFKALRALRLEDLRIPTSYSKTFQGPPHGIQVERDKLNKYGRPLLGCTIKPKLGLSAKNYGRAVYECLRGGLDFTKDDENVNSQPFMRWRDRFLFCTEALYKAQAETGEIKGHYLNATAGTCEEMMKRAIFARELGVPIVMHDYLTGGFTANTSLAHYCRDNGLLLHIHRAMHAVIDRQKNHGMHFRVLAKALRMSGGDHIHAGTVVGKLEGEREMTLGFVDLLRDDFIEKDRSRGIFFTQDWVSMPGVIPVASGGIHVWHMPALTEIFGDDSV…		4.15307	Galmes, J., Kapralov, M. V., Andralojc, P., Conesa, M. À., Keys, A. J., Parry, M. A. J., and Flexas, J. (2014). Expanding knowledge of the Rubisco kinetics variability in plant species: environmental and evolutionary trends. Plant Cell Environ. 37, 1989–2001.
QGT34301.1	Pueraria montana/Pueraria montana var. lobata	euk	Form 1	MSPQTETKASVGFKAGVKDYKLTYYTPDYETKDTDILAAFRVTPQPGVPPEEAGAAVAAESSTGTWTTVWTDGLTSLDRYKGRCYHLEPVAGEENQYIAYVAYPLDLFEEGSVTNMFTSIVGNVFGFKALRALRLEDLRIPISYIKTFQGPPHGIQVERDKLNKYGRPLLGCTIKPKLGLSAKNYGRAVYECLRGGLDFTKDDENVNSQPFMRWRDRFLFCAEAIFKSQAETGEIKGHYLNATAGTCEEMMKRAVFARELGVPIVMHDYLTGGFTANTSLAHYCRDNGLLLHIHRAMHAVIDRQKNHGMHFRVLAKALRLSGGDHVHAGTVVGKLEGEREITLGFVDLLRDDFIEKDRSRGIYFTQDWVSLPGVLPVASGGIHVWHMPALTEIFGDDSV…		4.22989	Orr, D. J., Alcântara, A., Kapralov, M. V., Andralojc, P. J., Carmo-Silva, E., and Parry, M. A. J. (2016). Surveying Rubisco Diversity and Temperature Response to Improve Crop Photosynthetic Efficiency. Plant Physiol. 172, 707–717./R. F. Sage, J. R. Seemann, Regulation of Ribulose-1,5-Bisphosphate Carboxylase/Oxygenase Activity in Response to Reduced Light Intensity in C4 Plants, Plant Physiology…
YP_010253557.1	Phaseolus lunatus	euk	Form 1	MSPQTETKASVGFKAGVKDYKLTYYTPDYETKDTDILAAFRVTPQPGVPPEEAGAAVAAESSTGTWTTVWTDGLTSLDRYKGRCYNIEPVAGEENQYIAYVAYPLDLFEEGSVTNMFTSIVGNVFGFKALRALRLEDLRIPTAYIKTFQGPPHGIQVERDKLNKYGRPLLGCTIKPKLGLSAKNYGRAVYECLRGGLDFTKDDENVNSQPFMRWRDRFLFCAEAIYKSQAETGEIKGHYLNATAGTCEEMIKRAVFARELGVPIVMHDYLTGGFTANTSLAHYCRDNGLLLHIHRAMHAVIDRQKNHGMHFRVLAKALRLSGGDHVHSGTVVGKLEGEREITLGFVDLLRDDFIEKDRSRGIYFTQDWVSLPGVLPVASGGIHVWHMPALTEIFGDDSV…		8.30614	Orr, D. J., Alcântara, A., Kapralov, M. V., Andralojc, P. J., Carmo-Silva, E., and Parry, M. A. J. (2016). Surveying Rubisco Diversity and Temperature Response to Improve Crop Photosynthetic Efficiency. Plant Physiol. 172, 707–717.
SBO07482.1	Calamagrostis canescens/Calamagrostis nutkaensis	euk	Form 1	MSPQTETKASVGFKAGVKDYKLTYYTPEYETKDTDILAAFRVSPQPGVPPEEAGAAVAAESSTGTWTTVWTDGLTSLDRYKGRCYHIEPVAGEDNQWICYVAYPLDLFEEGSVTNMFTSIVGNVFGFKALRALRLEDLRIPPAYTKTFQGPPHGIQVERDKLNKYGRPLLGCTIKPKLGLSAKNYGRACYECLRGGLDFTKDDENVNSQPFMRWRDRFVFCAEAIYKAQAETGEIKGHYLNATAGTCEEMIKRAVFARELGVPIVMHDYITGGFTANTSLAHYCRDNGLLLHIHRAMHAVIDRQKNHGMHFRVLAKALRMSGGDHIHAGTVVGKLEGEREMTLGFVDLLRDDFIEKDRARGIFFTQDWVSMPGVIPVASGGIHVWHMPALTEIFGDDSV…		4.85	Orr, D. J., Alcântara, A., Kapralov, M. V., Andralojc, P. J., Carmo-Silva, E., and Parry, M. A. J. (2016). Surveying Rubisco Diversity and Temperature Response to Improve Crop Photosynthetic Efficiency. Plant Physiol. 172, 707–717.
SBO07480.1	Bromus anomalus	euk	Form 1	MSPQTETKASVGFKAGVKDYKLTYYTPEYETKDTDILAAFRVSPQPGVPPEEAGAAVAAESSTGTWTTVWTDGLTSLDRYKGRCYHIEPVAGEDNQWICYVAYPLDLFEEGSVTNMFTSIVGNVFGFKALRALRLEDLRIPPTYSKTFQGPPHGIQVERDKLNKYGRPLLGCTIKPKLGLSAKNYGRACYECLRGGLDFTKDDENVNSQPFMRWRDRFVFCAEAIYKSQAETGEIKGHYLNATAGTCEEMIKRAVFARELGVPIVMHDYLTGGFTANTTLAHYCRDNGLLLHIHRAMHAVIDRQKNHGMHFRVLAKALRMSGGDHIHSGTVVGKLEGEREMTLGFVDLLRDDFIEKDRARGIFFTQDWVSMPGVIPVASGGIHVWHMPALTEIFGDDSV…		4.6	Orr, D. J., Alcântara, A., Kapralov, M. V., Andralojc, P. J., Carmo-Silva, E., and Parry, M. A. J. (2016). Surveying Rubisco Diversity and Temperature Response to Improve Crop Photosynthetic Efficiency. Plant Physiol. 172, 707–717.
YP_874744.1	Agrostis stolonifera	euk	Form 1	MSPQTETKASVGFKAGVKDYKLTYYTPEYETKDTDILAAFRVSPQPGVPPEEAGAAVAAESSTGTWTTVWTDGLTSLDRYKGRCYHIEPVAGEDSQWICYVAYPLDLFEEGSVTNMFTSIVGNVFGFKALRALRLEDLRIPPAYTKTFQGPPHGIQVERDKLNKYGRPLLGCTIKPKLGLSAKNYGRACYECLRGGLDFTKDDENVNSQPFMRWRDRFVFCAEAIYKAQAETGEIKGHYLNATAGTCEEMIKRAVFARELGVPIVMHDYITGGFTANTSLAHYCRDNGLLLHIHRAMHAVIDRQKNHGMHFRVLAKALRMSGGDHIHAGTVVGKLEGEREMTLGFVDLLRDDFIEKDRARGIFFTQDWVSMPGVIPVASGGIHVWHMPALTEIFGDDSV…		7.8	Orr, D. J., Alcântara, A., Kapralov, M. V., Andralojc, P. J., Carmo-Silva, E., and Parry, M. A. J. (2016). Surveying Rubisco Diversity and Temperature Response to Improve Crop Photosynthetic Efficiency. Plant Physiol. 172, 707–717.
WP_174235981.1	Zea mays	euk	Form 1	MSPQTETKASVGFKAGVKDYKLTYYTPEYETKDTDILAAFRVTPQLGVPPEEAGAAVAAESSTGTWTTVWTDGLTSLDRYKGRCYHIEPVPGDPDQYICYVAYPLDLFEEGSVTNMFTSIVGNVFGFKALRALRLEDLRIPPAYSKTFQGPPHGIQVERDKLNKYGRPLLGCTIKPKLGLSAKNYGRACYECLRGGLDFTKDDENVNSQPFMRWRDRFVFCAEAIYKAQAETGEIKGHYLNATAGTCEEMIKRAVFARELGVPIVMHDYLTGGFTANTTLSHYCRDNGLLLHIHRAMHAVIDRQKNHGMHFRVLAKALRMSGGDHIHSGTVVGKLEGEREITLGFVDLLRDDFIEKDRSRGIFFTQDWVSMPGVIPVASGGIHVWHMPALTEIFGDDSV…		6.52625	Hermida-Carrera C, Kapralov MV, Galmes J. 2016. Rubisco catalytic properties and temperature response in crops. Plant Physiology, doi: 10.1104/pp.16.01846./Kubien, D. S., Whitney, S. M., Moore, P. V., and Jesson, L. K. (2008). The biochemistry of Rubisco in Flaveria. J. Exp. Bot. 59, 1767–1777./Cousins, A.B.; Ghannoum, O.; Von Caemmerer, S.; Badger, M.R. Simultaneous determination of Rubisco carb…
YP_009192415.1	Saccharum officinarum	euk	Form 1	MSPQTETKASVGFKAGVKDYKLTYYTPEYETKDTDILAAFRVTPQLGVPPEEAGAAVAAESSTGTWTTVWTDGLTSLDRYKGRCYHIEPVPGDPDQYICYVAYPLDLFEEGSVTNMFTSIVGNVFGFKALRALRLEDLRIPPAYVKTFQGPPHGIQVERDKLNKYGRPLLGCTIKPKLGLSAKNYGRACYECLRGGLDFTKDDENVNSQPFMRWRDRFVFCAEAIYKAQAETGEIKGHYLNATAGTCEEMIKRAVFAKELGVPIVMHDYLTGGFTANTTLSHYCRDNGLLLHIHRAMHAVIDRQKNHGMHFRVLAKALRMSGGDHIHSGTVVGKLEGEREITLGFVDLLRDDFIEKDRSRGIFFTQDWVSMPGVIPVASGGIHVWHMPALTEIFGDDSV…		5.78463	Hermida-Carrera C, Kapralov MV, Galmes J. 2016. Rubisco catalytic properties and temperature response in crops. Plant Physiology, doi: 10.1104/pp.16.01846.
QFR04120.1	Sorghum bicolor	euk	Form 1	MSPQTETKASVGFKAGVKDYKLTYYTPEYETKDTDILAAFRVTPQLGVPPEEAGAAVAAESSTGTWTTVWTDGLTSLDRYKGRCYHIEPVPGEADQYICYVAYPLDLFEEGSVTNMFTSIVGNVFGFKALRALRLEDLRIPPAYVKTFQGPPHGIQVERDKLNKYGRPLLGCTIKPKLGLSAKNYGRACYECLRGGLDFTKDDENVNSQPFMRWRDRFVFCAEAIYKAQAETGEIKGHYLNATAGTCEEMIKRAVFAKELGVPIVMHDYLTGGFTANTTLSHYCRDNGLLLHIHRAMHAVIDRQKNHGMHFRVLAKALRMSGGDHIHSGTVVGKLEGEREITLGFVDLLRDDFIEKDRSRGIFFTQDWVSMPGVIPVASGGIHVWHMPALTEIFGDDSV…		6.39904	R. F. Sage, J. R. Seemann, Regulation of Ribulose-1,5-Bisphosphate Carboxylase/Oxygenase Activity in Response to Reduced Light Intensity in C4 Plants, Plant Physiology, Volume 102, Issue 1, May 1993, Pages 21–28, https://doi.org/10.1104/pp.102.1.21/Ishikawa, C.; Hatanaka, T.; Misoo, S.; Miyake, C.; Fukayama, H. Functional incorporation of Sorghum small subunit increases the catalytic turnover rat…
SBO07495.1	Desmodium psilocarpum	euk	Form 1	MSPQTETKASVGFKAGVKDYKLTYYTPEYETKDTDILAAFRVTPQPGVPPEEAGAAVAAESSTGTWTTVWTDGLTSLDRYKGRCYGIEPVAGEENQYIAYVAYPLDLFEEGSVTNMFTSIVGNVFGFKALRALRLEDLRIPNSYIKTFQGPPHGIQVERDKLNKYGRPLLGCTIKPKLGLSAKNYGRAVYECLRGGLDFTKDDENVNSQPFMRWRDRFLFCAEAIFKAQAETGEIKGHYLNATAGTCEEMIKRAVFARELGAPIVMHDYLTGGFTANTSLAHYCRDNGLLLHIHRAMHAVIDRQKNHGMHFRVLAKALRLSGGDHIHAGTVVGKLEGEREITLGFVDLLRDDFVEKDRSRGIYFTQDWVSLPGVLPVASGGIHVWHMPALTEIFGDDSV…		5.3	Orr, D. J., Alcântara, A., Kapralov, M. V., Andralojc, P. J., Carmo-Silva, E., and Parry, M. A. J. (2016). Surveying Rubisco Diversity and Temperature Response to Improve Crop Photosynthetic Efficiency. Plant Physiol. 172, 707–717.
P19161.1	Flaveria trinervia/Flaveria vaginata/Flaveria kochiana/Flaveria bidentis/Flaveria australasica	euk	Form 1	MSPQTETKASVGFKAGVKDYKLTYYTPEYETKDTDILAAFRVTPQPGVPPEEAGAAVAAESSTGTWTTVWTDGLTSLDRYKGRCYGIEPVPGEDNQYIAYVAYPLDLFEEGSVTNMFTSIVGNVFGFKALRALRLEDLRIPTAYVKTFAGPPHGIQVERDKLNKYGRPLLGCTIKPKLGLSAKNYGRACYECLRGGLDFTKDDENVNSQPFMRWRDRFLFCAEAIYKAQAETGEIKGHYLNATAGTCEEMLKRAVFARELGVPIIMHDYLTGGFTANTSLSHYCRDNGLLLHIHRAMHAVIDRQKNHGIHFRVLAKALRMSGGDHIHSGTVVGKLEGEREITLGFVDLLRDDFIEKDRSRGIYFTQDWVSLPGVLPVASGGIHVWHMPALTEIFGDDSV…		5.69564	R. F. Sage, J. R. Seemann, Regulation of Ribulose-1,5-Bisphosphate Carboxylase/Oxygenase Activity in Response to Reduced Light Intensity in C4 Plants, Plant Physiology, Volume 102, Issue 1, May 1993, Pages 21–28, https://doi.org/10.1104/pp.102.1.21/Perdomo JA, Cavanagh AP, Kubien DS, Galmes J. 2015. Temperature dependence of in vitro Rubisco kinetics in species of Flaveria with different photosyn…
ADW80658.1	Flaveria palmeri	euk	Form 1	MSPQTETKASVGFKAGVKDYKLTYYTPEYETKDTDILAAFRVTPQPGVPPEEAGAAVAAESSTGTWTTVWTDGLTSLDRYKGRCYGIEPVPGEDNQYIAYVAYPLDLFEEGSVTNMFTSIVGNVFGFKALRALRLEDLRIPTAYVKTFDGPPHGIQVERDKLNKYGRPLLGCTIKPKLGLSAKNYGRACYECLRGGLDFTKDDENVNSQPFMRWRDRFLFCAEAIYKAQAETGEIKGHYLNATAGTCEEMLKRAVFARELGVPIIMHDYLTGGFTANTSLSHYCRDNGLLLHIHRAMHAVIDRQKNHGIHFRVLAKALRMSGGDHIHSGTVVGKLEGEREITLGFVDLLRDDFIEKDRSRGIYFTQDWVSLPGVLPVASGGIHVWHMPALTEIFGDDSV…		5.25067	Kubien, D. S., Whitney, S. M., Moore, P. V., and Jesson, L. K. (2008). The biochemistry of Rubisco in Flaveria. J. Exp. Bot. 59, 1767–1777.
ADW80654.1	Flaveria linearis/Flaveria floridana/Flaveria brownii/Flaveria chlorifolia/Flaveria anomala/Flaveria cronquistii	euk	Form 1	MSPQTETKASVGFKAGVKDYKLTYYTPEYETKDTDILAAFRVTPQPGVPPEEAGAAVAAESSTGTWTTVWTDGLTSLDRYKGRCYGIEPVPGEDNQYIAYVAYPLDLFEEGSVTNMFTSIVGNVFGFKALRALRLEDLRIPTAYVKTFDGPPHGIQVERDKLNKYGRPLLGCTIKPKLGLSAKNYGRACYECLRGGLDFTKDDENVNSQPFMRWRDRFLFCAEAIYKAQAETGEIKGHYLNATAGTCEEMLKRAVFARELGVPIIMHDYLTGGFTANTSLSHYCRDNGLLLHIHRAMHAVIDRQKNHGMHFRVLAKALRMSGGDHIHSGTVVGKLEGEREITLGFVDLLRDDFIEKDRSRGIYFTQDWVSLPGVLPVASGGIHVWHMPALTEIFGDDSV…		4.73153	Kubien, D. S., Whitney, S. M., Moore, P. V., and Jesson, L. K. (2008). The biochemistry of Rubisco in Flaveria. J. Exp. Bot. 59, 1767–1777./Whitney, S. M., Sharwood, R. E., Orr, D., White, S. J., Alonso, H., and Galmés, J. (2011). Isoleucine 309 acts as a C4 catalytic switch that increases ribulose-1,5-bisphosphate carboxylase/oxygenase (rubisco) carboxylation rate in Flaveria. Proc. Natl. Acad. …
ADW80651.1	Flaveria angustifolia/Flaveria pringlei	euk	Form 1	MSPQTETKASVGFKAGVKDYKLTYYTPEYETKDTDILAAFRVTPQPGVPPEEAGAAVAAESSTGTWTTVWTDGLTSLDRYKGRCYGIEPVPGEDNQYIAYVAYPLDLFEEGSVTNMFTSIVGNVFGFKALRALRLEDLRIPTAYVKTFEGPPHGIQVERDKLNKYGRPLLGCTIKPKLGLSAKNYGRACYECLRGGLDFTKDDENVNSQPFMRWRDRFLFCAEAIYKAQAETGEIKGHYLNATAGTCEEMLKRAVFARELGVPIVMHDYLTGGFTANTSLSHYCRDNGLLLHIHRAMHAVIDRQKNHGMHFRVLAKALRMSGGDHIHSGTVVGKLEGEREITLGFVDLLRDDFIEKDRSRGIYFTQDWVSLPGVLPVASGGIHVWHMPALTEIFGDDSV…		4.10857	Kubien, D. S., Whitney, S. M., Moore, P. V., and Jesson, L. K. (2008). The biochemistry of Rubisco in Flaveria. J. Exp. Bot. 59, 1767–1777./Perdomo JA, Cavanagh AP, Kubien DS, Galmes J. 2015. Temperature dependence of in vitro Rubisco kinetics in species of Flaveria with different photosynthetic mechanisms. Photosynthesis Research 124, 67–75./Capó-Bauçà S, Whitney S, Iñiguez C, Serrano O, Rhodes …
UZG89758.1	Posidonia australis/Posidonia coriacea/Posidonia sinuosa	euk	Form 1	MLPQTETKASAGFKAGVKDYKLTYYTPEYETKDTDILAAFRVTAQPGVPPEEAGAAVAAESSTGTWTTVWTDGLTSLDRYKGRCYHIEPVVGEEDQFIAYVAYPLDLFEEGSVTNMFTSIVGNVFGFKALRALRLEDLRIPPAYSKTFQGPPHGIQVERDKLNKYGRPLLGCTIKPKLGLSAKNYGRAVYECLRGGLDFTKDDENVNSQPFMRWRDRFLFCAEAIYKSQAETGEIKGHYLNATAATCEEMMKRAIFARELGVPIVMHDYLTGGFTANTSLSYYCRDNGLLLHIHRAMHAVIDRQKNHGMHFRVLAKALRMSGGDHVHAGTVVGKLEGEREITLGFVDLLRDDYIEKDRSRGIFFTQDWVSMPGVLPVASGGIHVWHMPALTEIFGDDSV…		2.72916	Capó-Bauçà S, Whitney S, Iñiguez C, Serrano O, Rhodes T, Galmés J. The trajectory in catalytic evolution of Rubisco in Posidonia seagrass species differs from terrestrial plants. Plant Physiol. 2023 Feb 12;191(2):946-956. doi: 10.1093/plphys/kiac492. PMID: 36315095; PMCID: PMC9922400.
AAB93814.1	Posidonia oceanica	euk	Form 1	SAGFKAGVKDYKLTYYTPEYETKDTDILAAFRVTAQPGVPPEEAGAAVAAESSTGTWTTVWTDGLTSLDRYKGRCYHIEPVVGEEDQFIAYVAYPLDLFEEGSVTNMFTSIVGNVFGFKALRALRLEDLRIPPAYSKTFQGPPHGIQVERDKLNKYGRPLLGCTIKPKLGLSAKNYGRAVYECLRGGLDFTKDDENVNSQPFMRWRDRFLFCAEAIYKSQAETGEIKGHYLNATAATCEEMLKRAIFARELGVPIVMHDYLTGGFTANTTLSYYCRDNGLLLHIHRAMHAVIDRQKNHGMHFRVLAKALRMSGGDHVHAGTVVGKLEGEREITLGFVDLLRDDYIEKDRSRGIFFTQDWVSMPGVFPVASGGIHVWHMPALTEIFGDDSVLQFG		3.24829	Capó-Bauçà S, Whitney S, Iñiguez C, Serrano O, Rhodes T, Galmés J. The trajectory in catalytic evolution of Rubisco in Posidonia seagrass species differs from terrestrial plants. Plant Physiol. 2023 Feb 12;191(2):946-956. doi: 10.1093/plphys/kiac492. PMID: 36315095; PMCID: PMC9922400.
ADW80659.1	Flaveria sonorensis/Flaveria ramosissima	euk	Form 1	MSPQTETKASVGFKAGVKDYKLTYYTPEYETKDTDILAAFRVTPQPGVPPEEAGAAVAAESSTGTWTTVWTDGLTSLDRYKGRCYGIEPVPGEDNQYIAYVAYPLDLFEEGSVTNMFTSIVGNVFGFKALRALRLEDLRIPTAYVKTFEGPPHGIQVERDKLNKYGRPLLGCTIKPKLGLSAKNYGRACYECLRGGLDFTKDDENVNSQPFMRWRDRFLFCAEAIYKAQAETGEIKGHYLNATAGTCEEMLKRAVFARELGVPIIMHDYLTGGFTANTSLSHYCRDNGLLLHIHRAMHAVIDRQKNHGMHFRVLAKALRMSGGDHIHSGTVVGKLEGEREITLGFVDLLRDDFIEKDRSRGIYFTQDWVSLPGVLPVASGGIHVWHMPALTEIFGDDSV…		4.04924	Kubien, D. S., Whitney, S. M., Moore, P. V., and Jesson, L. K. (2008). The biochemistry of Rubisco in Flaveria. J. Exp. Bot. 59, 1767–1777.
SBO07489.1	Chrysanthellum indicum var. afroamericanum	euk	Form 1	MSPQTETKASVGFKAGVKDYKLTYYTPEYETKDTDILAAFRVTPQPGVPPEEAGAAVAAESSTGTWTTVWTDGLTSLDRYKGRCYGIEPVPGEENQFIAYVAYPLDLFEEGSVTNMFTSIVGNVFGFKALRALRLEDLRIPTAYVKTFDGPPHGIQVERDKLNKYGRPLLGCTIKPKLGLSAKNYGRACYECLRGGLDFTKDDENVNSQPFMRWRDRFLFCAEAIYKSQAETGEIKGHYLNATAGTCEEMIKRAVFARELGVPIIMHDYLTGGFTANTSLAHYCRDNGLLLHIHRAMHAVIDRQKNHGMHFRVLAKALRMSGGDHIHSGTVVGKLEGEREITLGFVDLLRDDFIEKDRSRGIYFTQDWVSLPGVLPVASGGIHVWHMPALTEIFGDDSV…		7	Orr, D. J., Alcântara, A., Kapralov, M. V., Andralojc, P. J., Carmo-Silva, E., and Parry, M. A. J. (2016). Surveying Rubisco Diversity and Temperature Response to Improve Crop Photosynthetic Efficiency. Plant Physiol. 172, 707–717.
YP_398337.1	Lactuca sativa	euk	Form 1	MSPQTETKASVGFKAGVKDYKLTYYTPEYETKDTDILAAFRVTPQPGVPPEEAGAAVAAESSTGTWTTVWTDGLTSLDRYKGRCYGIEPVPGEENQYIAYVAYPLDLFEEGSVTNMFTSIVGNVFGFKALRALRLEDLRIPTAYVKTFQGPPHGIQVERDKLNKYGRPLLGCTIKPKLGLSAKNYGRAVYECLRGGLDFTKDDENVNSQPFMRWRDRFLFCAEAIFKSQAETGEIKGHYLNATAGTCEEMMKRAIFARELGVPIVMHDYLTGGFTANTSLAHYCRDNGLLLHIHRAMHAVIDRQKNHGIHFRVLAKALRMSGGDHIHSGTVVGKLEGEREITLGFVDLLRDDFIEKDRSRGIYFTQDWVSLPGVLPVASGGIHVWHMPALTEIFGDDSV…		3.26313	Hermida-Carrera C, Kapralov MV, Galmes J. 2016. Rubisco catalytic properties and temperature response in crops. Plant Physiology, doi: 10.1104/pp.16.01846.
SBO07478.1	Artemisia vulgaris	euk	Form 1	MSPQTETKASVGFKAGVKDYKLTYYTPEYETKDTDILAAFRVTPQPGVPPEEAGAAVAAESSTGTWTTVWTDGLTSLDRYKGRCYGIEPVPGEENQYICYVAYPLDLFEEGSVTNMFTSIVGNVFGFKALRALRLEDLRIPTAYVKTFQGPPHGIQVERDKLNKYGRPLLGCTIKPKLGLSAKNYGRAVYECLRGGLDFTKDDENVNSQPFMRWRDRFLFCAEAIFKSQAETGEIKGHYLNATAGTCEDMMKRAVFARELGVPIVMHDYLTGGFTANTTLAHYCRDNGLLLHIHRAMHAVIDRQKNHGMHFRVLAKALRMSGGDHIHAGTVVGKLEGEREITLGFVDLLRDDFIEKDRSRGIYFTQDWVSLPGVLPVASGGIHVWHMPALTEIFGDDSV…		7.4	Orr, D. J., Alcântara, A., Kapralov, M. V., Andralojc, P. J., Carmo-Silva, E., and Parry, M. A. J. (2016). Surveying Rubisco Diversity and Temperature Response to Improve Crop Photosynthetic Efficiency. Plant Physiol. 172, 707–717.
SBO07492.1	Deschampsia danthonioides	euk	Form 1	MSPQTETKASVGFKAGVKDYKLTYYTPEYETKDTDILAAFRVTPQPGVPPEEAGAAVAAESSTGTWTTVWTDGLTSLDRYKGRCYHIEPVAGEDNQWICYVAYPLDLFEEGSVTNMFTSIVGNVFGFKALRALRLEDLRIPPAYAKTFQGPPHGIQVERDKLNKYGRPLLGCTIKPKLGLSAKNYGRACYECLRGGLDFTKDDENVNSQPFMRWRDRFVFCAEAIYKAQAETGEIKGHYLNATAGTCEEMIKRAVFARELGVPIVMHDYITGGFTANTSLAHYCRDNGLLLHIHRAMHAVIDRQKNHGMHFRVLAKALRMSGGDHIHAGTVVGKLEGEREMTLGFVDLLRDDFIEKDRARGIFFTQDWVSMPGVIPVASGGIHVWHMPALTEIFGDDSV…		6.2	Orr, D. J., Alcântara, A., Kapralov, M. V., Andralojc, P. J., Carmo-Silva, E., and Parry, M. A. J. (2016). Surveying Rubisco Diversity and Temperature Response to Improve Crop Photosynthetic Efficiency. Plant Physiol. 172, 707–717.
SBO07473.1	Calamagrostis foliosa	euk	Form 1	MSPQTETKASVGFKAGVKDYKLTYYTPEYETKDTDILAAFRVTPQPGVPPEEAGAAVAAESSTGTWTTVWTDGLTSLDRYKGRCYHIEPVAGEDNQWICYVAYPLDLFEEGSVTNMFTSIVGNVFGFKALRALRLEDLRIPPAYTKTFQGPPHGIQVERDKLNKYGRPLLGCTIKPKLGLSAKNYGRACYECLRGGLDFTKDDENVNSQPFMRWRDRFVFCAEAIYKAQAETGEIKGHYLNATAGTCEEMIKRAVFARELGVPIVMHDYITGGFTANTSLAHYCRDNGLLLHIHRAMHAVIDRQKNHGMHFRVLAKALRMSGGDHIHAGTVVGKLEGEREMTLGFVDLLRDDFIEKDRARGIFFTQDWVSMPGVIPVASGGIHVWHMPALTEIFGDDSV…		4.7	Orr, D. J., Alcântara, A., Kapralov, M. V., Andralojc, P. J., Carmo-Silva, E., and Parry, M. A. J. (2016). Surveying Rubisco Diversity and Temperature Response to Improve Crop Photosynthetic Efficiency. Plant Physiol. 172, 707–717.
SBO07484.1	Calamagrostis inexpansa	euk	Form 1	MSPQTETKASVGFKAGVKDYKLTYYTPEYETKDTDILAAFRVTPQPGVPPEEAGAAVAAESSTGTWTTVWTDGLTSLDRYKGRCYHIEPVAGEDNQWICYVAYPLDLFEEGSVTNMFTSIVGNVFGFKALRALRLEDLRIPPAYTKTFQGPPHGIQVERDKLNKYGRPLLGCTIKPKLGLSAKNYGRACYECLRGGLDFTKDDENVNSQPFMRWRDRFVFCAEAIYKAQAETGEIKGHYLNATAGTCEEMIKRAVFARELGVPIVMHDYITGGFTANTSLAQYCRDNGLLLHIHRAMHAVIDRQKNHGMHFRVLAKALRMSGGDHIHAGTVVGKLEGEREMTLGFVDLLRDDFIEKDRARGIFFTQDWVSLPGVIPVASGGIHVWHMPALTEIFGDDSV…		4.2	Orr, D. J., Alcântara, A., Kapralov, M. V., Andralojc, P. J., Carmo-Silva, E., and Parry, M. A. J. (2016). Surveying Rubisco Diversity and Temperature Response to Improve Crop Photosynthetic Efficiency. Plant Physiol. 172, 707–717.
SBO07476.1	Arctagrostis latifolia	euk	Form 1	MSPQTETKASVGFKAGVKDYKLTYYTPEYETKDTDILAAFRVTPQPGVPPEEAGAAVAAESSTGTWTTVWTDGLTSLDRYKGRCYHIEPVAGEDNQWICYVAYPLDLFEEGSVTNMFTSIVGNVFGFKALRALRLEDLRIPVAYTKTFQGPPHGIQVERDKLNKYGRPLLGCTIKPKLGLSAKNYGRACYECLRGGLDFTKDDENVNSQPFMRWRDRFVFCAEAIYKAQAETGEIKGHYLNATAGTCEEMIKRAVFARELGVPIVMHDYITGGFTANTTLSHYCRDNGLLLHIHRAMHAVIDRQKNHGMHFRVLAKALRMSGGDHIHSGTVVGKLEGEREMTLGFVDLLRDDFIEKDRARGIFFTQDWVSLPGVIPVASGGIHVWHMPALTEIFGDDSV…		8.7	Orr, D. J., Alcântara, A., Kapralov, M. V., Andralojc, P. J., Carmo-Silva, E., and Parry, M. A. J. (2016). Surveying Rubisco Diversity and Temperature Response to Improve Crop Photosynthetic Efficiency. Plant Physiol. 172, 707–717.
SBO07498.1	Erythrina flabelliformis	euk	Form 1	MSPQTETKASVGFKAGVKDYKLTYYTPEYETKDTDILAAFRVTPQPGVPPEEAGAAVAAESSTGTWTTVWTDGLTSLDRYKGRCYHIEPVAGEENQFIAYVAYPLDLFEEGSVTNMFTSIVGNVFGFKALRALRLEDLRIPTAYVKTFQGPPHGIQVERDKLNKYGRPLLGCTIKPKLGLSAKNYGRAVYECLRGGLDFTKDDENVNSQPFMRWRDRFLFCAEALYKAQAETGEIKGHYLNATAGTCEEMMKRAVFARELGVPIVMHDYLTGGFTANTSLAHYCRDNGLLLHIHRAMHAVIDRQKNHGMHFRVLAKALRLSGGDHVHSGTVVGKLEGEREITLGFVDLIRDDLIEKDRSRGIYFTQDWVSLPGVLPVASGGIHVWHMPALTEIFGDDSV…		5.9	Orr, D. J., Alcântara, A., Kapralov, M. V., Andralojc, P. J., Carmo-Silva, E., and Parry, M. A. J. (2016). Surveying Rubisco Diversity and Temperature Response to Improve Crop Photosynthetic Efficiency. Plant Physiol. 172, 707–717.
SBO07515.1	Mercurialis annua	euk	Form 1	MSPQTETKASVGFKAGVKDYKLTYYTPEYETKDTDILAAFRVTPQPGVPPEEAGAAVAAESSTGTWTTVWTDGLTSLDRYKGRCYHIEPVAGEESQFIAYVAYPLDLFEEGSVTNMFTSIVGNVFGFKALRALRLEDLRIPPAYVKTFQGPPHGIQVERDKLNKYGRPLLGCTIKPKLGLSAKNYGRAVYECLRGGLDFTKDDENVNSQPFMRWRDRFLFCAEAIYKAQAETGEIKGHYLNATAGTCEEMIKRAVFARELGVPIVMHDYLTGGFTANTSLAHYCRDNGLLLHIHRAMHAVIDRQKNHGMHFRVLAKALRMSGGDHIHAGTVVGKLEGEREITLGFVDLLRDDFVEKDRSRGIYFTQDWVSLPGVIPVASGGIHVWHMPALTEIFGDDSV…		4.6	Orr, D. J., Alcântara, A., Kapralov, M. V., Andralojc, P. J., Carmo-Silva, E., and Parry, M. A. J. (2016). Surveying Rubisco Diversity and Temperature Response to Improve Crop Photosynthetic Efficiency. Plant Physiol. 172, 707–717.
ADV41949.1	Panicum virgatum	euk	Form 1	MSPQTETKASVGFKAGVKDYKLTYYTPEYETKDTDILAAFRVTPQPGVPPEEAGAAVAAESSTGTWTTVWTDGLTSLDRYKGRCYHIEPVPGEADQYICYIAYPLDLFEEGSVTNMFTSIVGNVFGFKALRALRLEDLRIPPTYSKTFQGPPHGIQVERDKLNKYGRPLLGCTIKPKLGLSAKNYGRACYECLRGGLDFTKDDENVNSQPFMRWRDRFVFCAEAIYKAQAETGEIKGHYLNATAGTCEEMIKRAVFARELGVPIVMHDYITGGFTANTSLAHYCRDNGLLLHIHRAMHAVIDRQKNHGMHFRVLAKALRMSGGDHIHAGTVVGKLEGEREITLGFVDLLRDDFIEKDRSRGIFFTQDWVSMPGVIPVASGGIHVWHMPALTEIFGDDSV…		3.87	Sharwood, R. E., Ghannoum, O., Kapralov, M. V., Gunn, L. H., and Whitney, S. M. (2016). Temperature responses of Rubisco from Paniceae grasses provide opportunities for improving C3 photosynthesis. Nat Plants 2, 16186.
SCM15150.1	Panicum antidotale	euk	Form 1	MSPQTETKASVGFKAGVKDYKLTYYTPEYETKDTDILAAFRVTPQPGVPPEEAGAAVAAESSTGTWTTVWTDGLTSLDRYKGRCYHIEPVPGEADQYICYIAYPLDLFEEGSVTNMFTSIVGNVFGFKALRALRLEDLRIPPTYSKTFQGPPHGIQVERDKLNKYGRPLLGCTIKPKLGLSAKNYGRACYECLRGGLDFTKDDENVNSQPFMRWRDRFVFCAEAIYKAQAETGEIKGHYLNATAGTCEEMIKRAVFARELGVPIVMHDYLTGGFTANTSLSHYCRDNGLLLHIHRAMHAVIDRQKNHGMHFRVLAKALRMSGGDHIHAGTVVGKLEGEREITLGFVDLLRDDFIEKDRSRGIFFTQDWVSMPGVIPVASGGIHVWHMPALTEIFGDDSV…		5.78463	Sharwood, R. E., Ghannoum, O., Kapralov, M. V., Gunn, L. H., and Whitney, S. M. (2016). Temperature responses of Rubisco from Paniceae grasses provide opportunities for improving C3 photosynthesis. Nat Plants 2, 16186./R. F. Sage, J. R. Seemann, Regulation of Ribulose-1,5-Bisphosphate Carboxylase/Oxygenase Activity in Response to Reduced Light Intensity in C4 Plants, Plant Physiology, Volume 102,…
SCM15159.1	Panicum deustum	euk	Form 1	MSPQTETKASVGFKAGVKDYKLTYYTPEYETKDTDILAAFRVTPQPGVPPEEAGAAVAAESSTGTWTTVWTDGLTSLDRYKGRCYHIEPVPGEADQYICYIAYPLDLFEEGSVTNMFTSIVGNVFGFKALRALRLEDLRIPTAYSKTFQGPPHGIQVERDKLNKYGRPLLGCTIKPKLGLSAKNYGRACYECLRGGLDFTKDDENVNSQPFMRWRDRFVFCAEAIYKAQAETGEIKGHYLNATAGTCEEMIKRAVFARELGVPIVMHDYITGGFTANTSLAHYCRDNGLLLHIHRAMHAVIDRQKNHGMHFRVLAKALRMSGGDHIHSGTVVGKLEGEREITLGFVDLLRDDFIEKDRSRGIFFTQDWVSMPGVIPVASGGIHVWHMPALTEIFGDDSV…		5.8	Sharwood, R. E., Ghannoum, O., Kapralov, M. V., Gunn, L. H., and Whitney, S. M. (2016). Temperature responses of Rubisco from Paniceae grasses provide opportunities for improving C3 photosynthesis. Nat Plants 2, 16186.
YP_009252071.1	Urochloa panicoides	euk	Form 1	MSPQTETKASVGFKAGVKDYKLTYYTPEYETKDTDILAAFRVTPQPGVPPEEAGAAVAAESSTGTWTTVWTDGLTSLDRYKGRCYHIEPVPGEADQYICYIAYPLDLFEEGSVTNMFTSIVGNVFGFKALRALRLEDLRIPVAYAKTFQGPPHGIQVERDKLNKYGRPLLGCTIKPKLGLSAKNYGRACYECLRGGLDFTKDDENVNSQPFMRWRDRFVFCAEAIYKAQAETGEIKGHYLNATAGTCEEMIKRAVFARELGVPIVMHDYITGGFTANTSLAHYCRDNGLLLHIHRAMHAVIDRQKNHGMHFRVLAKALRMSGGDHIHSGTVVGKLEGEREITLGFVDLLRDDFIEKDRSRGIFFTQDWASMPGVIPVASGGIHVWHMPALTEIFGDDSV…		6.59	Sharwood, R. E., Ghannoum, O., Kapralov, M. V., Gunn, L. H., and Whitney, S. M. (2016). Temperature responses of Rubisco from Paniceae grasses provide opportunities for improving C3 photosynthesis. Nat Plants 2, 16186.
YP_009260243.1	Urochloa mosambicensis/Panicum monticola/Megathyrsus maximus	euk	Form 1	MSPQTETKASVGFKAGVKDYKLTYYTPEYETKDTDILAAFRVTPQPGVPPEEAGAAVAAESSTGTWTTVWTDGLTSLDRYKGRCYHIEPVPGEADQYICYIAYPLDLFEEGSVTNMFTSIVGNVFGFKALRALRLEDLRIPVAYAKTFQGPPHGIQVERDKLNKYGRPLLGCTIKPKLGLSAKNYGRACYECLRGGLDFTKDDENVNSQPFMRWRDRFVFCAEAIYKAQAETGEIKGHYLNATAGTCEEMIKRAVFARELGVPIVMHDYITGGFTANTSLAHYCRDNGLLLHIHRAMHAVIDRQKNHGMHFRVLAKALRMSGGDHIHSGTVVGKLEGEREITLGFVDLLRDDFIEKDRSRGIFFTQDWASMPGVIPVASGGIHVWHMPALTEIFGDDSV…		7.24891	Sharwood, R. E., Ghannoum, O., Kapralov, M. V., Gunn, L. H., and Whitney, S. M. (2016). Temperature responses of Rubisco from Paniceae grasses provide opportunities for improving C3 photosynthesis. Nat Plants 2, 16186./R. F. Sage, J. R. Seemann, Regulation of Ribulose-1,5-Bisphosphate Carboxylase/Oxygenase Activity in Response to Reduced Light Intensity in C4 Plants, Plant Physiology, Volume 102,…
YP_009240051.1	Panicum miliaceum	euk	Form 1	MSPQTETKASVGFKAGVKDYKLTYYTPEYETKDTDILAAFRVTPQPGVPPEEAGAAVAAESSTGTWTTVWTDGLTSLDRYKGRCYHIEPVPGEADQYICYVAYPLDLFEEGSVTNMFTSIVGNVFGFKALRALRLEDLRIPIAYAKTFQGPPHGIQVERDKLNKYGRPLLGCTIKPKLGLSAKNYGRACYECLRGGLDFTKDDENVNSQPFMRWRDRFVFCAEAIYKAQAETGEIKGHYLNATAGTCEEMIKRAVFARELGVPIVMHDYITGGFTANTSLAHYCRDNGLLLHIHRAMHAVIDRQKNHGMHFRVLAKALRMSGGDHIHAGTVVGKLEGEREITLGFVDLLRDDFIEKDRSRGIFFTQDWASMPGVIPVASGGIHVWHMPALTEIFGDDSV…		2.29743	Sharwood, R. E., Ghannoum, O., Kapralov, M. V., Gunn, L. H., and Whitney, S. M. (2016). Temperature responses of Rubisco from Paniceae grasses provide opportunities for improving C3 photosynthesis. Nat Plants 2, 16186./R. F. Sage, J. R. Seemann, Regulation of Ribulose-1,5-Bisphosphate Carboxylase/Oxygenase Activity in Response to Reduced Light Intensity in C4 Plants, Plant Physiology, Volume 102,…
YP_009267569.1	Panicum coloratum	euk	Form 1	MSPQTETKASVGFKAGVKDYKLTYYTPEYETKDTDILAAFRVTPQPGVPPEEAGAAVAAESSTGTWTTVWTDGLTSLDRYKGRCYHIEPVPGEADQYICYVAYPLDLFEEGSVTNMFTSIVGNVFGFKALRALRLEDLRIPIAYAKTFQGPPHGIQVERDKLNKYGRPLLGCTIKPKLGLSAKNYGRACYECLRGGLDFTKDDENVNSQPFMRWRDRFVFCAEAIYKAQAETGEIKGHYLNATAGTCEEMIKRAVFARELGVPIVMHDYITGGFTANTSLAHYCRDNGLLLHIHRAMHAVIDRQKNHGMHFRVLAKALRMSGGDHIHAGTVVGKLEGEREITLGFVDLLRDDFIEKDRSRGIFFTQDWASMPGVIPVASGGIHVWHMPALTEIFGDDSV…		3.7	Sharwood, R. E., Ghannoum, O., Kapralov, M. V., Gunn, L. H., and Whitney, S. M. (2016). Temperature responses of Rubisco from Paniceae grasses provide opportunities for improving C3 photosynthesis. Nat Plants 2, 16186.
SCM15149.1	Panicum milioides	euk	Form 1	MSPQTETKASVGFKAGVKDYKLTYYTPEYETKDTDILAAFRVTPQPGVPPEEAGAAVAAESSTGTWTTVWTDGLTSLDRYKGRCYHIEPVPGEGDQYICYVAYPLDLFEEGSVTNMFTSIVGNVFGFKALRALRLEDLRIPPTYSKTFQGPPHGIQVERDKLNKYGRPLLGCTIKPKLGLSAKNYGRACYECLRGGLDFTKDDENVNSQPFMRWRDRFVFCAEAIYKSQAETGEIKGHYLNATAGTCEEMIKRAVFARELGVPIVMHDYLTGGFTANTSLAHYCRDNGLLLHIHRAMHAVIDRQKNHGMHFRVLAKALRMSGGDHIHAGTVVGKLEGEREITLGFVDLLRDDFIEKDRSRGIFFTQDWVSMPGVIPVASGGIHVWHMPALTEIFGDDSV…		2.76992	Sharwood, R. E., Ghannoum, O., Kapralov, M. V., Gunn, L. H., and Whitney, S. M. (2016). Temperature responses of Rubisco from Paniceae grasses provide opportunities for improving C3 photosynthesis. Nat Plants 2, 16186./R. F. Sage, J. R. Seemann, Regulation of Ribulose-1,5-Bisphosphate Carboxylase/Oxygenase Activity in Response to Reduced Light Intensity in C4 Plants, Plant Physiology, Volume 102,…
SCM15148.1	Steinchisma laxum	euk	Form 1	MSPQTETKASVGFKAGVKDYKLTYYTPEYETKDTDILAAFRVTPQPGVPPEEAGAAVAAESSTGTWTTVWTDGLTSLDRYKGRCYHIEPVPGEGDQYICYVAYPLDLFEEGSVTNMFTSIVGNVFGFKALRALRLEDLRIPTTYSKTFQGPPHGIQVERDKLNKYGRPLLGCTIKPKLGLSAKNYGRACYECLRGGLDFTKDDENVNSQPFMRWRDRFVFCAEAIYKSQAETGEIKGHYLNATAGTCEEMMKRAVFARELGVPIVMHDYLTGGFTANTSLAHYCRDNGLLLHIHRAMHAVIDRQKNHGMHFRVLAKALRMSGGDHIHAGTVVGKLEGEREITLGFVDLLRDDFIEKDRSRGIFFTQDWVSMPGVIPVASGGIHVWHMPALTEIFGDDSV…		3.41145	Sharwood, R. E., Ghannoum, O., Kapralov, M. V., Gunn, L. H., and Whitney, S. M. (2016). Temperature responses of Rubisco from Paniceae grasses provide opportunities for improving C3 photosynthesis. Nat Plants 2, 16186.
SCM15147.1	Panicum bisulcatum	euk	Form 1	MSPQTETKASVGFKAGVKDYKLTYYTPEYETKDTDILAAFRVTPQPGVPPEEAGAAVAAESSTGTWTTVWTDGLTSLDRYKGRCYHIEPVPGEPDQYICYVAYPLDLFEEGSVTNMFTSIVGNVFGFKALRALRLEDLRIPPTYSKTFQGPPHGIQVERDKLNKYGRPLLGCTIKPKLGLSAKNYGRACYECLRGGLDFTKDDENVNSQPFMRWRDRFVFCAEAIYKSQAETGEIKGHYLNATAGTCEEMIKRAVFARELGVPIVMHDYLTGGFTANTTLAHYCRDNGLLLHIHRAMHAVIDRQKNHGMHFRVLAKALRMSGGDHIHAGTVVGKLEGEREITLGFVDLLRDDFIEKDRSRGIFFTQDWVSMPGVIPVASGGIHVWHMPALTEIFGDDSV…		2.83	Sharwood, R. E., Ghannoum, O., Kapralov, M. V., Gunn, L. H., and Whitney, S. M. (2016). Temperature responses of Rubisco from Paniceae grasses provide opportunities for improving C3 photosynthesis. Nat Plants 2, 16186.
SBO07518.1	Oryza barthii x Oryza glaberrima	euk	Form 1	MSPQTETKASVGFKAGVKDYKLTYYTPEYETKDTDILAAFRVTPQPGVPPEEAGAAVAAESSTGTWTTVWTDGLTSLDRYKGRCYHIEPVVGEDNQYIAYVAYPLDLFEEGSVTNMFTSIVGNVFGFKALRALRLEDLRIPPTYSKTFQGPPHGIQVERDKLNKYGRPLLGCTIKPKLGLSAINYGRACYECLRGGLDFTKDDENVNSQPFMRWRDRFVFCAEAIYKSQAETGEIKGHYLNATAGTCEEMIKRAVFARELGVPIVMHDYLTGGFTANTSLAHYCRDNGLLLHIHRAMHAVIDRQKNHGMHFRVLAKALRMSGGDHIHAGTVVGKLEGEREMTLGFVDLLRDDFIEKDRARGIFFTQDWVSMPGVIPVASGGIHVWHMPALTEIFGDDSV…		4.4	Orr, D. J., Alcântara, A., Kapralov, M. V., Andralojc, P. J., Carmo-Silva, E., and Parry, M. A. J. (2016). Surveying Rubisco Diversity and Temperature Response to Improve Crop Photosynthetic Efficiency. Plant Physiol. 172, 707–717.
YP_009049277.1	Oryza glumipatula	euk	Form 1	MSPQTETKASVGFKAGVKDYKLTYYTPEYETKDTDILAAFRVTPQPGVPPEEAGAAVAAESSTGTWTTVWTDGLTSLDRYKGRCYHIEPVVGEENQYIAYVAYPLDLFEEGSVTNMFTSIVGNVFGFKALRALRLEDLRIPPTYSKTFQGPPHGIQVERDKLNKYGRPLLGCTIKPKLGLSAKNYGRACYECLRGGLDFTKDDENVNSQPFMRWRDRFVFCAEAIYKSQAETGEIKGHYLNATAGTCEEMIKRAVFARELGVPIVMHDYLTGGFTANTSLAHYCRDNGLLLHIHRAMHAVIDRQKNHGMHFRVLAKALRMSGGDHIHAGTVVGKLEGEREMTLGFVDLLRDDFIEKDRARGIFFTQDWVSMPGVIPVASGGIHVWHMPALTEIFGDDSV…		3.7	Orr, D. J., Alcântara, A., Kapralov, M. V., Andralojc, P. J., Carmo-Silva, E., and Parry, M. A. J. (2016). Surveying Rubisco Diversity and Temperature Response to Improve Crop Photosynthetic Efficiency. Plant Physiol. 172, 707–717.
SBO07500.1	Euphorbia microsphaera	euk	Form 1	MSPQTETKASVGFKAGVKDYKLTYYTPEYETKDTDILAAFRVXPQPGVPPEEAGAAVAAESSTGTWTTVWTDGLTSLDRYKGRCYHIEPVAGEENQYIAYVAYPLDLFEEGSVTNMFTSIVGNVFGFKALRALRLEDLRXPPAYTKTFQGPPHGIQVERDKLNKYGRPLLGCTIKPKLGLSAKNYGRAVYECLRGGLDFTKDDENVNSQPFMRWRDRFLFCAEAIFKSQAETGEIKGHYLNATAGTCEEMIKRAVFARELGVPIVMHDYLTGGFTANTSLSHYCRDNGLLLHIHRAMHAVIDRQKNHGIHFRVLAKALRMSGGDHIHAGTVVGKLEGEREITLGFVDLLRDDFVEKDRSRGIYFTQDWVSLPGVLPVASGGIHVWHMPALTEIFGDDSV…		6.2	Orr, D. J., Alcântara, A., Kapralov, M. V., Andralojc, P. J., Carmo-Silva, E., and Parry, M. A. J. (2016). Surveying Rubisco Diversity and Temperature Response to Improve Crop Photosynthetic Efficiency. Plant Physiol. 172, 707–717.
SBO07488.1	Oxybasis rubra	euk	Form 1	MSPQTETKASVGFKAGVKDYKLTYYTPEYETLDTDILAAFRVSPQPGVPPEEAGAAVAAESSTGTWTTVWTDGLTNLDRYKGRCYHIEPVAGEENQYICYVAYPLDLFEEGSVTNMFTSIVGNVFGFKALRALRLEDLRIPVAYIKTFQGPPHGIQVERDKLNKYGRPLLGCTIKPKLGLSAKNYGRACYECLRGGLDFTKDDENVNSQPFMRWRDRFLFCAEAIYKAQAETGEIKGHYLNATAATCEEMIKRAVFARELGVPIVMHDYLTGGFTANTSLAHYCRDNGLLLHIHRAMHAVIDRQKNHGMHFRVLAKALRLSGGDHIHSGTVVGKLEGERDITLGFVDLLRDDYTEKDRSRGIYFTQSWVSTPGVLPVASGGIHVWHMPALTEIFGDDSV…		5.6	Orr, D. J., Alcântara, A., Kapralov, M. V., Andralojc, P. J., Carmo-Silva, E., and Parry, M. A. J. (2016). Surveying Rubisco Diversity and Temperature Response to Improve Crop Photosynthetic Efficiency. Plant Physiol. 172, 707–717.
NP_054944.1	Spinacia oleracea	euk	Form 1	MSPQTETKASVGFKAGVKDYKLTYYTPEYETLDTDILAAFRVSPQPGVPPEEAGAAVAAESSTGTWTTVWTDGLTNLDRYKGRCYHIEPVAGEENQYICYVAYPLDLFEEGSVTNMFTSIVGNVFGFKALRALRLEDLRIPVAYVKTFQGPPHGIQVERDKLNKYGRPLLGCTIKPKLGLSAKNYGRAVYECLRGGLDFTKDDENVNSQPFMRWRDRFLFCAEALYKAQAETGEIKGHYLNATAGTCEDMMKRAVFARELGVPIVMHDYLTGGFTANTTLSHYCRDNGLLLHIHRAMHAVIDRQKNHGMHFRVLAKALRLSGGDHIHSGTVVGKLEGERDITLGFVDLLRDDYTEKDRSRGIYFTQSWVSTPGVLPVASGGIHVWHMPALTEIFGDDSV…		4.00475	Uemura K, Anwaruzzaman Miyachi S, Yokota A. 1997. Ribulose-1,5-bisphosphate carboxylase/oxygenase from thermophilicred algae with a strong specificity for CO2 fixation. Biochemical and Biophysical Research Communications 233, 568–571./Hermida-Carrera C, Kapralov MV, Galmes J. 2016. Rubisco catalytic properties and temperature response in crops. Plant Physiology, doi: 10.1104/pp.16.01846./Zhu G, J…
AHY80548.1	Beta vulgaris	euk	Form 1	MSPQTETKASVGFKAGVKDYKLTYYTPEYETLDTDILAAFRVSPQPGVPPEEAGAAVAAESSTGTWTTVWTDGLTSLDRYKGRCYHIEPVAGEENQYICYVAYPLDLFEEGSVTNMFTSIVGNVFGFKALRALRLEDLRIPVAYVKTFQGPPHGIQVERDKLNKYGRPLLGCTIKPKLGLSAKNYGRAVYECLRGGLDFTKDDENVNSQPFMRWRDRFLFCAEALYKAQAETGEIKGHYLNATAGTCEEMIKRAVFARELGVPIVMHDYLTGGFTANTTLAHYCRDNGLLLHIHRAMHAVIDRQKNHGMHFRVLAKALRLSGGDHIHSGTVVGKLEGERDITLGFVDLLRDDYTEKDRSRGIYFTQSWVSTPGVLPVASGGIHVWHMPALTEIFGDDSV…		4.43324	Orr, D. J., Alcântara, A., Kapralov, M. V., Andralojc, P. J., Carmo-Silva, E., and Parry, M. A. J. (2016). Surveying Rubisco Diversity and Temperature Response to Improve Crop Photosynthetic Efficiency. Plant Physiol. 172, 707–717./Hermida-Carrera C, Kapralov MV, Galmes J. 2016. Rubisco catalytic properties and temperature response in crops. Plant Physiology, doi: 10.1104/pp.16.01846.
YP_009380136.1	Chenopodium album	euk	Form 1	MSPQTETKASVGFKAGVKDYKLTYYTPEYETQDTDILAAFRVSPQPGVPPEEAGAAVAAESSTGTWTTVWTDGLTSLDRYKGRCYHIEPVAGEENQYICYVAYPLDLFEEGSVTNMFTSIVGNVFGFKALRALRLEDLRIPVAYIKTFQGPPHGIQVERDKLNKYGRPLLGCTIKPKLGLSAKNYGRACYECLRGGLDFTKDDENVNSQPFMRWRDRFLFCAEAIYKAQAETGEIKGHYLNATAATCEEMIKRAVFARELGAPIVMHDYLTGGFTANTSLAHYCRDNGLLLHIHRAMHAVIDRQKNHGMHFRVLAKALRLSGGDHIHSGTVVGKLEGERDITLGFVDLLRDDYTEKDRSRGIYFTQSWVSTPGVLPVASGGIHVWHMPALTEIFGDDSV…		4.30881	Kubien, D. S., Whitney, S. M., Moore, P. V., and Jesson, L. K. (2008). The biochemistry of Rubisco in Flaveria. J. Exp. Bot. 59, 1767–1777./R. F. Sage, J. R. Seemann, Regulation of Ribulose-1,5-Bisphosphate Carboxylase/Oxygenase Activity in Response to Reduced Light Intensity in C4 Plants, Plant Physiology, Volume 102, Issue 1, May 1993, Pages 21–28, https://doi.org/10.1104/pp.102.1.21
SBO07487.1	Blitum petiolare	euk	Form 1	MSPQTETKASVGFKAGVKDYKLTYYTPEYETQDTDILAAFRVSPQPGVPPEEAGAAVAAESSTGTWTTVWTDGLTSLDRYKGRCYHIEPVAGEENQYICYVAYPLDLFEEGSVTNMFTSIVGNVFGFKALRALRLEDLRIPVAYIKTFQGPPHGIQVERDKLNKYGRPLLGCTIKPKLGLSAKNYGRACYECLRGGLDFTKDDENVNSQPFMRWRDRFLFCAEAIYKAQAETGEIKGHYLNATAATCEEMIKRAVFARELGAPIVMHDYLTGGFTANTSLAHYCRDNGLLLHIHRAMHAVIDRQKNHGMHFRVLAKALRLSGGDHIHSGTVVGKLEGERDITLGFVDLLRDDYTEKDRSRGIYFTQSWVSTPGVLPVASGGIHVWHMPALTEIFGDDSV…		6	Orr, D. J., Alcântara, A., Kapralov, M. V., Andralojc, P. J., Carmo-Silva, E., and Parry, M. A. J. (2016). Surveying Rubisco Diversity and Temperature Response to Improve Crop Photosynthetic Efficiency. Plant Physiol. 172, 707–717.
SBO07486.1	Chenopodiastrum murale	euk	Form 1	MSPQTETKASVGFKAGVKDYKLTYYTPEYETQDTDILAAFRVSPQPGVPPEEAGAAVAAESSTGTWTTVWTDGLTSLDRYKGRCYHIEPVAGEENQYICYVAYPLDLFEEGSVTNMFTSIVGNVFGFKALRALRLEDLRIPVAYIKTFQGPPHGIQVERDKLNKYGRPLLGCTIKPKLGLSAKNYGRAVYECLRGGLDFTKDDENVNSQPFMRWRDRFLFCAEAINKAQAETGEIKGHYLNATAGTCEEMIKRAVFARELGVPIVMHDYITGGFTANTSLAHYCRDNGLLLHIHRAMHAVIDRQKNHGMHFRVLAKALRLSGGDHIHSGTVVGKLEGERDITLGFVDLLRDDYTEKDRSRGIYFTQSWVSTPGVLPVASGGIHVWHMPALTEIFGDDSV…		5.4	Orr, D. J., Alcântara, A., Kapralov, M. V., Andralojc, P. J., Carmo-Silva, E., and Parry, M. A. J. (2016). Surveying Rubisco Diversity and Temperature Response to Improve Crop Photosynthetic Efficiency. Plant Physiol. 172, 707–717.
SBO07472.1	Agriophyllum squarrosum	euk	Form 1	MSPQTETKASVGFKAGVKDYKLTYYTPEYETQDTDILAAFRVSPQPGVPPEEAGAAVAAESSTGTWTTVWTDGLTSLDRYKGRCYHIEPVAGEENQYICYVAYPLDLFEEGSVTNMFTSIVGNVFGFKALRALRLEDLRIPVAYIKTFQGPPHGIQVERDKLNKYGRPLLGCTIKPKLGLSAKNYGRAVYECLRGGLDFTKDDENVNSQPFMRWRDRFLFCAEALYKAQTETGEIKGHYLNATAGTCEEMIKRAVFARELGVPIVMHDYLTGGFTANTSLAHYCRDNGLLLHIHRAMHAVIDRQKNHGMHFRVLAKALRLSGGDHIHSGTVVGKLEGERDITLGFVDLLRDDYTEKDRSRGIYFTQSWVSTPGVLPVASGGIHVWHMPALTEIFGDDSV…		5.1	Orr, D. J., Alcântara, A., Kapralov, M. V., Andralojc, P. J., Carmo-Silva, E., and Parry, M. A. J. (2016). Surveying Rubisco Diversity and Temperature Response to Improve Crop Photosynthetic Efficiency. Plant Physiol. 172, 707–717.
AFB70630.1	Portulaca oleracea	euk	Form 1	MSPQTETKASVGFKAGVKDYKLTYYTPEYQPLDTDILAAFRVTPQPGVPSEEAGAAVAAESSTGTWTTVWTDGLTSLDRYKGRCYHIDAVPGEDNQYICYVAYPLDLFEEGSVTNMFTSIVGNVFGFKALRALRLEDLRIPVAYIKTFQGPPHGIQVERDKLNKYGRPLLGCTIKPKLGLSAKNYGRAVYECLRGGLDFTKDDENVNSQPFMRWRDRFLFCAEAIYKAQAETGEIKGHYLNATAGTCEEMIKRAVFARELGVPIVMHDYLTGGFTANTSLSHYCRDNGLLLHIHRAMHAVIDRQKNHGIHFRVLAKALRLSGGDHIHSGTVVGKLEGERDITLGFVDLLRDDYTEIDAERGIYFTQSWVSTPGVLPVASGGIHVWHMPALTEIFGDDSV…		8.75111	R. F. Sage, J. R. Seemann, Regulation of Ribulose-1,5-Bisphosphate Carboxylase/Oxygenase Activity in Response to Reduced Light Intensity in C4 Plants, Plant Physiology, Volume 102, Issue 1, May 1993, Pages 21–28, https://doi.org/10.1104/pp.102.1.21
YP_009491648.1	Ipomoea batatas	euk	Form 1	MSPQTETKASVGFKAGVKDYKLTYYTPEYQTKDTDILAAFRVTPQPGVPPEEAGAAVAAESSTGTWTTVWTDGLTSLDRYKGRCYRIERVIGEKDQYIAYVAYPLDLFEEGSVTNMFTSIVGNVFGFKALRALRLEDLRIPTAYIKTFQGPPHGIQVERDKLNKYGRPLLGCTIKPKLGLSAKNYGRAVYECLRGGLDFTKDDENVNSQPFMRWRDRFLFCAEALYKAQAETGEIKGHYLNATAGTCEEMMKRAIFARELGVPIVMHDYLTGGFTANTSLAHYCRDNGLLLHIHRAMHAVIDRQKNHGMHFRVLAKALRLSGGDHIHAGTVVGKLEGEREITLGFVDLLRDDFVEQDRSRGIYFTQDWVSLPGVLPVASGGIHVWHMPALTEIFGDDSV…		3.7081	Hermida-Carrera C, Kapralov MV, Galmes J. 2016. Rubisco catalytic properties and temperature response in crops. Plant Physiology, doi: 10.1104/pp.16.01846.
YP_002000495.1	Brachypodium distachyon	euk	Form 1	MSPQTETKASVGFKAGVKDYRLTYYTPEYETKDTDILAAFRVSPQPGVPPEEAGAAVAAESSTGTWTTVWTDGLTSLDRYKGRCYHIEPVPGEDSQWICYVAYPLDLFEEGSVTNMFTSIVGNVFGFKALRALRLEDLRIPPTYSKTFQGPPHGIQVERDKLNKYGRPLLGCTIKPKLGLSAKNYGRACYECLRGGLDFTKDDENVNSQPFMRWRDRFVFCAEAIYKSQAETGEIKGHYLNATAGTCEEMMKRAVFARELGVPIVMHDYLTGGFTANTTLAHYCRDNGLLLHIHRAMHAVIDRQKNHGMHFRVLAKALRMSGGDHIHAGTVVGKLEGEREITLGFVDLLRDDFIEKDRARGIFFTQDWVSMPGVIPVASGGIHVWHMPALTEIFGDDSV…		3.04064	Prins, A., Orr, D. J., Andralojc, P. J., Reynolds, M. P., Carmo-Silva, E., and Parry, M. A. J. (2016). Rubisco catalytic properties of wild and domesticated relatives provide scope for improving wheat photosynthesis. J. Exp. Bot. 67, 1827–1838.
AYO28971.1	Amaranthus hybridus	euk	Form 1	MSPQTETKASVGFKAGVKDYRLTYYTPEYETLDTDILAAFRVSPQPGVPPEEAGAAVAAESSTGTWTSVWTDGLTNLDRYKGRCYNIEPVAGEENQYICYVAYPLDLFEEGSVTNMFTSIVGNVFGFKALRALRLEDLRIPVAYVKTFQGPPHGIQVERDKLNKYGRPLLGCTIKPKLGLSAKNYGRACYECLRGGLDFTKDDENVNSQPFMRWRDRFLFCAEAIYKSQAETGEIKGHYLNATAGTCEEMIKRAVFARELGVPIVMHDYLTGGFTANTSLSQYCRDNGLLLHIHRAMHAVIDRQKNHGMHFRVLAKALRLSGGDHIHSGTVVGKLEGERDITLGFVDLLRDDYTEKDRSRGIFFTQSWVSTPGVLPVASGGIHVWHMPALTEIFGDDSV…		5.63631	Tcherkez GG, Farquhar GD, Andrews TJ. Despite slow catalysis and confused substrate specificity, all ribulose bisphosphate carboxylases may be nearly perfectly optimized. Proc Natl Acad Sci U S A. 2006 May 9; 103(19):7246-51.
YP_009271303.1	Amaranthus caudatus	euk	Form 1	MSPQTETKASVGFKAGVKDYRLTYYTPEYETQDTDILAAFRVSPQPGVPPEEAGAAVAAESSTGTWTSVWTDGLTNLDRYKGRCYNIEPVAGEENQYICYVAYPLDLFEEGSVTNMFTSIVGNVFGFKALRALRLEDLRIPVAYVKTFQGPPHGIQVERDKLNKYGRPLLGCTIKPKLGLSAKNYGRACYECLRGGLDFTKDDENVNSQPFMRWRDRFLFCAEAIYKSQAETGEIKGHYLNATAGTCEEMIKRAVFARELGVPIVMHDYLTGGFTANTSLSQYCRDNGLLLHIHRAMHAVIDRQKNHGMHFRVLAKALRLSGGDHIHSGTVVGKLEGERDITLGFVDLLRDDYTEKDRSRGIFFTQSWVSTPGVLPVASGGIHVWHMPALTEIFGDDSV…		6.14061	Kubien, D. S., Whitney, S. M., Moore, P. V., and Jesson, L. K. (2008). The biochemistry of Rubisco in Flaveria. J. Exp. Bot. 59, 1767–1777.
YP_005089960.1	Brassica oleracea	euk	Form 1	MSPQTETKASVGFKAGVKEYKLNYYTPEYETKDTDILAAFRVTPQPGVPPEEAGAAVAAESSTGTWTTVWTDGLTSLDRYKGRCYHIEPVPGEETQFIAYVAYPLDLFEEGSVTNMFTSIVGNVFGFKALAALRLEDLRIPPAYTKTFQGPPHGIQVERDKLNKYGRPLLGCTIKPKLGLSAKNYGRAVYECLRGGLDFTKDDENVNSQPFMRWRDRFLFCAEAIYKSQAETGEIKGHYLNATAGTCEEMMKRAIFARELGVPIVMHDYLTGGFTANTSLAHYCRDNGLLLHIHRAMHAVIDRQKNHGMHFRVLAKALRLSGGDHVHAGTVVGKLEGDRESTLGFVDLLRDDYVEKDRSRGIFFTQDWVSLPGVLPVASGGIHVWHMPALTEIFGDDSV…		3.1148	Hermida-Carrera C, Kapralov MV, Galmes J. 2016. Rubisco catalytic properties and temperature response in crops. Plant Physiology, doi: 10.1104/pp.16.01846.
SBO07503.1	Flueggea suffruticosa	euk	Form 1	MSPQTETKASVGFKAGVKEYKLTYYTPDYETKDTDILAAFRVTPQPGVPPEEAGAAVAAESSTGTWTTVWTDGLTSLDRYKGRCYHIEPVAGEENQFIAYVAYPLDLFEEGSVTNMFTSIVGNVFGFKALRALRLEDLRIPPSYTKTFQGPPHGIQVERDKLNKYGRPLLGCTIKPKLGLSAKNYGRAVYECLRGGLDFTKDDENVNSQPFMRWRDRFLFCAEAIYKAQAETGEIKGHYLNATAGTCEEMIKRAVFARELGVPIVMHDYLTGGFTANTSLAHYCRDNGLLLHIHRAMHAVIDRQKNHGIHFRVLAKALRMSGGDHIHSGTVVGKLEGEREITLGFVDLLRDDFIEKDRSRGIYFTQDWVSLPGVLPVASGGIHVWHMPALTEIFGDDSV…		4.7	Orr, D. J., Alcântara, A., Kapralov, M. V., Andralojc, P. J., Carmo-Silva, E., and Parry, M. A. J. (2016). Surveying Rubisco Diversity and Temperature Response to Improve Crop Photosynthetic Efficiency. Plant Physiol. 172, 707–717.
YP_817490.1	Coffea arabica	euk	Form 1	MSPQTETKASVGFKAGVKEYKLTYYTPEYETKDTDILAAFRVTPQPGVPPEEAGAAVAAESSTGTWTAVWTDGLTSLDRYKGRCYHIEPVPGEENQYIAYVAYPLDLFEEGSVTNMFTSIVGNVFGFKALRALRLEDLRVPPAYIKTFQGPPHGIQVERDKLNKYGRPLLGCTIKPKLGLSAKNYGRAVYECLRGGLDFTKDDENVNSQPFMRWRDRFCFCAEALFKAQAETGEIKGHYLNATAGTCEEMIKRAVFARELGVPIVMHDYLTGGFTANTSLAHYCRDNGLLLHIHRAMHAVIDRQKNHGMHFRVLAKGLRMSGGDHIHAGTVVGKLEGERDITLGFVDLLRDDFIEKDRSRGIYFTQDWVSLPGVIPVASGGIHVWHMPALTEIFGDDSV…		3.1148	Hermida-Carrera C, Kapralov MV, Galmes J. 2016. Rubisco catalytic properties and temperature response in crops. Plant Physiology, doi: 10.1104/pp.16.01846.
SBO07510.1	Lepidium campestre	euk	Form 1	MSPQTETKASVGFKAGVKEYKLTYYTPEYETKDTDILAAFRVTPQPGVPPEEAGAAVAAESSTGTWTTVWTDGLTSLDRYKGRCYHIEPVPGEETQFIAYVAYPLDLFEEGSVTNMFTSIVGNVFGFKALAALRLEDLRIPPAYTKTFQGPPHGIQVERDKLNKYGRPLLGCTIKPKLGLSAKNYGRAVYECLRGGLDFTKDDENVNSQPFMRWRDRFLFCAEAIYKSQAETGEIKGHYLNATAGTCEEMIKRAVFARELGVPIVMHDYLTGGFTANTSLAHYCRDNGLLLHIHRAMHAVIDRQKNHGMHFRVLAKALRLSGGDHIHAGTVVGKLEGDRESTLGFVDLLRDDYVEKDRSRGIFFTQDWVSLPGVLPVASGGIHVWHMPALTEIFGDDSV…		5	Orr, D. J., Alcântara, A., Kapralov, M. V., Andralojc, P. J., Carmo-Silva, E., and Parry, M. A. J. (2016). Surveying Rubisco Diversity and Temperature Response to Improve Crop Photosynthetic Efficiency. Plant Physiol. 172, 707–717.
NP_051067.1	Arabidopsis thaliana	euk	Form 1	MSPQTETKASVGFKAGVKEYKLTYYTPEYETKDTDILAAFRVTPQPGVPPEEAGAAVAAESSTGTWTTVWTDGLTSLDRYKGRCYHIEPVPGEETQFIAYVAYPLDLFEEGSVTNMFTSIVGNVFGFKALAALRLEDLRIPPAYTKTFQGPPHGIQVERDKLNKYGRPLLGCTIKPKLGLSAKNYGRAVYECLRGGLDFTKDDENVNSQPFMRWRDRFLFCAEAIYKSQAETGEIKGHYLNATAGTCEEMIKRAVFARELGVPIVMHDYLTGGFTANTSLSHYCRDNGLLLHIHRAMHAVIDRQKNHGMHFRVLAKALRLSGGDHIHAGTVVGKLEGDRESTLGFVDLLRDDYVEKDRSRGIFFTQDWVSLPGVLPVASGGIHVWHMPALTEIFGDDSV…		5.23584	Galmes, J., Kapralov, M. V., Andralojc, P., Conesa, M. À., Keys, A. J., Parry, M. A. J., and Flexas, J. (2014). Expanding knowledge of the Rubisco kinetics variability in plant species: environmental and evolutionary trends. Plant Cell Environ. 37, 1989–2001./Boyd, Ryan A., et al. “Temperature Response of Rubisco Kinetics in Arabidopsis Thaliana: Thermal Breakpoints and Implications for Reaction …
YP_008563096.1	Solanum lycopersicum	euk	Form 1	MSPQTETKASVGFKAGVKEYKLTYYTPEYQTKDTDILAAFRVTPQPGVPPEEAGAAVAAESSTGTWTTVWTDGLTSLDRYKGRCYRIERVVGEKDQYIAYVAYPLDLFEEGSVTNMFTSIVGNVFGFKALRALRLEDLRIPPAYVKTFQGPPHGIQVERDKLNKYGRPLLGCTIKPKLGLSAKNYGRAVYECLRGGLDFTKDDENVNSQPFMRWRDRFLFCAEALFKAQTETGEIKGHYLNATAGTCEEMIKRAVFARELGVPIVMHDYLTGGFTANTTLAHYCRDNGLLLHIHRAMHAVIDRQKNHGIHFRVLAKALRMSGGDHIHSGTVVGKLEGERDITLGFVDLLRDDFVEQDRSRGIYFTQDWVSLPGVLPVASGGIHVWHMPALTEIFGDDSV…		4.07891	Hermida-Carrera C, Kapralov MV, Galmes J. 2016. Rubisco catalytic properties and temperature response in crops. Plant Physiology, doi: 10.1104/pp.16.01846./Lin MT, Salihovic H, Clark FK, Hanson MR. Improving the efficiency of Rubisco by resurrecting its ancestors in the family Solanaceae. Sci Adv. 2022 Apr 15;8(15):eabm6871. doi: 10.1126/sciadv.abm6871. Epub 2022 Apr 15. PMID: 35427154; PMCID: PM…
AAD15025.1	Nicotiana tabacum	euk	Form 1	MSPQTETKASVGFKAGVKEYKLTYYTPEYQTKDTDILAAFRVTPQPGVPPEEAGAAVAAESSTGTWTTVWTDGLTSLDRYKGRCYRIERVVGEKDQYIAYVAYPLDLFEEGSVTNMFTSIVGNVFGFKALRALRLEDLRIPPAYVKTFQGPPHGIQVERDKLNKYGRPLLGCTIKPKLGLSAKNYGRAVYECLRGGLDFTKDDENVNSQPFMRWRDRFLFCAEALYKAQAETGEIKGHYLNATAGTCEEMIKRAVFARELGVPIVMHDYLTGGFTANTSLAHYCRDNGLLLHIHRAMHAVIDRQKNHGIHFRVLAKALRMSGGDHIHSGTVVGKLEGERDITLGFVDLLRDDFVEQDRSRGIYFTQDWVSLPGVLPEASGGIHVWHMPALTEIFGDDSV…		5.04301	Occhialini, Alessandro, et al. “Transgenic Tobacco Plants with Improved Cyanobacterial Rubisco Expression but No Extra Assembly Factors Grow at near Wild-Type Rates If Provided with Elevated CO2.” The Plant Journal: For Cell and Molecular Biology, vol. 85, no. 1, Jan. 2016, pp. 148–60, doi:10.1111/tpj.13098./Whitney SM, Baldet P, Hudson GS, Andrews TJ. Form I Rubiscos from non-green algae are exp…
YP_009380306.1	Solanum tuberosum	euk	Form 1	MSPQTETKASVGFKAGVKEYKLTYYTPEYQTKDTDILAAFRVTPQPGVPPEEAGAAVAAESSTGTWTTVWTDGLTSLDRYKGRCYRIERVVGEKDQYIAYVAYPLDLFEEGSVTNMLTSIVGNVFGFKALRALRLEDLRIPVAYVKTFQGPPHGIQVERDKLNKYGRPLLGCTIKPKLGLSAKNYGRAVYECLRGGLDFTKDDENVNSQPFMRWRDRFLFCAEALFKAQAETGEIKGHYLNATAGTCEEMMKRAVFARELGTPIVMHDYLTGGFTANTTLAHYCRDNGLLLHIHRAMHAVIDRQKNHGMHFRVLAKALRMSGGDHIHSGTVVGKLEGERDITLGFVDLLRDDFIEQDRSRGIYFTQDWVSLPGVLPVASGGIHVWHMPALTEIFGDDSV…		3.7081	Hermida-Carrera C, Kapralov MV, Galmes J. 2016. Rubisco catalytic properties and temperature response in crops. Plant Physiology, doi: 10.1104/pp.16.01846./Lin MT, Salihovic H, Clark FK, Hanson MR. Improving the efficiency of Rubisco by resurrecting its ancestors in the family Solanaceae. Sci Adv. 2022 Apr 15;8(15):eabm6871. doi: 10.1126/sciadv.abm6871. Epub 2022 Apr 15. PMID: 35427154; PMCID: PM…
YP_009157634.1	Puccinellia nuttalliana	euk	Form 1	MSPQTETKASVGFQAGVKDYKLTYYTPEYETKDTDILAAFRVTPQPGVPPEEAGAAVAAESSTGTWTTVWTDGLTSLDRYKGRCYHIEPVAGEDNQWICYVAYPLDLFEEGSVTNMFTSIVGNVFGFKALRALRLEDLRIPPAYAKTFQGPPHGIQVERDKLNKYGRPLLGCTIKPKLGLSAKNYGRACYECLRGGLDFTKDDENVNSQPFMRWRDRFVFCAEAIYKSQAETGEIKGHYLNATAGTCEEMIKRAVFARELGVPIVMHDYITGGFTANTSLAHYCRDNGLLLHIHRAMHAVIDRQKNHGMHFRVLAKALRMSGGDHIHSGTVVGKLEGEREMTLGFVDLLRDDFIEKDRARGIFFTQDWVSMPGVIPVASGGIHVWHMPALTEIFGDDSV…		4.8	Orr, D. J., Alcântara, A., Kapralov, M. V., Andralojc, P. J., Carmo-Silva, E., and Parry, M. A. J. (2016). Surveying Rubisco Diversity and Temperature Response to Improve Crop Photosynthetic Efficiency. Plant Physiol. 172, 707–717.
YP_009156214.1	Avena sativa	euk	Form 1	MSPQTETKASVGFQAGVKDYKLTYYTPEYETKDTDILAAFRVTPQPGVPPEEAGAAVAAESSTGTWTTVWTDGLTSLDRYKGRCYHIEPVAGEDNQWICYVAYPLDLFEEGSVTNMFTSIVGNVFGFKALRALRLEDLRIPPAYTKTFQGPPHGIQVERDKLNKYGRPLLGCTIKPKLGLSAKNYGRACYECLRGGLDFTKDDENVNSQPFMRWRDRFVFCAEAIYKAQAETGEIKGHYLNATAGTCEEMIKRAVFARELGVPIVMHDYITGGFTANTSLAHYCRDNGLLLHIHRAMHAVIDRQKNHGMHFRVLAKALRMSGGDHIHSGTVVGKLEGEREMTLGFVDLLRDDFIEKDRARGIFFTQDWVSMPGVIPVASGGIHVWHMPALTEIFGDDSV…		3.41145	Hermida-Carrera C, Kapralov MV, Galmes J. 2016. Rubisco catalytic properties and temperature response in crops. Plant Physiology, doi: 10.1104/pp.16.01846.
SBO07481.1	Calamagrostis arundinacea	euk	Form 1	MSPQTETKASVGFQAGVKDYKLTYYTPEYETKDTDILAAFRVTPQPGVPPEEAGAAVAAESSTGTWTTVWTDGLTSLDRYKGRCYHIEPVAGEDNQWICYVAYPLDLFEEGSVTNMFTSIVGNVFGFKALRALRLEDLRIPPAYTKTFQGPPHGIQVERDKLNKYGRPLLGCTIKPKLGLSAKNYGRACYECLRGGLDFTKDDENVNSQPFMRWRDRFVFCAEAIYKAQAETGEIKGHYLNATAGTCEEMIKRAVFARELGVPIVMHDYITGGFTANTTLAHYCRDNGLLLHIHRAMHAVIDRQKNHGMHFRVLAKALRMSGGDHIHAGTVVGKLEGEREMTLGFVDLLRDDFIEKDRARGIFFTQDWVSLPGVIPVASGGIHVWHMPALTEIFGDDSV…		4.7	Orr, D. J., Alcântara, A., Kapralov, M. V., Andralojc, P. J., Carmo-Silva, E., and Parry, M. A. J. (2016). Surveying Rubisco Diversity and Temperature Response to Improve Crop Photosynthetic Efficiency. Plant Physiol. 172, 707–717.
YP_009156633.1	Dactylis glomerata	euk	Form 1	MSPQTETKASVGFQAGVKDYKLTYYTPEYETKDTDILAAFRVTPQPGVPPEEAGAAVAAESSTGTWTTVWTDGLTSLDRYKGRCYHIEPVAGEDNQWICYVAYPLDLFEEGSVTNMFTSIVGNVFGFKALRALRLEDLRIPPAYTKTFQGPPHGIQVERDKLNKYGRPLLGCTIKPKLGLSAKNYGRACYECLRGGLDFTKDDENVNSQPFMRWRDRFVFCAEAIYKAQAETGEIKGHYLNATAGTCEEMIKRAVFARELGVPIVMHDYITGGFTANTTLAHYCRDNGLLLHIHRAMHAVIDRQKNHGMHFRVLAKALRMSGGDHIHAGTVVGKLEGEREMTLGFVDLLRDDFIEKDRARGIFFTQDWVSLPGVIPVASGGIHVWHMPALTEIFGDDSV…		4.74637	Galmes, J., Kapralov, M. V., Andralojc, P., Conesa, M. À., Keys, A. J., Parry, M. A. J., and Flexas, J. (2014). Expanding knowledge of the Rubisco kinetics variability in plant species: environmental and evolutionary trends. Plant Cell Environ. 37, 1989–2001.
QPF22988.1	Puccinellia distans	euk	Form 1	MSPQTETKASVGFQAGVKDYKLTYYTPEYETKDTDILAAFRVTPQPGVPPEEAGAAVAAESSTGTWTTVWTDGLTSLDRYKGRCYHIEPVAGEDNQWICYVAYPLDLFEEGSVTNMFTSIVGNVFGFKALRALRLEDLRIPPAYTKTFQGPPHGIQVERDKLNKYGRPLLGCTIKPKLGLSAKNYGRACYECLRGGLDFTKDDENVNSQPFMRWRDRFVFCAEAIYKSQAETGEIKGHYLNATAGTCEEMIKRAVFARELGVPIVMHDYITGGFTANTSLAHYCRDNGLLLHIHRAMHAVIDRQKNHGMHFRVLAKALRMSGGDHIHSGTVVGKLEGEREITLGFVDLLRDDFIEKDRARGIFFTQDWVSMPGVIPVASGGIHVWHMPALTEIFGDDSV…		8.1	Orr, D. J., Alcântara, A., Kapralov, M. V., Andralojc, P. J., Carmo-Silva, E., and Parry, M. A. J. (2016). Surveying Rubisco Diversity and Temperature Response to Improve Crop Photosynthetic Efficiency. Plant Physiol. 172, 707–717.
YP_009157550.1	Poa palustris	euk	Form 1	MSPQTETKASVGFQAGVKDYKLTYYTPEYETKDTDILAAFRVTPQPGVPPEEAGAAVAAESSTGTWTTVWTDGLTSLDRYKGRCYHIEPVAGEDNQWICYVAYPLDLFEEGSVTNMFTSIVGNVFGFKALRALRLEDLRIPVAYAKTFQGPPHGIQVERDKLNKYGRPLLGCTIKPKLGLSAKNYGRACYECLRGGLDFTKDDENVNSQPFMRWRDRFVFCAEAIYKAQAETGEIKGHYLNATAGTCEEMMKRAIFARELGVPIVMHDYITGGFTANTSLAHYCRDNGLLLHIHRAMHAVIDRQKNHGMHFRVLAKALRMSGGDHIHAGTVVGKLEGEREMTLGFVDLLRDDFIEKDRARGIFFTQDWVSMPGVIPVASGGIHVWHMPALTEIFGDDSV…		6.6	Orr, D. J., Alcântara, A., Kapralov, M. V., Andralojc, P. J., Carmo-Silva, E., and Parry, M. A. J. (2016). Surveying Rubisco Diversity and Temperature Response to Improve Crop Photosynthetic Efficiency. Plant Physiol. 172, 707–717.
SBO07511.1	Lolium rigidum	euk	Form 1	MSPQTETKASVGFQAGVKDYKLTYYTPEYETKDTDILAAFRVTPQPGVPPEEAGAAVAAESSTGTWTTVWTDGLTSLDRYKGRCYHIEPVAGEDNQWICYVAYPLDLFEEGSVTNMFTSIVGNVFGFKALRALRLEDLRIPVAYSKTFQGPPHGIQVERDKLNKYGRPLLGCTIKPKLGLSAKNYGRACYECLRGGLDFTKDDENVNSQPFMRWRDRFVFCAEAIYKAQAETGEIKGHYLNATAGTCEEMIKRAVFARELGVPIVMHDYITGGFTANTSLAHYCRDNGLLLHIHRAMHAVIDRQKNHGMHFRVLAKALRMSGGDHIHSGTVVGKLEGEREMTLGFVDLLRDDFIEKDRARGIFFTQDWASMPGVIPVASGGIHVWHMPALTEIFGDDSV…		7	Orr, D. J., Alcântara, A., Kapralov, M. V., Andralojc, P. J., Carmo-Silva, E., and Parry, M. A. J. (2016). Surveying Rubisco Diversity and Temperature Response to Improve Crop Photosynthetic Efficiency. Plant Physiol. 172, 707–717.
YP_007026733.1	Lolium multiflorum	euk	Form 1	MSPQTETKASVGFQAGVKDYKLTYYTPEYETKDTDILAAFRVTPQPGVPPEEAGAAVAAESSTGTWTTVWTDGLTSLDRYKGRCYHIEPVAGEDNQWICYVAYPLDLFEEGSVTNMFTSIVGNVFGFKALRALRLEDLRIPVAYSKTFQGPPHGIQVERDKLNKYGRPLLGCTIKPKLGLSAKNYGRACYECLRGGLDFTKDDENVNSQPFMRWRDRFVFCAEAIYKAQAETGEIKGHYLNATAGTCEEMIKRAVFARELGVPIVMHDYITGGFTANTSLAHYCRDNGLLLHIHRAMHAVIDRQKNHGMHFRVLAKALRMSGGDHIHSGTVVGKLEGEREMTLGFVDLLRDDFIEKDRARGIFFTQDWASMPGVIPVASGGIHVWHMPALTEIFGDDSV…		6.9	Orr, D. J., Alcântara, A., Kapralov, M. V., Andralojc, P. J., Carmo-Silva, E., and Parry, M. A. J. (2016). Surveying Rubisco Diversity and Temperature Response to Improve Crop Photosynthetic Efficiency. Plant Physiol. 172, 707–717.
SBO07501.1	Lolium giganteum	euk	Form 1	MSPQTETKASVGFQAGVKDYKLTYYTPEYETKDTDILAAFRVTPQPGVPPEEAGAAVAAESSTGTWTTVWTDGLTSLDRYKGRCYHIEPVAGEDNQWICYVAYPLDLFEEGSVTNMFTSIVGNVFGFKALRALRLEDLRIPVAYSKTFQGPPHGIQVERDKLNKYGRPLLGCTIKPKLGLSAKNYGRACYECLRGGLDFTKDDENVNSQPFMRWRDRFVFCAEALYKAQAETGEIKGHYLNATAGTCEEMIKRAVFARELGVPIVMHDYITGGFTANTSLAHYCRDNGLLLHIHRAMHAVIDRQKNHGMHFRVLAKALRMSGGDHIHSGTVVGKLEGEREMTLGFVDLLRDDFIEKDRARGIFFTQDWASMPGVIPVASGGIHVWHMPALTEIFGDDSV…		8.4	Orr, D. J., Alcântara, A., Kapralov, M. V., Andralojc, P. J., Carmo-Silva, E., and Parry, M. A. J. (2016). Surveying Rubisco Diversity and Temperature Response to Improve Crop Photosynthetic Efficiency. Plant Physiol. 172, 707–717.
YP_001531291.1	Festuca pratensis	euk	Form 1	MSPQTETKASVGFQAGVKDYKLTYYTPEYETKDTDILAAFRVTPQPGVPPEEAGAAVAAESSTGTWTTVWTDGLTSLDRYKGRCYHIEPVAGEDNQWICYVAYPLDLFEEGSVTNMFTSIVGNVFGFKALRALRLEDLRIPVAYSKTFQGPPHGIQVERDKLNKYGRPLLGCTIKPKLGLSAKNYGRACYECLRGGLDFTKDDENVNSQPFMRWRDRFVFCAEALYKAQAETGEIKGHYLNATAGTCEEMIKRAVFARELGVPIVMHDYITGGFTANTSLAHYCRDNGLLLHIHRAMHAVIDRQKNHGMHFRVLAKALRMSGGDHIHSGTVVGKLEGEREMTLGFVDLLRDDFIEKDRARGIFFTQDWASMPGVIPVASGGIHVWHMPALTEIFGDDSV…		8.7	Orr, D. J., Alcântara, A., Kapralov, M. V., Andralojc, P. J., Carmo-Silva, E., and Parry, M. A. J. (2016). Surveying Rubisco Diversity and Temperature Response to Improve Crop Photosynthetic Efficiency. Plant Physiol. 172, 707–717.
AGY93117.1	Oryza nivara	euk	Form 1	MSPQTETKASVGFQAGVKDYKLTYYTPEYETKDTDILAAFRVTPQPGVPPEEAGAAVAAESSTGTWTTVWTDGLTSLDRYKGRCYHIEPVVGEDNQYIAYVAYPLDLFEEGSVTNMFTSIVGNVFGFKALRALRLEDLRIPPTYSKTFQGPPHGIQVERDKLNKYGRPLLGCTIKPKLGLSAKNYGRACYECLRGGLDFTKDDENVNSQPFMRWRDRFVFCAEAIYKSQAETGEIKGHYLNATAGTCEEMIKRAVFARELGVPIVMHDYLTGGFTANTSLAHYCRDNGLLLHIHRAMHAVIDRQKNHGMHFRVLAKALRMSGGDHIHAGTVVGKLEGEREMTLGFVDLLRDDFIEKDRARGIFFTQDWVSMPGVIPVASGGIHVWHMPALTEIFGDDSV…		4.2	Orr, D. J., Alcântara, A., Kapralov, M. V., Andralojc, P. J., Carmo-Silva, E., and Parry, M. A. J. (2016). Surveying Rubisco Diversity and Temperature Response to Improve Crop Photosynthetic Efficiency. Plant Physiol. 172, 707–717.
YP_009161198.1	Oryza punctata	euk	Form 1	MSPQTETKASVGFQAGVKDYKLTYYTPEYETKDTDILAAFRVTPQPGVPPEEAGAAVAAESSTGTWTTVWTDGLTSLDRYKGRCYHIEPVVGEENQYIAYVAYPLDLFEEGSVTNMFTSIVGNVFGFKALRALRLEDLRIPPTYSKTFQGPPHGIQVERDKLNKYGRPLLGCTIKPKLGLSAKNYGRACYECLRGGLDFTKDDENVNSQPFMRWRDRFVFCAEAIYKSQAETGEIKGHYLNATAGTCEEMIKRAVFARELGVPIVMHDYLTGGFTANTSLAHYCRDNGLLLHIHRAMHAVIDRQKNHGMHFRVLAKALRMSGGDHIHAGTVVGKLEGEREMTLGFVDLLRDDFIEKDRARGIFFTQDWVSMPGVIPVASGGIHVWHMPALTEIFGDDSV…		4.8	Orr, D. J., Alcântara, A., Kapralov, M. V., Andralojc, P. J., Carmo-Silva, E., and Parry, M. A. J. (2016). Surveying Rubisco Diversity and Temperature Response to Improve Crop Photosynthetic Efficiency. Plant Physiol. 172, 707–717.
YP_009155797.1	Oryza eichingeri	euk	Form 1	MSPQTETKASVGFQAGVKDYKLTYYTPEYETKDTDILAAFRVTPQPGVPPEEAGAAVAAESSTGTWTTVWTDGLTSLDRYKGRCYHIEPVVGEENQYIAYVAYPLDLFEEGSVTNMFTSIVGNVFGFKALRALRLEDLRIPTTYSKTFQGPPHGIQVERDKLNKYGRPLLGCTIKPKLGLSAKNYGRACYECLRGGLDFTKDDENVNSQPFMRWRDRFVFCAEAIYKSQAETGEIKGHYLNATAGTCEEMMKRAIFARELGVPIVMHDYLTGGFTANTSLAHYCRDNGLLLHIHRAMHAVIDRQKNHGMHFRVLAKALRMSGGDHIHAGTVVGKLEGEREMTLGFVDLLRDDFIEKDRARGIFFTQDWVSMPGVIPVASGGIHVWHMPALTEIFGDDSV…		4.2	Orr, D. J., Alcântara, A., Kapralov, M. V., Andralojc, P. J., Carmo-Silva, E., and Parry, M. A. J. (2016). Surveying Rubisco Diversity and Temperature Response to Improve Crop Photosynthetic Efficiency. Plant Physiol. 172, 707–717.
P04991.1	Medicago sativa	euk	Form 1	MSPQTETKATVGFKAGVKDYRLTYYTPDYETKDTDILAAFRVSPQPGVPAEEAGAAVAAESSTGTWTTVWTDGLTSLDRYKGRCYHIEPVAGEETQFIAYVAYPLDLFEEGSVNYMFTSIVGNVFGFKALRALRLEDLRIPAAYVKTFQGPPQGIQVERDKLNKYGRPLLGCTIKPKLGLSAKNYGRAVYECLRGGLDFTKDDENVNSQPFMRWRDRFLFCAEAIYKAQAETGEIKGHYLNATAGTCEEMMKRAVFARELGVPIVMHDYLTVGFTANTTLAHYCRDNGLLLHIHRAMHAVIDRQKNHGMHFRVLAKALRMSGGDHIHAGTVVGKLEGERDITLGFVDLLRDDFIEKDRSRGIFFTQDWVSLPGVLPVASGGIHVWHMPALTEIFGDDSV…		2.52151	Hermida-Carrera C, Kapralov MV, Galmes J. 2016. Rubisco catalytic properties and temperature response in crops. Plant Physiology, doi: 10.1104/pp.16.01846.
SBO07544.1	Tephrosia rhodesica	euk	Form 1	MSPQTETKSSVGFKAGVKDYKLTYYTPDYETKDTDILAAFRVTPQPGVPPEEAGAAVAAESSTGTWTTVWTDGLTSLDRYKGRCYHIEPVAGEENQFIAYVAYPLDLFEEGSVTNMFTSIVGNVFGFKALRALRLEDLRIPNSYIKTFQGPPHGIQVERDKLNKYGRPLLGCTIKPKLGLSAKNYGRAVYECLRGGLDFTKDDENVNSQPFMRWRDRFLFCAEAIFKSQAETGEIKGHYLNATAGTCEEMIKRAVFARELGVPIVMHDYLTGGFTANTSLAHYCRDNGLLLHIHRAMHAVIDRQKNHGMHFRVLAKALRLSGGDHIHAGTVVGKLEGEREITLGFVDLLRDDFVEKDRSRGIYFTQDWVSLPGVLPVASGGIHVWHMPALTEIFGDDSV…		4.5	Orr, D. J., Alcântara, A., Kapralov, M. V., Andralojc, P. J., Carmo-Silva, E., and Parry, M. A. J. (2016). Surveying Rubisco Diversity and Temperature Response to Improve Crop Photosynthetic Efficiency. Plant Physiol. 172, 707–717.
SBO07493.1	Desmodium cinereum	euk	Form 1	MSPQTETKSSVGFKAGVKDYKLTYYTPEYETKDTDILAAFRVTPQPGVPPEEAGAAVAAESSTGTWTTVWTDGLTSLDRYKGRCYGIEPVAGEENQYIAYVAYPLDLFEEGSVTNMFTSIVGNVFGFKALRALRLEDLRIPNSYIKTFQGPPHGIQVERDKLNKYGRPLLGCTIKPKLGLSAKNYGRAVYECLRGGLDFTKDDENVNSQPFMRWRDRFLFCAEAIFKAQAETGEIKGHYLNATAGTCEEMIKRAVFARELGAPIVMHDYLTGGFTANTSLAHYCRDNGLLLHIHRAMHAVIDRQKNHGMHFRVLAKALRLSGGDHIHAGTVVGKLEGEREITLGFVDLLRDDFVEKDRSRGIYFTQDWVSLPGVLPVASGGIHVWHMPALTEIFGDDSV…		4.6	Orr, D. J., Alcântara, A., Kapralov, M. V., Andralojc, P. J., Carmo-Silva, E., and Parry, M. A. J. (2016). Surveying Rubisco Diversity and Temperature Response to Improve Crop Photosynthetic Efficiency. Plant Physiol. 172, 707–717.
SBO07477.1	Artemisia myriantha	euk	Form 1	MSPQTETKSSVGFKAGVKDYKLTYYTPEYETKDTDILAAFRVTPQPGVPPEEAGAAVAAESSTGTWTTVWTDGLTSLDRYKGRCYGIEPVPGEENQYICYVAYPLDLFEEGSVTNMFTSIVGNVFGFKALRALRLEDLRIPTAYVKTFQGPPHGIQVERDKLNKYGRPLLGCTIKPKLGLSAKNYGRAVYECLRGGLDFTKDDENVNSQPFMRWRDRFLFCAEAIFKSQAETGEIKGHYLNATAGTCEDMMKRAVFARELGVPIVMHDYLTGGFTANTTLAHYCRDNGLLLHIHRAMHAVIDRQKNHGMHFRVLAKALRMSGGDHIHAGTVVGKLEGEREITLGFVDLLRDDFIEKDRSRGIYFTQDWVSLPGVLPVASGGIHVWHMPALTEIFGDDSV…		7.8	Orr, D. J., Alcântara, A., Kapralov, M. V., Andralojc, P. J., Carmo-Silva, E., and Parry, M. A. J. (2016). Surveying Rubisco Diversity and Temperature Response to Improve Crop Photosynthetic Efficiency. Plant Physiol. 172, 707–717.
SBO07538.1	Puccinellia maritima	euk	Form 1	MSPQTETKSSVGFQAGVKDYKLTYYTPEYETKDTDILAAFRVTPQPGVPPEEAGAAVAAESSTGTWTTVWTDGLTSLDRYKGRCYHIEPVAGEDNQWICYVAYPLDLFEEGSVTNMFTSIVGNVFGFKALRALRLEDLRIPPAYAKTFQGPPHGIQVERDKLNKYGRPLLGCTIKPKLGLSAKNYGRACYECLRGGLDFTKDDENVNSQPFMRWRDRFVFCAEAIYKSQAETGEIKGHYLNATAGTCEEMIKRAVFARELGVPIVMHDYITGGFTANTSLAHYCRDNGLLLHIHRAMHAVIDRQKNHGMHFRVLAKALRMSGGDHIHAGTVVGKLEGEREMTLGFVDLLRDDFIEKDRARGIFFTQDWVSMPGVIPVASGGIHVWHMPALTEIFGDDSV…		7.8	Orr, D. J., Alcântara, A., Kapralov, M. V., Andralojc, P. J., Carmo-Silva, E., and Parry, M. A. J. (2016). Surveying Rubisco Diversity and Temperature Response to Improve Crop Photosynthetic Efficiency. Plant Physiol. 172, 707–717.
SBO07537.1	Puccinellia lemmonii	euk	Form 1	MSPQTETKSSVGFQAGVKDYKLTYYTPEYETKDTDILAAFRVTPQPGVPPEEAGAAVAAESSTGTWTTVWTDGLTSLDRYKGRCYHIEPVAGEDNQWICYVAYPLDLFEEGSVTNMFTSIVGNVFGFKALRALRLEDLRIPPAYAKTFQGPPHGIQVERDKLNKYGRPLLGCTIKPKLGLSAKNYGRACYECLRGGLDFTKDDENVNSQPFMRWRDRFVFCAEAIYKSQAETGEIKGHYLNATAGTCEEMIKRAVFARELGVPIVMHDYITGGFTANTSLAHYCRDNGLLLHIHRAMHAVIDRQKNHGMHFRVLAKALRMSGGDHIHSGTVVGKLEGEREMTLGFVDLLRDDFIEKDRARGIFFTQDWVSMPGVIPVASGGIHVWHMPALTEIFGDDSV…		7.4	Orr, D. J., Alcântara, A., Kapralov, M. V., Andralojc, P. J., Carmo-Silva, E., and Parry, M. A. J. (2016). Surveying Rubisco Diversity and Temperature Response to Improve Crop Photosynthetic Efficiency. Plant Physiol. 172, 707–717.
YP_009550191.1	Tisochrysis lutea	euk	Form 1	MSQAVESRTRIKSERYESGVIPYAKMGYWDPEYAIKDTDLLALFRCTPQPGVDPVEAAAALAGESSTATWTVVWTDLLTACDLYRAKAYRVDPVPGASDTYFCYIAYDLDLFEEGSLANLTASIIGNIFGFKAVKALRLEDMRMPVALLKTYQGPATGLVVERERLDKFGRPLLGATVKPKLGLSGKNYGRVVFEGLKGGLDFLKDDENINSQPFMRYRERFLYSMEGVNNAAATTGEVKGHYLNTTAATMEDMYERADFAKELGSVIVMIDLVIGYTAIQTMGRWARKSDVILHLHRAGNSTYSRQKSHGMNFRVICKWMRMSGCDHIHAGTVVGKLEGDPLMIKGFYNTLLDTKTDINLPQGLFFAQDWASLRKCVPVASGGIHCGQMHQLIDYLGD…		3.26313	Heureux, Ana M. C., Jodi N. Young, Spencer M. Whitney, Maeve R. Eason-Hubbard, Renee B. Y. Lee, Robert E. Sharwood, and Rosalind E. M. Rickaby. 2017. “The Role of Rubisco Kinetics and Pyrenoid Morphology in Shaping the CCM of Haptophyte Microalgae.” Journal of Experimental Botany 68 (14):3959–69.
Q08051.1	Chrysotila carterae	euk	Form 1	MSQAVETRTRIKSERYESGVIPYAKMGYWDPEYSIKETDILALFRCTPQPGVDPVEAAAALAGESSTATWTVVWTDLLTACDLYRAKAYRVDPVPSAADTYFCYIAYDIDLFEEGSLANLTASIIGNIFGFKAVKALRLEDMRMPYALLKTYQGPATGLIVERERLDKFGRPLLGATVKPKLGLSGKNYGRVVFEGLKGGLDFLKDDENINSQPFMRYRERFLYSMEGVNHAAAVSGEVKGHYLNATAATMEDMYERAEFAKDLGSVIVMIDLVIGYTAIQSMAIWARKTDMILHLHRAGNSTYSRQKSHGMNFRVICKWMRMSGVDHIHAGTVVGKLEGDPLMIKGFYNTLLEFKSDINLPQGLFFAQDWASLRKCVPVASGGIHCGQMHQLINYLGD…		4.89469	Heureux, Ana M. C., Jodi N. Young, Spencer M. Whitney, Maeve R. Eason-Hubbard, Renee B. Y. Lee, Robert E. Sharwood, and Rosalind E. M. Rickaby. 2017. “The Role of Rubisco Kinetics and Pyrenoid Morphology in Shaping the CCM of Haptophyte Microalgae.” Journal of Experimental Botany 68 (14):3959–69.
YP_007476240.1	Diacronema lutheri	euk	Form 1	MSQNVESRTRIKNERYESGVIPYAKMGYWDPDYAIKETDVLAMFRLTPQPGVDPVECAAAVAGESSTATWTVVWTDLLTACDLYRAKAFRVDPVPNSSDQYFAYIAYDIDLFEEGSLANLTASIIGNVFGFKALKALRLEDMRIPYAYLKTFQGPATGVIVERERMDKFGRPLLGATVKPKLGLSGKNYGRVVYEGLKGGLDFLKDDENINSQPFMRWRERFLFSMEGVNRAAAGSGEVKGHYLNATASTMEEMYTRADYAKELGSIIVMIDLVIGYTAIQTMGIWARKNDTILHLHRAGNSTYSRQKNHGMNFRVICKWMRMAGVDHIHAGTVVGKLEGDPLMVKGFYNTLLENKTDINLPEGLFFEQDWASLRKCMPVASGGIHCGQMHQLIEYLGD…		3.7081	Heureux, Ana M. C., Jodi N. Young, Spencer M. Whitney, Maeve R. Eason-Hubbard, Renee B. Y. Lee, Robert E. Sharwood, and Rosalind E. M. Rickaby. 2017. “The Role of Rubisco Kinetics and Pyrenoid Morphology in Shaping the CCM of Haptophyte Microalgae.” Journal of Experimental Botany 68 (14):3959–69.
1IWA_A	Galdieria partita	euk	Form 1	MSQSIEEKSVQERTRIKNSRYESGVIPYAKMGYWNPDYQVKDTDVLALFRVTPQPGVDPIEAAAAVAGESSTATWTVVWTDLLTAADLYRAKAYKVDQVPNNPEQYFAYIAYELDLFEEGSIANLTASIIGNVFGFKAVKALRLEDMRLPLAYLKTFQGPATGVILERERLDKFGRPLLGCTTKPKLGLSGKNYGRVVYEALKGGLDFVKDDENINSQPFMRWRERYLFTMEAVNKASAATGEVKGHYLNVTAATMEEMYARANFAKELGSVIIMIDLVIGYTAIQTMAKWARDNDMILHLHRAGNSTYSRQKNHGMNFRVICKWMRMAGVDHIHAGTVVGKLEGDPIITRGFYKTLLLPKLERNLQEGLFFDMEWASLRKVMPVASGGIHAGQMHQLI…		2.37318	Uemura K, Anwaruzzaman Miyachi S, Yokota A. 1997. Ribulose-1,5-bisphosphate carboxylase/oxygenase from thermophilicred algae with a strong specificity for CO2 fixation. Biochemical and Biophysical Research Communications 233, 568–571.
P23755.1	Cyanidium caldarium/Galdieria sulphuraria	euk	Form 1	MSQSLEEKSVQERTRIKNSRYESGVIPYAKMGYWNPDYQVKDTDVLALFRVTPQPGVDPIEAAAAVAGESSTATWTVVWTDLLTAADLYRAKAYKVDQVPNNPEQYFAYIAYELDLFEEGSIANLTASIIGNVFGFKAVKALRLEDMRLPFAYIKTFQGPATGVILERERLDKFGRPLLGCTTKPKLGLSGKNYGRVVYEALKGGLDFVKDDENINSQPFMRWRERYLFVMEAVNKAAAATGEVKGHYLNVTAATMEEMYARAQLAKELGSVIIMIDLVIGYTAIQTMAKWARDNDMILHLHRAGNSTYSRQKNHGMNFRVICKWMRMAGVDHIHAGTVVGKLEGDPIITRGFYKTLLLPKLERNLQEGLFFDMDWASLRKVMPVASGGIHAGQMHQLI…		1.85405	Uemura K, Anwaruzzaman Miyachi S, Yokota A. 1997. Ribulose-1,5-bisphosphate carboxylase/oxygenase from thermophilicred algae with a strong specificity for CO2 fixation. Biochemical and Biophysical Research Communications 233, 568–571./Whitney SM, Baldet P, Hudson GS, Andrews TJ. Form I Rubiscos from non-green algae are expressed abundantly but not assembled in tobacco chloroplasts. Plant J. 2001 …
YP_008965646.1	Porphyridium purpureum	euk	Form 1	MSQSVEERTRIKNERYESGVIPYAKMGYWDADYAIKETDVLALFRVTPQPGVDPVEAAAAIAGESSTATWTVVWTDLLTACDLYRAKAYRVDPVPNSPDQFFAYIAYDIDLFEEGSIANLTASIIGNVFGFKAVKALRLEDMRLPIAYLKTFQGPATGVIVERERMNNFGRPILGATVKPKLGLSGKNYGRVVYEGLKGGLDFLKDDENINSQPFMRWRERFLFCIEGTNRAVAASGEVKGHYLNVTAATQEDMYERAEFAKEVGSIICMIDLVIGYTAIQTMAKWARKNDMILHLHRAGNSTYSRQKNHGMNFRVICKWMRMAGVDHIHAGTVVGKLEGDPLMIKGFYNTLLDSHLPINLPQGLFFEQNWASLRKVMPVASGGIHCGQMHQLINYLGD…		2.21744	Uemura K, Anwaruzzaman Miyachi S, Yokota A. 1997. Ribulose-1,5-bisphosphate carboxylase/oxygenase from thermophilicred algae with a strong specificity for CO2 fixation. Biochemical and Biophysical Research Communications 233, 568–571.
YP_874418.1	Phaeodactylum tricornutum (UTEX 642)/Phaeodactylum tricornutum (CS-29)/Phaeodactylum tricornutum	euk	Form 1	MSQSVSERTRIKSDRYESGVIPYAKMGYWDAAYAVKNTDVLALFRITPQPGVDPVEAAAAVAGESSTATWTVVWTDLLTACDRYRAKAYRVDPVPNTTDQYFAFIAYECDLFEEGSLANLTASIIGNVFGFKAVSALRLEDMRIPHSYLKTFQGPATGVIVERERLNKYGIPLLGATVKPKLGLSGKNYGRVVYEGLKGGLDFLKDDENINSQPFMRWRERFLYCMEGINRASAATGETKGSYLNITAGTMEEVYKRAEYAKTVGSIVVMIDLVMGYTAIQSAAIWARDNDLILHLHRAGNSTYARQKNHGINFRVICKWMRMCGVDHIHAGTVVGKLEGDPLMIKGFYDTLLLTHLNVNLPYGIFFEMTWASLRKCMPVASGGIHCGQMHQLVHYLGD…		4.89469	Young, Jodi N., Ana M. C. Heureux, Robert E. Sharwood, Rosalind E. M. Rickaby, François M. M. Morel, and Spencer M. Whitney. 2016. “Large Variation in the Rubisco Kinetics of Diatoms Reveals Diversity among Their Carbon-Concentrating Mechanisms.” Journal of Experimental Botany 67 (11):3445–56./Whitney SM, Baldet P, Hudson GS, Andrews TJ. Form I Rubiscos from non-green algae are expressed abundant…
YP_009093415.1	Conticribra weissflogii	euk	Form 1	MSQSVSERTRIKSDRYESGVIPYAKMGYWDAAYTVKDTDVLALFRITPQPGVDPVEAAAAVAGESSTATWTVVWTDLLTACERYRAKAYRVDPVPNATDQYFAFIAYECDLFEEGSLANLTASIIGNVFGFKAISALRLEDMRIPHSYLKTFQGPATGIIVERERLNKYGIPLLGATVKPKLGLSGKNYGRVVYEGLKGGLDFLKDDENINSQPFMRWRERFLNCLEGINRASAATGEVKGSYLNVTAATMEEVYKRAEYAKLIGSVIIMIDLVMGYTAIQSIAYWARENDMLLHLHRAGNSTYARQKNHGINFRVICKWMRMSGVDHIHAGTVVGKLEGDPLMIKGFYDILRLTELEVNLPYGIFFEMDWASLRRCMPVASGGIHCGQMHQLVHYLGD…		4.74637	Young, Jodi N., Ana M. C. Heureux, Robert E. Sharwood, Rosalind E. M. Rickaby, François M. M. Morel, and Spencer M. Whitney. 2016. “Large Variation in the Rubisco Kinetics of Diatoms Reveals Diversity among Their Carbon-Concentrating Mechanisms.” Journal of Experimental Botany 67 (11):3445–56.
YP_004072585.1	Thalassiosira oceanica	euk	Form 1	MSQSVSERTRIKSDRYESGVIPYAKMGYWDAAYTVKDTDVLALFRITPQPGVDPVEAAAAVAGESSTATWTVVWTDLLTACERYRAKAYRVDPVPNTPDQYFAFIAYECDLFEEASLSNLTASIIGNVFGFKAVSALRLEDMRIPHSYLKTFQGPATGIIVERERLNKYGTPLLGATVKPKLGLSGKNYGRVVYEGLKGGLDFLKDDENINSQPFMRWRERFLNCLEGINRASAATGEVKGSYLNVTAATMEEVYKRAEYAKQIGSIVIMIDLVMGYTAIQSIAYWARENDMLLHLHRAGNSTYARQKNHGINFRVICKWMRMSGVDHIHAGTVVGKLEGDPLMIKGFYDILRLTELEVNLPFGIFFEMDWASLRRCMPVASGGIHCGQMHQLIHYLGD…		3.55978	Young, Jodi N., Ana M. C. Heureux, Robert E. Sharwood, Rosalind E. M. Rickaby, François M. M. Morel, and Spencer M. Whitney. 2016. “Large Variation in the Rubisco Kinetics of Diatoms Reveals Diversity among Their Carbon-Concentrating Mechanisms.” Journal of Experimental Botany 67 (11):3445–56.
YP_009711902.1	Fragilariopsis cylindrus	euk	Form 1	MSQSVSERTRIKSDRYESGVIPYAKMGYWDASYAVKTTDILALFRITPQPGVDPVEAAAAVAGESSTATWTVVWTDLLTACDRYRAKAYRVDPVPNSTDVYFAFIAYECDLFEEGSLSNLTASIIGNVFGFKAVSALRLEDMRIPHSYLKTFQGPATGIVVERERLNKYGTPLLGATVKPKLGLSGKNYGRVVYEGLKGGLDFLKDDENINSQPFMRWRERFLNCMEGINRASAATGEVKGSYLNVTAATWEEVLKRCEYAKQVGSIVVMIDLVMGYTAIQSAAIWARENDMLLHLHRAGNSTYARQKNHGINFRVICKWMRMSGVDHIHAGTVVGKLEGDPLMIKGFYDVLRLTTLDVNLPYGIFFEMSWASLRRCMPVASGGIHCGQMHQLIHYLGD…		5.19134	Young, Jodi N., Ana M. C. Heureux, Robert E. Sharwood, Rosalind E. M. Rickaby, François M. M. Morel, and Spencer M. Whitney. 2016. “Large Variation in the Rubisco Kinetics of Diatoms Reveals Diversity among Their Carbon-Concentrating Mechanisms.” Journal of Experimental Botany 67 (11):3445–56.
AIT69690.1	Chaetoceros muelleri	euk	Form 1	MSQSVSERTRIKSDRYESGVIPYAKMGYWDASYSVKATDILALFRITPQAGVDPVEAAAAVAGESSTATWTVVWTDLLTACERYRAKAYRVDPVPNTTDQYFAFIAYECDLFEEGSLANLTASIIGNVFGFKAVSALRLEDMRIPHSYLKTFQGPATGIIVERERLNKYGIPLLGATVKPKLGLSGKNYGRVVFEGLKGGLDFLKDDENINSQPFMRWRERFLYCMEGINRASAATGEVKGSYLNVTAATMEEVYKRAEYAKQVGSVIIMIDLVMGYTAIQSIAIRARENDMILHLHRAGNSTYARQKNHGINFRVICKWMRMSGVDHIHAGTVVGKLEGDPLMIKGFYDTLRLTNLKVNLPYGIFFEMDWASLRKCMPVASGGIHCGQMHQLVYYLGD…		3.55978	Young, Jodi N., Ana M. C. Heureux, Robert E. Sharwood, Rosalind E. M. Rickaby, François M. M. Morel, and Spencer M. Whitney. 2016. “Large Variation in the Rubisco Kinetics of Diatoms Reveals Diversity among Their Carbon-Concentrating Mechanisms.” Journal of Experimental Botany 67 (11):3445–56.
AEB91292.1	Bellerochea horologicalis	euk	Form 1	MSQSVSERTRIKSDRYESGVIPYAKMGYWDASYTVKDTDVLALFRITPQPGVDPVEAAAAVAGESSTATWTVVWTDLLTACERYRAKAYRVDPVPNATDQYFAFIAYEIDLFEEGSLANLTASIIGNVFGFKAISALRLEDMRIPHSYLKTFQGPATGIVVERERLNKYGIPLLGATVKPKLGLSGKNYGRVVYEGLKGGLDFLKDDENINSQPFMRWRERFLNCMEGINRASAATGEVKGSYLNVTAATMEEVYKRAEYAKQVGSIIIMIDLVMGYTAIQSIALWARENDMLLHLHRAGNSTYARQKNHGINFRVICKWMRMSGVDHIHAGTVVGKLEGDPLMIKGFYDILRLTTLEVNLPYGIFFEMDWASLRRCMPVASGGIHCGQMHQLVYYLGD…		3.1148	Young, Jodi N., Ana M. C. Heureux, Robert E. Sharwood, Rosalind E. M. Rickaby, François M. M. Morel, and Spencer M. Whitney. 2016. “Large Variation in the Rubisco Kinetics of Diatoms Reveals Diversity among Their Carbon-Concentrating Mechanisms.” Journal of Experimental Botany 67 (11):3445–56.
6FTL_A	Skeletonema marinoi (CCMP 1332)	euk	Form 1	MSQSVSERTRIKSDRYESGVIPYAKMGYWDASYTVKDTDVLALFRITPQPGVDPVEAAAAVAGESSTATWTVVWTDLLTACERYRAKAYRVDPVPNSADVFFAFIAYECDLFEEASLANLTASIIGNVFGFKAVSALRLEDMRIPHSYLXTFQGXATGIIVERERLNKYGTPLXGATVKPKLGLSGKNYGRVVYEGLXGGLDFLXDDENINSQPFMRWRERFLNCMEGINRASAATGEVKGSYLNITAATMEEVYKRAEYAKAVGSIVVMIDLVMGYTAIQSIAYWARENDMLLHLHRAGNSTYARQKNHGINFRVICKWMRMSGVDHIHAGTVVGKLEGDPLMIXGFYDILRLTELEVNLPFGIFFEMDWASLRRCMPVASGGIHCGQMHQLIHYLGD…		4.74637	Young, Jodi N., Ana M. C. Heureux, Robert E. Sharwood, Rosalind E. M. Rickaby, François M. M. Morel, and Spencer M. Whitney. 2016. “Large Variation in the Rubisco Kinetics of Diatoms Reveals Diversity among Their Carbon-Concentrating Mechanisms.” Journal of Experimental Botany 67 (11):3445–56.
ACJ50136.1	Chlamydomonas reinhardtii	euk	Form 1	MVPQTETKAGAGFKAGVKDYRLTYYTPDYVVRDTDILAAFRMTPQPGVPPEECGAAVAAESSTGTWTTVWTDGLTSLDRYKGRCYDIEPVPGEDNQYIAYVAYPIDLFEEGSVTNMFTSIVGNVFGFKALRALRLEDLRIPPAYVKTFVGPPHGIQVERDKLNKYGRGLLGCTIKPKLGLSAKNYGRAVYECLRGGLDFTKDDENVNSQPFMRWRDRFLFVAEAIYKAQAETGEVKGHYLNATAGTCEEMMKRAVCAKELGVPIIMHDYLTGGFTANTSLAIYCRDNGLLLHIHRAMHAVIDRQRNHGIHFRVLAKALRMSGGDHLHSGTVVGKLEGEREVTLGFVDLMRDDYVEKDRSRGIYFTQDWCSMPGVMPVASGGIHVWHMPALVEIFGDDAC…		8.60279	Tcherkez GG, Farquhar GD, Andrews TJ. Despite slow catalysis and confused substrate specificity, all ribulose bisphosphate carboxylases may be nearly perfectly optimized. Proc Natl Acad Sci U S A. 2006 May 9; 103(19):7246-51.
AIW04739.1	Citrullus ecirrhosus	euk	Form 1	PEYETKDTDILAAFRVTPQPGVPPEEAGAAVAAESSTGTWTTVWTDGLTSLDRYKGRCYGIEPVPGEENQYIAYVAYPLDLFEEGSVTNMFTSIVGNVFGFKALRALRLEDLRIPTAYXKTFQGPPHGIQVERDKLNKYGRPLLGCTIKPKLGLSAKNYGRAVYECLRGGLDFTKDDENVNSQPFMRWRDRFLFCAEAIYKSQAETGEIKGHYLNATAGTCEEMMKRAVFARELGVPIVMHDYLTGGFTANTSLAHYCRDNGLLLHIHRAMHAVIDRQKNHGMHFRVLAKALRMSGGDHIHAGTVLGKLEGEREITLGFVDLLRDDFIEKDRSRGIYFTQDWVSLPGVLPVASGGIHVWHMPALTEIFGDDSVLQFGGGTLGHPWGNAPGAVANRVALE…		5.5	Orr, D. J., Alcântara, A., Kapralov, M. V., Andralojc, P. J., Carmo-Silva, E., and Parry, M. A. J. (2016). Surveying Rubisco Diversity and Temperature Response to Improve Crop Photosynthetic Efficiency. Plant Physiol. 172, 707–717.
CBV37045.1	Panicum phragmitoides	euk	Form 1	PVPGRQDQYICYIAYPLDLFEEGSVTNMFTSIVGNVFGFKALRALRLEDLRIPPTYSKTFQGPPHGIQVERDKLNKYGRPLLGCTIKPKLGLSAKNYGRACYECLRGGLDFTKDDENVNSQPFMRWRDRFVFCAEVIYKAQAETGEIKGHYLNATAGTCEEMIKRAVFARELGVPIVMHDYITGGFTVNTSLAHYCRDNGLPLHIHRAMHAVIDRQKNHGMHFRVLAKALRMSGGDHIHAGTVVGKLEGEREITLGFVDLLRDDFIEKDRSRGIFFTQDWVSMPGVIPVASGGIHVWHMPALTEIFGDDSVLQFGGGTLGHPWGNAPGAAANRVALEACVQA		4.2	Orr, D. J., Alcântara, A., Kapralov, M. V., Andralojc, P. J., Carmo-Silva, E., and Parry, M. A. J. (2016). Surveying Rubisco Diversity and Temperature Response to Improve Crop Photosynthetic Efficiency. Plant Physiol. 172, 707–717.
QFU78348.1	Cylindrotheca fusiformis	euk	Form 1	SDRYESGVIPYAKMGYWDASYAVKATDVLALFRITPQPGVDPVEAAAAVAGESSTATWTVVWTDLLTACDRYRAKAYRVDPVPNAADQYFAFIAYECDLFEEGSLANLTASIIGNVFGFKAVAALRLEDMRIPHSYLKTFQGPATGIVVERERLNKYGTPLLGATVKPKLGLSGKNYGRVVYEGLKGGLDFLKDDENINSQPFMRWRERFLNCMEGINRASAATGEVKGSYLNVTAATMEEVYKRSEYAKEVGSIVIMIDLVMGYTAIQSIALWARENDMLLHLHRAGNSTYARQKNHGINFRVICKWMRMSGVDHIHAGTVVGKLEGDPLMIKGFYDTLRLTTLDVNLPYGLFFEMSWASLRRCMPVASGGIHCGQMHQLIHYLGDDVVLQFGGGTIG…		5.48799	Young JN, Heureux AM, Sharwood RE, Rickaby RE, Morel FM, Whitney SM. Large variation in the Rubisco kinetics of diatoms reveals diversity among their carbon-concentrating mechanisms. J Exp Bot. 2016 May;67(11):3445-56. doi: 10.1093/jxb/erw163. Epub 2016 Apr 29. PMID: 27129950; PMCID: PMC4892730.
AFX88418.1	Agrostis scabra	euk	Form 1	SPPTETKASVGFQAGVKDYKLTYYTPEYETKDTDILAAFRVTPQPGVPPEEAGAAVAAESSTGTWTTVWTDGLTSLDRYKGRCYHIEPVAGEDNQWICYVAYPLDLFEEGSVTNMFTSIVGNVFGFKALRALRLEDLRIPPAYTKTFQGPPHGIQVERDKLNKYGRPLLGCTIKPKLGLSAKNYGRACYECLRGGLDFTKDDENVNSQPFMRWRDRFVFCAEAIYKAQAETGEIKGHYLNATAGTCEEMIKRAVFARELGVPIVMHDYITGGFTANTSLAHYCRDNGLLLHIHRAMHAVIDRQKNHGMHFRVLAKALRMSGGDHIHAGTVVGKLEGEREMTLGFVDLLRDDFIEKDRARGIFFTQDWVSLPGVIPVASGGIHVWHMPALTEIFGDDSVL…		5	Orr, D. J., Alcântara, A., Kapralov, M. V., Andralojc, P. J., Carmo-Silva, E., and Parry, M. A. J. (2016). Surveying Rubisco Diversity and Temperature Response to Improve Crop Photosynthetic Efficiency. Plant Physiol. 172, 707–717.
AEQ92152.1	Cucurbita maxima	euk	Form 1	SVGFKAGVKDYKLTYYTPEYETKDTDILAAFRVTPQPGVPPEEAGAAVAAESSTGTWTTVWTDGLTSLDRYKGRCYGIEPVPGEENQYIAYVAYPLDLFEEGSVTNMFTSIVGNVFGFKALRALRLEDLRIPTAYIKTFQGPPHGIQVERDKLNKYGRPLLGCTIKPKLGLSAKNYGRAVYECLRGGLDFTKDDENVNSQPFMRWRDRFLFCAEAIYKSQAETGEIKGHYLNATAGTCEEMMKRAIFARELGVPIVMHDYLTGGFTANTSLAHYCRDNGLLLHIHRAMHAVIDRQKNHGMHFRVLAKALRLSGGDHIHAGTVVGKLEGERDITLGFVDLLRDDFVEKDRSRGIYFTQDWVSLPGVLPVASGGIHVWHMPALTEIFGDDSVLQFGGGTLG…		3.26313	Hermida-Carrera C, Kapralov MV, Galmes J. 2016. Rubisco catalytic properties and temperature response in crops. Plant Physiology, doi: 10.1104/pp.16.01846.
AID50113.1	Limonium echioides/Limonium companyonis/Limonium barceloi/Limonium balearicum	euk	Form 1	TETKSFVGFKAGVKDYKLTYYTPEYETLDTDILAAFRVTPQPGVPPEEAGAAVAAESSTGTWTTVWTDGLTNLDRYKGRCYHIEPVAGEENQFIAYVAYPLDLFEEGSVTNMFTSIVGNVFGFKALRALRLEDLRIPPAYSKTFQGPPHGIQVERDKLNKYGRPLLGCTIKPKLGLSAKNYGRAVYECLRGGLDFTKDDENVNSQPFMRWRDRFLFCTEAIYKAQAETGEVKGHYLNATAGTSEEMIKRAACARELGVPIVMHDYLTGGFTSNTSLAHYCRDNGLLLHIHRAMHAVIDRQKNHGIHFRVLAKALRMSGGDHIHSGTVVGKLEGERDITLGFVDLLRDDYIEKDRSRGIYFTQDWVSMPGVIPVASGGIHVWHMPALTEIFGDDSVLQFG…		5.19134	Galmés, J., Andralojc, P. J., Kapralov, M. V., Flexas, J., Keys, A. J., Molins, A., Parry, M. A. J., and Conesa, M. À. (2014). Environmentally driven evolution of Rubisco and improved photosynthesis and growth within the C3 genus Limonium (Plumbaginaceae). New Phytol. 203, 989–999.
AID50106.1	Limonium antonii-llorensii/Limonium artruchium/Limonium biflorum/Limonium gymnesicum/Limonium virgatum	euk	Form 1	TETKSFVGFKAGVKDYKLTYYTPEYETLDTDILAAFRVTPQPGVPPEEAGAAVAAESSTGTWTTVWTDGLTNLDRYKGRCYHIEPVAGEESQFIAYVAYPLDLFEEGSVTNMFTSIVGNVFGFKALRALRLEDLRIPPAYSKTFQGPPHGIQVERDKLNKYGRPLLGCTIKPKLGLSAKNYGRAVYECLRGGLDFTKDDENVNSQPFMRWRDRFLFCTEAIYKAQAETGEVKGHYLNATAATSEEMIKRAACARELGVPIVMHDYLTGGFTSNTSLAHYCRDNGLLLHIHRAMHAVIDRQKNHGMHFRVLAKALRMSGGDHIHAGTVVGKLEGEREITLGFVDLLRDDYIEKDRSRGIYFTQDWVSMPGVIPVASGGIHVWHMPALTEIFGDDSVLQFG…		3.55978	Galmés, J., Andralojc, P. J., Kapralov, M. V., Flexas, J., Keys, A. J., Molins, A., Parry, M. A. J., and Conesa, M. À. (2014). Environmentally driven evolution of Rubisco and improved photosynthesis and growth within the C3 genus Limonium (Plumbaginaceae). New Phytol. 203, 989–999./Galmes, J., Kapralov, M. V., Andralojc, P., Conesa, M. À., Keys, A. J., Parry, M. A. J., and Flexas, J. (2014). Expa…
AID50105.1	Limonium retusum/Limonium magallufianum/Limonium leonardi-llorensii/Limonium grosii/Limonium ejulabilis	euk	Form 1	TETKSYVGFKAGVKDYKLTYYTPEYETLDTDILAAFRVTPQPGVPPEEAGAAVAAESSTGTWTTVWTDGLTNLDRYKGRCYHIEPVAGEENQFIAYVAYPLDLFEEGSVTNMFTSIVGNVFGFKALRALRLEDLRIPPAYSKTFQGPPHGIQVERDKLNKYGRPLLGCTIKPKLGLSAKNYGRAVYECLRGGLDFTKDDENVNSQPFMRWRDRFLFCTEAIYKAQAETGEVKGHYLNATAGTSEEMIKRAACARELGVPIVMHDYLTGGFTSNTSLAHYCRDNGLLLHIHRAMHAVIDRQKNHGMHFRVLAKALRMSGGDHIHAGTVVGKLEGEREITLGFVDLLRDDYIEKDRSRGIYFTQDWVSMPGVIPVASGGIHVWHMPALTEIFGDDSVLQFG…		3.85642	Galmés, J., Andralojc, P. J., Kapralov, M. V., Flexas, J., Keys, A. J., Molins, A., Parry, M. A. J., and Conesa, M. À. (2014). Environmentally driven evolution of Rubisco and improved photosynthesis and growth within the C3 genus Limonium (Plumbaginaceae). New Phytol. 203, 989–999.
BAO57026.1	Sarracenia flava	euk	Form 1	VGFKAGVKDYKLTYYTPDYETKATDILAAFRVSPQPGVPPEEAGAAVAAESSTGTWTTVWTDGLTSLDRYKGRCYHIEPVAGEENQYIAYVAYPLDLFEEGSVTNMFTSIVGNVFGFKALRALRLEDLRIPPAYSKTFQGPPHGIQVERDKLNKYGRPLLGCTIKPKLGLSAKNYGRAVYECLRGGLDFTKDDENVNSQPFMRWRDRFLFCAEAIYKAQAETGEIKGHYLNATAGTCEEMIKRAVFARELGVPIVMHDYLTGGFTANTSLAHYCRDNGLLLHIHRAMHAVIDRQKNHGIHFRVLAKALRMSGGDHIHAGTVVGKLEGERDITLGFVDLLRDDYIEKDRTRGIYFSQDWVSLPGVLPVASGGIHVWHMPALTEIFGDDSVLQFGGGTLGH…		6.52625	Galmes, J., Kapralov, M. V., Andralojc, P., Conesa, M. À., Keys, A. J., Parry, M. A. J., and Flexas, J. (2014). Expanding knowledge of the Rubisco kinetics variability in plant species: environmental and evolutionary trends. Plant Cell Environ. 37, 1989–2001.
BAO57025.1	Pallenis maritima	euk	Form 1	VGFKAGVKDYKLTYYTPEYETKDTDILAAFRVTPQPGVPPEEAGAAVAAESSTGTWTTVWTDGLTSLDRYKGRCYGIEPVPGEESQFIAYVAYPLDLFEEGSVTNMFTSIVGNVFGFKALRALRLEDLRIPTAYVKTFQGPPHGIQVERDKLNKYGRPLLGCTIKPKLGLSAKNYGRAVYECLRGGLDFTKDDENVNSQPFMRWRDRFLFCAEAIYKSQAETGEIKGHYLNATAGTCEEMIKRAVFARELGVPIVMHDYLTGGFTANTSLSHYCRDNGLLLHIHRAMHAVIDRQKNHGMHFRVLAKALRMSGGDHIHSGTVVGKLEGEREITLGFVDLLRDDFIEKDRSRGIFFTQDWVSLPGVLPVASGGIHVWHMPALTEIFGDDSVLQFGGGTLGH…		4.00475	Galmes, J., Kapralov, M. V., Andralojc, P., Conesa, M. À., Keys, A. J., Parry, M. A. J., and Flexas, J. (2014). Expanding knowledge of the Rubisco kinetics variability in plant species: environmental and evolutionary trends. Plant Cell Environ. 37, 1989–2001.
BAO57038.1	Limonium stenophyllum	euk	Form 1	VGFKAGVKDYKLTYYTPEYETLDTDILAAFRVTPQPGVPPEEAGAAVAAESSTGTWTTVWTDGLTNLDRYKGRCYHIEPVAGEESQFIAYVAYPLDLFEEGSVTNMFTSIVGNVFGFKALRALRLEDLRIPPAYSKTFQGPPHGIQVERDKLNKYGRPLLGCTIKPKLGLSAKNYGRAVYECLRGGLDFTKDDENVNSQPFMRWRDRFLFCTEAIYKAQAETGEVKGHYLNATAGTSEEMIKRAACARELGVPIVMHDYLTGGFTSNTSLAHYCRDNGLLLHIHRAMHAVIDRQKNHGMHFRVLAKALRMSGGDHIHAGTVVGKLEGEREITLGFVDLLRDDYIEKDRSRGIYFTQDWVSMPGVIPVASGGIHVWHMPALTEIFGDDSVLQFGGGTLGH…		3.85642	Galmes, J., Kapralov, M. V., Andralojc, P., Conesa, M. À., Keys, A. J., Parry, M. A. J., and Flexas, J. (2014). Expanding knowledge of the Rubisco kinetics variability in plant species: environmental and evolutionary trends. Plant Cell Environ. 37, 1989–2001.
BAO57029.1	Drosera capensis/Drosera venusta	euk	Form 1	VGFKAGVKDYKLTYYTPEYQTLDTDILAAFRVTPQPGVPPEEAGAAVAAESSTGTWTTVWTDGLTSLDRYKGRCYHIEPVSGEENQFIVYVAYPLDLFEEGSVTNMFTSIVGNVFGFKALRALRLEDLRIPPAYSKTFQGPPHGIQVERDKLNKYGRPLLGCTIKPKLGLSAKNYGRAVYECLRGGLDFTKDDENVNSQPFMRWRDRFLFCAEALYKAQAETGEIKGHYLNATAGTCEEMIKRAVFARELGVPIVMHDYLTGGFTANTSLAHYCRDNGLLLHIHRAMHAVIDRQKNHGIHFRVLAKALRMSGGDHIHSGTVVGKLEGERDITLGFVDLLRDDFIEKDRSRGIYFTQPWVSLPGVLPVASGGIHVWHMPALTEIFGDDSVLQFGGGTLGH…		5.93296	Galmes, J., Kapralov, M. V., Andralojc, P., Conesa, M. À., Keys, A. J., Parry, M. A. J., and Flexas, J. (2014). Expanding knowledge of the Rubisco kinetics variability in plant species: environmental and evolutionary trends. Plant Cell Environ. 37, 1989–2001.
BAO57024.1	Iris douglasiana	euk	Form 1	VGFKAGVKDYRLTYYTPDYETKDTDILAAFRVTPQPGVPAEEAGAAVAAESSTGTWTTVWTDGLTSLDRYKGRCYHIEAVVGEENQYIAYVAYPLDLFEEGSVTNMFTSIVGNVFGFKALRALRLEDLRIPPAYSKTFQGPPHGIQVERDKLNKYGRPLLGCTIKPKLGLSAKNYGRAVYECLRGGLDFTKDDENVNSQPFMRWRDRFLFCAEAIYKAQAETGEIKGHYLNATAGTCEEMIKRAVFARELGVPIVMHDYLTGGFTANTSLAHYCRDNGLLLHIHRAMHAVIDRQKNHGMHFRVLAKALRMSGGDHIHAGTVVGKLEGEREMTLGFVDLLRDDYIEKDRSRGIFFTQDWVSMPGVLPVASGGIHVWHMPALTEIFGDDSVLQFGGGTLGH…		5.19134	Galmes, J., Kapralov, M. V., Andralojc, P., Conesa, M. À., Keys, A. J., Parry, M. A. J., and Flexas, J. (2014). Expanding knowledge of the Rubisco kinetics variability in plant species: environmental and evolutionary trends. Plant Cell Environ. 37, 1989–2001.
BAO57042.1	Agave victoriae-reginae	euk	Form 1	VGFKAGVKDYRLTYYTPDYETKDTDILAAFRVTPQPGVPPEEAGAAVAAESSTGTWTTVWTDGLTSLDRYKGRCYHIEAVVGEENQYIAYVAYPLDLFEEGSVTNMFTSIVGNVFGFKALRALRLEDLRIPPAYSKTFQGPPHGIQVERDKLNKYGRPLLGCTIKPKLGLSAKNYGRAVYECLRGGLDFTKDDENVNSQPFMRWRDRFLFCAEAIYKAQAETGEIKGHYLNATAGTCEEMIKRAVFARELGVPIVMHDYLTGGFTANTSLAHYCRDNGLLLHIHRAMHAVIDRQKNHGMHFRVLAKALRMSGGDHIHAGTVVGKLEGEREMTLGFVDLLRDDFIEKDRSRGIFFTQDWVSMPGVIPVASGGIHVWHMPALTEIFGDDSVLQFGGGTLGH…		5.04301	Galmes, J., Kapralov, M. V., Andralojc, P., Conesa, M. À., Keys, A. J., Parry, M. A. J., and Flexas, J. (2014). Expanding knowledge of the Rubisco kinetics variability in plant species: environmental and evolutionary trends. Plant Cell Environ. 37, 1989–2001.
BAO57045.1	Platycerium superbum	euk	Form 1	VGFKAGVKDYRLTYYTPEYKTKDTDILAAFRMTPQPGVPAEEAGAAVAAESSTGTWTTVWTDGLTSLDRYKGRCYDIEPVAGEENQYIAYVAYPLDLFEEGSVTNLFTSIVGNVFGFKALRALRLEDLRIPPAYSKTFIGPPHGIQVERDKLNKYGRPLLGCTIKPKLGLSAKNYGRAVYECLRGGLDFTKDDENVNSQPFMRWRDRFLFVAEALFKSQAETGEIKGHYLNATAGTCEEMVKRAVFARELGAPIVMHDYLTGGFTANTSLAFYCRDNGLLLHIHRAMHAVIDRQRNHGMHFRVLAKALRMSGGDHIHAGTVVGKLEGEREVTLGFVDLLRDDYIEKDRSRGIYFTQDWVSMPGVLPVASGGIHVWHMPALTEIFGDDSVLQFGGGTLGH…		3.41145	Galmes, J., Kapralov, M. V., Andralojc, P., Conesa, M. À., Keys, A. J., Parry, M. A. J., and Flexas, J. (2014). Expanding knowledge of the Rubisco kinetics variability in plant species: environmental and evolutionary trends. Plant Cell Environ. 37, 1989–2001.
BAO57036.1	Echeveria elegans	euk	Form 1	VGFKAGVKEYKLTYYTPDYETKDTDILAAFRVTPQPGVPPEEAGAAVAAESSTGTWTTVWTDGLTSLDRYKGRCYHIEPVAGEENQFIAYVAYPLDLFEEGSVTNMFTSIVGNVFGFKALRALRLEDLRIPVAYVKTFQGPPHGIQVERDKLNKYGRPLLGCTIKPKLGLSAKNYGRAVYECLRGGLDFTKDDENVNSQPFMRWRDRFLFCAEAIYKSQAETGEIKGHYLNATAGTCEEMMKRAVFARELGVPIVMHDYLTGGFTANTSLAHYCRDNGLLLHIHRAMHAVIDRQKNHGIHFRVLAKALRMSGGDHIHSGTVVGKLEGERDITLGFVDLLRDDFIEKDRSRGIYFTQDWVSLPGVLPVASGGIHVWHMPALTEIFGDDSVLQFGGGTLGH…		6.67458	Galmes, J., Kapralov, M. V., Andralojc, P., Conesa, M. À., Keys, A. J., Parry, M. A. J., and Flexas, J. (2014). Expanding knowledge of the Rubisco kinetics variability in plant species: environmental and evolutionary trends. Plant Cell Environ. 37, 1989–2001.
BAO57027.1	Teucrium heterophyllum	euk	Form 1	VGFKAGVKEYKLTYYTPEYETKDTDILAAFRVTPQPGVPPEEAGAAVAAESSTGTWTTVWTDGLTSLDRYKGRCYHIEPVLGEKDQYICYVAYPLDLFEEGSVTNMFTSIVGNVFGFKALRALRLEDLRIPPAYIKTFQGPPHGIQVERDKLNKYGRPLLGCTIKPKLGLSAKNYGRAVYECLRGGLDFTKDDENVNSQPFMRWRDRFLFCAEALYKAQAETGEIKGHYLNATAGTCEEMIKRAVFARELGVPIVMHDYLTGGFTANTSLAHYCRDNGLLLHIHRAMHAVIDRQKNHGMHFRVLAKALRLSGGDHIHSGTVVGKLEGEREITLGFVDLLRDDFIEKDRSRGIYFTQDWVSLPGVIPVASGGIHVWHMPALTEIFGDDSVLQFGGGTLGH…		4.00475	Galmes, J., Kapralov, M. V., Andralojc, P., Conesa, M. À., Keys, A. J., Parry, M. A. J., and Flexas, J. (2014). Expanding knowledge of the Rubisco kinetics variability in plant species: environmental and evolutionary trends. Plant Cell Environ. 37, 1989–2001.
BAO57028.1	Sideritis cretica subsp. spicata	euk	Form 1	VGFKAGVKEYKLTYYTPEYETKDTDILAAFRVTPQPGVPPEEAGAAVAAESSTGTWTTVWTDGLTSLDRYKGRCYHIEPVLGEKDQYICYVAYPLDLFEEGSVTNMFTSIVGNVFGFKALRALRLEDLRVPPAYIKTFQGPPHGIQVERDKLNKYGRPLLGCTIKPKLGLSAKNYGRAVYECLRGGLDFTKDDENVNSQPFMRWRDRFLFCAEAIYKAQAETGEIKGHYLNATAGTCEEMMKRAVFARELGVPIVMHDYLTGGFTANTSLSHYCRDNGLLLHIHRAMHAVIDRQKNHGMHFRVLAKALRLSGGDHIHAGTVVGKLEGEREITLGFVDLLRDDFIEKDRSRGIYFTQDWVSLPGVIPVASGGIHVWHMPALTEIFGDDSVLQFGGGTLGH…		2.96648	Galmes, J., Kapralov, M. V., Andralojc, P., Conesa, M. À., Keys, A. J., Parry, M. A. J., and Flexas, J. (2014). Expanding knowledge of the Rubisco kinetics variability in plant species: environmental and evolutionary trends. Plant Cell Environ. 37, 1989–2001.
ASZ84714.1	Panicum dichotomiflorum	euk	Form 1	YETKDTDILAAFRVTPQPGVPPEEAGAAVAAESSTGTWTTVWTDGLTSLDRYKGRCYHIEPVPGEADQYICYVAYPLDLFEEGSVTNMFTSIVGNVFGFKALRALRLEDLRIPIAYAKTFQGPPHGIQVERDKLNKYGRPLLGCTIKPKLGLSAKNYGRACYECLRGGLDFTKDDENVNSQPFMRWRDRFVFCAEAIYKAQAETGEIKGHYLNATAGTCEEMIKRAVFARELGVPIVMHDYITGGFTANTSLAHYCRDNGLLLHIHRAMHAVIDRQKNHGIHFRVLAKALRMSGGDHIHSGTVVGKLEGEREITLGFVDLLRDDFIEKDRSRGIFFTQDWASMPGVIPVASGGIHVWHMPALTEIFGDDSVLQFGGGTLGHPWGNAPGAAANRVALEAC…		6.1	Orr, D. J., Alcântara, A., Kapralov, M. V., Andralojc, P. J., Carmo-Silva, E., and Parry, M. A. J. (2016). Surveying Rubisco Diversity and Temperature Response to Improve Crop Photosynthetic Efficiency. Plant Physiol. 172, 707–717.
AZC11520.1	Tephrosia purpurea	euk	Form 1	YKLNYYTPDYETKDTDILAAFRVTPQPGVPPEEAGAAVAAESSTGTWTTVWTDGLTSLDRYKGRCYHIEPVAGEENQYIAYVAYPLDLFEEGSVTNMFTSIVGNVFGFKALRALRLEDLRIPNSYIKTFQGPPHGIQVERDKLNKYGRPLLGCTIKPKLGLSAKNYGRAVYECLRGGLDFTKDDENVNSQPFMRWRDRFLFCAEALFKSQAETGEIKGHYLNATAGTCEEMMKRAVFARELGVPIVMHDYLTGGFTANTSLAHYCRDNGLLLHIHRAMHAVIDRQKNHGMHFRVLAKALRLSGGDHIHAGTVVGKLEGEREITLGFVDLLRDDFIEKDRSRGIYFTQDWVSLPGVLPVASGGIHVWHMPALTEIFGDDSVLQFGGGTLGHPWGNAPGAV…		3.7	Orr, D. J., Alcântara, A., Kapralov, M. V., Andralojc, P. J., Carmo-Silva, E., and Parry, M. A. J. (2016). Surveying Rubisco Diversity and Temperature Response to Improve Crop Photosynthetic Efficiency. Plant Physiol. 172, 707–717.
WP_009566926.1	Acidithiobacillus ferrooxidans	prok	Form 1	MAVKTYNAGVKDYRNTYWEPDYSVKDTDILAVFKITPQAGVDREEAAAAVAAESSTGTWTTVWTDLLTDLDYYKGRAYRIEDVPGDDTCFYAFIAYPIDLFEEGSVVNVFTSLVGNVFGFKAVRALRLEDVRFPIAYVKTCGGPPHGIQVERDIMNKYGRPLLGCTIKPKLGLSAKNYGRACYEGLRGGLDFTKDDENVNSQPFMRWRQRFDFVMEAIQKAEAETGERKGHYLNVTAPTPEEMYKRAEYAKEIGAPIIMHDYITGGFCANTGLANWCRDNGMLLHIHRAMHAVLDRNPHHGIHFRVLTKILRLSGGDHLHSGTVVGKLEGDREATLGWIDIMRDRFIKEDRSRGIFFDQDWGSMPGVMPVASGGIHVWHMPALVTIFGDDSVLQFGGGT…		7.71285	Tsai YC, Liew L, Guo Z, Liu D, Mueller-Cajar O. The CbbQO-type rubisco activases encoded in carboxysome gene clusters can activate carboxysomal form IA rubiscos. J Biol Chem. 2022 Jan;298(1):101476. doi: 10.1016/j.jbc.2021.101476. Epub 2021 Dec 8. PMID: 34890642; PMCID: PMC8718961.
WP_011909660.1	Rhodobacter sphaeroides	prok	Form 1	MDTKNTEIKGKERYKAGVLKYAQMGYWDGDYQPKDTDVLALFRITPQEGVDPIEAAAAVAGESSTATWTVVWTDRLTACDSYRAKAYKVEPVPGTPGQYFCYVAYDLILFEEGSIANLTASIIGNVFSFKPLKAARLEDMRFPVAYVKTYKGPPTGIIVERERLDKFGKPLLGATTKPKLGLSGKNYGRVVYEGLKGGLDFMKDDENINSQPFMHWRDRFLYVMEAVNLASAQTGEVKGHYLNITAGTMEEMYRRAEFAKSLGSVIVMVDLIIGYTAIQSISEWCRQNDMILHMHRAGHGTYTRQKNHGISFRVIAKWLRLAGVDHLHCGTAVGKLEGDPPTVQGYYNVCREPFNTVDLQRGLFFEQDWADLKKVMPVASGGIHAGQMHQLLSLFGDDV…		7.71285	Guo, Z. Evolutionary escape from the Rubisco activase requirement. (Nanyang Technological University, 2019). doi:10.32657/10220/47766.
HFW31841.1	Archaeoglobus fulgidus	prok	Form 3	MPEFEMYGRYVDREYKPDFNNDVVAVFRIKPAEGFSIDDVAGAVAAESSTGTWTTLYSWYDEGRVEKLSAKAYDFYNTGDGSWVVKIAYPAELFEAKNLPGLLASVAGNVFGMRRVEGLRLEDIYLPEKFLKDFKGPEMGKDGVKKIFEVENRPIVGTVPKPKVGYSAEEVEKLAYDLLMGGLDYVKDDENLTSPEYCRFEDRASRIMKVIEKVENETGEKKAWFANITADLREMEKRLKLVAELGNPYVMVDVVVTGWGALEYIRDLASDYGLAVHGHRAMHAAFTRNAYHGISMFVLAKLYRITGIDQLHIGTAGAGKLEGKKWETMQNARVLSEAVYIPDSSDVFHLKQDFYHIKPAMPVSSGGLHPGNLEPVIEALGSEIVLQVGGGVLGHPDGA…		0.353811	Kreel, N. E., and Tabita, F. R. (2015). Serine 363 of a Hydrophobic Region of Archaeal Ribulose 1,5-Bisphosphate Carboxylase/Oxygenase from Archaeoglobus fulgidus and Thermococcus kodakaraensis Affects CO2/O2 Substrate Specificity and Oxygen Sensitivity. PLoS One 10, e0138351.
WP_006910103.1	Cyanobium sp. PCC 7001	prok	Form 1	MSKKYDAGVKEYRDTYWTPDYVPLDTDLLACFKCTGQEGVPKEEVAAAVAAESSTGTWSTVWSELLVDLDFYKGRCYRIEDVPGDKEAFYAFIAYPLDLFEEGSVTNVLTSLVGNVFGFKALRHLRLEDIRFPMAFIKTCPGPPNGICVERDRMNKYGRPLLGCTIKPKLGLSGKNYGRVVYECLRGGLDFTKDDENINSQPFQRWQNRFEFVAEAVALAQQETGEKKGHYLNCTAATPEEMYERAEFAKELGQPIIMHDYITGGFTANTGLSKWCRKNGMLLHIHRAMHAVIDRHPKHGIHFRVLAKCLRLSGGDQLHTGTVVGKLEGDRQTTLGFIDQLRESFIPEDRSRGNFFDQDWGSMPGVFAVASGGIHVWHMPALVAIFGDDSVLQFGGGTH…		13.9239	Long, B. M. et al. Carboxysome encapsulation of the CO2-fixing enzyme Rubisco in tobacco chloroplasts. Nat. Commun. 9, 3570 (2018)./Whitehead, L., Long, B. M., Price, G. D. & Badger, M. R. Comparing the in vivo function of α-carboxysomes and β-carboxysomes in two model cyanobacteria. Plant Physiol. 165, 398–411 (2014).
WP_012971927.1	Allochromatium vinosum	prok	Form 1	MSTKTYDAGVKDYALTYWTPDYVPLDSDLLACFKVTPQAKVSREEAAAAVAAESSTGTWTTVWSDLLTDLDYYKGRAYRIEDVPGDKESFYAFIAYPLDLFEEGSIVNVLTSLVGNVFGFKAVRALRLEDIRFPLHYVKTCGGPPNGIQVERDRMDKYGRPFLGATVKPKLGLSAKNYGRAVYEMLRGGLDFTKDDENVNSQPFMRWQNRFEFVSEAVRKAQEETGERKGHYLNVTAPTCEEMFKRAEFAKECGAPIIMHDFLTGGFTANTSLANWCRDNGMLLHIHRAMHAVIDRNPKHGIHFRVLAKCLRLSGGDHLHTGTVVGKLEGDRQSTLGFVDQLRESFIPEDRSRGLFFDQDWGGMPGVMAVASGGIHVWHIPALVTIFGDDSVLQFGGGT…		13.0525	Uemura K, Anwaruzzaman Miyachi S, Yokota A. 1997. Ribulose-1,5-bisphosphate carboxylase/oxygenase from thermophilicred algae with a strong specificity for CO2 fixation. Biochemical and Biophysical Research Communications 233, 568–571.
BAD86479_Thermococcus_kodakaraensis_KOD1_III	Thermococcus kodakarensis	prok	Form 3	MVEKFDTIYDYYVDKGYEPSKRDIIAVFRVTPAEGYTIEQAAGAVAAESSTGTWTTLYPWEQERWADLSAKAYDFHDMGDGSWIVRIAYPFHAFEEANLPGLLASIAGNIFGMKRVKGLRLEDLYFPEKLIREFDGPAFGIEGVRKMLEIKDRPIYGVVPKPKVGYSPEEFEKLAYDLLSNGADYMKDDENLTSPWYNRFEERAEIMAKIIDKVENETGEKKTWFANITADLLEMEQRLEVLADLGLKHAMVDVVITGWGALRYIRDLAADYGLAIHGHRAMHAAFTRNPYHGISMFVLAKLYRLIGIDQLHVGTAGAGKLEGGKWDVIQNARILRESHYKPDENDVFHLEQKFYSIKAAFPTSSGGLHPGNIQPVIEALGTDIVLQLGGGTLGHPDGP…		0.312532	Kreel, N. E., and Tabita, F. R. (2015). Serine 363 of a Hydrophobic Region of Archaeal Ribulose 1,5-Bisphosphate Carboxylase/Oxygenase from Archaeoglobus fulgidus and Thermococcus kodakaraensis Affects CO2/O2 Substrate Specificity and Oxygen Sensitivity. PLoS One 10, e0138351./Yoshida, Shosuke, Haruyuki Atomi, and Tadayuki Imanaka. 2007. “Engineering of a Type III Rubisco from a Hyperthermophilic…
AFY90680.1	Chroococcidiopsis thermalis	prok	Form 1	MSYAQTRTQTKSGYQAGVKDYRLTYYTPDYTPKDTDVLACFRVSPQPGVPPEEAGAAVAAESSTGTWTTVWTDLLTDLDRYKGRCYYIEPVPGEDNQFFCFVAYPLDLFEEGSVTNMLTSIVGNVFGFKALKALRLEDMRIPVAYLKTFQGPPHGIQVERDKLNKYGRPLLGCTIKPKLGLSAKNYGRAVYECLRGGLDFTKDDENINSQPFMRWRDRFLFVQEAIGKAQAETGEVKGHYLNVTAPTCEEMMKRAEFAKELGTPIIMHDYLTGGFTANTTLAKYCRDNGLLLHIHRAMHAVIDRQRNHGIHFRVLAKCLRMSGGDHLHSGTVVGKLEGERGITMGFVDLMRENYIEEDRSRGIFFTQDWASMPGVMPVASGGIHIWHMPALVEIFGDDS…		13.4975	Aguiló-Nicolau, P. et al. Singular adaptations in the carbon assimilation mechanism of the polyextremophile cyanobacterium Chroococcidiopsis thermalis. Photosynth. Res. 156, 231–245 (2023)
Q7U5I8.1	Parasynechococcus marenigrum WH 8102	prok	Form 1	MSKKYDAGVKEYRDTYWTPDYVPLDTDLLACFKCTGQEGVPKEEVAAAVAAESSTGTWSTVWSELLTDLDFYKGRCYRIEDVPGDKESFYAFIAYPLDLFEEGSITNVLTSLVGNVFGFKALRHLRLEDIRFPMAFIKSCYGPPNGIQVERDRMNKYGRPLLGCTIKPKLGLSGKNYGRVVYECLRGGLDFTKDDENINSQPFQRWQNRFEFVAEAIKLSEQETGERKGHYLNVTANTPEEMYERAEFAKELGMPIIMHDFITGGFTANTGLSKWCRKNGMLLHIHRAMHAVIDRHPKHGIHFRVLAKCLRLSGGDQLHTGTVVGKLEGDRQTTLGYIDQLRESFVPEDRSRGNFFDQDWGSMPGVFAVASGGIHVWHMPALVAIFGDDSVLQFGGGTH…		17.6506	RE Sharwood, BM Long - Chapter 11 Engineering Photosynthetic CO2 Assimilation to Develop New Crop Varieties to Cope with Future Climates. Photosynthesis, respiration, and climate change, 2021
AAC38280.1	endosymbiont of Riftia pachyptila	prok	Form 2	MALDQTNRYSDLSLKEDELIASGDYVLCAYLMKPKSGYGYLEAAAHFAAESSTGTNVEVSTTDDFTKGVDALVYEIDEAKELMKIAYPVDLFDINIIDGRAMLASFLTLTIGNNQGMGDIEYAKMLDFYMPPKYLRLYDGPAVNIQDMWRILGRPIENGGYIAGTIIKPKLGLRPEPFAEAAYQFWLGGDFIKNDEPQGNQPFSPMKKTIPLVADAMRRAQDETGEAKLFSANITADDPAEMIARGEFVLETFGFEASQVAFLVDGYVAGPTAVATARRNFPNQFLHFHRAGHGAVTSPQSKRGYTAFVHIKMTRLLGASGMHVGTMGYGKMEGEASDKLIAYMIERDSADGPFYHQEWAGMKPTTPIISGGMNALRLPGFFENLGHGNVINTAGGGTY…		24.3251	Zhang, J., Liu, G., Carvajal, A.I. et al. Discovery of a readily heterologously expressed Rubisco from the deep sea with potential for CO2 capture. Bioresour. Bioprocess. 8, 86 (2021).
WP_012307409.1	Synechococcus sp. PCC 7002	prok	Form 1	MVQTKSAGFNAGVQDYRLTYYTPDYTPKDTDLLACFRMTPQPGVPPEECAAAVAAESSTGTWTTVWTDGLTDLDRYKGRCYNVEPVPGEDNQYFCFVAYPLDLFEEGSVTNVLTSLVGNVFGFKALRALRLEDIRFPVALIKTYQGPPHGITVERDLLNKYGRPLLGCTIKPKLGLSAKNYGRAVYECLRGGLDFTKDDENINSQPFMRWRDRFLFVQEAIEKSQAETNEVKGHYLNVTAGTCEEMLKRAEFAKEIGTPIIMHDFLTGGFTANTTLAKWCRDNGVLLHIHRAMHAVIDRQKNHGIHFRVLAKCLRLSGGDHLHSGTVVGKLEGDRAATLGFVDLMREDYVEEDRSRGVFFTQDYASLPGTMPVASGGIHVWHMPALVEIFGDDSCLQFG…		18.2438	Zhang, J., Liu, G., Carvajal, A.I. et al. Discovery of a readily heterologously expressed Rubisco from the deep sea with potential for CO2 capture. Bioresour. Bioprocess. 8, 86 (2021).
BDT84229.1	Nicotiana benthamiana	euk	Form 1	MSPQTETKASVGFKAGVKEYKLTYYTPEYQTKDTDILAAFRVTPQPGVPPEEAGAAVAAESSTGTWTTVWTDGLTSLDRYKGRCYRIERVVGEKDQYIAYVAYPLDLFEEGSVTNMFTSIVGNVFGFKALRALRLEDLRIPPAYVKTFQGPPHGIQVERDKLNKYGRPLLGCTIKPKLGLSAKNYGRAVYECLRGGLDFTKDDENVNSQPFMRWRDRFLFCAEALFKAQSETGEIKGHYLNATAGTCEEMIKRAVFARELGVPIVMHDYLTGGFTANTSLAHYCRDNGLLLHIHRAMHAVIDRQKNHGIHFRVLAKALRMSGGDHIHSGTVVGKLEGERDITLGFVDLLRDDFVEQDRSRGIYFTQDWVSLPGVLPVASGGIHVWHMPALTEIFGDDSV…		5.04301	Lin MT, Salihovic H, Clark FK, Hanson MR. Improving the efficiency of Rubisco by resurrecting its ancestors in the family Solanaceae. Sci Adv. 2022 Apr 15;8(15):eabm6871. doi: 10.1126/sciadv.abm6871. Epub 2022 Apr 15. PMID: 35427154; PMCID: PMC9012466.
AIZ98323.1	Solanum sarrachoides	euk	Form 1	ETKASVGFKAGVKEYKLTYYTPEYQTKDTDILAAFRVTPQPGVPPEEAGAAVAAESSTGTWTTVWTDGLTSLDRYKGRCYRIERVVGEKDQYIAYVAYPLDLFEEGSVTNMFTSIVGNVFGFKALRALRLEDLRIPTAYVKTFQGPPHGIQVERDKLNKYGRPLLGCTIKPKLGLSAKNYGRAVYECLRGGLDFTKDDENVNSQPFMRWRDRFLFCAEALFKAQXXXXXXXXXXXXXXXXXXXXXMKRAIFARELGVPIVMHDYLTGGFTANTSLAHYCRDNGLLLHIHRAMHAVIDRQKNHGIHFRVLAKALRMSGGDHIHSGTVVGKLEGERDITLGFVDLLRDDFIEQDRSRGIYFTQDWVSLPGVLPVASGGIHVWHMPALTEIFGDDSVLQFGG…		4.89469	Lin MT, Salihovic H, Clark FK, Hanson MR. Improving the efficiency of Rubisco by resurrecting its ancestors in the family Solanaceae. Sci Adv. 2022 Apr 15;8(15):eabm6871. doi: 10.1126/sciadv.abm6871. Epub 2022 Apr 15. PMID: 35427154; PMCID: PMC9012466.
QGX04319.1	Nicandra physalodes	euk	Form 1	MSCREGFMSPQTETKASVGFKAGVKEYKLTYYTPEYKTKDTDILAAFRVTPQPGVPPEEAGAAVAAESSTGTWTTVWTDGLTSLDRYKGRCYRIERVVGEKDQYIAYVAYPLDLFEEGSVTNMFTSIVGNVFGFKALRALRLEDLRIPPAYVKTFQGPPHGIQVERDKLNKYGRPLLGCTIKPKLGLSAKNYGRAVYECLRGGLDFTKDDENVNSQPFMRWRDRFLFCAEALFKAQAETGEIKGHYLNATAGTCEEMIKRAVFARELGVPIVMHDYLTGGFTANTTLAHYCRDNGLLLHIHRAMHAVIDRQKNHGIHFRVLAKALRMSGGDHIHSGTVVGKLEGERDITLGFVDLLRDDFVEQDRSRGIYFTQDWVSLPGVLPVASGGIHVWHMPALTE…		4.74637	Lin MT, Salihovic H, Clark FK, Hanson MR. Improving the efficiency of Rubisco by resurrecting its ancestors in the family Solanaceae. Sci Adv. 2022 Apr 15;8(15):eabm6871. doi: 10.1126/sciadv.abm6871. Epub 2022 Apr 15. PMID: 35427154; PMCID: PMC9012466.
YP_009547824.1	Petunia hybrida	euk	Form 1	MSPQTETKASVGFKAGVKEYKLTYYTPEYQTKDTDILAAFRVTPQPGVPPEEAGAAVAAESSTGTWTTVWTDGLTSLDRYKGRCYRIERVIGEKDQFIAYVAYPLDLFEEGSVTNMFTSIVGNVFGFKALRALRLEDLRIPPAYVKTFQGPPHGIQVERDKLNKYGRPLLGCTIKPKLGLSAKNYGRAVYECLRGGLDFTKDDENVNSQPFMRWRDRFLFCAEAIYKSQAETGEIKGHYLNATAGTCEEMMKRAIFARELGVPIVMHDYLTGGFTANTSLAHYCRDNGLLLHIHRAMHAVIDRQKNHGIHFRVLAKALRMSGGDHIHSGTVVGKLEGERDITLGFVDLLRDDFVEQDRSRGIYFTQDWVSLPGVLPVASGGIHVWHMPALTEIFGDDSV…		5.04301	Lin MT, Salihovic H, Clark FK, Hanson MR. Improving the efficiency of Rubisco by resurrecting its ancestors in the family Solanaceae. Sci Adv. 2022 Apr 15;8(15):eabm6871. doi: 10.1126/sciadv.abm6871. Epub 2022 Apr 15. PMID: 35427154; PMCID: PMC9012466.
YP_009234125.1	Zoysia japonica	euk	Form 1	MSPQTETKAGVGFQAGVKDYKLTYYTPEYETKDTDILAAFRVTPQPGVPPEEAGAAVAAESSTGTWTTVWTDGLTSLDRYKGRCYHIEPVPGEDSQYICYVAYPLDLFEEGSVTNMFTSIVGNVFGFKALRALRLEDLRIPPAYSKTFQGPPHGIQVERDKLNKYGRPLLGCTIKPKLGLSAKNYGRACYECLRGGLDFTKDDENVNSQPFMRWRDRFVFCAEAIYKAQAETGEIKGHYLNATAGTCEEMMKRAVFARELGVPIVMHDYLTGGFTANTTLSNYCRDNGLLLHIHRAMHAVIDRQKNHGMHFRVLAKALRMSGGDHIHSGTVVGKLEGEREMTLGFVDLLRDDYIEKDRSRGIFFTQDWVSMPGVIPVASGGIHVWHMPALTEIFGDDSV…		9.64106	R. F. Sage, J. R. Seemann, Regulation of Ribulose-1,5-Bisphosphate Carboxylase/Oxygenase Activity in Response to Reduced Light Intensity in C4 Plants, Plant Physiology, Volume 102, Issue 1, May 1993, Pages 21–28, https://doi.org/10.1104/pp.102.1.21
AEK34052.1	Digitaria sanguinalis	euk	Form 1	GVKDYKLTYYTPEYETKDTDILAAFRVTPQPGVPPEEAGAAVAAESSTGTWTTVWTDGLTSLDRYKGRCYHIEPVPGEADQYICYIAYPLDLFEEGSVTNMFTSIVGNVFGFKALRALRLEDLRIPPTYSKTFQGPPHGIQVERDKLNKYGRPLLGCTIKPKLGLSAKNYGRACYECLRGGLDFTKDDENVNSQPFMRWRDRFVFCAEAIYKAQAETGEIKGHYLNATAGTCEEMIKRAAFARELGVPIVMHDYLTGGFTANTSLSHYCRDNGLLLHIHRAMHAVIDRQKNHGMHFRVLAKALRMSGGDHIHSGTVVGKLEGEREMTLGFVDLLRDDFIEKDRSRGIFFTQDWVSMPGVIPVASGGIHVWHMPALTEIFGDDSVLQFGGGTLGHPWGNA…		6.37793	R. F. Sage, J. R. Seemann, Regulation of Ribulose-1,5-Bisphosphate Carboxylase/Oxygenase Activity in Response to Reduced Light Intensity in C4 Plants, Plant Physiology, Volume 102, Issue 1, May 1993, Pages 21–28, https://doi.org/10.1104/pp.102.1.21
AGF91965.1	Paspalum dilatatum	euk	Form 1	YKLTYYTPEYETKDTDILAAFRVTPQPGVPPEEAGAAVAAESSTGTWTTVWTDGLTSLDRYKGRCYHIEPVPGEADQYICYVAYPLDLFEEGSVTNMFTSIVGNVFGFKALRALRLEDLRIPPTYSKTFQGPPHGIQVERDKLNKYGRPLLGCTIKPKLGLSAKNYGRACYECLRGGLDFTKDDENVNSQPFMRWRDRFVFCAEAIYKAQAETGEIKGHYLNATAGTCEEMIKRAVFARELGVPIVMHDYLTGGFTANTSLSHYCRDNGLLLHIHRAMHAVIDRQKNHGIHFRVLAKALRMSGGDHVHSGTVVGKLEGEREMTLGFVDLLRDDFIEKDRSRGVFFTQDWVSMPGVIPVASGGIHVWHMPALTEIFGDDSVLQFGGGTLGHPWGNAPGAA…		8.60279	R. F. Sage, J. R. Seemann, Regulation of Ribulose-1,5-Bisphosphate Carboxylase/Oxygenase Activity in Response to Reduced Light Intensity in C4 Plants, Plant Physiology, Volume 102, Issue 1, May 1993, Pages 21–28, https://doi.org/10.1104/pp.102.1.21
QPG24621.1	Cyperus iria	euk	Form 1	MSPQTETKANVGFKAGVKDYKLTYYTPEYETKDTDILAAFRVTPQPGVPPEEAGAAVAAESSTGTWTTVWTDGLTSLDRYKGRCYHIEPVAGEENQYIAYIAYPLDLFEEGSVTNMFTSIVGNVFGFKALRALRLEDLRIPPAYAKTFQGPPHGIQAERDKLNKYGRPLLGCTIKPKLGLSAKNYGRACYECLRGGLDFTKDDENVNSQPFMRWRDRFLFCAEAIYKAQAETGEIKGHYLNATAGTSEEMIKRAVFARELGVPIIMHDYITGGFTANTSLSFYCRDNGLLLHIHRAMHAVIDRQKNHGIHFRVLAKALRMSGGDHIHSGTVVGKLEGEREMTLGFVDLLRDDYIEKDRSRGIFFTQDWVSMPGVIPVASGGIHVWHMPALTEIFGDDSV…		8.00949	R. F. Sage, J. R. Seemann, Regulation of Ribulose-1,5-Bisphosphate Carboxylase/Oxygenase Activity in Response to Reduced Light Intensity in C4 Plants, Plant Physiology, Volume 102, Issue 1, May 1993, Pages 21–28, https://doi.org/10.1104/pp.102.1.21
AAA88470.1	Portulaca grandiflora	euk	Form 1	MSPQTETKASVGFKAGVKYYKLTYYTPEYQPLDTDILAAFRVTPQPGVPSEEAGAAVAAESSTGTWTTVWTDGLTSLDRYKGRCYHIDAVPGEDNQYICYVAYPLDLFEEGSVTNMFTSIVGNVFGFKALSALRLEDLRIPVAYIKTFQGPPHGIQVERDKLNKYGRPLLGCTIKPKLGLSAKNYGRAVYECLRGGLDFTKDDENVNSQPFMRWRDRFLFCAEAIYKAQRETGEIKGHYLNATAGTCEEMIKRAVFARELGVPIVMHDYLTGGFTANTSLAHYCRDNGLLLHIHRAMHAVIDRQKNHGIHFRVLAKALRLSGGDHIHSGTVVGKLEGERDITLGFVDLLRDDYTEIDADRGIYFTQSWVSTPGVLPVASGGIHVWHMPALTEIFGDDSV…		8.15782	R. F. Sage, J. R. Seemann, Regulation of Ribulose-1,5-Bisphosphate Carboxylase/Oxygenase Activity in Response to Reduced Light Intensity in C4 Plants, Plant Physiology, Volume 102, Issue 1, May 1993, Pages 21–28, https://doi.org/10.1104/pp.102.1.21
YP_009245946.1	Cynodon dactylon	euk	Form 1	MSPQTETKAGVGFQAGVKDYKLTYYTPEYETKDTDILAAFRVTPQPGVPAEEAGAAVAAESSTGTWTTVWTDGLTSLDRYKGRCYHIEPVPGEDSQYICYIAYPLDLFEEGSVTNMFTSIVGNVFGFKALRALRLEDLRIPPAYSKTFQGPPHGIQVERDKLNKYGRPLLGCTIKPKLGLSAKNYGRACYECLRGGLDFTKDDENVNSQPFMRWRDRFVFVAEAIYKAQAETGEIKGHYLNATAGTCEEMIKRAVFARELGVPIIMHDYITGGFTANTSLAHYCRDNGLLLHIHRAMHAVIDRQKNHGMHFRVLAKALRMSGGDHIHSGTVVGKLEGEREMTLGFVDLLRDDYIEKDRSRGIFFTQDWVSMPGVIPVASGGIHVWHMPALTEIFGDDSV…		5.33966	R. F. Sage, J. R. Seemann, Regulation of Ribulose-1,5-Bisphosphate Carboxylase/Oxygenase Activity in Response to Reduced Light Intensity in C4 Plants, Plant Physiology, Volume 102, Issue 1, May 1993, Pages 21–28, https://doi.org/10.1104/pp.102.1.21
AKG24984.1	Amaranthus retroflexus	euk	Form 1	KASVGFKAGVKDYRLTYYTPEYETLDTDILAAFRVSPQPGVPPEEAGAAVAAESSTGTWTSVWTDGLTNLDRYKGRCYNIEPVAGEENQYICYVAYPLDLFEEGSVTNMFTSIVGNVFGFKALRALRLEDLRIPVAYVKTFQGPPHGIQVERDKLNKYGRPLLGCTIKPKLGLSAKNYGRACYECLRGGLDFTKDDENVNSQPFMRWRDRFLFCAEAIYKSQAETGEIKGHYLNATAGTCEEMIKRAVFARELGVPIVMHDYLTGGFTANTSLSQYCRDNGLLLHIHRAMHAVIDRQKNHGMHFRVLAKALRLSGGDHIHSGTVVGKLEGERDITLGFVDLLRDDYTEKDRSRGIFFTQSWVSTPGVLPVASGGIHVWHMPALTEIFGDDSVLQFGGGT…		5.56215	R. F. Sage, J. R. Seemann, Regulation of Ribulose-1,5-Bisphosphate Carboxylase/Oxygenase Activity in Response to Reduced Light Intensity in C4 Plants, Plant Physiology, Volume 102, Issue 1, May 1993, Pages 21–28, https://doi.org/10.1104/pp.102.1.21
