# Supplementary material for: Rubisco is slow across the tree of life
Source: Proc Natl Acad Sci U S A. 2025 Nov 17;122(47):e2501433122. doi: 10.1073/pnas.2501433122 (PMC12663927; doi:10.1073/pnas.2501433122)
Supplement: Supplementary file 3 — Dataset S02 (XLSX) [file pnas.2501433122.sd02.xlsx]

## Sheet: Supplementary_Data_2
Supplementary_Data_2: Raw carboxylation rates measured in our lab
identifier	internal_id	raw_rate	norm_rate (norm by R rubrum)	assay_name
RMH14716.1	RBC5_23	17.8	20	CA123
_ANC_3	ANC_3	12.6	18.2	CA206
_ANC_3	ANC_3	17.1	17.7	CA212
cg1_0.2_scaffold_945_c_30	RBC4_11	16.4	17.6	CA90
cg1_0.2_scaffold_945_c_30	RBC4_11	16.3	16.9	CA212
WP_127470167.1	RBC5_33	15.3	16.9	CA128
cg1_0.2_scaffold_4987_c_3	RBCSeed_3	15.2	16.3	CA90
WP_024851801.1	RBC5_28	14.4	16.2	CA123
OGS68397.1	RBC4_10	14.9	16.1	CA90
cg1_0.2_scaffold_945_c_30	RBC4_11	14.6	15.9	CA87
OGS68397.1	RBC4_10	14.5	15.9	CA87
cg1_0.2_scaffold_945_c_30	RBC4_11	18.9	15.8	CA211
_ANC_3	ANC_3	15.9	15.5	CA265
WP_127470167.1	RBC5_33	13.8	15.5	CA123
_ANC_3	ANC_3	18.5	15.4	CA211
WP_009851287.1	RBC2_36	17.6	15.4	CA99
WP_029939712.1	RBC5_26	13.3	15	CA123
WP_029912625.1	RBC4_15	13.7	14.8	CA90
cg1_0.2_scaffold_945_c_30	RBC4_11	14	14.6	CA88
OGS68397.1	RBC4_10	13.8	14.5	CA88
cg1_0.2_scaffold_945_c_30	RBC4_11	15.2	14.4	CA96
cg1_0.2_scaffold_945_c_30	RBC4_11	14	14.3	CA89
WP_012537012.1	AfM	13.2	14.1	CA90
cg1_0.2_scaffold_4987_c_3	RBCSeed_3	15.7	14.1	CA81
WP_009851287.1	RBC2_36	11.7	14.1	CA105
PHX68273.1	RBC9_23	13.9	14	CA200
OGS68397.1	RBC4_10	14.8	14	CA65
_ANC_3	ANC_3	16.8	14	CA267
cg1_0.2_scaffold_945_c_30	RBC4_11	15.5	14	CA81
OGS68397.1	RBC4_10	14.3	13.9	CA285
WP_029912625.1	RBC4_15	12.7	13.9	CA87
OGS68397.1	RBC4_10	13.6	13.8	CA89
WP_009851287.1	RBC2_36	10.4	13.8	CA130
WP_131454437.1	RBC8_39	13.4	13.8	CA188
OGS68397.1	RBC4_10	15.1	13.6	CA81
cg2_3.0_scaffold_355_c_23	RBC5_1	11.9	13.6	CA122
WP_127470167.1	RBC5_33	11.8	13.5	CA122
WP_009851287.1	RBC2_36	12.5	13.3	CA129
WP_035383183.1	RBC4_12	9.9	13.2	CA103
WP_004872227.1	RBC_89	12.6	13.2	CA88
OGS68397.1	RBC4_10	10.8	13.2	CA85
WP_013292022.1	RBC5_34	12.3	13.1	CA129
WP_029912625.1	RBC4_15	18.4	13	CA66
OGS68397.1	RBC4_10	14.7	13	CA279
WP_009851287.1	RBC2_36	12.7	12.9	CA97
WP_029912625.1	RBC4_15	12.7	12.9	CA89
WP_029912625.1	RBC4_15	14.3	12.9	CA81
WP_131454437.1	RBC8_39	12.8	12.8	CA187
WP_035383183.1	RBC4_12	11.9	12.7	CA129
WP_009851287.1	RBC2_36	6.9	12.6	CA108
WP_185465331.1	RBC8_12	12.3	12.6	CA188
WP_035383183.1	RBC4_12	10.9	12.6	CA106
WP_012537012.1	AfM	11.5	12.6	CA87
WP_005960001.1	RBC4_33	13.8	12.5	CA296
WP_074200542.1	RBC4_13	17.5	12.4	CA66
WP_101841124.1	RBC5_30	11.3	12.4	CA128
WP_150882264.1	RBC9_37	11.1	12.3	CA204
OGS72457.1	RBCSeed_6	14	12.3	CA274
WP_127470167.1	RBC5_33	13.3	12.2	CA278
WP_005960001.1	RBC4_33	13.5	12.2	CA292
_ANC_3	ANC_3	13.1	12.1	CA209
WP_150882264.1	RBC9_37	12	12.1	CA200
WP_074200542.1	RBC4_13	15	12	CA283
WP_069331322.1	RBC2_44	6.6	12	CA108
WP_011289362.1	RBC4_61	11.5	12	CA88
RMH14716.1	RBC5_23	11.1	12	CA118
OGS68397.1	RBC4_10	10.5	12	CA122
cg1_0.2_scaffold_945_c_30	RBC4_11	9.8	12	CA85
WP_185465331.1	RBC8_12	12	11.9	CA187
WP_052580230.1	RBC_50	9.7	11.9	CA85
OGS68397.1	RBC4_10	11.7	11.9	CA97
MBM5816614.1	RBC8_46	11.9	11.9	CA190
WP_185465331.1	RBC8_12	12	11.8	CA238
WP_012537012.1	AfM	11.3	11.8	CA88
cg1_0.2_scaffold_945_c_30	RBC4_11	12.5	11.8	CA65
OGS68397.1	RBC4_10	13.5	11.8	CA274
cg1_0.2_scaffold_945_c_30	RBC4_11	11.1	11.8	CA129
WP_052580230.1	RBC_50	11.3	11.8	CA88
WP_012823801.1	Hn	8.4	11.8	CA79
OGS68397.1	RBC4_10	10.4	11.7	CA123
cg1_0.2_scaffold_26_c_31	RBC5_3	10.2	11.6	CA122
PHX68273.1	RBC9_23	12.1	11.6	CA199
WP_185465331.1	RBC8_12	11.7	11.6	CA186
WP_029912625.1	RBC4_15	9.5	11.6	CA85
OGT90264.1	RBC4_28	10.6	11.5	CA87
WP_009851287.1	RBC2_36	10	11.5	CA106
WP_029912625.1	RBC4_15	9.4	11.5	CA76
cg1_0.2_scaffold_945_c_30	RBC4_11	11.4	11.5	CA75
ODV03949.1	RBC4_55	10.9	11.4	CA88
WP_215616936.1	RBC9_14	11.4	11.4	CA218
cg2_3.0_scaffold_355_c_23	RBC5_1	8.6	11.4	CA130
_ANC_1	ANC_1	7.9	11.4	CA206
WP_035383183.1	RBC4_12	9	11.4	CA110
cg1_0.2_scaffold_945_c_30	RBC4_11	9.3	11.4	CA76
WP_012537012.1	AfM	13	11.3	CA99
OGS68397.1	RBC4_10	13.7	11.3	CA273
WP_012823801.1	Hn	11.3	11.3	CA190
OGS68397.1	RBC4_10	12.9	11.2	CA99
WP_069331322.1	RBC2_44	10.5	11.2	CA90
WP_011242444.1	RBC8_43	10.9	11.2	CA188
cg1_0.2_scaffold_4987_c_3	RBCSeed_3	10.2	11.2	CA128
WP_005960001.1	RBC4_33	9.5	11.1	CA293
_ANC_1	ANC_1	10.6	11.1	CA207
WP_043749806.1	RBC4_19	10.1	11.1	CA87
cg1_0.2_scaffold_4987_c_3	RBCSeed_3	10	11.1	CA58
WP_052580230.1	RBC_50	10.3	11	CA90
OGS93441.1	RBC4_49	12.1	11	CA296
WP_011242444.1	RBC8_43	11.1	10.9	CA186
WP_215616936.1	RBC9_14	13.9	10.9	CA216
WP_100277765.1	RBC5_40	11.9	10.9	CA278
OGS72457.1	RBCSeed_6	14.5	10.9	CA272
NCO76356.1	RBC8_11	10.8	10.9	CA200
WP_029912625.1	RBC4_15	9.5	10.9	CA122
WP_068647475.1	RBC5_25	10.1	10.9	CA118
WP_173269803.1	RBC9_40	10.8	10.9	CA200
OGS68397.1	RBC4_10	12.3	10.8	CA274
WP_029912625.1	RBC4_15	9.8	10.8	CA128
RMG30778.1	RBC5_20	13.4	10.8	CA271
WP_052580230.1	RBC_50	9.9	10.8	CA87
RMH52320.1	RBC5_19	10	10.8	CA118
WP_069331322.1	RBC2_44	10.3	10.8	CA88
RMH14716.1	RBC5_23	10.1	10.7	CA129
WP_101841124.1	RBC5_30	9.2	10.7	CA120
cg1_0.2_scaffold_945_c_30	RBC4_11	12.3	10.7	CA99
CDW95835.1	RBC4_30	10.3	10.7	CA88
WP_011339170.1	RBC_3	8.5	10.7	CA112
WP_101841124.1	RBC5_30	10.1	10.7	CA129
WP_011130576.1	RBC6_18	6.4	10.7	CA145
WP_087067354.1	RBC9_27	10.6	10.7	CA200
WP_062625813.1	RBC5_29	9.5	10.7	CA123
WP_012537012.1	AfM	10.2	10.7	CA56
WP_029912625.1	RBC4_15	10.2	10.6	CA88
WP_127470167.1	RBC5_33	12.1	10.6	CA274
WP_101841124.1	RBC5_30	9.5	10.6	CA123
WP_013292022.1	RBC5_34	8	10.6	CA130
WP_074200542.1	RBC4_13	12.1	10.6	CA99
WP_090484260.1	RBC4_66	10.3	10.5	CA89
WP_002723913.1	RBC5_11	9.4	10.5	CA123
RMH14716.1	RBC5_23	9.6	10.5	CA128
WP_090484260.1	RBC4_66	9.6	10.5	CA87
OON11896.1	RBC9_29	10.3	10.5	CA201
OGS68397.1	RBC4_10	9.6	10.5	CA128
WP_012823801.1	Hn	10.5	10.5	CA75
WP_124257644.1	RBC5_13	9.4	10.5	CA123
_ANC_1	ANC_1	10.1	10.5	CA212
_ANC_1	ANC_1	11.4	10.5	CA209
WP_011339170.1	RBC_3	7.8	10.5	CA103
WP_087067354.1	RBC9_27	9.9	10.4	CA196
WP_024851801.1	RBC5_28	9	10.4	CA120
WP_029912625.1	RBC4_15	10.2	10.4	CA97
WP_029912625.1	RBC4_15	7.1	10.4	CA72
ODV03949.1	RBC4_55	11.6	10.4	CA270
WP_028708174.1	RBC_81	12.5	10.4	CA266
RMH52320.1	RBC5_19	9.2	10.3	CA123
WP_029912625.1	RBC4_15	10.9	10.3	CA96
WP_013292022.1	RBC5_34	9.4	10.3	CA128
WP_005960001.1	RBC4_33	9.4	10.3	CA87
cg2_3.0_scaffold_355_c_23	RBC5_1	9.6	10.2	CA129
GDX72213.1	RBC9_22	10.1	10.2	CA200
WP_074200542.1	RBC4_13	10	10.2	CA89
TGG89950.1	RBC9_31	9.3	10.2	CA194
WP_011242444.1	RBC8_43	10.2	10.2	CA187
WP_097070532.1	RBC2_45	7.6	10.2	CA103
WP_014416419.1	RBC_9	10.4	10.2	CA83
OON11896.1	RBC9_29	10.6	10.1	CA199
WP_012823801.1	Hn	11.2	10.1	CA81
MBM5816614.1	RBC8_46	13.7	10.1	CA240
WP_038137960.1	RBC5_32	9	10.1	CA123
OGS93441.1	RBC4_49	9	10.1	CA299
WP_097070532.1	RBC2_45	8.7	10.1	CA106
WP_097070532.1	RBC2_45	9.9	10.1	CA89
WP_130537058.1	RBC5_36	9.1	10	CA128
WP_127470167.1	RBC5_33	9.4	10	CA129
WP_130537058.1	RBC5_36	8.8	10	CA122
WP_062625813.1	RBC5_29	8.6	10	CA120
WP_011289362.1	RBC4_61	9.8	10	CA97
WP_024851801.1	RBC5_28	9.1	10	CA128
WP_074200542.1	RBC4_13	9.8	10	CA97
WP_029912625.1	RBC4_15	6.8	10	CA72
WP_074200542.1	RBC4_13	10.6	10	CA96
WP_076483499.1	RBC5_17	8.7	10	CA122
WP_005960001.1	RBC4_33	10.2	9.9	CA285
WP_029939712.1	RBC5_26	9	9.9	CA128
WP_076483499.1	RBC5_17	8.8	9.9	CA123
WP_012537012.1	AfM	11	9.9	CA81
WP_041067559.1	RBC4_59	11	9.9	CA270
WP_024851801.1	RBC5_28	9.3	9.9	CA129
WP_075323289.1	RBC4_50	9.9	9.8	CA83
WP_080615823.1	RBC4_22	11.8	9.7	CA266
WP_108643609.1	RBC5_16	8.7	9.7	CA123
WP_101841124.1	RBC5_30	8.5	9.7	CA122
WP_004872227.1	RBC_89	5.3	9.7	CA108
WP_038137960.1	RBC5_32	8.4	9.7	CA120
MCF6324877.1	RBC9_43	8.8	9.7	CA204
WP_045470294.1	RBC4_38	6.3	9.7	CA114
WP_029939712.1	RBC5_26	8.3	9.7	CA120
RMH52320.1	RBC5_19	8.5	9.7	CA122
WP_014416419.1	RBC_9	11.1	9.7	CA99
WP_012823801.1	Hn	9.9	9.7	CA189
GDX72213.1	RBC9_22	9.7	9.7	CA193
WP_068489216.1	RBC4_65	7.2	9.6	CA103
WP_108643609.1	RBC5_16	8.4	9.6	CA122
WP_068749566.1	RBC4_62	8.1	9.6	CA113
WP_062625813.1	RBC5_29	8.7	9.6	CA128
_ANC_1	ANC_1	10.5	9.6	CA210
WP_094587518.1	RBC9_35	8.7	9.6	CA194
WP_013292022.1	RBC5_34	8.2	9.5	CA120
WP_097030133.1	RBC5_9	8.7	9.5	CA128
WP_108643609.1	RBC5_16	8.8	9.5	CA118
OGT90264.1	RBC4_28	6.6	9.5	CA67
WP_107672544.1	RBC5_12	8.8	9.5	CA118
WP_127470167.1	RBC5_33	8.1	9.4	CA120
WP_012823801.1	Hn	16	9.4	CA69
WP_041067559.1	RBC4_59	8.8	9.4	CA90
WP_012823801.1	Hn	7.7	9.4	CA76
WP_028708174.1	RBC_81	8.5	9.4	CA58
cg2_3.0_scaffold_31_c_72	RBC5_2	8.2	9.4	CA122
WP_081534969.1	RBC4_20	8.6	9.4	CA87
WP_080615823.1	RBC4_22	6.5	9.4	CA67
WP_029939712.1	RBC5_26	8.2	9.4	CA122
WP_062625813.1	RBC5_29	8.8	9.4	CA129
WP_068647475.1	RBC5_25	8.3	9.3	CA123
_ANC_1	ANC_1	9.6	9.3	CA265
WP_115472589.1	RBC5_14	8.6	9.3	CA118
WP_068501953.1	RBC4_35	8.9	9.3	CA88
WP_124257644.1	RBC5_13	8.1	9.3	CA122
WP_150882264.1	RBC9_37	9.7	9.3	CA199
WP_014416419.1	RBC_9	9.1	9.2	CA97
WP_081534969.1	RBC4_20	8.8	9.2	CA88
WP_013292022.1	RBC5_34	8.2	9.2	CA123
cg1_0.2_scaffold_945_c_30	RBC4_11	8.8	9.2	CA73
WP_026756535.1	RBC4_32	6.4	9.2	CA67
OIP83017.1	RBC4_69	8.8	9.2	CA88
WP_119004344.1	RBC5_15	8.5	9.1	CA118
WP_186485071.1	RBC9_33	9.2	9.1	CA193
_ANC_1	ANC_1	10.9	9.1	CA211
WP_076483499.1	RBC5_17	8.4	9.1	CA118
cg2_3.0_scaffold_31_c_72	RBC5_2	8.1	9.1	CA123
WP_119004344.1	RBC5_15	7.9	9.1	CA122
WP_069958099.1	RBC_76	6.7	9	CA60
WP_012823801.1	Hn	8.7	9	CA188
RMG34467.1	RBC5_21	8.3	9	CA118
WP_006527632.1	RBC9_9	11.4	9	CA216
CAM77388.1	RBC4_29	6.2	9	CA67
WP_130537058.1	RBC5_36	7.7	8.9	CA120
WP_074553303.1	RBC5_8	8.3	8.9	CA118
WP_124257644.1	RBC5_13	8.3	8.9	CA118
WP_074553303.1	RBC5_8	7.8	8.9	CA122
WP_038137960.1	RBC5_32	7.8	8.9	CA122
WP_069958099.1	RBC_76	11	8.9	CA268
WP_029912625.1	RBC4_15	7.9	8.9	CA123
RMH52320.1	RBC5_19	8.4	8.9	CA129
WP_045470294.1	RBC4_38	10.8	8.9	CA266
WP_115472589.1	RBC5_14	7.8	8.9	CA122
WP_081534969.1	RBC4_20	12.5	8.9	CA66
WP_020395078.1	RBC4_27	6.1	8.9	CA67
MCF6324877.1	RBC9_43	8.9	8.8	CA193
WP_002774391.1	RBC_18	10.1	8.8	CA99
WP_029939712.1	RBC5_26	8.3	8.8	CA129
P29278.3	RBC5_18	9.8	8.8	CA270
OIP83017.1	RBC4_69	9.8	8.8	CA270
WP_013292022.1	RBC5_34	7.7	8.8	CA122
RMG51672.1	RBC5_24	7.8	8.8	CA123
WP_002723913.1	RBC5_11	8.1	8.7	CA118
WP_062625813.1	RBC5_29	7.6	8.7	CA122
WP_011473338.1	RBC_67	8.4	8.7	CA61
AZB73040.1	RBC8_30	8.2	8.7	CA191
ADJ38508.1	RBC_54	6.5	8.7	CA103
OGS68397.1	RBC4_10	9.2	8.7	CA96
OGT90264.1	RBC4_28	8.5	8.7	CA89
WP_185465331.1	RBC8_12	9.1	8.6	CA232
CDW95835.1	RBC4_30	9.6	8.6	CA270
RMH14716.1	RBC5_23	7.5	8.6	CA122
RMG51672.1	RBC5_24	8	8.6	CA118
AAK39106.1	RBC4_36	8.2	8.6	CA88
WP_012823801.1	Hn	9.1	8.6	CA96
WP_076483499.1	RBC5_17	8	8.6	CA129
WP_110804070.1	RBC5_10	7.4	8.6	CA120
WP_014416419.1	RBC_9	14.4	8.5	CA69
WP_020395078.1	RBC4_27	7.8	8.5	CA87
WP_006527632.1	RBC9_9	8.5	8.5	CA218
ACZ28620.1	RBC4_75	8.1	8.5	CA88
WP_024850198.1	RBC8_14	6.7	8.5	CA184
WP_097030133.1	RBC5_9	7.8	8.5	CA118
WP_188528096.1	RBC9_54	8.6	8.5	CA238
OGA97577.1	RBC4_46	6.7	8.4	CA112
WP_040726535.1	RBC5_31	7.2	8.4	CA120
WP_068647475.1	RBC5_25	7.9	8.4	CA129
WP_011130576.1	RBC6_18	7.7	8.4	CA142
ACZ28620.1	RBC4_75	9.3	8.4	CA270
WP_017713779.1	RBC9_7	8	8.4	CA196
RMG30778.1	RBC5_20	7.7	8.4	CA118
WP_136865895.1	RBC9_46	8.3	8.3	CA200
WP_029406688.1	RBC5_27	7.2	8.3	CA120
ODV03949.1	RBC4_55	8.8	8.3	CA96
WP_055208325.1	RBC5_6	7.7	8.3	CA118
WP_215616936.1	RBC9_14	11.3	8.3	CA240
WP_038137960.1	RBC5_32	7.5	8.2	CA128
WP_029406688.1	RBC5_27	7.7	8.2	CA129
WP_002774391.1	RBC_18	8.1	8.2	CA97
WP_069331322.1	RBC2_44	7.7	8.2	CA129
WP_068501953.1	RBC4_35	7.6	8.2	CA90
WP_017713779.1	RBC9_7	8.5	8.2	CA199
cg1_0.2_scaffold_945_c_30	RBC4_11	8.8	8.1	CA209
WP_012537012.1	AfM	7.3	8.1	CA58
WP_028995230.1	RBC_96	4.4	8.1	CA108
WP_011385076.1	RBC2_41	5.3	8.1	CA102
NOX28090.1	RBC9_41	7.3	8.1	CA204
cg2_3.0_scaffold_261_c_14	RBC4_64	6	8.1	CA103
WP_004872227.1	RBC_89	10	8.1	CA268
NCO76356.1	RBC8_11	6.7	8	CA183
WP_011911067.1	RBC5_4	7.4	8	CA118
WP_028995230.1	RBC_96	6.3	8	CA112
WP_043107373.1	RBCSeed_24	7.3	8	CA87
WP_093428253.1	RBC9_42	7.6	8	CA196
cg_0.2_sub10_scaffold_2396_c_6	RBC4_53	6.3	8	CA112
WP_008027438.1	RBC_60	7.6	8	CA56
WP_023911418.1	RBC5_5	7.4	8	CA118
WP_108643609.1	RBC5_16	7.5	7.9	CA129
WP_069958099.1	RBC_76	8.4	7.9	CA96
CDW95835.1	RBC4_30	9.1	7.9	CA99
CAM77388.1	RBC4_29	7.2	7.9	CA87
WP_075323289.1	RBC4_50	5.9	7.9	CA103
WP_040726535.1	RBC5_31	7.2	7.9	CA128
WP_068749566.1	RBC4_62	9.4	7.8	CA267
WP_046277111.1	RBC9_16	7.5	7.8	CA196
WP_100265183.1	RBC5_22	9.7	7.8	CA271
CDW95835.1	RBC4_30	7.7	7.8	CA97
WP_068647475.1	RBC5_25	6.8	7.8	CA122
WP_011130576.1	RBC6_18	7.2	7.8	CA156
WP_005960001.1	RBC4_33	10.5	7.8	CA68
MBM5816614.1	RBC8_46	8.2	7.7	CA236
WP_006748372.1	RBC9_44	7.6	7.7	CA198
WP_055208325.1	RBC5_6	6.9	7.6	CA128
WP_006748372.1	RBC9_44	7.3	7.6	CA196
Q8RTI2.1	RBC_45	6.1	7.6	CA101
WP_106306271.1	RBC9_5	8.4	7.6	CA214
WP_023911418.1	RBC5_5	6.9	7.6	CA128
WP_011130576.1	RBC6_18	7.3	7.6	CA157
WP_011160173.1	RBC_63	6.8	7.6	CA58
WP_011390153.1	Rr	9.7	7.6	CA281
cg2_3.0_scaffold_31_c_72	RBC5_2	7.1	7.6	CA129
CAA6823104.1	RBC9_47	7.4	7.6	CA201
NER37956.1	RBC8_8	7.5	7.6	CA218
WP_011130576.1	RBC6_18	6.4	7.5	CA146
WP_011160173.1	RBC_63	6.9	7.5	CA87
WP_107672544.1	RBC5_12	6.7	7.5	CA123
WP_002723913.1	RBC5_11	7.1	7.5	CA129
OIO78882.1	RBC4_43	9.1	7.5	CA266
WP_097070532.1	RBC2_45	7.9	7.5	CA96
WP_046277111.1	RBC9_16	8.9	7.5	CA239
KFB68024.1	RBC4_60	5.6	7.5	CA103
WP_020503383.1	RBC4_17	10.5	7.5	CA66
WP_075323289.1	RBC4_50	7.9	7.4	CA96
WP_188528096.1	RBC9_54	8.8	7.4	CA239
WP_124257644.1	RBC5_13	7	7.4	CA129
WP_011289362.1	RBC4_61	8.5	7.4	CA99
WP_011057346.1	RBC6_16	4.4	7.4	CA145
RMG30778.1	RBC5_20	6.7	7.4	CA128
WP_110804070.1	RBC5_10	6.7	7.4	CA128
AZB73040.1	RBC8_30	6.2	7.4	CA185
WP_081534969.1	RBC4_20	8.4	7.3	CA99
cg_0.2_sub10_scaffold_2396_c_6	RBC4_53	4.7	7.3	CA104
WP_011130576.1	RBC6_18	5.1	7.3	CA143
WP_100277765.1	RBC5_40	6.3	7.3	CA120
WP_146295313.1	RBC8_40	8.1	7.3	CA214
RMG34467.1	RBC5_21	6.4	7.3	CA122
TARA_037.SAMEA2619970.600.0.22-1.6_181232_40	RBC4_45	12.3	7.3	CA69
WP_080615823.1	RBC4_22	5	7.3	CA72
WP_185465331.1	RBC8_12	7.9	7.2	CA231
ODV03949.1	RBC4_55	9.5	7.2	CA93
WP_008027438.1	RBC_60	5.3	7.2	CA60
WP_017327366.1	RBC9_2	7.2	7.2	CA218
WP_011390153.1	Rr	8.9	7.2	CA283
WP_115472589.1	RBC5_14	6.4	7.1	CA123
WP_100265183.1	RBC5_22	9.5	7.1	CA272
WP_162085967.1	RBC9_49	6.4	7.1	CA204
WP_092620206.1	RBC4_70	8.5	7.1	CA267
WP_136865895.1	RBC9_46	6.4	7.1	CA204
AAK39106.1	RBC4_36	8.6	7.1	CA266
WP_004872227.1	RBC_89	9.2	7	CA93
WP_088518856.1	RBC4_34	9.5	7	CA68
WP_007042721.1	RBC8_7	6.6	7	CA191
TARA_102.SAMEA2622197.480.0.22-3_1360909_4	RBCSeed_32	3.8	7	CA108
OYY45669.1	RBC4_56	8.4	7	CA267
WP_011390153.1	Rr	9.2	6.9	CA272
WP_011390153.1	Rr	7.5	6.9	CA229
WP_011390153.1	Rr	7.9	6.9	CA284
WP_011390153.1	Rr	7.1	6.9	CA265
WP_011390153.1	Rr	6.9	6.9	CA200
WP_011390153.1	Rr	7.9	6.9	CA274
WP_011390153.1	Rr	6.9	6.9	CA218
WP_011390153.1	Rr	7.3	6.9	CA223
WP_011390153.1	Rr	6.2	6.9	CA299
WP_011390153.1	Rr	6.2	6.9	CA195
WP_011390153.1	Rr	7.5	6.9	CA227
WP_011390153.1	Rr	7.7	6.9	CA214
WP_011390153.1	Rr	6.7	6.9	CA157
WP_011390153.1	Rr	4.8	6.9	CA206
WP_011390153.1	Rr	5.9	6.9	CA146
WP_011390153.1	Rr	7.4	6.9	CA236
WP_011390153.1	Rr	7.9	6.9	CA213
WP_011390153.1	Rr	7.6	6.9	CA280
WP_011390153.1	Rr	6	6.9	CA106
WP_011390153.1	Rr	6.6	6.9	CA88
WP_011390153.1	Rr	6.4	6.9	CA90
WP_011390153.1	Rr	7.3	6.9	CA65
WP_011390153.1	Rr	5.5	6.9	CA110
WP_011390153.1	Rr	5.5	6.9	CA101
WP_011390153.1	Rr	6.2	6.9	CA123
WP_011390153.1	Rr	4.8	6.9	CA67
WP_011390153.1	Rr	8.3	6.9	CA211
WP_011390153.1	Rr	8.6	6.9	CA174
WP_011390153.1	Rr	6.9	6.9	CA75
WP_011390153.1	Rr	6.7	6.9	CA178
WP_011390153.1	Rr	5.9	6.9	CA179
WP_011390153.1	Rr	5.9	6.9	CA180
WP_011390153.1	Rr	5.7	6.9	CA76
WP_011390153.1	Rr	6.6	6.9	CA191
WP_011390153.1	Rr	8.4	6.9	CA249
WP_011390153.1	Rr	6.4	6.9	CA156
WP_011390153.1	Rr	6.3	6.9	CA194
WP_011390153.1	Rr	5.2	6.9	CA103
WP_011390153.1	Rr	4.4	6.9	CA104
WP_011390153.1	Rr	7.5	6.9	CA231
WP_011390153.1	Rr	4.7	6.9	CA72
WP_011390153.1	Rr	6.8	6.9	CA154
WP_011390153.1	Rr	5.8	6.9	CA105
WP_011390153.1	Rr	8.6	6.9	CA271
WP_011390153.1	Rr	7	6.9	CA193
WP_011390153.1	Rr	6.7	6.9	CA212
WP_011390153.1	Rr	7.9	6.9	CA277
WP_011390153.1	Rr	5.5	6.9	CA112
WP_011390153.1	Rr	5.5	6.9	CA184
WP_011390153.1	Rr	5.9	6.9	CA293
WP_011390153.1	Rr	6.5	6.9	CA78
WP_011390153.1	Rr	6.2	6.9	CA58
WP_011390153.1	Rr	5	6.9	CA79
WP_011390153.1	Rr	8.8	6.9	CA216
WP_011390153.1	Rr	5.9	6.9	CA185
WP_011390153.1	Rr	6.7	6.9	CA188
WP_011390153.1	Rr	6.7	6.9	CA61
WP_011390153.1	Rr	5.7	6.9	CA85
WP_011390153.1	Rr	7.1	6.9	CA83
WP_011390153.1	Rr	7.7	6.9	CA81
WP_011390153.1	Rr	8.4	6.9	CA266
WP_011390153.1	Rr	7	6.9	CA187
WP_011390153.1	Rr	7.9	6.9	CA224
WP_011390153.1	Rr	9.7	6.9	CA66
WP_011390153.1	Rr	8	6.9	CA250
WP_011390153.1	Rr	8.5	6.9	CA268
WP_011390153.1	Rr	8.2	6.9	CA239
WP_011390153.1	Rr	5.8	6.9	CA183
WP_011390153.1	Rr	7.1	6.9	CA189
WP_011390153.1	Rr	8.3	6.9	CA267
WP_011390153.1	Rr	3.8	6.9	CA108
WP_011390153.1	Rr	9.1	6.9	CA93
WP_011390153.1	Rr	6.8	6.9	CA89
WP_011390153.1	Rr	7.1	6.9	CA285
WP_011390153.1	Rr	7.3	6.9	CA232
WP_011390153.1	Rr	5.9	6.9	CA117
WP_011390153.1	Rr	7.7	6.9	CA296
WP_011390153.1	Rr	6.4	6.9	CA118
WP_011390153.1	Rr	7	6.9	CA238
WP_011390153.1	Rr	4.8	6.9	CA143
WP_011390153.1	Rr	6.3	6.9	CA87
WP_011390153.1	Rr	7.2	6.9	CA199
WP_011390153.1	Rr	6.5	6.9	CA203
WP_011390153.1	Rr	7.9	6.9	CA99
WP_011390153.1	Rr	5.2	6.9	CA130
WP_011390153.1	Rr	4.5	6.9	CA114
WP_011390153.1	Rr	5.9	6.9	CA113
WP_011390153.1	Rr	6.6	6.9	CA207
WP_011390153.1	Rr	6.5	6.9	CA129
WP_011390153.1	Rr	6.8	6.9	CA201
WP_011390153.1	Rr	6.4	6.9	CA142
WP_011390153.1	Rr	7.7	6.9	CA292
WP_011390153.1	Rr	9.3	6.9	CA68
WP_011390153.1	Rr	8.4	6.9	CA273
WP_011390153.1	Rr	11.7	6.9	CA69
WP_011390153.1	Rr	5.1	6.9	CA151
WP_011390153.1	Rr	6.3	6.9	CA128
WP_011390153.1	Rr	7.3	6.9	CA152
WP_011390153.1	Rr	6.1	6.9	CA122
WP_011390153.1	Rr	6.6	6.9	CA56
WP_011390153.1	Rr	5.1	6.9	CA60
WP_011390153.1	Rr	7.6	6.9	CA210
WP_011390153.1	Rr	6.3	6.9	CA204
WP_011390153.1	Rr	6.8	6.9	CA97
WP_011390153.1	Rr	8.4	6.9	CA243
WP_011390153.1	Rr	7.3	6.9	CA96
WP_011390153.1	Rr	6.8	6.9	CA198
WP_011390153.1	Rr	4.1	6.9	CA145
WP_011390153.1	Rr	6	6.9	CA120
WP_011390153.1	Rr	9.4	6.9	CA240
WP_011390153.1	Rr	7	6.9	CA237
WP_011390153.1	Rr	4.6	6.9	CA102
WP_011390153.1	Rr	6.6	6.9	CA196
WP_011390153.1	Rr	7	6.9	CA186
WP_011390153.1	Rr	7.9	6.9	CA279
WP_011390153.1	Rr	6.9	6.9	CA190
WP_011390153.1	Rr	7.6	6.9	CA173
WP_011390153.1	Rr	7.7	6.9	CA270
WP_011390153.1	Rr	7.5	6.9	CA278
WP_011390153.1	Rr	6.6	6.9	CA73
WP_011390153.1	Rr	8	6.9	CA276
WP_011390153.1	Rr	5.4	6.9	CA153
WP_011390153.1	Rr	7.5	6.9	CA209
WP_011390153.1	Rr	7.5	6.9	CA269
WP_011390153.1	Rr	7.2	6.9	CA226
WP_117345184.1	RBC5_7	6.4	6.9	CA118
WP_020503383.1	RBC4_17	7.5	6.9	CA269
WP_028708174.1	RBC_81	9.1	6.9	CA93
WP_029132057.1	RBC4_25	4.8	6.9	CA67
AAC38280.1	RPE	7.6	6.9	CA292
WP_088518856.1	RBC4_34	7.3	6.9	CA96
WP_011390153.1	Rr	8.8	6.8	CA281
WP_015132410.1	RBC9_10	7.6	6.8	CA214
NJM45070.1	RBC7_25	5.8	6.8	CA179
OIP83017.1	RBC4_69	7.8	6.8	CA99
WP_092996737.1	RBC4_18	6.5	6.8	CA88
RIFCSPLOWO2_02_FULL_Rhodospirillales_58_16_rifcsplowo2_02_scaffold_186_85	RBC4_68	6.7	6.8	CA97
OYW65964.1	RBC9_45	6.8	6.8	CA193
WP_066708018.1	RBC4_52	5.3	6.7	CA112
CAA6823104.1	RBC9_47	6.1	6.7	CA204
WP_014416419.1	RBC_9	7.1	6.7	CA96
WP_036522376.1	RBC4_42	6.6	6.7	CA89
WP_011390153.1	Rr	8.3	6.7	CA283
NCO76356.1	RBC8_11	7	6.7	CA199
CDW95835.1	RBC4_30	8.7	6.7	CA93
WP_010467950.1	RBC9_8	7.3	6.6	CA214
WP_036522376.1	RBC4_42	8	6.6	CA266
NJM45070.1	RBC7_25	5.6	6.6	CA180
WP_117345184.1	RBC5_7	6.2	6.5	CA129
NOX28090.1	RBC9_41	6.8	6.5	CA199
OJX79267.1	RBCSeed_9	5.3	6.5	CA85
WP_043749806.1	RBC4_19	7.4	6.5	CA284
WP_085372695.1	RBC2_43	6.2	6.5	CA88
WP_015132410.1	RBC9_10	7.4	6.5	CA213
KJS34037.1	RBC_49	5.1	6.5	CA112
CDW95835.1	RBC4_30	6.9	6.5	CA96
WP_048018084.1	RBC9_34	6.5	6.5	CA193
OGS93441.1	RBC4_49	5.1	6.4	CA110
WP_009149320.1	RBC4_58	4.2	6.4	CA102
WP_041041009.1	RBC2_40	4.2	6.4	CA102
MBC8333483.1	RBC10_49	7.4	6.4	CA276
NJL97415.1	RBC9_20	6.1	6.4	CA196
WP_011390153.1	Rr	8.2	6.4	CA281
NOX28090.1	RBC9_41	6.3	6.4	CA198
WP_009453497.1	RBC_25	6.2	6.3	CA97
OIO78882.1	RBC4_43	5	6.3	CA110
OGA97577.1	RBC4_46	5	6.3	CA110
WP_011289362.1	RBC4_61	6.6	6.3	CA96
AAG37859.1	RBC_14	4.7	6.2	CA103
AAK39106.1	RBC4_36	8.2	6.2	CA93
WP_162548693.1	RBC8_37	6.2	6.2	CA187
WP_011320601.1	RBC6_20	6.2	6.2	CA218
WP_011911067.1	RBC5_4	5.6	6.2	CA128
CAA6823104.1	RBC9_47	6.4	6.2	CA199
WP_007042721.1	RBC8_7	5.1	6.1	CA183
WP_029132057.1	RBC4_25	6	6.1	CA89
WP_045226995.1	RBC_13	4.8	6.1	CA112
WP_100265183.1	RBC5_22	5.2	6.1	CA120
TARA_128.SAMEA2622923.40.0.22-3_753667_20	RBC9_25	6.3	6.1	CA226
NJK40784.1	RBC9_19	6.7	6.1	CA214
OYV53977.1	RBC9_51	5.5	6	CA204
WP_059417771.1	RBC4_48	6.7	6	CA270
WP_009453497.1	RBC_25	6.9	6	CA99
WP_162085967.1	RBC9_49	5.9	6	CA198
WP_100265183.1	RBC5_22	4.5	6	CA130
TARA_128.SAMEA2622923.40.0.22-3_753667_20	RBC9_25	6.4	6	CA223
NJK99267.1	RBC9_15	6.2	5.9	CA199
WP_038036007.1	RBCSeed_22	7.1	5.8	CA266
OGB30962.1	RBC4_8	5.7	5.8	CA97
Q8RTI2.1	RBC_45	4.3	5.8	CA60
RIFCSPLOWO2_02_FULL_Rhodospirillales_58_16_rifcsplowo2_02_scaffold_186_85	RBC4_68	6.6	5.8	CA99
OYV53977.1	RBC9_51	5.7	5.8	CA198
WP_009453497.1	RBC_25	6.1	5.8	CA96
WP_038250565.1	RBC_31	5.7	5.8	CA97
WP_059417771.1	RBC4_48	4.5	5.7	CA112
NJK40784.1	RBC9_19	6.4	5.6	CA213
AAC38280.1	RPE	6.4	5.6	CA284
AAC38280.1	RPE	7	5.6	CA283
cg_0.2_sub100_scaffold_14_c_35	RBC4_54	4.4	5.6	CA110
KHD09267.1	RBCSeed_21	4.4	5.6	CA112
WP_146295313.1	RBC8_40	5.6	5.6	CA200
WP_058261992.1	RBC_35	4.4	5.6	CA112
OGB30962.1	RBC4_8	4.5	5.6	CA101
AAQ04822.2	RBC_23	4.4	5.6	CA110
WP_015187492.1	RBC9_1	6.2	5.6	CA214
WP_011057346.1	RBC6_16	5.1	5.6	CA156
WP_188528096.1	RBC9_54	6	5.5	CA229
WP_100265183.1	RBC5_22	5.1	5.5	CA118
WP_045226995.1	RBC_13	3.6	5.5	CA102
AAC38280.1	RPE	6.8	5.5	CA283
AAK39106.1	RBC4_36	7.4	5.5	CA68
KJS13813.1	RBC4_21	4.4	5.4	CA101
WP_011057346.1	RBC6_16	5	5.4	CA142
WP_076365084.1	RBC4_67	5.8	5.4	CA96
OIP81853.1	RBCSeed_8	6.2	5.4	CA274
PHS23106.1	RBC8_25	4.6	5.4	CA185
WP_058261992.1	RBC_35	3.4	5.4	CA104
WP_069126921.1	RBC4_26	3.7	5.3	CA67
WP_146295313.1	RBC8_40	5.4	5.3	CA238
WP_163097315.1	RBC8_13	4.4	5.3	CA183
TARA_038.SAMEA2620035.340.0.22-1.6_803280_7	RBC4_41	7.2	5.3	CA68
WP_038250565.1	RBC_31	5.6	5.3	CA96
HIK35429.1	RBC9_3	4.7	5.3	CA195
WP_074929473.1	RBC6_19	4.1	5.2	CA153
WP_158466229.1	RBC9_30	5.2	5.1	CA193
WP_014028655.1	RBC_87	6.3	5.1	CA268
gwc2_scaffold_145_63	RBCSeed_29	4.9	5.1	CA73
WP_075323289.1	RBC4_50	4.9	5.1	CA73
WP_010873418.1	RBC8_38	5.1	5.1	CA187
WP_085372695.1	RBC2_43	6.3	5.1	CA271
WP_010467950.1	RBC9_8	5.7	5	CA213
cg2_3.0_scaffold_9542_c_2	RBC4_71	4.9	5	CA97
OIP83017.1	RBC4_69	6.6	5	CA93
NJM45070.1	RBC7_25	6.2	5	CA174
MAJ75541.1	RBC8_15	5	5	CA186
WP_076400097.1	RBCSeed_10	5.7	5	CA99
WP_076400097.1	RBCSeed_10	5	5	CA83
WP_085372695.1	RBC2_43	5.3	4.9	CA269
WP_081534969.1	RBC4_20	6.5	4.9	CA93
WP_092620206.1	RBC4_70	4	4.9	CA76
WP_076400097.1	RBCSeed_10	5.2	4.9	CA96
WP_011289362.1	RBC4_61	6.4	4.9	CA93
AAC38280.1	RPE	5	4.9	CA285
NNG14147.1	RBC8_10	5.1	4.8	CA236
NNG14147.1	RBC8_10	4.8	4.7	CA237
WP_011289362.1	RBC4_61	3.9	4.7	CA76
GDX61470.1	RBC9_53	5.3	4.7	CA224
WP_092996737.1	RBC4_18	6.6	4.7	CA66
OIP83017.1	RBC4_69	3.8	4.6	CA76
WP_011057346.1	RBC6_16	3.2	4.6	CA143
OIP69680.1	RBC9_6	5.1	4.6	CA214
WP_011801368.1	RBC_27	5.6	4.5	CA268
WP_043756787.1	RBC8_4	3.7	4.5	CA183
KJS13813.1	RBC4_21	4.9	4.5	CA269
RMH45282.1	RBC8_23	4.5	4.5	CA187
WP_146295313.1	RBC8_40	4.2	4.4	CA203
WP_014028655.1	RBC_87	3.7	4.4	CA117
WP_024851896.1	RBC8_19	3.4	4.3	CA184
WP_012536704.1	RBC6_17	2.6	4.3	CA145
WP_074929473.1	RBC6_19	2.5	4.2	CA145
WP_038250565.1	RBC_31	5.4	4.1	CA93
WP_024851896.1	RBC8_19	3.4	4.1	CA183
WP_012536704.1	RBC6_17	3.8	4.1	CA142
WP_013515453.1	RBC_5	5.4	4.1	CA272
RMH45282.1	RBC8_23	4.1	4.1	CA186
WP_098958429.1	RBC9_52	4.5	4	CA224
MAF95405.1	RBC8_29	3.4	4	CA185
WP_098958429.1	RBC9_52	4.3	3.9	CA227
WP_054967076.1	RBC8_34	3.3	3.8	CA185
TARA_076.SAMEA2621242.800.0.45-0.8_959814_154	RBC4_31	3.8	3.8	CA97
RME85775.1	RBC5_37	2.8	3.8	CA130
WP_069126921.1	RBC4_26	4.5	3.7	CA266
WP_064697605.1	RBC7_19	3.6	3.7	CA154
OIP81853.1	RBCSeed_8	4.2	3.7	CA279
WP_074929473.1	RBC6_19	2.5	3.6	CA143
OIP81853.1	RBCSeed_8	4.1	3.6	CA274
Q8RTI2.1	RBC_45	4.4	3.6	CA268
CDW95835.1	RBC4_30	2.5	3.5	CA67
OIP81853.1	RBCSeed_8	4.2	3.5	CA273
RME84037.1	RBC7_5	3.8	3.5	CA173
WP_054966967.1	RBCSeed_28	4.3	3.5	CA268
WP_066044871.1	RBC4_39	4.7	3.5	CA68
WP_074929473.1	RBC6_19	3.2	3.4	CA142
WP_074929473.1	RBC6_19	2.9	3.4	CA146
RME84037.1	RBC7_5	2.5	3.4	CA151
OIP81853.1	RBCSeed_8	3.9	3.4	CA279
RMG64267.1	RBC8_56	3.5	3.4	CA189
WP_029933650.1	RBCSeed_20	4.2	3.4	CA268
RMF04955.1	RBC10_121	3.8	3.4	CA277
OIP81853.1	RBCSeed_8	2.5	3.4	CA60
WP_012536704.1	RBC6_17	2.3	3.4	CA143
WP_012536704.1	RBC6_17	2.8	3.3	CA146
KJS13813.1	RBC4_21	4.6	3.2	CA66
MBE2275614.1	RBC8_9	3.3	3.2	CA187
OIP81853.1	RBCSeed_8	3.2	3.2	CA89
TQV62574.1	RBC8_24	2.5	3.2	CA184
RME85775.1	RBC5_37	2.7	3.2	CA120
RME84037.1	RBC7_5	3.2	3	CA152
WP_069126921.1	RBC4_26	3.2	3	CA96
WP_012536704.1	RBC6_17	2.8	2.9	CA157
WP_026756535.1	RBC4_32	3.5	2.9	CA266
TSA10292.1	RBC8_18	2.9	2.8	CA186
TARA_076.SAMEA2621242.800.0.45-0.8_959814_154	RBC4_31	2	2.8	CA67
MBE2275614.1	RBC8_9	2.3	2.8	CA183
WP_026756535.1	RBC4_32	2.6	2.8	CA87
RME84037.1	RBC7_5	3.5	2.8	CA174
WP_096406537.1	RBC8_33	2.3	2.8	CA185
WP_045218222.1	RBCSeed_25	2.2	2.7	CA112
TQV62574.1	RBC8_24	2.2	2.7	CA183
MBC7152521.1	RBC8_47	2.7	2.7	CA186
WP_026756535.1	RBC4_32	3	2.6	CA99
RMF04955.1	RBC10_121	2.6	2.6	CA265
TARA_112.SAMEA2622568.696.0.22-3_4274_7	RBC8_22	2.1	2.6	CA183
WP_064697605.1	RBC7_19	2.4	2.5	CA178
RMF04955.1	RBC10_121	3.3	2.5	CA272
WP_012536704.1	RBC6_17	2.3	2.5	CA156
WP_024807638.1	RBC2_37	1.6	2.5	CA102
HFB68562.1	RBC7_3	2.7	2.5	CA173
HFD80931.1	RBC8_2	2.5	2.4	CA189
TARA_112.SAMEA2622568.696.0.22-3_4274_7	RBC8_22	1.9	2.4	CA184
HFD80931.1	RBC8_2	1.9	2.3	CA183
WP_180281710.1	RBC8_3	1.9	2.3	CA183
WP_073240254.1	RBC4_16	2.4	2.2	CA269
WP_108221872.1	RBC8_17	1.7	2.2	CA184
KFB68024.1	RBC4_60	2.6	2.2	CA267
WP_074929473.1	RBC6_19	2	2.2	CA156
WP_079446767.1	RBC9_48	2.1	2.1	CA200
WP_024807638.1	RBC2_37	2	2.1	CA56
HIK38644.1	RBC9_13	1.9	2.1	CA195
HIK38644.1	RBC9_13	2.2	2	CA231
HFC12553.1	RBC10_115	2.7	2	CA272
HFD80931.1	RBC8_2	2	2	CA187
GBE43454.1	RBC8_26	1.7	2	CA185
WP_064697605.1	RBC7_19	1.7	2	CA179
WP_030436772.1	RBC8_27	1.6	1.9	CA185
HFB68562.1	RBC7_3	2.4	1.9	CA174
HDX57131.1	RBC7_9	1.8	1.9	CA178
WP_180281710.1	RBC8_3	1.9	1.9	CA187
NKQ36332.1	RBC8_53	1.8	1.8	CA187
TXF10942.1	RBC8_6	1.4	1.8	CA184
WP_121444813.1	RBC7_10	2	1.8	CA173
HHL73736.1	RBC8_55	1.8	1.8	CA187
HFC12553.1	RBC10_115	2	1.8	CA277
EXI76444.1	RBC4_1	1.9	1.7	CA269
WP_018289723.1	RBCSeed_16	2.1	1.7	CA268
WP_073240254.1	RBC4_16	2.3	1.7	CA66
OJW41584.1	RBC7_20	1.4	1.6	CA180
HIK38644.1	RBC9_13	1.5	1.6	CA196
WP_015325294.1	RBC4_5	1.1	1.6	CA114
KXS32221.1	RBC4_40	1	1.6	CA114
WP_015739823.1	RBC10_38	1.9	1.6	CA243
EXI76444.1	RBC4_1	1.4	1.6	CA106
WP_121444813.1	RBC7_10	1.6	1.6	CA226
NKQ36332.1	RBC8_53	1.8	1.6	CA250
WP_064697605.1	RBC7_19	1.3	1.5	CA180
WP_132961271.1	RBC9_50	1.4	1.5	CA204
RME08239.1	RBC7_4	1.6	1.5	CA173
SBW00154.1	RBCSeed_11	1	1.5	CA114
MBE2202408.1	RBC10_110	1.5	1.4	CA280
WP_132961271.1	RBC9_50	1.3	1.4	CA203
MBE3550083.1	RBC8_51	1.3	1.3	CA187
SBW00154.1	RBCSeed_11	1	1.3	CA110
WP_121444813.1	RBC7_10	1.6	1.3	CA174
RME08239.1	RBC7_4	1.5	1.2	CA174
WP_095045405.1	RBC10_105	1.4	1.2	CA276
WP_064697605.1	RBC7_19	1.1	1.1	CA156
RME00383.1	RBC8_54	1.1	1.1	CA187
MBE2202408.1	RBC10_110	1.3	1.1	CA277
WP_015052263.1	RBC4_4	0.6	1.1	CA108
S_2p5_S6_170907_scaffold_2631390_2|GD2017_1_S_2p5_S6_Biohub_170907_UNK|GD2017_1_S_2p5_S6_Biohub_170907	RBC10_111	1.2	1.1	CA250
WP_095045405.1	RBC10_105	1.2	1.1	CA250
WP_048147752.1	RBC_32	1.2	1	CA276
WP_011500311.1	RBC2_50	1.1	1	CA280
S_2p5_S6_170907_scaffold_2631390_2|GD2017_1_S_2p5_S6_Biohub_170907_UNK|GD2017_1_S_2p5_S6_Biohub_170907	RBC10_111	1.3	1	CA249
RifSed_csp2_10ft_3_scaffold_42266_12|RifSed_csp2_10ft_3_metabat_bin_295|RifSed_csp2_10ft_3	RBC10_122	1.2	1	CA277
WP_013897574.1	RBC4_6	0.6	1	CA108
WP_155041937.1	RBC8_48	1	1	CA186
RMF31056.1	RBC10_109	1.2	1	CA250
MBE3550083.1	RBC8_51	1.1	1	CA250
WP_085216190.1	RBC8_16	0.8	1	CA183
WP_011500311.1	RBC2_50	1.1	1	CA274
MBE7528243.1	RBC10_117	1.2	0.9	CA281
VDD89261.1	RBC10_97	1	0.9	CA277
WP_048147752.1	RBC_32	1	0.9	CA277
TARA_111.SAMEA2622478.90.0.22-3_2354994_2	RBC7_21	0.9	0.9	CA238
WP_018289723.1	RBCSeed_16	1.2	0.9	CA272
ODS92108.1	RBC7_30	0.7	0.9	CA153
SR1_18_B1_scaffold_509483_7|SR1_18_Bp1_UNK|SR1_18_Bp1_QB3_181220	RBC10_107	1.1	0.9	CA249
MBE7528243.1	RBC10_117	0.9	0.9	CA280
WP_048147752.1	RBC_32	1.1	0.9	CA272
HDX57131.1	RBC7_9	0.9	0.8	CA226
WP_011500311.1	RBC2_50	0.9	0.8	CA279
WP_011500311.1	RBC2_50	0.9	0.8	CA280
WP_011500311.1	RBC2_50	1.1	0.8	CA281
WP_011500311.1	RBC2_50	1	0.8	CA266
WP_011500311.1	RBC2_50	0.9	0.8	CA279
WP_024537032.1	RBC8_52	0.8	0.8	CA236
WP_011500311.1	RBC2_50	1	0.8	CA281
TARA_111.SAMEA2622478.90.0.22-3_2354994_2	RBC7_21	0.8	0.8	CA237
SR1_18_B1_scaffold_509483_7|SR1_18_Bp1_UNK|SR1_18_Bp1_QB3_181220	RBC10_107	0.8	0.7	CA250
WP_011500311.1	RBC2_50	0.4	0.7	CA114
OJW41584.1	RBC7_20	0.6	0.7	CA178
NQT49111.1	RBC10_28	0.8	0.7	CA243
KXS32221.1	RBC4_40	0.4	0.7	CA108
RMF31056.1	RBC10_109	0.8	0.7	CA276
WP_011500311.1	RBC2_50	0.7	0.6	CA274
RifSed_csp2_10ft_3_scaffold_42266_12|RifSed_csp2_10ft_3_metabat_bin_295|RifSed_csp2_10ft_3	RBC10_122	0.6	0.6	CA265
WP_011500311.1	RBC2_50	0.7	0.6	CA273
WP_011500311.1	RBC2_50	0.8	0.6	CA281
WP_015052263.1	RBC4_4	0.6	0.5	CA269
VDD89261.1	RBC10_97	0.6	0.5	CA276
B_1_S1_170907_scaffold_241187_5|GD2017_1_B_1_S1_170907_UNK|GD2017_1_B_1_S1_Biohub_170907	RBC10_116	0.6	0.5	CA276
HFU43321.1	RBC10_41	0.5	0.4	CA243
WP_091690387.1	RBC4_7	0.4	0.3	CA272
VDD88961.1	RBC10_25	0.3	0.2	CA243
HEQ65200.1	RBC10_29	0.3	0.2	CA243
WP_147662334.1	RBC10_52	0.2	0.2	CA277
WP_091690387.1	RBC4_7	0.1	0.1	CA269
WP_012537012.1	AfM	7.5	10.6	CA51
WP_012537012.1	AfM	8.8	10.6	CA52
WP_012537012.1	AfM	14.4	10.6	CA53
WP_012537012.1	AfM	8.7	10.6	CA55
WP_043107373.1	RBCSeed_24	7	8.5	CA55
WP_042462841.1	RBC_47	3.3	4.1	CA55
