# Supplementary material for: Rubisco is slow across the tree of life
Source: Proc Natl Acad Sci U S A. 2025 Nov 17;122(47):e2501433122. doi: 10.1073/pnas.2501433122 (PMC12663927; doi:10.1073/pnas.2501433122)
Supplement: Supplementary file 4 — Dataset S03 (XLSX) [file pnas.2501433122.sd03.xlsx]

## Sheet: Supplementary_Data_3
Supplementary Data 3: Corrected carboxylation rates measured in our lab
identifier	internal_id	species	prok_euk	form	large_subunit	small_subunit	new_to_this_study	rate_lab_corrected	stdev	N	active<0.5s-1
WP_012537012.1	AfM	Acidothiobacillus ferrooxidans ATCC 23270	prok	Form 2	MDQSNRYADLSLKEEDLISGGKHILVAYKMKPKAGHGYLEAAAHFAAESSTGTNVEVSTTDDFTKGVDALVYHIDEATEDMRIAFPLELFDRNVTDGRMMIVSFLTLVIGNNQGMGDIEHGQMIDFFMPPRAIQLFDGPAKDISDLWRILGRPIKDGGYIAGTIIKPKLGLRPEPFAAAAYQFWLGGDFIKNDEPQGNQVFAPVKKTIPLVYDAMKRAMDETGEAKLFSMNITADDHYEMCARADFALETFGPDADKLAFLVDGFVGGPGMITTARRQYAGQYLHYHRAGHGMITSPSAKRGYTAFVLAKMSRLQGASGIHVGTMGYGKMEGGADDRNIAYMIERDSCDGPVYHQEWYGMKPTTPIISGGMNALRLPGFFENLGHGNVINTAGGGSYGH…		0	23.4213	3.19382	11
WP_011390153.1	Rr	Rhodospirillum rubrum	prok	Form 2	MDQSSRYVNLALKEEDLIAGGEHVLCAYIMKPKAGYGYVATAAHFAAESSTGTNVEVCTTDDFTRGVDALVYEVDEARELTKIAYPVALFDRNITDGKAMIASFLTLTMGNNQGMGDVEYAKMHDFYVPEAYRALFDGPSVNISALWKVLGRPEVDGGLVVGTIIKPKLGLRPKPFAEACHAFWLGGDFIKNDEPQGNQPFAPLRDTIALVADAMRRAQDETGEAKLFSANITADDPFEIIARGEYVLETFGENASHVALLVDGYVAGAAAITTARRRFPDNFLHYHRAGHGAVTSPQSKRGYTAFVHCKMARLQGASGIHTGTMGFGKMEGESSDRAIAYMLTQDEAQGPFYRQSWGGMKACTPIISGGMNALRMPGFFENLGNANVILTAGGGAFGH…		0	14.6916	0.212921	130
TARA_056.SAMEA2620666.1000.0.22-3_9262_5	RBC_2	TARA 9262	prok	Form 2	MALDQSSRYTDLTLQEETLMANGQHILCAYRMKPKAGFGDYLETAAHFAAESSTGTNVQVSTTDDFTLGVDAMVYHVDETSEEMRIAYPLELFDRNITDGHMMIVSFLTLTIGNNQGMGDVEYAKMYDFFIPPSAIELFDGPVKGISDLWRILGRPLTDGGLIVGTIIKPKLGLRPQPFADAAYQFWLGGDFIKNDEPQGNQVFAPMKDVIPLVVDTMKRVQDETGDAKLFSANITADSHDEMIARGEYILGQFGEYADHCAFLVDGYVGGPGMVTTARRWFPDQYLHYHRAGHGAITSPQSQRGYSAYVLAKMARLQGASGIHVGTMGFGKMESEPKDRNIAYLIERQSFDGPAYHQEWGDMKPTTPIISGGMNAVRLPGFFENLGHANVINTSGGGS…		0
WP_011339170.1	RBC_3	Cereibacter sphaeroides	prok	Form 2	MDQSNRYARLDLQEADLIAGGRHVLCAYVMKPKAGYGYLETAAHFAAESSTGTNVEVSTTDDFTRGVDALVYEIDPEKEIMKIAYPVELFDRNIIDGRAMLCSFLTLTIGNNQGMGDVEYAKMHDFYVPPCYLRLFDGPSMNIADMWRVLGRDVRNGGMVVGTIIKPKLGLRPKPFADACHEFWLGGDFIKNDEPQGNQTFAPLKETIRLVADAMKRAQDETGEAKLFSANITADDHYEMVARGEYILETFGENADHVAFLVDGYVTGPAAITTARRQFPRQFLHYHRAGHGAVTSPQSMRGYTAFVLSKMARLQGASGIHTGTMGYGKMEGEAADKIMAYMLTDEAAEGPFYRQDWLGLKATTPIISGGMNALRLPGFFDNLGHSNVIQTSGGGAFGH…		1	22.5696	0.425842	2
WP_013515453.1	RBC_5	Desulfovibrio aespoeensis	prok	Form 2	MSAYDQTSRYVNFDLKEDQLIADGNHVLCAYIYKPANGYGNVEVAAHFAAESSTGTNVEVCTTDDFTKGVDALVYEVSDASNGDSLMKIAYPVELFDRNIIDGRAMLASFLTLCIGNNQGMGDVAYAKMHDFYVPRQYLELFDGPSKNIADFWRMLGRPTENGGMIAGTIVKPKLGLRPKPFADACYHFWLGGDFVKNDEPQGNQVFAPLKETITAVADAMRRAQDETGEAKIFSANITADDPREMIARGEFILNAFGENASRVAFLVDGYVAGPTAITTARRNFPNQFLHYHRAGHGAVTSPQAKRGYTAFVLSKMSRLQGASGIHTGTMGFGKMEGEMADKSMAYMIEREEAQGPYFKQKWYGMKATTPMISGGMNALRLPGFFDNLGHSNICQTSG…		0	8.72976		1
WP_021133537.1	RBC_7	Magnetospirillum fulvum	prok	Form 2	MDQSSRYANLSLTEEDLIAGGRHVLCAYRMKPKSGYGYLATAAHFAAESSTGTNVEVCTTDDFTRGVDALVYEIDETREVMKIAYPVELFDRNIIDGRAMIASFLTLTIGNNQGMSDVEYAKMHDFYVPPAFLQLFDGPACNIADMWRVLGRPQVNGGMVVGTIIKPKLGLRPQPFADACHQFWLGGDFIKNDEPQGNQVFAPLKETIRLVADAMKRAQDATGQAKLFSANITADDPAEMIARGHYILETFAENANHVAFLVDGYVAGPTAVTTCRRNFPSQFLHYHRAGHGAVTSSQSKRGYSVLVHMKMARLIGASGIHTGTMGYGKMEGDATEKAVAYMLEREVADGPFYRQFWYGMKACTPIISGGMNALRLPGFFTNLGHSNVIQTSGGGAFGH…		0
WP_014416419.1	RBC_9	Pararhodosprillum photometricum	prok	Form 2	MDQSARYVNLDLKEDALIAGGQHVLCAYIMRPKAGYGFVETAAHFAAESSTGTNVEVCTTDDFTKGVDALVYEVDEASELMKIAYPIDLFDRNITDGKAMIASFLTLTIGNNQGMGDVEYAKMHDFYVPPAYLSLFDGPSVNIGALWKVLGRPEVNGGLVVGTIIKPKLGLRPQPFAAACEAFWRGGDFIKNDEPQGNQPFAPFKETIRLVADAMARVQDETGQAKLFSANITADDPFEIIARGEYVLETFGANAGHVALLVDGYVAGPTAVTTARRRFPNTFLHYHRAGHGAVTSPQSKRGYTAFVLSKMARLQGASGIHTGTMGFGKMEGDPSDRAMAFMLEQDVAQGPYYKQAWDGMKACTPIISGGMNAIRLPGFFANLGHANVIQTSGGGCFGH…		0	18.95	2.76797	5
WP_045226995.1	RBC_13	Methylococcaceae bacterium 73a	prok	Form 2	MDQSARYADLSLKEEDLIKGGNHILVAYKMKPKTGYGYLETAAHFAAESSTGTNVEVSTTDDFTRGVDALVYHIDEATEEMRIAYPLDLFDRNITDGRMMVVSFLTLAIGNNQGMGDVEYGKMYDFWVPPRAIQLFDGPSKDISDLWRILGRPLKDGGYIAGTIIKPKLGLRPEPFAKAAYEFWLGGDFIKNDEPQGNQVFAPLKKTIPLVVDAMKRAMDETGEAKIFSANITADDHAEMLARGEYILEQFGPDADKVAFLVDGYVGGPGMITTARRWFPNQYLHYHRAGHGAVTSPQSQRGYTAYVLAKLSRLQGASGIHVGTMGYGKMEGEKDDRAIAYIIERDSYTGPAYHQEWFGMKPTTPIISGGMNALRLPGFFENLGHGNVINTAGGGSYGH…		0	12.3494	0.851684	2
AAG37859.1	RBC_14	Symbiodinium sp.	euk	Form 2	MLDQSSRYADLSLDEDTLIRNGKHVLVAYIMKPKAGYDYLATAAHFAAESSTGTNVNVCTTDDFTKSVDALVYYIDPDNEEMKIAYPTLLFDRNITDGRGMMCSFLTLAIGNNQGMGDVEYGKIYDFYLPPAFLRLYDGPSVNVEDMWRILGRGTTNGGLVVGTIIKPKLGLQPKPFGEACYSFWQGGDFIKNDEPQGNQVFCQMNECIPEVVKAMRACVKETGSSKLFSANITADDPEEMIARGKYIMSQFGPLSENCAFLVDGYVAGGTAVTCCRRNFPKQFLHYHRAGHGSVTSPQTQRGYTAFVHTKISRVIGASGIHVGTMSFGKMEGDASDKNIAYMLQDDEADGPYYRQEWQGMKETTPIISGGMNALRLPAFFENLGHSNVILTAGGGSFG…		0	13.2011		1
WP_002774391.1	RBC_18	Leptonema illini	prok	Form 2	MDQSKRYARLDLREEDLISGGRHVLTAYRMKPKQGYGYLETAAHFAAESSTGTNVEVSTTDDFTRGVDALVYWIDEANELMKIAYPIDLFDRNILDGRAMMVSFLTLAIGNNQGMGDVEYAKMLDFYFPPAYLRLFDGPTKNIADLWRVLGRPVVNGGFIQGTIIKPKLGLRAIPFAKACYEYWAAGGDFIKNDEPQGNQVFAPLQKVIPLVADAMKRAMDETGEAKLFSANITADDPAEIIARGEFILREFGEHADHVAFLIDGYLAGTTGVTTARRNFPDQFIHYHRAGHGAITSPQSKRGYTSFVLSKMARLQGASGIHTGTMGFGKMEGDPEDRILAYMLEGDSVDGPFFHQEWLGMKACTPIISGGMNALRLPAFFDNLGHANIIQTSGGGSFG…		0	18.0983	0.851684	2
ACZ28625.1	RBC_22	uncultured organism1	prok	Form 2	MDQSSRYVNLNLNEKELINAGNHVLVYYKMLPSDKYYSNPKSQNDYLAAAAHFAAESSTGTNVEVSTTDEFTKSVDAIVYDVKPAEEEMRIAYPLELFDRNIIDGRAMIVSFLTLCIGNNQGMGDIVHAKMYDFYVPPKFLALFDGPSKGIEDMWRTLGRPVKNGGFIVGTIIKPKLGLQPKPFADAAYDFWLGGDFIKNDEPQGNQVFAPMKKTIPLVVDALKKAQDKTGKAKLFSANITADDPFEIIARGEYILEQFGEYASHVAFLIDGYVGGPTAITTARRYFPNQFIHYHRAGHGAVTSPSSKRGYSAFVLSKMARLQGASGIHVGTMSFGKMEGEKDDKRIAFMIENEKAEGIVYAQEWLGMKPTTPIISGGMNALRVGGFFENMGHSNVIMT…		0
AAQ04822.2	RBC_23	Prorocentrum minimum	euk	Form 2	MDQSSRYADLSLTEEDLIKNGQHVLVAYIMKPKAGYDYLATAAHFAAESSTGTNVNVCTTDDFTKTVDALVYYIDPENEEMKIAYPTALFDRNITDGRAMMCSVLTLSIGNNQGMGDVDYGKIYDIYFPPQYLRLFDGPSCCVIDMWRILGRGTVGGGLVVGTIIKPKLGLQPKPFGQACYGFWQGGDFIKNDEPQGNQTFCQMNECIPEVVKAMRAAQEETGQGKLFSANITADDPNEMIARAKYILNQMGPMAENCAFLVDGYVAGGTAVTVARRNFPKQFLHYHRAGHGAVTSPQTQRGYTAFVHTKLSRVIGASGIHTGTMSFGKMEGDASDKNIGFMLQDDVADGPYYRQEWEGMKQTTPIISGGMNALRLPAFFENLGHSNVILTAGGGAFGH…		0	11.9236		1
WP_009453497.1	RBC_25	Leptothrix ochracea	prok	Form 2	MDQSSRYADLSLNEQDLMQGGRHILVAYKMKPKAGHGYLEAAAHFAAESSTGTNVEVSTTDDFTKGVDALVYYIDEATEDMRIAYPIDLFDRNVIDGRFMLVSFLTLAIGNNQGMGDIEHAKMIDFYMPDRVIQMFDGPSKDITDLWRILGRPVKDGGYIAGTIIKPKLGLRPEPFAKAAYQFWLGGDFIKNDEPQGNQVFCPLKKVLPLVYDSMKRAQDETGQAKLFSMNITADDHYEMLARADYALEVFGPDADKLAFLVDGYVGGPGMVTTARRQYPNQYLHYHRAGHGAVTSPSAKRGYTAFVLAKMSRLQGASGIHVGTMGYGKMEGEGDDRIIAYMIERDEAQGPVYYQKWFGMKPTTPIISGGMNALRLPGFFENLGHGNVINTAGGGAYGH…		0	12.7753	0.638763	3
WP_011801368.1	RBC_27	Polaromonas naphthalenivorans	prok	Form 2	MDQSNRYADLSLKEEDLIAGGRHILVAYKMKPKAGHGYLEAAAHFAAESSTGTNVEVSTTDEFTKGVDALVYLIDEATEEMRIAFPMDLFDRNILDGRMMIVSFLTLVIGNNQGMGDIQHAKIYDFFMPPRAIQLFDGPSKDISDMWRILGRPVKDGGYIAGTIIKPKLGLRPEPFAQAAYQFWLGGDFIKNDEPQGNQTFAPMNKVMPLVHDAMKRAMDETGEAKLFSANITADDHYEMLARGDYILRTFGPDADKVAFLVDGYVGGPGMITTARRAFPNQYLHYHRAGHGAVTSPSAKRGYDAYVLAKMSRLQGASGIHVGTMGYGKMEGTHDDRAIAYIIERDSYTGPAYHQEWYGMKPTTPIISGGMNALRLPGFFENLGHGNVINTSGGGAYGH…		0	9.58145		1
WP_019557147.1	RBC_30	Thiomicrorhabdus arctica	prok	Form 2	MDQSNRYADLSLKEEDLIKGQNHILVAYTMTPAAGYGYLEVAAHVCAESSTGTNVKVCTTDEFTEGLDAMVYEIDEANKTMKVAYPFGLFDRNNIDGKSMVVSFLTLSVGNNQAMGDVHQLQMVDFWIPETKLHLYDGPAQDISYLWKLLGRPRVDGGYIAGTIIKPKLGLRPEPFAKAAYQFWLGGDFIKNDEPQGNQTYAPMKTVIPLTVDAMKRAQDETGETKLFSANITADDYHEMTYRADYVLETFGELAPQVALLVDGYVGGPGMITTARRNYPSQYLHYHRAGHGAITSPLANRGYTAFVLAKLSRLMGASGIHVGTMGFGKMEGGNDDRHIAYMIERDECQGPVFYQKWEGMKPVTPIISGGMNALRLPGFFENLGHGNLINTSGGGAYGH…		0
WP_038250565.1	RBC_31	Zetaproteobacteria TAG-1	prok	Form 2	MDQSNRYADLSLKEEDLIAGGKHLLTAYKLKTAPGYGFLEVAAHIAAESSTGTNVEVSTTDDFTRGVDCMVYEIDETAFEDGFGLFKAAYPIELFDINITDGQYMVSQMHSLILGNNQGMGDHVGLRLMDFMVPEAMLKKFDGPNVGIKDLWKILGRPEVDGGYIAGTIIKPKLGLRPEPFAKAAYQFWLGGDFIKNDEPQGNQTFCPMKEVIPKVVDAMDRAQQETGEAKLFSANITADCYKEMIARGNYILDEFDKIGARDHVAFLVDGFVTGVHGVTTCRREFPDTFLHYHRAGHGAVTSYKSPMGMDPLCFMKLSRLMGASGIHTGTMGYGKMEGHGDERVLAYMLERDECMGHYFNQKWHGMKPTVAIISGGMNALRLPGFFENLGHGNVINTC…		0	10.859	1.70337	3
WP_058261992.1	RBC_35	Thalassobius gelatinovorus	prok	Form 2	MDQSNRYARLDLTEADLIAGGRHVLVAYHMKPKAGFGGYLETAAHFAAESSTGTNVDVSTTDDFTRGVDALVYEIDPDKELMKIAYPVDLFDRNITDGRAMICSFLTLAIGNNQGMGDVEYAKMHDFYVPPAYLRLFDGPSTTIADMWRVLGRPHVDGGFVVGTIIKPKLGLRPQPFADACYDFWLGGDFIKNDEPQGNQIFAPMKETITLVADAMKRAQDVTGRAKLFSANITADDPFEMIARAEFILETFGDNADHVAFLVDGYVTGPAAITTARRQFPRQYLHYHRAGHGAVTSPQAKRGYTAFVLSKMARMQGASGIHVGTMGFGKMEGENNDRAIAYMITEDSADGPYYHQDWHGMAPTTPIISGGMNALRMPGFFENLGHSNLVMTAGGGAFG…		0	11.7107	0.425842	2
EKD48085.1	RBC_38	gwf2-150-90	prok	Form 2/3	MQKEYINLKLNPLKGGKYMLAVFHLVPKPGEDFLSCASEVASESSTGSNLRVGTATKFSDNLNAIVYKIDKKKNLVWIAFPWKIFDRGGNVQNILTYVVGNVFGMGDLSALKALDCWFPKEMLEHYDGPATTIHDLKKYLGVKGRPVLGTIVKPKIGLKPKQFADVCYKFWKGGGDFVKFDEPQADQEFCPFKEAIDEIVKAMAKVEKETGKKKVMSINISAADFMTMQKRAEYVIKKMKKGSYAFLVDGLTAGWTAVQTARRMWPGVFLHFHRAGHGAMTRPENPIGYTVPFMTKMGRLAGASGMHTGTAGIGKMEGSAKEDVMAAHHALFAKSEGDFFDQDWYGMKPMCPIASGGLNPILLKPFADVVGTTDFITTMGGGVHSHPGGTEKGAMALVQ…		0
Q8RTI2.1	RBC_45	Magnetospirillum magnetotacticum	prok	Form 2	MDQSKRYVNLALSEADLIKGGRHVLCAYRMRPRPGHGYVETAAHFAAESSTGTNVEVCTTDDFTRGVDALVYEVDEAEGLMKIAYPVDLFDRNIIDGKAMIASFLTLTVGNNQGMSDVENAKMEDFYVPPEFLKLFDGPACNISHMWKVLGRPEVNGGMVVGTIIKPKLGLRPKPFADACHQFWLGGDFIKNDEPQGNQVFAPLKETMRLVADAMRRAQDETGVPKLLSANITADDPAEMIARGNFILETFGENASHVAFLVDGFVAGPTAVTTCRRNFPDTFLHYHRAGHGAITSRQSKRGYTVLVHMKMARLLGASGIHTGTMGYGKMEGAPDEKMVAYMLERQIAEGPYYRQDWGGMASCTPIISGGMSALRLPGFFDNLGHSNVIQTSGGGAFGH…		0	12.1365	4.25842	3
WP_042462841.1	RBC_47	Rhodovulum sulfidophilum	prok	Form 2	MDQSNRYARLDLDEKALIAGGRHVLCAYTMTPKGDGDYLATAAHFAAESSTGTNVEVHTTDDFTKGVDALVYEIDPENGVTKIAYPVELFDRNIIDGRAMLASFLTLTIGNNQGMGDVAHAKMRDFYVPPAYLRLFDGPAMNIADMWRVLGRSVTDGGMVVGTIIKPKLGLRPQPFADACYEFWLGGDFIKNDEPQGNQVFAPLKETIRLVSDAMKRAQDKTGEAKLFSANITADDHYEMLARGEYILETFGENADHVAFLVDGYVAGPAAITTARRAFPHQFLHYHRAGHGAITSPESQRGYTAFVLSKMSRLQGASGIHTGTMGFGKMEGDPSDKIMAFMLTEDVAEGPFYRQEWLGMKPTTPIISGGMNALRLPGFFDNLGHSNVIQTSGGGAFGH…		1	8.72976		1
P50922.1	RBC_48	Rhodobacter capsulatus	prok	Form 2	MDQSNRYARLDLKEADLIAGGRHVLCAYIMKPKAGYGYLETAAHFAAESSTGTNVEVSTTDDFTRGVDALVYEIDPEKEIMKIAYPVELFDRNIIDGGAMLCSFLTLTIGNNQGMGDVEYAKMHDFYVPPCYLRLFDGPSMNIADMWRVLGRPVVDGGMVVGTIIKPKLGLRPKPFADACYEFWLGGDFIKNDEPQGNQTFAPLKETIRLVADAMKRAQDETGEAKLFSANITADDHYEMVARGEYILETFGENADHVAFLVDGYVTGPAAITTARRSFPRQFLHYHRAGHGAVTSPQSMRGYTAFVLSKMSRLQGASGIHTGTMGYGKMEGDASDKIMAYMLNDEAAQGPFYHQDWLGMKATTPIISGGMNALRLPGFFDNLGHSNVIQTSGGGAFGH…		1
KJS34037.1	RBC_49	Rhodospirillaceae bacterium BRHc57	prok	Form 2	MDQSNRYANLSLREEDLIAGGKHVLCAYIMKPKAGYGYLESAAHFAAESSTGTNVEVCTTDDFTRGVDALVYEIDEANELMKIAYPVDLFDRNIIDGRAMLASFLTLAIGNNQGMGDIEYAKIHDVYFPPCYLRLFDGPAMNIVDMWRVLERPLVDGGMVVGTIIKPKLGLRPEPFAAACYQFWLGGDFIKNDEPQGNQVFAPLRTIMPMIADSMRRAQDETGQAKLFSANITADDPAEMYARGEFILETFGEFADHVAFLVDGYVAGPTAVTACRRRFPQQFLHYHRAGHGAVTSPQSKRGYTAFVHCKMSRLSGASGIHTGTMGYGKMEGDADDKAIAYMLEQDDAQGPYFRQTWQGMKATTPIISGGMNALRLPGFFDNLGHSNVIQTSGGGAFGH…		0	13.8399		1
WP_052580230.1	RBC_50	Unknown organizm	prok	Form 2	MDQSSRYANLALTEEALIEGGRHVLCAYTMKPKAGYGDYLSTAAHFAAESSTGTNVEVCTTDDFTKGVDALVYEIDEAKELMKIAYPVELFDRNIIDGRAMIASFLTLTIGNNQGMGDVEYAKMHDFYVPPAYLRLFDGPMMNIQDMWRVLDRPVVNGGMVVGTIIKPKLGLRPQPFADACHQFWLGGDFIKNDEPQGNQVFAPLKDTMKAVADAMRRAQDETGEAKLFSANITADDPAEMIARGEFILETFAENADHVAFLVDGYVAGPTSVTTARRNFPHQFLHFHRAGHGAVTSPQSQRGYTSFVHCKMTRLQGASGMHTGTMGYGKMEGDAADKAIAFMLEQDSADGPYFHQEWLGMKSTTPIISGGMNALRLPGFFDNLGHSNVIQTSGGGAFG…		0	24.273	1.06461	4
Q59462.3	RBC_51	Hydrogenovibrio marinus	prok	Form 2	MDQSNRYADLTLTEEKLVADGNHLLVAYRLKPAAGYGFLEVAAHVAAESSTGTNVEVSTTDDFTRGVDALVYEIDEAAFGDKGGLMKIAYPVDLFDPNLIDGHYNVSHMWSLILGNNQGMGDHEGLRMLDFLVPEKMVKRFDGPATDISDLWKVLGRPEVDGGYIAGTIIKPKLGLRPEPFAKACYDFWLGGDFIKNDEPQANQNFCPMEVVIPKVAEAMDRAQQATGQAKLFSANVTADFHEEMIKRGEYVLGEFAKYGNEKHVAFLVDGFVTGPAGVTTSRRAFPDTYLHFHRAGHGAVTSYKSPMGMDPLCYMKLARLMGASGIHTGTMGYGKMEGHNDERVLAYMLERDECQGPYFYQKWYGMKPTTPIISGGMDALRLPGFFENLGHGNVINTC…		1
ADJ38508.1	RBC_54	Chromera velia	euk	Form 2	MFTDKQLRAVLFIGLLAIARAHDMGFQNVAFSRGTLLRNSRKAVQSLDSGVQSNCVRICGERCVRMGLDQSNRYAKLDLDEETLIKEQQHVLVAYKMRPKYPIAVDYVSTAAHFAAESSTGTNVNVCTTDDHTMSVDAVVYEVDEDEELMKIAYPVKLFDRNITDGRAMVCSILTLVIGNNQGMGDVEYGKIHDIFIPPNFLRLFDGPAVDIRHMWRVLGRETDDYDPIVGKTEWNGGFVVGTIIKPKLGLRPKEFAEAAYQFRLGGDFLKNDEPQGNQTFCPMRTVIPIVVEAMKRAMAETGRRVFFSANITADDPDEMIARGKYVLGQFDHLAEQVSLLVDGYVAGPTAVTTSRRNFPRQYLHYHRAGHGAVTSPQTQRGYTALVLSKISRMLGASG…		0	18.5241		1
WP_008027438.1	RBC_60	Rhodobacter sp. SW2	prok	Form 2	MDQSDRYANLGLKEADLMAGGRHVLVAYIMKPKAGFGGFLETAAHFAAESSTGTNVEVSTTDDFTRGVDALVYEINEATGLMKIAYPVELFDHNITDGRAMICSFLTLTIGNNQGMGDVEYAKMHDFWVPPVYLNAFDGPSTTIADLWRVLGRPHVNGGFIVGTIIKPKLGLRPKPFADACYDFWLGGDFIKNDEPQGNQIFAPMRETVKLVSDAMKRAQDKTGMAKLFSFNITADDHYEMVARGEYILEVFGENARHVAFLVDGYVTGPAAITTARRRFPDQYLHYHRAGHGAVTSPQSMRGYTAFVLSKMARLQGASGIHTGTMSFGKMEGEASDKLMAFMITDDVAMGPYFKQEWNGMNPTTPIISGGMNALRMPGFFKNLGHSNLILTAGGGAFG…		0	16.182	1.06461	2
WP_011160173.1	RBC_63	Rhodopseudomonas palustris CGA009	prok	Form 2	MDQSNRYANLNLKESELIAGGRHVLCAYIMKPKAGFGNFIQTAAHFAAESSTGTNVEVSTTDDFTRGVDALVYEVDEANSLMKIAYPIELFDRNVIDGRAMIASFLTLTIGNNQGMGDVEYAKMYDFYVPPAYLKLFDGPSTTIKDLWRVLGRPVINGGFIVGTIIKPKLGLRPQPFANACYDFWLGGDFIKNDEPQGNQVFAPFKDTVRAVADAMRRAQDKTGEAKLFSFNITADDHYEMLARGEFILETFADNADHIAFLVDGYVAGPAAVTTARRAFPKQYLHYHRAGHGAVTSPQSKRGYTAFVLSKMARLQGASGIHTGTMGFGKMEGEAADRAIAYMITEDAADGPYFHQEWLGMNPTTPIISGGMNALRMPGFFDNLGHSNLIMTAGGGAFG…		1	16.182	0	2
WP_011473338.1	RBC_67	Rhodopseudomonas palustris BisB18	prok	Form 2	MDQSNRYANLNLTEKDLIAGGRHVLCAYIMKPKAGFGNFLQTAAHFAAESSTGTNVEVSTTDDFTRGVDALVYEIDEAKQLMKIAYPIDLFDRNIIDGRAMIASFLTLTIGNNQGMGDVEYAKMYDFYVPPAYLKLFDGPSTTIKDLWRVLGRPVVDGGFIVGTIIKPKLGLRPQPFANACYDFWLGGDFIKNDEPQGNQVFAPFKETVRLVNDAMRRAQDKTGQPKLFSFNITADDHHEMVARGEYILETFADNADHIAFLVDGYVAGPAAVTTARRRFPKQYLHYHRAGHGAVTSPQAKRGYTAFVLSKMARLQGASGIHTGTMGFGKMEGEAADRAMAYMITEDSADGPYFHQEWLGMNPTTPIISGGMNALRMPGFFKNLGHSNLIMTAGGGAFG…		1	18.5241		1
WP_028486931.1	RBC_72	Thiomicrospira chilensis	prok	Form 2	MDQSNRYADLSLKEEDLVAGQNHILVAYTMEPAAGYGYLEVAAHIAAESSTGTNVEVCTTDDFTKGVDALVYDIDEANGIMKVAYPFDLFDRNGIDGKTMLVSFLTLAIGNNQGMGDVKNLQMFDFWVPETKLHLFDGPAVDITNMWKMLGRDKDNGGYIAGTIIKPKLGLRPEPFADAAYQFWLGGDFIKNDEPQGNQVFCPMKEVIPKVVDAMRRAQDETGEAKLFSANITADDHHEMCYRADYILETFGPDAPQVAFLVDGYVGGPGMITTARRNYPGQYLHYHRAGHGAITSPSAKRGYTAFVLAKISRLQGASGIHVGTMGYGKMEGGADDRNIAYMIERDEAQGPAFFQKWNGMKPTTPIISGGMNALRLPGFFENLGHGNIINTSGGGSYGH…		0
WP_069958099.1	RBC_76	Magnetovibiro blakemorei	prok	Form 2	MDQSNRYADLSLKEDDLIKGGNHVLVAYLMKPKTGYGYLEAAAHFSAESSTGTNVEVSTTDDFTKGVDALVYEIDEAKEIMKIAYPVDLFDRNITDGRAMIVSFLTLAIGNNQGMGDIAYAKMLDFYVPQKYLRLFDGPSKDISDLWRILGRPVVNGGYIAGTIIKPKLGLRPKPFAEAAYQFWLGGDFIKNDEPQGNQVFSPMRETIPLVYDSMKRAMDETGEAKLFSANITADDHYEMMARGEFILNTFGPDADKVAFLVDGYVGGPGMVTTARRHFANQYLHYHRAGHGAVTSPSAKRGYTAFVLAKMSRLQGASGIHVGTMGYGKMEGDATDKNIAYMIERDSADGPFYHQEWYGMKPTTPIISGGMNALRLPGFFENLGHANLINTSGGGSYGH…		0	18.3112	1.27753	3
WP_028708174.1	RBC_81	Propionicicella superfundia	prok	Form 2	MDQSNRYADLSLDEAELIRGGNHILCAYKLKPKAGTGFLEAAAHFAAESSTGTNVEVSTTDDFTKGVDALVYHIDEATEEVRIAYPLELFDRNIIDGRMMLVSFLTLTIGNNQGMGDIDHAKMYDFYVPRRAIELFDGPAVNIGELWRILGRPVVDGGYIAGTIIKPKLGLRPEPFAQAAYDFWLGGDFIKNDEPQGNQVFAPLRKTIPLVYDAMKRAMDETGEAKLFSANITADDHAEMIARGEFILQAFGPDADKVAFLVDGFVGGPGMVTTVRRYFPRQFLHFHRAGHGMVTSPSSKRGYTAYVLAKMSRLQGASGIHVGTMGYGKMEGAKDDRNIAYIIEREEYQGPAYFQKWYGMKQTTPIVSGGMNALRLPGFFSNLGHANVINTAGGGSYGH…		0	18.95	3.83258	3
WP_058555948.1	RBC_82	Thiohalocapsa sp. ML1	prok	Form 2	MALDQSARYADLSLREEDLIAGGNHILCAYRMQPKAGYGYLEAAAHFAAESSTGTNVEVCTTDEFTKGVDALVYRADEATGDMRIAYPLDLFDRNMIDGRMMLVSFLTLTIGNNQGMGDIENAQMIDFYMPPRALQLFDGPATDISKLWRILGRPVADGGYIAGTIIKPKLGLRPEPFAAAAYAFWLGGDFIKNDEPQGNQVFAPTKQVMPLVADAMKRAQDETGEAKLFSANITADDHYEMCARADFILETFGPDADKVAFLVDGFVGGPGMITTARRQYPDQYLHYHRAGHGMITSPSSKRGYTAFVLSKMARLQGASGIHVGTMGYGKMEGDADDRVIAYMVERDSADGPVYHQEWLGMRPTTPIISGGMNALRLVGFFENLGHGNIINTAGGGSY…		0
WP_014028655.1	RBC_87	Acidothiobacillus ferrivorans	prok	Form 2	MDQSNRYADLSLRENDLISNGKHILVAYKMKPKAGHGYLEAAAHFAAESSTGTNVEVSTTDDFTKGVDALVYHIDEAADDMRIAYPLELFDRNVTDGRMMIVSFLTLVIGNNQGMGDIEHGQMIDFFMPPRAIQLFDGPAKDISDLWRILGRPVQNGGYIAGTIIKPKLGLRPEPFAAAAYQFWLGGDFIKNDEPQGNQVFAPVKKTIPLVYDAMKRAMDETGAAKLFSMNITADDHYEMCARADFALETFGPDADKLAFLVDGFVGGPGMITTARRQYPGQYLHYHRAGHGMITSPSANRGYTAFVLAKMARLQGASGIHVGTMGYGKMEGGADDRNIAYMIERDSCDGPVYHQEWYGMKPTTPIISGGMNALRLPGFFENLGHGNVINTAGGGAYGH…		0	10.0073	1.06461	2
WP_004872227.1	RBC_89	Acidothiobacillus caldus	prok	Form 2	MDQSSRYADLSLKEEDLIKEGNHILVAYKMQPKAGHGYLEAAAHFAAESSTGTNVEVSTTDDFTKGVDALVYFIDEAREDMRIAYPLELFDRNVTDGRMMIVSFLTLAIGNNQGMGDIAHAKMIDFWLPPRAIQLFDGPAKDISDLWRILGRPIQDGGYIAGTIIKPKLGLRPEPFAEAAYQFWLGGDFIKNDEPQGNQVFAPLKKTIPLVADAMKRAMDETGQAKLFSANITADDHYEMCARADFILETFGPDADKVAFLVDGFVGGPGMITTARRQYPAQYLHYHRAGHGMITSPSAKRGYTAFVLAKIARLQGASGIHVGTMGYGKMEGENDDRIIAYMIERDECQGPVYYQKWYGMKPTTPIISGGMNALRLPGFFENLGHGNVINTAGGGSYGH…		1	20.2275	5.74887	4
WP_028995230.1	RBC_96	Azonexus hydrophilus	prok	Form 2	MDQSNRYADLSLKEDDLIAGGQHILCAYKMKPKAGYGYLEAAAHFAAESSTGTNVEVCTTDEFTKGVDALVYHIDEATEEMRIAYPIDLFDRNVIDGRMMIVSFLTLTIGNNQGMGDIEHAKMYDFYVPRRAIELFDGPSVDISNLWRILGRPMQDGGYIAGTIIKPKLGLRPEPFAAAAYQFWLGGDFIKNDEPQGNQVFCPMKQVIPLVRDAMKRAMDETGQAKIFSANITADDHGEMIARGEYILEAFGPDADKVAFLVDGYVGGPGMVTTARRYFSRQYLHYHRAGHGAVTSPSSKRGYTAYVLAKMSRLQGASGIHVGTMGYGKMEGDKDDRAIAYIIERDSYTGPAYHQEWYGMKPTTPIISGGMNALRLPGFFENLGHGNVINTAGGGSYGH…		0	17.0337	0.212921	2
cg1_0.2_scaffold_107_c_58	RBCSeed_2	Candidatus Micrarchaeota archaeon CG1_02_51_15	prok	Form 2/3	MHLATGDARQFLKTLNDKQKAYVDFGLKNPRNGEYMLTAFRLVPGRGLNFLQAAAEIAAESSTGTNFKVQTETAFSREMNALVYQADSKRNLVWIAYPWRLFDRRGNVQNILTYLVGNVLGMKEVDGLKLLDVWFPPAMLEQYDGPSYTLDDMRKYLKVYNRPILGTIVKPKMGLTSAEYAEVCYDFWVGGGDFVKNDEPQADQDFCPYYKMVKHVKQAMDKAIKKTGKKKVHSFNVSAADCDTMITRCEMIRNAGFEPGSYAFLIDGIMAGWTAVQTLRRRYPDVFIHFHRAGHGAFTRPENPFGFSVLVLSKFARLAGASGIHTGTAGVGKMKGTPEEDVVAAHNILHFKDKGHLFEQEWNLIPENDKNAIELVHLDLAHHVILEDDSWRGMKKCCP…		0
cg1_0.2_scaffold_4987_c_3	RBCSeed_3	Zetaproteobacteria_53_45	prok	Form 2	MDQSNRYADLSLNEADLIAGGKHLLVAYKLIPAKGYGFLEVAAHIAAESSTGTNVEVSTTDDFTRGVDALVYDIDETAFGDNGVTGGGLMKVAYPVELFDPNLIDGNYNVSHMWSLILGNNQGMGDHVGLRMLDFMVPECMIRKFDGPSTGIADLWKVLGRPEVDGGYISGTIIKPKLGLRPEPFAKACLDFWLGGDFIKNDEPQANQPFCPMKVVIPKVAEAMDRAQQETGNAKLFSANATADFHGECIARGEYILSEFAKYGNESHVAFLIDGFVTGPAGVTTARRAFPDTFLHFHRAGHGAVTSYKSPMGMDPLCYMKLARLQGASGIHTGTMGYGKMEGHGKETVLAYMIERDECMGHYFNQKWYGMKPTAPIISGGMNALRLPGFFENLGHGNV…		0	28.1056	5.32303	4
KYC44365.1	RBCSeed_5	Arc I group archaeon	prok	Form 2/3	MEKINETQLIKTLNIHQKGYVNFDLPNPKNGEYLLAVFHLISGGKLNILQAAAEVAAESSTGTNFNVNTETPFSKEMNAVVYQIDLDQNLVWIAYPWRLFDRGGNVQNILTYIVGNVLGMKEVSALKLLDVWFPPAMLEQYDGPSYTLDDMRKYLNVYDRPILGTIIKPKMGLTSAEYAEAAYDFWVGGGDFVKNDEPQANQDFCPYDKMVRNVKAAMDKAVKETGNKKVHSFNVSAADFDTMIERCELIRNAGFEPGSYAFLIDGITAGWMAVQTLRRKYPDVFIHFHRAGHGSFTRPENPIGFSVLVLSKFARLAGASGIHTGTAGVGKMQGSPEEDVVAAQNILRFKDKGHFFEQEWSKIFEGDKDAITIAQADTARHVILEDDSWRGVKKCCPII…		0
OGS72457.1	RBCSeed_6	Gallionellales bacterium	prok	Form 2	MDQSNRYSDLSLKEEDLIKGGNHVLCAYIMKPKAGYGFLEVAAHVAAESSTGTNVEVSTTDEFTKGVDALVYEINEETGLVKIAYPVPLFDINIIDGRAMIASFLTLTIGNNQGMGDCEYLKMHDFYLPPKYLRLFDGPTVNIVDMWRALGRPVVDGGYIAGTIIKPKLGLRPEPFAKAAYQFWLGGDFIKNDEPQGNQPFCPLKKVIPLVVDAMNRAQDETGEAKMFSANITADDPAEMIARAEFILDAFGFNAPRVAFLVDGYVAGPTAVTVARRNFPAQFLHFHRAGHGAVTSPQSKRGYTAFVHCKMTRLIGASGMHVGTMGYGKMEGESSDKLISFMLDDDVAQGPYFKQEWQGMKATSSIISGGMNALRLPGFFANLGHGNVINTAGGGAYGH…		0	24.6988	2.12921	2
OIO40810.1	RBCSeed_7	Candidatus Pacearchaeota archaeon	prok	Form 2/3	MVIKRVEKNVEKAYSLNSHQVSYINLNFKEFRNGEYMLAVFHMVPEKGLNILQAACEIAAESSTGTNFLVQTETSFSKKMNALVYQFDEKRNLVWIAYPWRLFDRGGNIQNILTYVVGNVLGMKQVSALKLIDIWFPSAMLEQYDGPSYTLDDMKKYLGIKNRPVLGTIIKPKMGLTSAEYAEVCYEFWTGGGDFVKNDEPQANQDFCPYDKMVKHVKEAMDKAVKVTGKKKVHSFNVSASDFDTMIKRCEMIREAGFEPGSYAFLIDGITAGWMAVQTLRRRYPDVFIHFHRAAHGAFTRPENPIGFSVLVLSKFARLAGASGIHTGTAGVGKMKGSPEEDITAADGILKLLAKGHFFNQSWSKIQANGKEILKMVQEDSIHHLILEDDSWRGIKKCA…		0
OIP81853.1	RBCSeed_8	Candidatus Peregrinibacteria bacterium	prok	Form 2/3	MQEEYLNFDLDPYKDGKYMLTVFRMEPSDGEDFVGEATEVAAESSTGSNLRVSTATAFSDDLDAIVYKVDEEKKLVWMACPWRIFDRGGNVQNILTYVIGNVFGMSTLKGLKALDCWFPKEMLEHYDGPATTIQDLKAYLGIKDRPVLGTIVKPKIGLKPDEFAEVCYQFWSGGGDFVKFDEPQADQDFCPMKEVVDAIRKAMDRAEEVTGDKKVMSFNISSADFATMKERAEYIKSVMKPGSYAFLVDGITAGWSAVQTARREWPEVFLHFHRAGHGALTRPENAFGCSVPFMTKFGRLAGASAMHTGTAGIGKMAGTIDEDITAAHQALFPKSEGDFFEQDWYGMKGMCPIASGGLNPVLLKPFADAVGTTDFITTMGGGVHSHPGGTAKGATALRQ…		0	7.87808	1.70337	7
OJX79267.1	RBCSeed_9	Magnetospirillum sp.	prok	Form 2	MDQSKRYCNLALKEADLMSQGKHVLCAYIIKPKQGFEPIATAAHFAAESSTGTNVDVCTTDDFTRGVDALVYEMTEQANGEWLMKIAYPNDLFDRNVSDGRAMIVSFLTLTIGNNQGMSDVEYAKMHDFWVPPYMMNLFDGPAMNIADMWRVLGRPQVDGGMVVGTIIKPKLGLRPKPFADACHQFWLGGDFIKNDEPQGNQVFAPMREVIPLVADAMRRAQDETGEAKLFSANITADDPFEMIKRGEMILEMFAENASHVAFLVDGYVGGPTAITLARRYFPGQFLHYHRAGHGAVTSKQSKRGYSVLTHMKMSRLQGASGIHTGTMGYGKMEGEKDEKMVAYMLERDVAEGLYYTQDWQGMKATTPIISGGMNALRLPGFFDNLGHSNVIQTSGGGA…		1	13.8399		1
WP_076400097.1	RBCSeed_10	Insolitispirillum peregrinum	prok	Form 2	MDQSSRYANLSLRESDLIAGGRHVLCAYHLKPKAGHGYLSAAAHFAAESSTGTNVEVCTTDDFTRAVDALVYQIDEARELVKIAFPLDLFDRNITDGKAMVSSFLTLAVGNNQGMGDIEYAKLQDFYIPPAYLALFDGPALNIAHMWTVLGRPRQNGGMVVGTIVKPKLGLRPQPFADACYQFWLGGDFIKNDEPQGNQTFAPFRETHCAVADALRRAQDKTGEPKLFSANITADDPFEMLARGEYVLKTFGENADHVAFLVDGFVAGPTAVSLVRRQFPGTFLHYHRAGHGAITSPQSKRGYTAFCHLKLSRLQGASGIHTGTMGFGKMEGERTDRMIAYMLEQQAADGPYFHQPWGGMLSTTPIVSGGMNALRLPAFFSNLGHANVIQTSGGGVFGH…		0	10.4331	0	3
SBW00154.1	RBCSeed_11	uncultured alpha proteobacterium	prok	Form 2	MDQSNRYAALELDEPALIARGRHVLAVYAMQPKRGTYLAAAAHFAAESSTGTNVEVCTTDDFTRGIDALVYHADADAGLMRIAFPLALFDRNVTDGKAMVASVLTLLAGNNQGMDDIAHAKLLDFYAPPDFLKAFDGPAANIETLRRVLGRGTGPILGTIIKPKLGLRPQPFAKACHDFWLGGDFIKNDEPQGNQVFAPMKETMRAVADAMARAQDETGAAKLFSANVTADDPAEILARCELILDAFGENADHVAFLVDGFVAGPTAVATVRRNHPDHFLHYHRAGHGAITSRQSRRGYTSLVLAKLARMMGASGFHTGGMGFGKMEGRPEDRAVADMLDHDLAAGPAFLQPWHGMKAATPIVSGGMNALRLPGFFDNLTHANVILTAGGGTFGHLDGA…		0	2.9809	0.212921	2
ACZ28630.1	RBCSeed_12	uncultured organism	prok	Form 2	MLDQTSRYSDLNLKEEELIASGNYVLTAYKMRPKPGFFDFIGTAAHFCAESSTGTNVQVVTTDDFTKNLDSICYFVDEEKELMKIAYPIDLFDRNITDGRAMVVSMMTLIVGNNQGMGDVEYAKLLDFYVPPKFLRLFDGPSMNIQDMWRILERDLENGGMVVGTIIKPKLGLRSKPFADACYQFWLGGDFIKNDEPQGNQLYAPMREITPLVADAMKRAMDDTGQAKIFSANITADDPFEMIARGEYILETFGEHAENVAFLVDGYVGGCGMVTLARRYFPNQFLHYHRAGHGAITSEESNRGYTALAHMKWARMSGASGIHVGTMGYGKMEGYASDKVNALMLVDDDVEGDHFHQNWGKMKSCTPIISGGMNALRLPGFFDNLGHCNVIQTSGGGAL…		0
EKD25149.1	RBCSeed_13	uncultured bacterium (gcode 4)	prok	Form 2/3	MDIKELRATLNSHQAAYVNLDLPNPQNGEYMLCAFHLVPGEGLNFLQAACEVSAESSTGTNFLVRTETPFSREMNSLVYKIDLERNLVWIAYPRRLFDRGGNVQNILTYIVGNVLWMKQINALKLLDVRFPSSMLEQYDGPSYTLDDMRKYLDVYERPILGTIIKPKMGLTSAEYAEVAYDFRVGGGDFVKNDEPQANQDFCPYDKMVKHIAEAMAKAVKETGHKKVHSFNVSAADYDTMISRCEMIKNSWMEAGSYAFLIDGTTAGWMAVQTLRRKYPDVFIHFHRAGHGAFTRPENPIGFTVLVLSKFARLAGASGIHTGTAGVGKMAGSPEEDITAAHNILNLVAEGHIFHQSRGTIPETDDDFIRDIQEDIAHHTVLQDDSRRAVKKCCPIISGG…		0
WP_013037391.1	RBCSeed_14	Methanohalophilus mahii	prok	Form 2/3	MSSKIEELVQSLNPKQQGYVNLELPDPTNGEYLLTVFRLVPGGEMNMLQAAAEIAAESSTGTNFRVNTETKFSKVMNALVYQMDLERELVWIAYPWRLFDRGGNVQNILTYIVGNVLGMKEISALKLLDVWFPPSMLEQYDGPGFTVDDMRSYLGVYDRPILGTIVKPKMGLTSAEYAEVCYDFWAGGGDFVKNDEPQANQDFCPYDKMVKHVKEAMDKAVKETGKKKVHSFNVSAPDFDTMIERCEMIRNAGFEPGSYAFLIDGITAGWMAVQTIRRRYPDVFLHFHRAAHGAFTRPENPIGFSVLVLSKFARLAGASGIHTGTAGVGKMKGTPEEDVVAAHGIQYLSSHGHFFDQSWAKIMETDKDAIELVNEDIAHHVILEKDSWRGMKKCCPIVS…		0
WP_013720421.1	RBCSeed_15	Methanothrix soehngenii	prok	Form 2/3	MIQEELSKTLNPKQVQYMRMDLPDPRNGEYLLAVFHLIPSGELNIMQAAAEVAAESSTGTNFAVKTETPFSRVMNALVYKVDIEKNLVWIAYPWRLFDRNGNVQNIMTYIAGNALGMKEIKALKLLDIWFPPSMLEQYDGPSYTLDDMRTYLNVHDRPILGTIIKPKMGLTSSEYAEVCYDFWVGGGDFVKNDEPQADQDFCPYDKMVKYVKMAMDKAVKETGKKKVHSFNVSSADFDTMIERCEMIREAGFEPGSYAFLIDGITAGWMAVQTLRRRYPDVFLHFHRAGHGGFTRPENPIGFSVLVLSKFARLAGASGIHTGTAGVGKMAGSPEEDVTAARNILKVEGKGHFFTQNWGRIPPQDDDAIKMVEMDDAHHVVLEDDSWRGLKKCCPIISGG…		0				1
WP_018289723.1	RBCSeed_16	Verrucomicrobium sp. 3C	prok	Form 2	MAYDQSHRYSNLKLEEARLIAEGNHVLCTYRLQPKPGHGFLATAAHVAAESSTGTNVEVSTTDDFTRGVDALVYAIDEHALGEDGGLIKLAYPLELFDRNITDGRMMLSQFTSLIIGNNQGMADFTSLRLLDVYLPPKALLLFDGPALNISHLWRVLGRDPVDGGFVVGTIIKPKLGLRPKPFADAAYDFWMGGDFIKNDEPQGNQPFCPMREVVPLLADSMRRAQDKTGEAKLFSFNITADDPREIIARGEYILQAFGNDANHVAFLVDGFVAGPSGVATVRRHFPNVFLHYHRAGHGAITSGVNPRGYTTFVHIKLSRLLGASGIHVGTMSYGKMEGGKDDRAIAYMIERDSADGPYYHQEWHGMRATTPIISGGMNAVRAPGFFENLGHGNLIMTA…		0	2.76797	1.27753	2
AGW32477.1	RBCSeed_17	Prorocentrum donghaiense	euk	Form 2	MVSVSPSFKKGYVIGVSGTILSYLVDQGAAFLTAPTAATPPQTSVEASSSSLPIQRESLRSSGVEPALPSLTSPLLAMGAVAGLAVTGLGERKRRKLKGAFVRGKNSALPLFRSLRNVNVVNQALDQSSRYADLSLQEEDLLKDGKHVLVAYIMKPKAGYDYLATAAHFAAESSTGTNVNVCTTDDFTKTVDALVYYIDPEAEEMKIAYPTALFDRNITDGRAMMCSVLTLTIGNNQGMGDVEYGKIYDIYFPPEYLRLFDGPACSVIDMWRILGRGTSDGGLVVGTIIKPKLGLQPKPFGEACYAFWQGGDFIKNDEPQ		0
AHB41464.1	RBCSeed_18	candidate division SR1 bacterium	prok	Form 2/3	MNLQELIASLNPHQAAYINMDLKDPRNGDYMLAAFHLIPGGKLNILQAACEAAAESSTGTNFLVQTETAYSKMLNALVYKIDLEKNLVWIAYPWRLFDRGGNVQNILTYIAGNVFGMKEVAAFKLLDVRFPAAMLEQYDGPSYTLDDMRAYLNVYDRPILGTIVKPKMGLTSAEYAEVAYDFRVGGGDFVKNDEPQADQDFCPYDKMVAHIKEAMDKAVKETGKKKVHSFNVSASDYDTMIKRCELIVNSGMEKGSYAFLIDGTTAGWMAVQTLRRKYPDVFIHFHRAGHGAFTRPENPIGYTVLVLSKFARLAGASGIHTGTAGVGKMAGTPEEDVTAAHSIFGLDAPGHIFQQSWGTIPENDVDWLQKVQEDHHQHLTKEDDTWRNLKKCCPIISGG…		0
WP_027191928.1	RBCSeed_19	Desulfovibrio putealis	prok	Form 2	MNQAKRYVDLSLAEEGLVSQGEHVLCAYSMKPQTGFDSIEVAAHFAAESSTGTNVEVCTTDDFTRGMDALVYEVGPADANGAHVMKIAYPLGLFDRNIIDGRAMMVSFLTLCVGNNQGMGDVEYAKLLDFYVPPSYLRLFDGPAMNIVDFWRILDRPIENGGMIVGTIIKPKLGLRPEPFAEACYQFWLGGDFVKNDEPQGNQVFAPMRETIPAVADAMRRAQEKTGQAKIFSANITADDPHEIIARGELVLKAFGENADRVAFLVDGYVGGPSAVTTVRRHFANQFLHYHRAGHGAITSPQSKRGYTAFVLSKMARLQGASGIHTGTMGFGKMEGDPADKIMAYMLEQEEAQGPFFRQRWYGMKPTTPMISGGMNALRLPGFFDNLGHANFCQTSGGG…		0
WP_029933650.1	RBCSeed_20	Thiomicrospira pelophila	prok	Form 2	MDQSNRYADLSLKEEDLIAGQNHILVAYNMQQVAGYGYLEVAAHIAAESSTGTNVEVCTTDDFTKALDALVYEIDEANHVIKIAYPFDLFDRNGTDGKTMLVSFLTLAIGNNQGMGDVKNLQMVDFWVPETKLHLFDGPAKDISDMWRVLGRDYKNGGYIAGTIIKPKLGLRPEPFAAAAYQFWLGGDFIKNDEPQGNQVFAPMKKVMPLVVDAMKRAQDETGQAKLFSANITADDHYEMLYRADYILEAFGEFAQNVAFLVDGYVGGPGMITTARRNYPSQYLHYHRAGHGAITSPSANRGYTAFVLSKISRLQGASGIHVGTMGFGKMEGGNEDKNIAYMIERDECQGPFFYQKWNGMKPTTPIISGGMNALRLPGFFKNLGHGNIINTSGGGSYGH…		0	7.23932		1
KHD09267.1	RBCSeed_21	Candidatus Thiomargarita nelsonii	prok	Form 2	MALDQSNRYADLSLKEEDLIKGGNHVLCAYLMKPKEGFFDYLGTAAHFAAESSTGTNVEVCTTDDFTKGVDALVYEIDEEKELMKIAYPVDLFDRNMKDGRAMIVSFLTLAIGNNQGMGDIEYGKMLDFYVPPKYLRLFDGPNKNIVDMWRVLGRPLENGGMVVGTIIKPKLGLRPEPFAKACYQFWLGGDFIKNDEPQGNQVFAPTRKIIPLIVDAMKRAQDETGEAKIFSANITADDPFEMIHRGEYILEEFGEFGDHVAFLVDGYVGGPTAITTCRRYFPNQFLHYHRAGHGAVTSQQSQRGYSVLVHMKMARMQGASGIHTGTMGYGKMEGDATEKNLAYNLERDSADGLYYHQEWAGMKATTPIISGGMNALRLPGFFDNLGHCNVIQTSGGGA…		0	11.9236		1
WP_038036007.1	RBCSeed_22	Thermopetrobacter sp. TC1	prok	Form 2	MDQSNRYADLSLKEEDLIEGGRHVLAAYRMKPMPGYDYLATAAHVAAESSTGTNVEVVTTDDFTRSVDALVYEIDEEKELMKIAYPIELFDRNVKDGRAMVVSMMTLMVGNNQGMGDVEYLKLLDFYVPHALMKLFDGPSKNIVDMWRVLGRDLDNGGMVVGTIIKPKLGLRPKPFADACYQFWLGGDFIKNDEPQGNQVFAPLKEIIPLIADAMRRAQDETGQAKLFSANITADDPFEMIRRGEFILEAFGENADHVAFLVDGFVGGPTAVTLARRYFPNQFLHYHRAGHGMVTSERSNRGYSMLCHMKWARMLGASGIHTGTMGFGKMEGKPEDKKVAYMLTEDEADGIFFRQPWWKMKATTPIISGGMNALRLPGFFENLGHANIIQTSGGGALGH…		0	12.3494		1
Q41407.1	RBCSeed_23	Symbiodinium sp.	euk	Form 2	LEQSSRYADLTLDEAGSLRNGEHVLVAYIMKPKMGYDYLATAAHFAAESCTGARSTDDAKESANAVVYYIDADSQEMRIAYPTVLFDSNLTDGRDMVRSFLTLAIGNTQGMEDVEFGKIYDFYLPPSFLRLQESPSVNTMWRILDKGASNGGLAAGAMKPKLGMQPKPFRAASYALWQGGAYTTADVQANQAPTQASEGIPEVVKAMRSCVQGTDVAKRHSGGNYTDEPKEMDARGKYVLSQFGPFSGNCVSLVAGYAAGGSARHTFPRQFVHYHRAGQASTSSPQTQRGYSAFVHTKISQVISTTSIHADTMSFGKTQGDSPDKSIAVMLQDDAADARLCNQEWEGMRQNAPIISGSMNALRLPAFFETLGNSNVILTADSGSFGHKDGPASGAIACR…		0
WP_043107373.1	RBCSeed_24	endosymbiont of unidentified scaly snail isolate Monju	prok	Form 2	MALDQSSRYSDLSLKEEDLIAGGRHILCAYKMKPKAGHGYLEAAAHFAAESSTGTNVEVCTTDEFTKGVDALVYHIDEANEDMRIAYPIELFDRNITDGRMMMVSFLTLTIGNNQGMGDIEYAKMIDFYMPKRAIELFDGPAKDISDLWRILGRPIVDGGYIAGTIIKPKLGLRPEPFAEAAYQFWLGGDFIKNDEPQGNQVFAPLKKVIPLVADAMKRAQDETGEAKLFSANITADDHSEMIARGEYILETFGEFADHVAFLVDGYVGGPGMITTARRWFPNQYLHYHRAGHGAVTSPSSKRGYTAFVLAKMSRLQGASGIHVGTMGYGKMEGDADDRVIAYMIERDSVDGPVYHQEWYGMKPTTPIISGGMNALRLPGFFENLGHGNVINTAGGGSY…		0	17.4595	0.851684	2
WP_045218222.1	RBCSeed_25	Desulfonatronum thioautotrophicum	prok	Form 2	MSLLDQTSRYVNLELREDDLIAKGNHVLCAYVIKPKQGYTGLEVAAHFAAESSTGTNVEVCTTDEFTKGVDALVYELSDLNDGEFLMKIAYPLALFDRNITDGRAMMVSFLTLCIGNNQGMGDVEYAKMHDFYFPREYLRLFDGPAVNIVDFWRILGRPLHDGGMIVGTIIKPKLGLRPQPFAEACYRFWLGGDFVKNDEPQGNQPFAPLKETIKAVADAMRRAQDETGQAKIFSANISADDPFEMIARGEYILETFAENASQVALLVDGYLAGTTGVTTARRRFPGQFLHYHRAGHGAVTSPQSKRGYTAFVHCKMARLQGSSGIHTGTMGFGKMEGSAGDKIIAYMLERDEAQGPYFNQPWWGMKATTPMISGGMNALRLPGFFDNVGHANFCQTSG…		0	5.74887		1
KKQ04046.1	RBCSeed_26	candidate division WS6 bacterium	prok	Form 2/3	MQKEYIQIGNPNVFNGQYMLAVFRLQGEEGMTLVDTASEVAAESSTGSFVKIGTATAFSESLDALVYRIDEKNNLVWIAYPWRIFDRGGNVQNIMTFIAGNVFGMASVKVCKILDVYFPPQMLVQYDGPEYTIDDMRKYLNIQERPIFGSIIKPKIGLTSSEYAELCYDFWSGGGDFVKNDEPQADQDFCPYDKMVQDVRHAMDRVEQETGKTKVHSFNISSSDYDTMIKKADYIQSMMKPGSYAFLVDGITAGWMAIQTIRRKYPNVFLHFHRAGHGAFTRDENPIGYTVPVLTKFARLAGASGIHTGTAGIGKMAGSPKEDVMAARHALKLYSEGDYFKQIWSEIPEKDADLQLAIQKEAEGEDYSNLGYWRITKKMCPIISGGLNPLLIGKFIDTV…		0
CEL96598.1	RBCSeed_27	Vitrella brassicaformis CCMP3155	euk	Form 2	MGLTTIQIKSLAMLAILVVAHCHDASRMTAFIRGTPLTRKVGGDFAGTGLVSGSNKQCVRVCGEGPTCVRMALDQSNRYVKLDLDEETLMRNQQHVLVAYHMRPKYPIAKDFISTAAHFAAESSTGTNVNVCTTDDHTISVDAVAYELDEENELMKIAYPVKLFDRNITDGRAMLCSILTLVIGNNQGMGDVEYGKIMDIWFPPDFVRLFDGPAVDIRHMWQVMGRETVPYDPTTGKTDWDGGFVVGTIIKPKLGLRPKEFAEAAYQFWLGGDFLKNDEPQGNQTFCPMREVIPMVVKSLKRAMAETGRRMFFSANITADDPDEMIARGKYVLSQFDHLAEQCALLVDGFVAGPTAVATARRNFPRQWLHYHRAGHGMITSPQTQRGYTALVLSKFSRL…		0
WP_054966967.1	RBCSeed_28	Thiohalorhabdus denitrificans	prok	Form 2	MALDQTNRYADLSLREEDLIAGGQHVLAAYHMKPKAGHDFLATAAHFAAESSTGTNVEVSTTDDHTRQVDALVYEVDEASELMKIAYPVALFDRNITDGRAMLASFLTLTIGNNQGMGDVEYAKMYDFYVPPAYLQLFDGPAANISDLWRALGRDPYNGGFVVGTIIKPKLGLRAQPFADAAYDFWLGGDFIKNDEPQGNQTFAPMRETIPAVVDAMKRAQDKTGQAKLFSANITADDPFEMIARGEYILEQFGEFAHHVAFLVDGYVAGPTAITTARRRFPNQFLHFHRAGHGAVTSPQTQRGYTAFVLSKMSRLQGASGIHTGTMGFGKMEGDAADKAIAYMLERDEAEGPYFKQNWYGVQATTPIISGGMNALRAPGFFDNLGHANVIMTAGGGSY…		0	7.45224		1
gwc2_scaffold_145_63	RBCSeed_29	Peregrinibacteria bacterium	prok	Form 2/3	MQKEYINLNLKNPYSGDYLLTVYHLVPEKGTDLLDAASEVAAESSTGSNVKVTTTKFSAGLDAQVYKVDKKRSLVWIAFPWRIFDRGGNVQNILTYIAGNVFGMSNIIALKLLDVWFPKEMLKKYDGPSTSLPEARKYLKVYNRPILGTIIKPKIGLKPEEFADKAYQFWAGGGDFVKHDEPQADQDFCPYFKTVDKIRDAMNRAEDETGHAKLHSFNISGADFDTMKKRAEYIIKKMRPGSFCFLVDGITAGWTSVQTARRLWPKVFLHFHRAMHGAFTRAENPIGFTPGVLSKFARLAGASGVHTGTAGIGKMAGTAEEDIFAAYAAYQPKVKGEFFEQDWHGMKGCVSIASGGLNPLLLAPYIKAIGHVDFITTMGGGVHAHPMGTKGGATALVQA…		0	10.859		1
gwf2_scaffold_9_343	RBCSeed_30	candidate division WS6	prok	Form 2/3	MQEQYLGLGDQSVHNGQYMLTVYKVVPYGEETIESAATELAAESSSGSNLKVSTATNYSMNLDAIVYDIDHDRNLVYIAYPWLMFDRGGNIQNILTFVAGNIYGMGNLKECKLLDVWFPPQMLVQYDGPSYTLDDMRKYLNVYDTPILGTIIKPKIGLTSTEYAELCYDFWVGGGHFVKNDEPQADQQFAPFEKMVDSVRIAMDKAERETGHTKVHSFNVSAADYDTMLRRTEYIRNVMKPGSYSYLIDGITAGWMAVQTLRRHYPDVFIHFHRAGHGAFTRTENPIGFSVPVLTKFARLAGTSGVHTGTAGVGKMSGDGREDIGAAKQALKLQAKGDFFNQVWAEIPERDPDMQEMMKREEMFWGMPTRELARIRREKKLQMEVTEEHTMWRVIKKTS…		0
RIFCSPLOWO2_02_FULL_OP11_38_8_rifcsplowo2_02_scaffold_81990_5	RBCSeed_31	Candidatus Gottesmanbacteria bacterium	prok	Form 2/3	MSAPNNKELLNSLNPHQQAYVNLNLQNTKNGEYLLSVFRLLPGNSLNILQAASEVAAESSTGTNFKVNTETPFSREMNAIVYQVDLEKNLVWIAYPWRLFDRRGNVQNVLTYIVGNVLGIKEVSGLKLLDVWFPPSMLEQFDGPSYTLDDMRKYLNVYDRPILGTIVKPKMGLTSAEYAEVAYDFWVGGGDFVKNDEPQADQDFCPYDKMVKHVKEAMDKAVRETGKKKVHSFNVSASDFDTMITRCEMIRNSGFEPGSYAFLIDGITAGWMAVQTLRRKYPDVFIHFHRAGHGGFTRTENPFGFTVLVLSKFARLAGVSGIHTGTAGVGKMAGSPQEDVVAANNILRFNHQGHFFNQSWATVPENDKDVLKLVEEDNARHVILEDDSWRGMKKCCPII…		0
TARA_102.SAMEA2622197.480.0.22-3_1360909_4	RBCSeed_32	Candidatus Ruthia magnifica	prok	Form 2	MDQSNRYADLSLDEDTLIKEGKHILVTYTMEPAEGYGYLSTAAHFAAESSTGTNVEVSTTDDFTKDLDAMVYEIDENAGIMKIAYPNNLFDRNLIDGRAMVVSFLTLAIGNNQGMGDVKCAQMQDFWVPKDMLDIFDGPSKDITDMWNLLGRPRDNGGYIAGTIIKPKLGLRPKPFAEAAYQFWLGGDFIKNDEPQGNQVYCRMKDVTPLVADAMKRAQDETGEAKLFSANITADDFHEMCARADYILEAFGENAHHVAFLVDGYVGGPGMVTTARRNYPNQYLHYHRAGHGAVTSPSSVRGYTAFVLAKLSRLMGASGIHVGTMGYGKMEGGQDDRNIAYMIERDSADGPYYHQEWFGMKPTTPIISGGMNALRLPGFFENLGHGNVINTSGGGSYGH…		0	14.9045		1
TARA_137.SAMEA2623295.40.0.22-3_1214112_2	RBCSeed_33	Magnetospira sp. QH-2	prok	Form 2	MDQSDRYADLNLNEQDLIAEGGHVLVAYIMKPKEGFGDYISTAAHFAAESSTGTNVEVSTTDDFTRGVDALVYEIDEAKEVMKIAYPVDLFDRNIIDGRAMIASFLTLTIGNNQGMGDVEYAKMHDFYVPPKFLRLFDGPATTISDLWRVLGRPVVDGGFIVGTIVKPKLGLRPQPFATACYDFWLGGDFIKNDEPQGNQVFAPLKETIPLVADAMKRAQDETGEAKLFSANITADDHYEMLARGEFILETFAENADHVAFLVDGYVTGPAAITTARRRFPNQYLHYHRAGHGAVTSPQSKRGYTAFVLSKMARLQGASGIHTGTMSFGKMEGEAGDKDMAYMIMDDSADGPFFHQEWQGMNQTTPIISGGMNALRMPGFFENLGTSNLILTAGGGSYG…		0
TARA_137.SAMEA2623295.40.0.22-3_1305628_14	RBCSeed_34	Rhodospirillaceae familiy	prok	Form 2	YPIGLFDRNIIDGRAMIANFLTLTIGNNQGMADVEYAKMQDFFFPPAYLRLYDGPSKNIEDMWRVLGRPLTNGGMVVGAIIKPKLGLRSEQFADACYQFWLGGDFVKNDEPQGNQVFAPLKETIQAVASVMKQAQDETGEAKLFSANITADDPAEIIARGEHILEAFGENADHVAFLVDGYVAGPTATTTVRRNFPNQFLHYHRAGHGAVTSAQSKRGYTAFVLSKMARLQGASGIHTGTMGFGKMEGVPEDKITTFMLERDSAEGPYFHQDWLGMKACTSIISGGINALRLAGFFDNLGHSNVIQTCGGGVFGHNKGALAGATSLRQGHEAWVKGIDLIEYAKDHPELAGAFESFSRDADQIYPGWREKVKAAA		0
TARA_138.SAMEA2623390.450.0.22-3_1579609_5	RBCSeed_35	Pacearchaeota phylum	prok	Form 2/3	MVKNKRLTEELKSLNAKQLRYASLDLKNPKNGEYLLCVFHFIPGKGLNTLQAATEIAAESSTGTNFTVQTETDFSHEMNALVYQIDYKKELVWIAYPWRLFDRGGNVQNILTYVVGNVLGMKQIDALKLLDVWFPPAMLEQYDGPSYTLDDMKKYLGIKGRPVLGTIVKPKMGLTSAEYAEVCYDFWRGGGDFVKNDEPQANQDFCPYEKMVAHVKEAMDKAVSETGKKKVHSFNVSAADYDTMIERCEMIRDAGFEDGSYAFLIDGMTAGWMAVQTLRRKYPDVFIHFHRAMHGAFTRPENPIGFSVLVLSKFARLAGASGIHTGTAGVGKMKGTPEDDITAADGILKLVAKGHFFEQSWAKAPMKDKNVLKIAREDSHHHVILGDDSWRGVKKCAPI…		0
WP_009851287.1	RBC2_36	Mariprofundus ferrooxydans	prok	Form 2	MDQSNRYADLSLNEADLIAGGKHLLVAYKLIPAKGYGFLEVAAHIAAESSTGTNVEVSTTDDFTRGVDALVYDIDETAFGDEGVTGGGLMKVAYPVELFDPNLIDGHYNVSHMWSLILGNNQGMGDHEGLRMLDFMVPECMIRKFDGPSAGIADLWKVLGRPEVDGGYISGTIIKPKLGLRPEPFAKACLDFWLGGDFIKNDEPQANQPFCPMKVVIPKVAEAMDRAQQETGQAKLFSANATADYHGECVARGEYILSEFAKYGNEKHVAFLIDGFVTGPAGVTTARRAFPDTFLHFHRAGHGAVTSYKSPMGMDPLCYMKLARLQGASGIHTGTMGYGKMEGHGKETVLAYMLERDECMGHYFNQKWYGMKPTAPIISGGMNALRLPGFFENLGHGNV…		1	28.5314	2.55505	7
WP_024807638.1	RBC2_37	Verrucomicrobia bacterium LP2A	prok	Form 2	MAYDQSHRYSNLKLEEAKLIAAGNHVLCAYRIQPKPGHGFLATAAHVAAESSTGTNVEVSTTDDFTRGVDALVYSVDEQAFGDGDGLIKIAFPLGLFDRNLTDGRMMLSQFTSLIIGNNQGMADFVGLRLLDVYVPPKALTLFDGPAVNIRELWRILGRASVDGGFLVGTIIKPKLGLRPKPFADAAYDFWLGGDFIKNDEPQGNQPFCPMREVVPLMADAMRRAQDKTGEAKLFSANITADDPREIIARGEYILETFGNEANHVAFLVDGFVAGPAGVATVRRHFPSTFLHYHRAGHGAITSGVNPRGYSTFVHIKLSRLLGASGIHVGTMGYGKMEGGKEDRAIAYMIEQDSAAGPYFHQEWHGMRATTPIISGGMNAVRAPGFFDNLGHGNLIMTA…		0	4.89719	0.638763	2
WP_013067553.1	RBC2_39	Rhodobacter capsulatus	prok	Form 2	MDQSNRYARLDLKEADLIAGGRHVLCAYVMKPKAGYGYLETAAHFAAESSTGTNVEVSTTDDFTRGVDALVYEIDPEKEIMKIAYPVELFDRNIIDGRAMLCSFLTLTIGNNQGMGDVEYAKMHEFYVPPCYLRLFDGPSMNIADMWRVLGRPVVDGGMVVGTIIKPKLGLRPKPFADACYEFWLGGDFIKNDEPQGNQTFAPLKETIRLVADAMKRAQDETGEAKLFSANITADDHYEMVARGEYILETFGENADHVAFLVDGYVTGPAAITTARRQFPRQFLHYHRAGHGAVTSPQSMRGYTAFVLSKMSRLQGASGIHTGTMGYGKMEGDASDKIMAYMLTDEAAQGPFYHQDWLGMKATTPIISGGMNALRLPGFFDNLGHSNVIQTSGGGAFGH…		1
WP_041041009.1	RBC2_40	Magnetospirillum magnetotacticum MS-1	prok	Form 2	MDQSKRYVNLALSEADLIKGGRHVLCAYRMRPRPGHGYVETAAHFAAESSTGTNVEVCTTDDFTRGVDALVYEVDEAEGLMKIAYPVDLFDRNIIDGKAMIASFLTLTVGNNQGMSDVENAKMEDFYVPPEFLKLFDGPACNISHMWKVLGRPEVNGGMVVGTIIKPKLGLRPKPFADACHQFWLGGDFIKNDEPQGNQVFAPLKETMRLVADAMRRAQDETGVPKLFSANITADDPAEMIARGNFILETFGENASHVAFLVDGFVAGPTAVTTCRRNFPDTFLHYHRAGHGAITSRQSKRGYTVLVHMKMARLLGASGIHTGTMGYGKMEGAPDEKMVAYMLERQIAEGPYYRQDWGGMASCTPIISGGMNALRLPGFFDNLGHSNVIQTSGGGAFGH…		1	13.6269		1
WP_011385076.1	RBC2_41	Magnetospirillum magneticum AMB-1	prok	Form 2	MDQSKRYVNLGLREADLIKGGRHVLCAYRMRPRPGHGYVETAAHFAAESSTGTNVEVCTTDDFTRGVDALVYEVDEAEGLMKIAYPVELFDRNIIDGKAMIASFLTLTVGNNQGMSDVENAKMEDFYVPPDFLTLFDGPARNIAHMWKVLGRPEVNGGMVVGTIIKPKLGLRPKPFADACHQFWLGGDFIKNDEPQGNQVFAPFKDTMRLVADSMRRAQDETGQAKLFSANITADDPAEMIARGQFILDTFGENASHVAFLVDGFVAGPTAVTTCRRNFPDTFLHYHRAGHGAITSRQSKRGYSVLVHMKMARLLGASGIHTGTMGYGKMEGAPDEKVVAYMLERPTAEGPHYRQDWGDMRACTPIISGGMNALRLPGFFDNLGHSNVIQTSGGGAFGH…		1	17.2466		1
WP_085372695.1	RBC2_43	Magnetospirillum sp. ME-1	prok	Form 2	MDQSKRYVNLGLREDDLIRGGRHVLCAYRMRPRAGYGYVETAAHFAAESSTGTNVEVCTTDDFTRGVDALVYHADEASGLMKIAYPVELFDRNIIDGKAMIASFLTLAVGNNQGMSDVDHAKMEDFWVPPDFLALFDGPAVNISHMWTVLGRPRENGGMVVGTIIKPKLGLRPKPFADACHQFWLGGDFIKNDEPQGNQVFAPFKETMILVADAMRRAQDETGIPKLFSANITADDPAEMIARGEFILKTFGENASHVAFLVDGFVAGPTAVTTCRRNFPGTFLHYHRAGHGAVTSRQSQRGYTVLVHMKMARLIGASGIHTGTMGYGKMEGAPDERMVAYMLERPLADGTHYRQDWGSMMACTPIISGGMNALRLPGFFDNLGHSNVIQTSGGGAFGH…		0	11.7107	1.91629	3
WP_069331322.1	RBC2_44	Cereibacter johrii	prok	Form 2	MDQSNRYARLDLKEADLIEGGRHVLCAYVMKPKAGYGYLETAAHFAAESSTGTNVEVSTTDDFTRGVDALVYEIDPEKEIMKIAYPVELFDRNIIDGRAMLCSFLTLTIGNNQGMGDVEYAKMHDFYVPPCYLRLFDGPSMNIADMWRVLGRDVRNGGMVVGTIIKPKLGLRPKPFADACHEFWLGGDFIKNDEPQGNQTFAPLKETIRLVADAMKRAQDETGEAKLFSANITADDHYEMVARGEYILETFGENADHVAFLVDGYVTGPAAITTARRQFPRQFLHYHRAGHGAVTSPQSMRGYTAFVLSKMARLQGASGIHTGTMGYGKMEGEAADKIMAYMLTDDAAEGPFYRQDWLGLKATTPIISGGMNALRLPGFFDNLGHSNVIQTSGGGAFGH…		1	22.5696	3.61966	4
WP_097070532.1	RBC2_45	Rhodobacter maris	prok	Form 2	MDQSNRYARLDLKEADLIAGGRHVLCAYIMKPKAGYGYLETAAHFAAESSTGTNVEVSTTDDFTRGVDALVYEIDPEKELMKIAYPVELFDRNIIDGRAMLCSFLTLTIGNNQGMGDVEYAKMHDFYVPPCYLRLFDGPSMNISDMWRVLGRDVKNGGMVVGTIIKPKLGLRPKPFADACYEFWLGGDFIKNDEPQGNQTFAPLRETIRLVADAMKRAQDETGEAKLFSANITADDHFEMVARGEYILETFGENADHVAFLVDGYVTGPAAITTARRCFPHQFLHYHRAGHGAVTSPQSMRGYTAFVLSKMSRLQGASGIHTGTMGYGKMEGDASDKIMAYMLTDEAAQGPYYHQDWLGMKPTTPIISGGMNALRLPGFFDNLGHSNVIQTSGGGAFGH…		1	20.2275	2.76797	4
OLP38317.1	RBCSeed_47	Symbiodinium microadriaticum	euk	Form 2	MWRILDKGASNGGLAAGAMKPKLGMQPKPFRGASYALWQGGIYTKTEKSQGNQAFGQMNEGIPEVVMAMRACVQATGVRKMFSGNNYADDPNEMIARGKYILSQFGPFCKTCVSLVAGYAARGSAQHTFPKQFLHYHRAGQASTSSPQTQRGYSAFVHTKISQVSSTISIHADTSSFGKTQGESPDKVIAVMLQDDAGENTCLYYQEWESMKQNVPIIAGSMTVLRLPAVFQNLGHSNVILTAVGGFFGHKDGPASGAIACRQIEEAWKAWRSGQYGNVSLSDGVVEFAKTHEEIKGAFLTFPKEADEIYPGWKEKLGCTGVASVPAASF		0
EGH00066.1	RBCSeed_48	gamma proteobacterium IMCC2047	prok	Form 2	MALDQSYRYVNLDLDEDQLIKLGRHVLVAYIMRPKTGFDFLATAAHFAAESSTGTNVEVCTTDDHTRSVDALVYHADKKTGLVKIAFPIDLFDRNIIDGKAMVASFLTLCIGNNQGMGDVEYGKMHDFYFPPEYLKLYDGPATTLSHFWKILGRREQHGGLIVGTIIKPKLGLRPEPFAKAAYDFWLGGDFIKNDEPQGNQPFAPLKETITLTSGSLRRAQDKTGEAKLFSANITADDHDEMLARGEFILDAFKENADHVAFLVDGYVAGPSAVTNGPQKFSKHLYPLSSGRPRSGHLCAK		0
WP_011500311.1	RBC2_50	Methanococcoides burtonii DSM 6242/Methanococcoides burtonii	prok	Form 2/3	MSLIYEDLVKSLDSKQQAYVDLKLPDPTNGEFLLAVFHMIPGGDLNVLQAAAEIAAESSTGTNIKVSTETAFSRTMNARVYQLDLERELVWIAYPWRLFDRGGNVQNILTYIIGNILGMKEIQALKLMDIWFPPSMLEQYDGPSYTVDDMRKYLDVYDRPILGTIVKPKMGLTSAEYAEVCYDFWVGGGDFVKNDEPQANQDFCPYEKMVAHVKEAMDKAVKETGQKKVHSFNVSAADFDTMIERCEMITNAGFEPGSYAFLIDGITAGWMAVQTLRRRYPDVFLHFHRAAHGAFTRQENPIGFSVLVLSKFARLAGASGIHTGTAGIGKMKGTPAEDVVAAHSIQYLKSPGHFFEQTWSKIMDTDKDVINLVNEDLAHHVILEDDSWRAMKKCCPIVS…		0	1.70337	0.212921	12
EXI76444.1	RBC4_1	Candidatus Accumulibacter sp. SK-11	prok	Form 2	MLPGRTPAAQLKLTILHIDARENNMDQSNRYADLSLREEDLIAGGKHILVAYKMKPKAGYDYLPAAAHFAAESSTGTNVEVSTTDDFTRGVDALVYQIDEASEEMRIAYPLELFDRNVTDGRMMIVSFLTLCIGNNQGMGDIEHAKIYDFHVPERALQLFDGPAKDISDLWRILGRPIRDGGYIAGTIIKPKLGLRPEPFALAAYQFWLGGDFIKNDEPQGNQVFAPMKKVMPLVYDAMKRAQDETGQAKIFSANITADDHCEMCARADYILETFGPDADKVAFLVDGYVGGPGMVTTARRQYPNQYLHYHRAGHGAVTSPSSKRGYTAYVLAKMARLQGASGIHVGTMGFGKMEGDADDRAIAYIIERDEYQGPAYYQKWYGMKPTTPIISGGMNALR…		0	3.40674	0.212921	2
KYC52615.1	RBC4_2	Candidatus Methanofastidiosum methylthiophilus	prok	Form 2/3	MSALDIDQLVKTLNQHQKEYVNFNLPNPKNGEYLLAIFHLVSGGSLNILQAAAEVAAESSTGTNFLVTTETPFSKEMNALVYQVDLDKNLVWIAYPWRLFDRRGNVQNILTYLVGNVLGMKEVSALKLLDVWFPPAMLEQYDGPSYTLDDMRKYLNVYDRPILGTIIKPKMGLTSAEYAEAAYDFWVGGGDFVKNDEPQANQDFCPYDKMVLNVKAAMDKAVKETGNKKVHSFNVSAADFDTMIERCELIRNAGFEPGSYAFLIDGITAGWMAVQTLRRRYPDVFIHFHRAGHGSFTRPENPIGFSVLVLSKFARLAGASGIHTGTAGVGKMKGSPEEDVVAAQNILYFKAKGHFFEQEWSKIPEKDKDLINIVNEDTARHVILEDDSWRGLKKCCPII…		0
WP_091933438.1	RBC4_3	Methanolobus profundi	prok	Form 2/3	MSSIHEDLVKSLNSKQEAYVNMELPDPTNGEYLLGVFHIVPGGKFNVLQAAAEVAAESSTGTNFKVNTETPFSRTMNALVYQLDLERELVWIAYPWRLFDRGGNVQNILTYIVGNILGMKEVAALKLLDVWFPPSMLEQYDGPSFTVDDMRAYLNVYDRPILGTIVKPKMGLTSAEYAEVCYDFWVGGGDFVKNDEPQANQDFCPYDKMVLHVKEAMDKAVKETGQKKVHSFNVSAADFDTMIERCEMIVNAGFEPGSYAFLIDGITAGWMAVQTLRRRYPNVFIHFHRAAHGAFTRPENPLGFSVLVLSKFARLAGASGIHTGTAGVGKMKGTPKEDVVAAHEIQYMSAEGHFFRQSWSKIPETDKDAIAIVNEDIAHHVVLEDDSWRGMKKCCPIVS…		0
WP_015052263.1	RBC4_4	Methanolobus psychrophilus	prok	Form 2/3	MSLTEEQLVQSLNPKQQGYVDLKLADPRNGEYLLGVFHLVPEGRLNMLQTAAEVAAESSTGTNFKVNTETPFSKVMNALVYQLDLERDLVWIAYPWRLFDRGGNVQNILTYIVGNILGMKEVKALKLMDVWFPPSMLEQYDGPSYTVDDMRKYLGVYNRPILGTIVKPKMGLTSAEYAEVCYDFWVGGGDFVKNDEPQANQDFCPYDKMVKHVKEAMDKAVKETGKKKVHSFNVSAADFDTMIKRCEMIVNAGFEPGSYAFLIDGITAGWMAVQTLRRRYPGVFIHFHRAGHGAFTRPENPLGFSVLVLSKFARLAGASGIHTGTAGVGKMKGTPQEDVVAANGILYLRSKGHFFDQSWSKIPDLDKDVIALVNEDTAHHAILEDDSWRAMKKCCPIVS…		0	1.70337	0.851684	2
WP_015325294.1	RBC4_5	Methanomethylovorans hollandica	prok	Form 2/3	MNPIYADLVASLNPKQQSYVNLQLPDPYNGEYLLSVFHLVPEGKLNILQAAAETAAESSTGTNFKVNTETPFSKTMNALVYKLDLEQNLVWIAYPWRLFDRGGNIQNILTYIVGNILGIKEIKALKLLDVWFPSSMLEQYDGPSYTLDDMRKYLGVYDRPILGTIVKPKMGLTSAEYAEVCYDFWAGGGDFVKNDEPQANQDFCPYDKMVKHVKEAMDKAVKETGRNKVHSFNVSAADFDTMIERCEMIVNAGFEPGSYAFLIDGITAGWMAVQTLRRRYPGVFIHFHRAAHGAFTRPENPIGFSVLVLSKFARLAGVSGIHTGTAGVGKMKGTPEEDVVAAHGILYMRSKGHFFEQTWTKIPENDKDAMHLVSEDSAHHVILEEDSWRGVKKCCPIVS…		0	3.40674		1
WP_013897574.1	RBC4_6	Methanosalsum zhilinae	prok	Form 2/3	MNSIDDLVQSLNSKQQAYVNLNLEDPENGEYLLGVFHLIPGGKMNILQAASEVAAESSTGTNFKVNTETAFSRTMNALVYKLDLDKNLVWIAYPWRLFDRGGNVQNILTYIVGNILGMKEISALKLLDVWFPPAMLEQYDGPSYTLDYMRQYLGVYDRPILGTIVKPKMGLTSAEYAEVCYDFWTGGGDFVKNDEPQANQDFCPYEKMVMHVKEAMDKAVRETGQKKVHSFNVSAADFDIMIQRCEMIRNAGFEPGSYAFLIDGITAGWMAVQTLRRRYPDVFIHYHRAGHGGFTRPENPIGFSVLVLSKFARLAGASGIHTGTAGVGKMKGTPEEDVVAAHGILYFKSKGHFFEQIWTKIMESDKDAVNIVNEDMSRHIILEDDSWRGVKKCCPIVSG…		0	2.12921		1
WP_091690387.1	RBC4_7	Methanococcoides vulcani	prok	Form 2/3	MSSIHEDLVRSLDSKQAAYVNLELPDPTNGEYLLGAFHLVPGGDLNILQAAAEIAAESSTGTNFKVNTETKFSKTMNALVYQLDLERNLVWVAYPWRLFDRGGNVQNILTYIVGNILGMKEISALKLLDVWFPPAMLEQYDGPGFTVDDMRKYLDVYDRPILGTIVKPKMGLTSAEYAEVCYDFWVGGGDFVKNDEPQANQDFCPYDKMVMHVKEAMDKAVKETGKKKVHSFNVSAADFDTMIERCEMIVNAGFEPGSYAFLIDGITAGWMAVQTIRRRYPNVFLHFHRAAHGAFTRPENPIGFSVLVLSKFARLAGASGIHTGTAGVGKMKGTPEEDVVAAHGIQYLSSSGHFFEQTWTKIMETDKDAIDLVHEDSAHHVILEDDSWRGMKKCCPIVS…		0		0.212921	2	1
OGB30962.1	RBC4_8	Burkholderiales bacterium RIFCSPLOWO2_12_FULL_61_40	prok	Form 2	MDQSNRYADLSLTEAELIKNGQHILVAYHMRPKPGHGYLEAAAHFAAESSTGTNVDVCTTDDFTRGVDALVYYINEATEDMRIAYPLDLFDRNVTDGRFMLVSFLTLVIGNNQGMGDIAHGKMIDFYVPERAIQMFDGPSKDISDLWRILGRPVKDGGFIVGTIIKPKLGLRPEPFAQAAYQFWLGGDFIKNDEPQGNQVFAPLKKTIPLVYDALKRAQDETGQAKLFSMNITADDHYEMLARADFALETFGPDADKLAFLVDGFVGGPGMVTTARRQYPNQYLHYHRAGHGMVTSPSAKRGYTAFVLAKMSRLQGASGIHVGTMGYGKMEGEGDDRMIAYMIERDECQGPIYFQKWYGMKPTTPIVSGGMNALRLPGFFQNLGHGNVVNTAGGGAYGH…		0	12.1365	0.212921	2
WP_072659740.1	RBC4_9	Mariprofundus micogutta	prok	Form 2	MDQSNRYADLSLKEEDLIAGGKHLLVAYKLIPAEGYGFLEVAAHVAAESSTGTNVEVSTTDDFTRGVDALVYEIDETAFGDHPVTGGGLMKIAYPVDLFDPNLIDGHFNVSHMWSLILGNNQGMGDHNGLRMLDFMVPEVMIKNFDGPSTGISDMWKVLGRPEVDGGYISGTIIKPKLGLRPEPFVKACYQFWLGGDFIKNDEPQANQPFCPMETVIPMVAETMDRVQQETGEAKIFSANATADFHGECIKRGEFILESFAKYGNEKHVAFLIDGFVTGPAGVTTARRAFPDTFLHFHRAGHGAVTSYKSPMGMDPLCYMKISRLSGASGIHTGTMGYGKMEGHGNETVLAYMLERDECMGHYFNQKWYGMKPTAPIISGGMNALRLPGFFENLGHGNV…		0
OGS68397.1	RBC4_10	Gallionellales bacterium GWA2_54_124	prok	Form 2	MDQSNRYANLNLKEEDLIKNGKHLLVAYKLIPAKGHGFLEVAAHVAAESSTGTNVEVSTTDDFTRGVDALVYEIDETAFGDDPVKGGGLFKVAYPVELFDPNLTDGTYNISHMWSLILGNNQGMGDHQGLRMLDFLVPEMMVRKFDGPSANISNLWKVLGRSETDGGYIAGTIIKPKLGLRPEPFAKACYDFWLGGDFIKNDEPQANQPFCPMEVVMPKVAEAMDRAQQATGQAKLFSANITADYYKEMIHRGDFVLETFAKYNSASHVAFLVDGFVTGPAGVTTARREFPDTFLHFHRAGHGAVTSYKSPMGMDPLCYMKLVRLMGASGMHTGTMGYGKMEGHGKETVLAYMLERDECQGPYFYQKWYGMKATTPIISGGMNALRLPGFFQNLGHGNV…		0	27.041	4.0455	18
cg1_0.2_scaffold_945_c_30	RBC4_11	Zetaproteobacteria bacterium CG1_02_49_23	prok	Form 2	MDQSNRYANLDLKEEDLIAGGKHFLVAYKLIPAKGFGFLEVAAHVAAESSTGTNVEVSTTDDFTRGVDALVYEVDETAFGNDPVKGGGLMKIAYPVELFDPNLSDGVFNVSHMWSLILGNNQGMGDHEGLRMLDFLVPECMVKKFDGPATNISDMWKTMGRPEVDGGYIAGTIIKPKLGLRPEPFARACYEFWLGGTFIKNDEPQANQPFCPMETVIPLVAQTMDRAQQETGEVKIFSANVTADFHGEMIKRGEFILGEFAKYGNEKHVAFLVDGFVTGPAGVTTCRRAFPETFLHFHRAGHGAVTSYKSPMGMDPLCYMKLARLSGASGIHTGTMGYGKMEGHSGETVLAYMLERDECQGPYFYQKWYGMKATTPIISGGMNALRLPGFFENLGHANV…		0	27.8927	5.74887	16
WP_035383183.1	RBC4_12	Ferriphaselus sp. R-1	prok	Form 2	MDQSNRYANLNLKEADLIAGGKHLLVAYKLIPAKGYGFLEVAAHVAAESSTGTNVEVSTTDDFTRGVDALVYEIDETAFGDDPVKGGGLMKIAYPVDLFDPNLIDGYYNVSHMWSLILGNNQGMGDHVGLRMLDFLVPECMVKKFDGPSAGIADLWRVLGRPEVDGGYIAGTIIKPKLGLRPDPFAKACYDFWLGGDFIKNDEPQANQVFCPMEVVIPKVVQAMDKAQQETGQAKLFSANVTADFHGEMIKRGEYILGEFAKIGSEKHVAFLVDGFVTGPAGVTTARRAFPDTFLHFHRAGHGAVTSYKSPMGMDPLCYMKLSRLMGASGIHTGTMGYGKMEGHAKETVLAYMLERDECQGPYFYQKWYGMKPTAPIISGGMNALRLPGFFQNLGHGNV…		0	26.6151	1.70337	4
WP_074200542.1	RBC4_13	Sulfurivirga caldicuralii	prok	Form 2	MDQSNRYANLDLKEEDLINGGRHMLVAYRMKPAPGYGFLEVAAHIAAESSTGTNVEVSTTDDFTRGVDALVYEIDETAFGDQGGLLKIAYPVELFDHNLIDDKHPVSHMWSLVLGNNQGMGDHLGLRMLDFYLPEVMVRNFDGPATNIEDMWRVLGRPTKDGGYIAGTIIKPKLGLRPEPFAKACYDFWLGGTFIKNDEPQANQTFAPMKKVIPLVAEAMDRAQQETGEAKLFSANITADFFGEMIARGEYILNEFAKYGNEDHVAFLVDGFVTGPAGVATARHYFPKTFLHFHRAGHGALTSYKSPMGMDPLCYMKLARLQGASGIHTGTMGYGKMEGHSDERVLAYMLERDECQGPYFYQKWYGMKATTPIISGGMNALRLIGFFENLGHANVINTC…		0	23.2084	2.34213	6
1RBA	RBC4_14	Rhodospirillum rubrum	prok	Form 2	MDQSSRYVNLALKEEDLIAGGEHVLCAYIMKPKAGYGYVATAAHFAAESSTGTNVEVCTTDDFTRGVDALVYEVDEARELTKIAYPVALFDRNITDGKAMIASFLTLTMGNNQGMGDVEYAKMHDFYVPEAYRALFDGPSVNISALWKVLGRPEVDGGLVVGTIIKPKLGLRPKPFAEACHAFWLGGDFIKNNEPQGNQPFAPLRDTIALVADAMRRAQDETGEAKLFSANITADDPFEIIARGEYVLETFGENASHVALLVDGYVAGAAAITTARRRFPDNFLHYHRAGHGAVTSPQSKRGYTAFVHCKMARLQGASGIHTGTMGFGKMEGESSDRAIAYMLTQDEAQGPFYRQSWGGMKACTPIISGGMNALRMPGFFENLGNANVILTAGGGAFGH…		0
WP_029912625.1	RBC4_15	Hydrogenovibrio marinus	prok	Form 2	MDQSNRYADLTLTEEKLVADGNHLLVAYRLKPAAGYGFLEVAAHVAAESSTGTNVEVSTTDDFTRGVDALVYEIDEAAFGDKGGLMKIAYPVDLFDPNLIDGHYNVSHMWSLILGNNQGMGDHEGLRMLDFLVPEKMVKRFDGPATDISDLWKVLGRPEVDGGYIAGTIIKPKLGLRPEPFAKACYDFWLGGDFIKNDEPQANQNFCPMEVVIPKVAEAMDRAQQATGQAKLFSANVTADFHEEMIKRGEYVLGEFAKYGNEKHVAFLVDGFVTGPAGVTTSRRAFPDTYLHFHRAGHGAVTSYKSPMGMDPLCYMKLARLMGASGIHTGTMGYGKMEGHNDERVLAYMLERDECQGPYFYQKWYGMKPTTPIISGGMNALRLPGFFENLGHGNVINTC…		0	24.4859	3.40674	15
WP_073240254.1	RBC4_16	Desulfotomaculum putei	prok	Form 2	MAFLYNQSSRYINLDLKEKELIDGGKHVLCAYIMKPKQGFGHMEVAAHFAAESSTGTNVEVCTTDDFTKSVDAIVYELSETDSGDYLMKIAYPLDLFDRNIIDGRAMMVSFLTLAIGNNQGMGDVEYAKLHDFYFPREYLQLFDGPARNIVDFWRILGRPLENGGMIVGTIIKPKLGLRPALFAEACYQFWLGGDFVKNDEPQGNQPFAPLKETMKAVSDAMKRAQDKTGEAKIFSANITADDPAEIIARGEYILEIFGENASHVAFLIDGYVAGPTAITTVRRNFPNQFLHYHRAGHGAVTSPQSKRGYTAFVLSKMARLLGASGIHTGTMGFGKMEGDPADKIMAYMLEREEAQGPYFKQKWYGFKATTPMISGGMNALRLPGFFNNLGHSNICQTS…		0	4.0455	0.851684	2
WP_020503383.1	RBC4_17	Lamprocystis purpurea	prok	Form 2	MALDQSARYSDLSLTEADLIAGGKHILVAYRMKPKAGYGYLEAAAHFAAESSTGTNVEVCTTDDFTKGVDALVYYIDEAQEDMRIAYPLELFDRNMTDGRMMIVSFLTLVIGNNQGMGDIEYGQIQDFYVPERAIQLFDGPAKDISDMWRILGRPIKDGGYIAGTIIKPKLGLRPEPFAAAAYQFWLGGDFIKNDEPQGNQVFCPAKKVYPLVYDSLKRAQDETGQAKLFSANITADDHYEMCARADFILETFGPDADKVAFLVDGFVGGPGMITTARRQYPNQYLHYHRAGHGMITSPSSRRGYTAFVLAKISRLQGASGIHVGTMGYGKMEGGADDKIIAYMIERDECQGPVYYQKWYGMKPTTPIISGGMNALRLPGFFENLGHGNVINTAGGGAY…		0	15.3303	0.851684	2
WP_092996737.1	RBC4_18	Thiohalomonas denitrificans	prok	Form 2	MDQSNRYARLDLNEDELIKGGRHVLCAYLMKPKAGYYDFLGTAAHFAAESSTGTNVEVSTTDDFTKGVDALVYEIDEANELMKIAYPIELFDRNIKDGRAMIVSFLTLAIGNNQGMGDVEYAKMLDFYVPPAYLRLFDGPAMNIQDMWRVLGRDINNGGMVVGTIIKPKLGLRPQPFADACYQFWLGGDFIKNDEPQGNQVFAPLKKTIPLVADAMKRAQDETGEAKIFSANITSDDPFEMIARGEFILETFGENADHVAFLVDGFVGGPMAVTTCRRYFANQFLHYHRAGHGMVTSPQTQRGYNALVHMKMSRMQGASGIHTGTMGFGKMEGDPTDKLLAYMLENEEAEGLYYPQKWYGMKPTTPIISGGMNALRLPGFFDNLGHSNVIQTSGGGAFG…		0	12.1365	3.19382	2
WP_043749806.1	RBC4_19	Imhoffiella purpurea	prok	Form 2	MALDQSKRYADLSLKEADLIAGGKHILCAYTMKPKAGYGYLEAAAHFAAESSTGTNVEVCTTDDFTKGVDALVYYIDESREEMRIAYPLDLFDRNMTDGRMMMVSFLTLTIGNNQGMGDIEYAKMIDFWVPPRAIQLFDGPSKNISDLWRILGRPVEDGGYIAGTIIKPKLGLRPEPFAEAAYQFWLGGDFIKNDEPQGNQTFAPVKQVMPLVYDAMKRAMDETGEAKLFSMNITADDHFEMCARADFALETFGPDADKLAFLVDGYVGGPGMVTTARRQYPDQYLHYHRAGHGAITSPSSKRGYTAFVLAKMSRLQGASGIHVGTMGYGKMEGESDDRIIAYMIERDACEGPIYYQEWYGMKATTPIISGGMNALRLPGFFKNLGHGNIINTAGGGSY…		0	18.7371	6.81347	2
WP_081534969.1	RBC4_20	Rhodovulum sp. P5	prok	Form 2	MDQSNRYARIELDEATLIAEGKHVLCAYKMKPKEGFDGYLATAAHFAAESSTGTNVEVSTTDDFTRGVDALVYEIDEANEVMKIAYPIELFDRNIIDGRAMLASFLTLTIGNNQGMGDVEYAKMHDFYVPPAYLRLFDGPAMNIQDMWRVLGRDVNDGGMVVGTIIKPKLGLRPQPFADACYEFWLGGDFIKNDEPQGNQTFAPLKETIALVADAMKRAQDATGEAKLFSANITADDPAEMIARGEYILETFGPDADHVAFLVDGYVAGPTAVTACRRNFPGQFLHYHRAGHGAVTSPQSKRGYTAFVHCKMSRLSGASGIHTGTMGYGKMEGDASDKAIAFMLERDEAEGPFYKQGWQGMKATTPIISGGMNALRLPGFFDNLGHSNVIQTSGGGAFG…		0	16.8208	4.0455	5
KJS13813.1	RBC4_21	Hoeflea sp. BRH_c9	prok	Form 2	MDQSNRYANLNLKEADLIAGDRHVLCAYVMKPKKGFGGYLETAAHFAAESSTGTNVEVSTTDDFTRGVDAIVYEIDEAKEIMKIAYPVELFDRNIIDGRAMIASFLTLTIGNNQGMGDVEYGKMHDFYMPPSLMRLFDGPSTTIRDLWRVLGRPVVNGGFIVGTIIKPKLGLRPKPFADACYDFWLGGDFIKNDEPQGNQVFAPFKETVNLVNDAMIRAQDKTGQPKLFSFNITADDHHEMIARGEYILETFGQNADHVAFLVDGYVAGPAAITTARRNFPKQYLHYHRAGHGAVTSPQSKRGYTAFVLSKMARLQGASGIHTGTMSFGKMEGEAEDKLMAYMITDDSADGPFYHQEWQGMNPTTPIISGGMNALRMPGFFENLGHSNLILTAGGGAFG…		0	9.36853	2.34213	3
WP_080615823.1	RBC4_22	Rhodovulum sp. MB263	prok	Form 2	MDQSNRYARLDLDEKALIAGGRHVLCAYTMKPKGDGDYLATAAHFAAESSTGTNVEVHTTDDFTKGVDALVYEIDPGNEVMKIAYPVELFDRNIIDGRAMLASFLTLTIGNNQGMGDVAHAKMRDFYVPPAYLRLFDGPAMNIADMWRVLGRSVTDGGMVVGTIIKPKLGLRPQPFADACYEFWLGGDFIKNDEPQGNQVFAPLKETIRLVSDAMKRAQDKTGEAKLFSANITADDHYEMLARGEYILETFGENADHVAFLVDGYVAGPAAITTARRAFPHQFLHYHRAGHGAVTSPESQRGYTAFVLSKMSRLQGASGIHTGTMGFGKMEGDPSDRIMAFMLTEDVADGPFYRQDWLGMKPTTPIISGGMNALRLPGFFDNLGHSNVIQTSGGGAFGH…		0	18.7371	2.76797	3
TARA_137.SAMEA2623295.40.0.22-3_632769_33	RBC4_23	Acidiferrobacteraceae bacterium	prok	Form 2	MALNQSSRYADLSLDEQTLMSEGQHILCAYRMKPRPGTGYLEGAAHFAAESSTGTNVEVSTTDDFTKGVDALVYYIDEVSEDMRIAYPLELFDRNITDGRMMIASFLTLTIGNNQGMGDIEHAKMYDFYMPPRAVQLFDGPAKDISDLWRILGRPVVDGGYIAGTIIKPKLGLRPKPFAQAAYQFWLGGDFIKNDEPQGNQTFAPMKEVIPLVVDAMARAQDDTGQAKLFSANITADCHNEMVARGEYILSEFGEFADHCAFLVDGYVGGPGMVTTARRWFPNQYLHYHRAGHGAVTSPSAKRGYTAYVLAKMSRLQGASGIHVGTMGYGKMEGERDDRAIAYIIERDSYTGPAYHQEWLGMKPTTPIVSGGMNALRLPGFFENLGHGNLINTAGGGSY…		0
TARA_110.SAMEA2622429.380.0.22-3_1648520_4	RBC4_24		prok	Form 2	MALDQSSRYADLSLDEQALIKEGRHILCAYRMKPKPGTGYLEGAAHFAAESSTGTNVEISTTDDFTRGVDALVYHIDEATEDIRIAYPLELFDRNITDGKMMIVSFLTLTIGNNQGMGDIEYAKMYDFFVPSKAIQLFDGPAKDISDLWRVLGRPVVDGGYIAGTIIKPKLGLRPQPFAEAAYQFWLGGDFIKNDEPQGNQTFAPMKQVIPLVVDAMQRAQDDTGAAKLFSANITADSHDEMIARGEYILGQFGEHANHCAFLVDGYVGGPGTVTTARRWFPDQYLHYHRAGHGAITSPSAKRGYTAYVLAKMSRLQGASGIHVGTMGYGKMEGERDDRAIAYIIERDSYTGPAYHQEWLGMKPTTPIISGGMNALRLPGFLENLGHGNLINTAGGGSY…		0
WP_029132057.1	RBC4_25	Sedimenticola selenatireducens	prok	Form 2	MALDQTSRYADLSLNEDKLIADGNHILVAYTMEPAAGHGYLATAAHFAAESSTGTNVEVSTTDDFTKGVDALVYEIDEANGIMKIAYPNELFDRNVTDGRIMLVSFLTLAIGNNQGMGDVKSAQMQDFYVPPKMLQLFDGPSKDISDMWRILGRPVKDGGYIAGTIIKPKLGLRPEPFASAAYQFWLGGDFIKNDEPQGNQVFCPMKKVMPLVADAMKRAQDETGQAKLFSANITADDHYEMLARADYILETFGENASHVAFLVDGYVGGPGMITTARRQYPNQYLHYHRAGHGAVTSPSSKRGYTAFVLAKMARLQGASGIHVGTMGYGKMEGSRDDKVIAYMIERDSCDGPFYHQEWYGMKPTTPIISGGMNALRLPGFFENLGHGNVINTSGGGSY…		0	13.8399	1.27753	2
WP_069126921.1	RBC4_26	Candidatus Thiodiazotropha endolucinida	prok	Form 2	MALDQSSRYSDLSLKEEDLIAGGQHILCAYKMKPASGYGFLEVASHFAAESSTGTNVEVCTTDDFTKGVDALVYHIDEATEEMRIAYPIDLFDRNMIDGRMMLVSFLTLTIGNNQGMGDCEYAKMYDFFMPPRAIQLFDGPAKDISDLWRMLGRPVVDGGYIAGTIIKPKLGLRPEPFAEAAYQFWLGGDFIKNDEPQGNQVFCPAKKVYPLVYDAMKRAMDETGEAKLFSANITADDHAEMIARGEFILDAFGPDADKVAFLVDGYVGGPGMVTTARRYFPGQYLHYHRAGHGAVTSPSSKRGYTAYVLAKMSRLQGASGIHVGTMGYGKMEGSKDDRNIAYIIERDEYQGPAYNQKWYGMKPTTPIISGGMNALRLPGFFENLGHGNVINTAGGGSY…		0	8.51684	2.55505	3
WP_020395078.1	RBC4_27	Thiolinea disciformis	prok	Form 2	MALDQSSRYSDLSLKEDELMAAGKHILVAYKMKPKAGHGYLEAAAHFAAESSTGTNVEVCTTDDFTKGVDALVYYIDEATEDMRIAYPLDLFDRNVIDGRMMIVSFLTLAIGNNQGMGDIEHAKMIDFFVPERAIQLFDGPSKDISDMWRILGRPVKDGGYIAGTIIKPKLGLRPEPFAHAAYQFWLGGDFIKNDEPQGNQVFAPMKKVMPLVADAMKRAQDETGQAKIFSANITADDHYEMCARADYILETFGPDADKVAFLVDGYVGGPGMVTTARRQYPNQYLHYHRAGHGAVTSPSAKRGYTAFVLAKMSRLQGASGIHVGTMGYGKMEGEADDRIIAYMIERDECQGPVYFQKWYGMKPTTPIISGGMNALRLPGFFANLGHGNVINTSGGGSY…		0	18.5241	0.425842	2
OGT90264.1	RBC4_28	Gammaproteobacteria bacterium RIFOXYD12_FULL_61_37	prok	Form 2	MALDQSSRYADLNLKEEDLIAGGKHILCAYKMKPKAGTGYLEAAAHFAAESSTGTNVEVCTTDEFTKGVDALVYYIDEATEDMRIAYPMELFDRNVTDGRMMLVSFLTLTIGNNQGMGDIEHAKMIDFHVPPEAIRQFDCPAYNIEDLWRILGRSTKDGGYIAGTIIKPKLGLRPEPFAHAAYQFWLGGDFIKNDEPQGNQVFAPIKKVMPLVYDAMKRAMDETGQAKLFSMNITADDHYEMCARADFALETFGADANKLAFLVDGFVGGPGMVTTARRQYPNQFLHYHRAGHGMVTSPSAKRGYTAFVLAKMSRLQGASGIHVGTMGYGKMEGEGDDKVIAYMIERNECQGPVYFQKWDGIRATTPIISGGMNALRLPGFFQNLGHGNVINTAGGGAY…		0	21.0792	3.19382	3
CAM77388.1	RBC4_29	Magnetospirillum gryphiswaldense	prok	Form 2	MDQSKRYCNLALNEAELMAQGRHVLCAYIFKPKAGYEPIATAAHFAAESSTGTNVEVCTTDDFTRGVDALVYEVTEQANGDHLMKIAYPNDLFDRNLIDGRAMIVSFLTLTIGNNQGMSDVEYAKMHDFWMPPAMLQLFDGPAMNIADMWRVLGRPQVNGGMVVGTIIKPKLGLRPKPFADACHQFWLGGDFIKNDEPQGNQVFAPMREVIPLVADALRRAQDETGEAKLFSANITADDPFEMIKRGEMILETFGENANRVAFLVDGYVGGPSAITLARRYFPNQFLHYHRAGHGAVTSKQSKRGYSVLTHMKMARLQGASGIHTGTMGYGKMEGDKDEKMVAYMLERDVADGLYFRQDWQGIKATTPIISGGMNALRLPGFFDNLGHSNVIQTSGGGA…		0	17.8854	1.70337	2
CDW95835.1	RBC4_30	unclassified Thiomonas	prok	Form 2	MAHDQSSRYANLDLKESDLIAGGKHILVAYKMKPKAGYDYLATAAHFAAESSTGTNVEVSTTDDFTKGVDALVYYIDEATEDMRIAYPIELFDRNVIDGRFMIVSFLTLVIGNNQGMGDVEYGKMIDFYVPERAIQMFDGPATDISNLWRILGRPIKDGGYIAGTIIKPKLGLRPEPFAQAAYQFWLGGDFIKNDEPQGNQVFAPVKKVIPLVYDAMKRAQDETGEAKLFSMNITADDYHEMCARADFALEVFGPDADKLAFLVDGYVGGPGMVTTARRQYPNQYLHYHRAGHGAITSPSSKRGYTAFVLAKMSRLQGASGIHVGTMGYGKMEGEGDDRNIAYMIERDECQGPVYFQKWYGMKPTTPIISGGMNALRLPGFFENLGHGNVINTAGGGSY…		0	15.7562	4.68426	7
TARA_076.SAMEA2621242.800.0.45-0.8_959814_154	RBC4_31	Ahrensia sp.	prok	Form 2	MDQSGRYANLSLKEEDLIADGNHVLCAYIMKPKAGYGYLETAAHFAAESSTGTNVDVSTTDDFTRGVDALVYEIDEAKELMKIAYPIELFDRNITDGRAMICSFLTLAIGNNQGMGDVEYAKMHDFWVPPSLLRLFDGPAATISDLWRVLGRPHVDGGFIVGTIIKPKLGLRPQPFADACYDFWLGGDFIKNDEPQGNQLFSPLKETIPLVADAMKRAQDKTGEAKLFSANITADDHYEMLARAEFILETFAEDADHVAFLVDGYVTGPAAITTARRNFPKQYLHYHRAGHGAVTSPQSMRGYTAFVLSKIARMQGASGIHTGTMSFGKMEGETSDRLMAYMITDDSADGPYFHQEWAGMNPTTPIISGGMNALRMPGFFENLGHSNLIMTAGGGAFGH…		0	7.0264	1.49045	2
WP_026756535.1	RBC4_32	Sediminimonas qiaohouensis	prok	Form 2	MDQSNRYADLTLSEADLMSAGNHVLVAYHMRPKTGYGYLATAAHFAAESSTGTNVDVSTTDDFTRGVDALVYEIDEANELMKIAYPVDLFDRNITDGRAMICSFLTLAIGNNQGMGDVEYAKMHDFWVPPAFLRLFDGPSTTISDLWRVLGRPHVDGGFIVGTIIKPKLGLRPKPFADACHDFWLGGDFIKNDEPQGNQTFAPLKQTIPLVADAMRRAQDATGEAKLFSANITADDHHEMLARAEFILETFAENADHVAFLVDGYVTGPAAITTARRSFPRQYLHYHRAGHGAVTSPQSMRGYTAFVLSKMARMQGASGIHTGTMGFGKMEGEAADKLMAYMITDDSADGPYFHQEWAGMGPTTPIISGGMNALRMPGFFGNLGHSNLILTAGGGAFGH…		0	9.36853	6.81347	4
WP_005960001.1	RBC4_33	sulfur-oxidizing symbionts	prok	Form 2	MALDQTNRYSDLSLKEDELIASGDYVLCAYLMKPKSGYGYLEAAAHFAAESSTGTNVEVSTTDDFTKGVDALVYEIDEAKELMKIAYPVDLFDINIIDGRAMLASFLTLTIGNNQGMGDIEYAKMLDFYMPPKYLRLYDGPAVNIQDMWRILGRPIENGGYIAGTIIKPKLGLRPEPFAEAAYQFWLGGDFIKNDEPQGNQPFSPMKKTIPLVADAMRRAQDETGEAKLFSANITADDPAEMIARGEFVLETFGFEASQVAFLVDGYVAGPTAVATARRNFPNQFLHFHRAGHGAVTSPQSKRGYTAFVHIKMTRLLGASGMHVGTMGYGKMEGEASDKLIAYMIERDSADGPFYHQEWAGMKPTTPIISGGMNALRLPGFFENLGHGNVINTAGGGAY…		0	22.5696	3.61966	6
WP_088518856.1	RBC4_34	Rhodoblastus acidophilus	prok	Form 2	MDQSARYANLNLKEADLIAGGKHVLCAYTMKPKRGHGPYLAAAAHFAAESSTGTNVEVSTTDDFTRGVDALVYEIDEANEIMKIAYPVELFDRNIIDGRAMIASFLTLTIGNNQGMGDIEYGKMHDFYVPPAYLKLFDGPSTGIKDMWRVLGRPVVDGGFIVGTIIKPKLGLRPEPFAKACYDFWLGGDFIKNDEPQGNQVFAPFKEMVRLVNDAMVRVQDKTGAAKLFSFNITADDHYEMIARGEYILETFGPNADHVAFLVDGYVAGPAAVTTARRAFPKQYLHYHRAGHGAVTSPSSKRGYTAFVLSKMARLQGASGIHTGTMGFGKMEGDASDRNIAFMLTDDSADGPFYHQEWLGLNPTTPIISGGMNALRMPGFFKNLGHSNLIMTAGGGAFG…		0	14.6916	0.212921	2
WP_068501953.1	RBC4_35	Magnetospirillum moscoviense	prok	Form 2	MDQSKRYCNFALKEDELIAAGRHVLCAYIIKPKAGYEPISTAAHFAAESSTGTNVEVCTTDDFTRGVDALVYEVTEQTGGEYLMKIAYPNELFDRNVIDGRAMIVSFLTLTIGNNQGMSDVDYAKMHDFHVPREMMMLFDGPAMNITDMWRVLGRPQVNGGMVVGTIIKPKLGLRPKPFADACHQFWLGGDFIKNDEPQGNQVFAPLKDTITLVADAMERAQQETGEAKIFSANITADDPFEMIRRGELILEIFGKNASHVAFLVDGYVGGPSAITTCRRYFPGQFLHYHRAGHGAVTSKQSKRGYNVLTHMKMARLQGASGIHTGTMGYGKMEGDKNEKMVAYMLERDEADGVYYRQDWHGMKATTPIISGGMNALRLPGFFDNLGHSNVIQTSGGGA…		0	18.7371	1.70337	2
AAK39106.1	RBC4_36	Rhodopseudomonas palustris	prok	Form 2	MDQSNRYANLNLKESELIAGGRHVLCAYIMKPKAGFGNFIQTAAHFAAESSTGTNVEVSTTDDFTRGVDALVYEVDEANSLMKIAYPIELFDRNVIDGRAMIASFLTLTIGNNQGMGDVEYAKMYDFYVPPAYLKLFDGPSTTIKDLWRVLGRPVINGGFIVGTIIKPKLGLRPQPFANACYDFWLGGDFIKNDEPQGNQVFAPFKDTVRAVADAMRRAQDKTGEAKLFSFNITADDHYEMLARGEFILETFADNADHIAFLVDGYVAGPAAVTTARRAFPKQYLHYHRAGHGAVTSPQSKRGYTAFVLSKMARLQGASGIHTGTMGFGKMEGEAADRAIAYMITEDAADGPYFHQEWLGMNPTTPIISGGMNALRMPGFFDNLGHSNLIMTAGGGAFG…		0	14.4786	2.76797	4
OFV89986.1	RBC4_37	Acidobacteria bacterium RBG_16_68_9	prok	Form 2	MDQSKRYADLGLGEEDLIARGQHVLVAYKMRPKAGVRYLEAAAHFAAESSTGTNVEVSTTDDFTRSLDALVYLVDEATEELRIAFPLELFDRNITDGRMMAVSFLTLVIGNNQGMGDIEHAKIYDFWVPPRAIELFDGPARNISDLWRTLGRPVMDGGFVAGTIIKPKLGLRPEPFARAAYLFWLGGDFIKNDEPQGNQVFAPLKKTIPLVRDAMRRAMDETGQAKLFSANITADDHHEMVARGEFILETFGPDADKVAFLVDGFVGGPGTVTTARRRFPNQFLHYHRAGHGMITSPRSRRGYDAYVLAKLSRLQGASGIHVGTMGYGKMEGTNDDRAIAYVIERDRYSGPAYHQEWLGMKATTPIISGGMNALRLPGFFENLGHGNVISTAGGGAYGH…		0
WP_045470294.1	RBC4_38	Burkholderiales bacterium GJ-E10	prok	Form 2	MDQSNRYADLSLREDDLVRGGKHVLVAYKMKPKAGVGYLEAAAHFAAESSTGTNVEVSTTDDFTKGVDALVYFIDEATEEMRIAYPLDLFDRNIIDGRMMLVSFLTLTIGNNQGMGDIAYAKMYDFFMPPRGIQLFDGPSKDISDLWRILGRPVRDGGYISGTIIKPKLGLRPEPFAEAAYQFWLGGDFIKNDEPQGNQVFSPLAKTIPLVYDAMKRAMDKTGEAKIFSANITADDHHEMIARGEFILRAFGPDADKVAFLVDGYVGGPGMITTARRNFPNQYLHYHRAGHGAVTSPSAKRGYTAYVLAKMSRLQGASGIHVGTMGYGKMEGEKDDRAIAYIIERDSFTGPAYHQEWYGMKPTTPIISGGMNALRLPGFFENLGHGNVINTAGGGSYGH…		0	19.8017	1.27753	2
WP_066044871.1	RBC4_39	Bathymodiolus septemdierum thioautotrophic gill symbiont	prok	Form 2	MDQSNRYADLSLDEDTLIKEGGHILVAYTMTPMPGFSGYLETAAHFAAESSTGTNVEVSTTDDFTKDLDAMVYEIDEAKGIMKIAYPCGLFDRNMIDGRAMIVSFLTLAIGNNQGMGDIQCSQMIDFHIPKQMLDIFDGPSKDITDLWNLLGRNRENGGYIAGTIIKPKLGLRPKPFAEAAYQFWLGGDFIKNDEPQGNQVYARMKDVMPLVADSMKRAQDETGEAKIFSANITADDHHEMIARGEYILETFGENAHHVAFLVDGYVGGCGMITTARRNFADQYLHYHRAGHGAITSPSSVRGYTAFVLAKLSRLMGASGIHVGTMGYGKMEGGADDRNIAYMIERDSADGPVYHQEWFGMKPTTPIISGGMNALRLPGFFENLGHGNVINTSGGGSYG…		0	7.45224		1
KXS32221.1	RBC4_40	Candidatus Gallionella acididurans	prok	Form 2	MDQSNRYADLSLKEADLIKDGKHILVAYHMRASEGHGYLEAAAHFAAESSTGTNVEVSTTDEFTKGVDALVYFIDEVKGVMKIAYPSVLFDRNITDGRAMIVSFLTCAIGNNQGMGDIKHAQMQDFYIPPEMLMQFDGPATDISDLWRILGRPIKDGGYISGTIIKPKLGLRPEPFAKAAYQFWLGGDFIKNDEPQGNQVFCPLKKVLPLVYDSMKRAMDETGDAKLFSMNITADDHYEMLARADFALSVFGPDANKLAFLVDGFVGGPGMITTARRQYPQQYLHYHRAGHGMITSPSAVRGYTAFVLAKLSRLQGASGIHVGTMGFGKMEGGADDRNIAYMIERDSADGPYYHQEWLGMKPTTPIISGGMNALRLPGFFENLGHGNVINTAGGGSYGH…		0	2.34213	1.49045	2
TARA_038.SAMEA2620035.340.0.22-1.6_803280_7	RBC4_41	Rhodospirillaceae bacterium	prok	Form 2	MDQSNRYADLSLKEADLIAGGKHVLCAYIMKPKAGYGYLETAAHFAAESSTGTNVEVSTTDDFTRGVDALVYEVDAAGEIMKIAYPTDLFDRNITDGRAMIASFLTLCIGNNQGMGDVEYAKMHDFYMPPEYLSLYDGPATTIADLWRVLGRPEVDGGFIVGTIIKPKLGLRPQPFADAAYDFWLGGDFIKNDEPQGNQPFAPLKETITLVADALRRAQDDTGEAKLFSANITADDYHEMIARGEFILESFAENAGHVAFLVDGYVAGPQAITTARRTFPNQYLHYHRAGHGAVTSPQSKRGYTAFVLSKMARLQGASGIHTGTMSFGKMEGELGDKNMAYMIERDSADGPFFHQEWLGMKPTTPIISGGMNALRIPGFFDNLGHSNLILTAGGGSYGH…		0	11.2848		1
WP_036522376.1	RBC4_42	Nitrincola sp. A-D6	prok	Form 2	MDQSKRYARLDLTEEELIKGGKHVLAAYKMKPKAGYGYLEAAAHFAAESSTGTNVEISTTDDFTRGVDALVYHIDEATEDMRIAYPIDLFDRNMLDGKTMLVSFLTLAIGNNQGMGDIEHAKMIDFYMPPEMLSLYDGPQVNIEDLWRILGRPEKDGGYIAGTIIKPKLGLRPEPFAKAAYQFWLGGDFIKNDEPQGNQVFAPMQKVIPLVVDAMRRAMDETGQAKIFSANITADWHDEMIARGEFILDAFGADADKVAFLVDGYVGGPGMVTTARRYFPNQFLHYHRAGHGAVTSPSAKRGYSAYVLAKMSRLQGASGIHVGTMGYGKMEGEKDDRDIAYIIERDSFQGPVYFQDWHGMKATTPIISGGMNALRLPGFFENLGHGNVINTAGGGSYGH…		0	14.0528	0.212921	2
OIO78882.1	RBC4_43	Betaproteobacteria bacterium	prok	Form 2	MDQSARYSDLSLKEEDLIKGGRHILVAYKMKPKTGLGYLEAAAHFAAESSTGTNVEVSTTDDFTKGVDALVYHIDEATEDMRIAYPLELFDRNVIDGRFMMVSFLTLTIGNNQGMGDIAYAKMIDFWVPPEVVRQFDGPATNIEELWRILGRPVKDGGYIAGTIIKPKLGLRPEPFAAAAYQFWLGGDFIKNDEPQGNQVFAPIKKVLPLVYDSMKRAMDETGQAKLFSMNITADDHYEMCARADFALETFGTDANKLAFLVDGFVGGPGMITTARRQYPNQFLHYHRAGHGMITSPSAQRGYTAFILAKMARLQGASGIHVGTMGYGKMEGAGDDKVIAYMIERDECQGPVYFQKWDGIKATTPIISGGMNALRLPGFFENLGHGNVINTAGGGAYGH…		0	14.6916	1.70337	2
TARA_137.SAMEA2623295.40.0.22-3_128859_3	RBC4_44	Rhodospirillales bacterium	prok	Form 2	MDQSGRYAALDLKEEDLIAGDKHVLCAYLMKPKEGYGYLEAAAHFAAESSTGTNVEVSTTDDFTKGVDALVYEIDEARELMKIAYPVDLFDRNIIDDKAMLVSFLTLAIGNNQGMGDIAYAKMLDFYVPKSYMDLYDGPNVDISNLWKMLGRPEVDGGYIAGTIIKPKLGLRPKPFAEAAYQFWLGGDFIKNDEPQGNQVFAPLKETIPLVADAMKRAQDETGEVKLFSANITADDHSEMIARGEFILEAFGDDAPKVAFLVDGYVGGPGMVTTCRRYFKDQYLHYHRAGHGAVTSPSSKRGYTAFVLAKMSRLQGASGIHVGTMGYGKMEGEQDDRIIAYMIERDSVDGPFYHQEWYGMKPTTPIISGGMNALRLPGFFENLGHGNVINTAGGGSYGH…		0
TARA_037.SAMEA2619970.600.0.22-1.6_181232_40	RBC4_45		prok	Form 2	MDQSNRYANLNLNEQTLVDEGKHVLCAYIMKPKEGYEYISTAAHFAAESSTGTNVEVSTTDSFTRSVDAIVYEADETFEVVKVAYPIELFDRNMIDGRAMIASFLTLTIGNNQGMGDVEYAKMYDFYFPPNFLKLFDGPSTTIADLWRVLGRPANNGGFIVGTIVKPKLGLRPQPFANACYDFWLGGDFIKNDEPQGNQPFAPLKETITAVADAMRRAQDETGEAKLFSANITADDYHEMLARGEFILETFGENADHVAFLVDGYVCGPQAITTARRTFPNQYLHYHRAGHGAVTSPQSKRGYTAFVLAKMARLQGASGIHTGTMGYGKMEGERGDKDMAYMITEDRAKGPFYHQEWLGMNPTTPIISGGMNALRIPGFFQNLGHSNLILTAGGGAYGH…		0	15.5432		1
OGA97577.1	RBC4_46	Burkholderiales bacterium RIFCSPHIGHO2_12_FULL_61_11	prok	Form 2	MDQSNRYADLGLKEEDLIKGGHHILVAYKMAPRTGLGYLEAAAHFAAESSTGTNVEVSTTDDFTKGVDALVYYIDEATEDMRIAYPLDLFDRNVTDGRFMLVSFLTLVIGNNQGMGDIAHAKMIDFYMPDRVIQMFDGPGKGIADLWRILGRPVVNGGFIAGTIIKPKLGLRPEPFAQAAYQFWLGGDFIKNDEPQGNQVFAPIKKTLPLVYDAMKRAQDETGQAKLFSMNITADDHYEMCARADFALETFGPDADKLAFLVDGFVGGPGMITTARRQYPNQYLHYHRAGHGMITSPSAKRGYTAFVLAKMSRLQGASGIHVGTMGYGKMEGEGDDRIIAYMIERDECQGPVYFQKWHGMKPTTPIISGGMNALRLPGFFENLGHGNVINTAGGGAYGH…		0	15.7562	3.19382	2
WP_078483596.1	RBC4_47	Solemya pervernicosa gill symbiont	prok	Form 2	MDQSARYADLSLNEDELIAGGGHILVAYTMTPAEGYGYLEVAAHFAAESSTGTNVEVSTTDDFTKGVDAMVYFIDEAKGIMKIAYPNDLFDRNITDGRTMIVSFLTLAIGNNQGMGDVKCAQMQDFYVPPRMLQLFDGPSKDISDMWRILGRDVNEGGYIAGTIIKPKLGLRPEPFAEAAYQFWLGGDFIKNDEPQGNQVFCPAKKVYPLVYDAMKRAQDETGEAKLFSANITADDHHEMCARADFILETFGPDADKVAFLVDGYVGGPGMVTTARRNYAGQYLHYHRAGHGAVTSPSSVRGYTAFVLAKMSRLQGASGIHVGTMGFGKMEGGADDRNIAYMIERDSADGPFYHQEWHGMKPTTPIISGGMNALRLPGFFENLGHGNVINTSGGGSYGH…		0
WP_059417771.1	RBC4_48	Sulfuricella sp. T08	prok	Form 2	MDQSARYADLSLKEEDLIKGDKHILVAYHMQPATGYGYLEVAAHIAAESSTGTNVEVSTTDDFTKGVDALVYFIDEAKGVMKVAYPNDLFDRNVTDGRAMLVSFLTLAIGNNQGMGDVKHLQMQDFYVPWSMLRLYDGPAKDITDLWDILGRPRVDGGYIAGTIIKPKLGLRPEPFAKAAYQFWLGGDFIKNDEPQGNQVFCPTKKVIPLVYDAMKRAMDETGQAKLFSANITADDHYEMLARADYILEAFGPDANKVAFLVDGYVGGPGMITTARRQYPGQYLHYHRAGHGAITSPSAVRGYTAFVLAKMSRLQGASGIHVGTMGYGKMEGGRDDRNIAYMIERDSADGPYFHQEWHGMKPTTPIISGGMNALRLPGFFENLGHGNVINTSGGGSYGH…		0	12.5623	0.425842	2
OGS93441.1	RBC4_49	Gallionellales bacterium GWE2_58_10	prok	Form 2	MDQSNRYADLSLKEEDLIKGGNHILVAYTMEPAAGVGYLEAAAHIAAESSTGTNVEVSTTDEFTKGVDALVYFIDEAKGIMKVAYPNDLFDRNLTDGRVMIVSFLTLCIGNNQGMGDIANLQMQDFYVPPRMLQLFDGPAKDISDLWRILGRPVKDGGYISGTIIKPKLGLRPEPFAKAAYQFWLGGDFIKNDEPQGNQVFCPIKKVLPLVYDSLKRAQDETGQAKLFSMNITADDHYEMCARADFALETFGPDADKVAFLVDGFVGGPGMITTARRQYPSQYLHYHRAGHGMVTSPSSKRGYTAFVLAKMSRLQGASGIHVGTMGYGKMEGGKDDRIIAYMIERDSCTGPLYHQEWYGMKPTTPIISGGMNALRLPGFFENLGHGNVINTAGGGSYGH…		0	19.5887	5.11011	3
WP_075323289.1	RBC4_50	Acidithiobacillus	prok	Form 2	MDQSSRYADLSLREEDLIAGGKHILVAYKMKPKAGYGYLASAAHFAAESSTGTNVEVSTTDDFTKGVDALVYHIDEATEDMRIAYPMDLFDRNILDGRMMIVSFLTLAIGNNQGMGDIAHAKMIDIFFPPRAIQLFDGPARDISDLWRILGRPIKDGGYIAGTIIKPKLGLRPEPFAEAAYQFWLGGDFIKNDEPQGNQVFSPLKKTIPLVADAMKRAMDKTGQPKLFSANITADDHYEMCARADYILGIFGPDADKVAFLVDGFVGGPGMITTARRQYPGQYLHYHRAGHGMITSPSALRGYTAFVLAKISRLQGASGIHVGTMGYGKMEGENDDRNIAYMIERDECQGPVYYQKWYGMKPTTPIISGGMNALRLPGFFENLGHGNVINTAGGGAYGH…		0	15.9691	4.0455	4
WP_046022207.1	RBC4_51	Magnetospira sp. QH-2	prok	Form 2	MDQSNRYADLSLKEEDLLAGGGHVLVAYIMKPKQGYGYLEAAAHFAAESSTGTNVEVSTTDDFTKGVDALVYEIDEAKEIMKIAYPCDLFDRNITDGRAMLVSFLTLAIGNNQGMGDIEYAKIHDFYVPPAYLRLFDGPSKDISDMWRILGRPIKDGGYIAGTIIKPKLGLRPEPFAAAAYQFWLGGDFIKNDEPQGNQVFCPAKKVYPLVYDAMKRAMDETGQAKLFSANITADDHYEMLARGEFILEAFGPDADKVAFLVDGYVGGPGMVTTARRNFPNQYLHYHRAGHGAVTSPSAKRGYTAFVLAKMSRMQGASGIHVGTMGFGKMEGENDDRNIAYMIERDSADGPFFHQEWEGMKPTTPIISGGMNALRLPGFFENLGHGNVINTSGGGSYGH…		0
WP_066708018.1	RBC4_52	Curvibacter delicatus	prok	Form 2	MDQSKRYADLSLKEAELIQGGQHILAAYKMKPKSGHGYLEAAAHFAAESSTGTNVEVSTTDDFTRGVDALVYLIDEAREEMRIAYPLDLFDRNITDGRMMIVSFLTLAIGNNQGMGDIEYAKMYDFHVPRRAIELFDGPAKDISDLWRLLGRPVKDGGYIAGTIIKPKLGLRPEPFAQAAYEFWLGGDFIKNDEPQGNQVFAPMKKVMPLLYDAMKRAMDETGEAKIFSANITADDHFEMIARGEYILETFGPDADKIAFLVDGYVGGPGMVTTARRCFANQYLHYHRAGHGAVTSPQSKRGYTAYVLAKMSRLQGASGIHVGTMGYGKMEGEKDDRAIAYIIERDSYTGPAYHQEWYGMKPTTPIISGGMNALRLPGFFENLGHGNVLNTAGGGAYGH…		0	14.2657		1
cg_0.2_sub10_scaffold_2396_c_6	RBC4_53	Gallionella sp.	prok	Form 2	MDQSNRYADLSLKEADLIAGGKHVLVAYKMAPNPGHTYLEAAAHFAAESSTGTNVEVSTTDDFTKGVDALVYLIDEATEDMRIAFPLELFDRNVTDGRMMMVSFLTCAIGNNQGMGDIKHAKMIDFYMPPRAIQLFDGPSKGIEDMWRILGRPVKDGGYISGTIIKPKLGLRPEPFAKAAYQFWLGGDFIKNDEPQGNQTFCPLKKVLPLVYDSMKRAQDETGDAKLFSMNITADDHYEMCARADMALEIFGPDADKLAFLVDGFVGGPGMITTARRQYADQFLHYHRAGHGMVTSPSAKRGYTAFVLAKMSRLQGASGIHVGTMGYGKMEGEGDDKIIAYMIERDECQGPIYFQKWYGMKPTAPIVSGGMNALRLPGFFKNLGHGNVINTAGGGSYGH…		0	16.182	0.851684	2
cg_0.2_sub100_scaffold_14_c_35	RBC4_54	Thiomicrospira sp.	prok	Form 2	MDQSNRYADLSLKEEDLIAGQEHILVAYEMEPFGGHGYLETAAHIAAESSTGTNVEVSTTDDFTKGVDALVYDIDEANHMMRIAYPLALFDRNGRDGKAMIVSFLTLTIGNNQGMGDVKNLQMVDFWIPETKLYLFDGPTVDISDMWRMLGRPVENGGYIAGTIIKPKLGLRPEPFANAAYQFWLGGDFIKNDEPQGNQVFCPMKKVIPLVADAMKRAQDETGEAKLFSANITADDHYEMCYRADYILETFGEDAPKVAFLVDGYVGGPGMITTARRNYASQYLHYHRAGHGAITSPSSKRGYTAFVLAKMSRLQGASGIHVGTMGYGKMEGDASDKVIAYMIERDECQGPIFYQKWNGMKPTTPIISGGMNALRLPGFFENLGHGNVINTSGGGSYGH…		0	11.9236		1
ODV03949.1	RBC4_55	Thiobacillus sp. SCN 63-57	prok	Form 2	MDQSARYADLSLKEEDLIKGGKHILVAYKMKPKSGHGYLEAAAHFAAESSTGTNVEVSTTDEFTKGVDALVYLIDEATEDMRIAYPLDLFDRNVTDGRMMIVSFLTLAIGNNQGMGDIEHAKMIDIYFPERAIQLFDGPSKDISDLWRILGRPIQNGGYIAGTIIKPKLGLRPEPFANAAYQFWLGGDFIKNDEPQGNQVFSPLKKTIPLVYDAMKRAQDETGQAKLFSMNITADDHYEMCARADFALETFGPDADKLAFLVDGFVGGPGMITTARRQYPNQYLHYHRAGHGMITSPSAKRGYTAFVLAKISRLQGASGIHVGTMGYGKMEGDATDKGIAYMIERDECQGPVYFQKWYGMKPTTPIISGGMNALRLPGFFENLGHGNVINTSGGGSYGH…		0	19.8017	4.0455	4
OYY45669.1	RBC4_56	Gallionellales bacterium 35-53-114	prok	Form 2	MDQSARYSNLDLKEADLIKGEKHILVAYKMKPKAGYGYLEAAAHFAAESSTGTNVEVSTTDDFTKGVDALVYYIDEATEDMRIAYPMELFDRNVTDGRMMLVSVLTLIIGNNQGMGDIEHAKIHDFYMPKRAIQLFDGPSKDISDMWRILGRPIKDGGYIAGTIIKPKLGLRPEPFAAAAYQFWLGGDFIKNDEPQGNQVFCPLKKVLPLVRDAMCRAQDETGQAKLFSMNITADDHYEMLARADYALETFGPDADKVAFLVDGFVGGPGMVTTARRQYPDQYLHYHRAGHGMITSPSAKRGYTAFVLAKMSRLQGASGIHVGTMGYGKMEGENSDKNIAYMIERDEAQGPVYFQKWYGMKPTTPIISGGMNALRLPGFFENLGHGNVINTSGGGAYGH…		0	14.9045		1
OQX31713.1	RBC4_57	Candidatus Sedimenticola endophacoides	prok	Form 2	MDQSARYADLSLNEDDLIAGGKHVLCAYKMKPAAGYGFLEVAAHFAAESSTGTNVEVCTTDDFTKGVDAIVYHIDEATEEMRIAYPNDLFDRNVIDGRTMLVSFLTLTIGNNQGMGDCAYAKMYDFYMPPRMLQLFDGPAKDISDMWRILGRPVENGGYIAGTIIKPKLGLRPEPFAEAAYQFWLGGDFIKNDEPQGNQVFCPTKKVIPLVVDAMRRAQDETGEAKLFSANITADDHAEMIARGEYILETFGPDADKVAFLVDGYVGGPGMVTTARRYFAGQYLHYHRAGHGAVTSPSSKRGYTAFVLAKMSRLQGASGIHVGTMGYGKMEGDASDKIIAYMIERDECQGPVYNQKWYGMKPTTPIISGGMNALRLPGFFENLGHANIINTSGGGSYGH…		0
WP_009149320.1	RBC4_58	Thiorhodovibrio sp. 970	prok	Form 2	MALDQSKRYADLSLNEDELIAGGNHILCAYKMKPMAGHGYLEAAAHFAAESSTGTNVEVCTTDDFTKHVDALVYHIDEATEEMRIAYPLELFDRNMIDGRMMMVSFLTLTIGNNQGMGDIEHAKMYDFHVPPRALQLFDGPATDISNLWRILGRPVKDGGYIAGTIIKPKLGLRPEPFAEAAYSFWLGGDFIKNDEPQGNQVFCPTKKVIPLVADAMKRAQDETGQAKLFSMNVTADDHYEMCARADFVLETFGSDADKVALLVDGYVGGPGMVTTIRRQYPDQYLHYHRAGHGAITSPSSKRGYTAFVLAKMARLQGASGIHVGTMGYGKMEGDAKDKIIAYMIERDSCQGPAYHQEWLGMKPTTPIISGGMNALRLVGFFENLGHANLINTAGGGSY…		0	13.6269		1
WP_041067559.1	RBC4_59	Thiolapillus brandeum	prok	Form 2	MDQSNRYADLSLKEEDLIEGGKHILVAYKMKPVDGVGYLEAAAHFAAESSTGTNVEVSTTDDFTKGVDALVYHIDEETEDMRIAYPMELFDRNVTDGRMLLVSFLTLVIGNNQGMGDIAYGQMIDFYMPPRAIQLFDGPAKDISDLWRILGRPVENGGYIAGTIIKPKLGLRPEPFAEAAYQFWLGGDFIKNDEPQGNQVFAPVKKVIPLVADAMKRAQDETGEAKLFSMNITADDHYEMCARADFALETFGEDADKVAFLVDGFVGGPGMVTTARRQYPNQYLHYHRAGHGMITSPSSKRGYTAYVLAKMSRLQGASGIHVGTMGYGKMEGAADDKIIAYMIERDECQGPVYYQKWYGMKPTTPIISGGMNALRLPGFFENLGHANVINTAGGGSYGH…		0	20.6533	0.638763	2
KFB68024.1	RBC4_60	Candidatus Accumulibacter sp. SK-01	prok	Form 2	MDQSNRYADLSLKEEDLIKGGKHILVAYKMKPKAGYGYLESAAHFAAESSTGTNVETSTTDDFTKGVDALVYSIDEATEDMRIAYPLDLFDRNMTDGRMMMVSILTLIIGNNQGMGDIEYGKIHDIFIPERAIQLFDGPAKDISDLWRILGRPLKDGGYIAGTIIKPKLGLRPEPFAKAAYQFWLGGDFIKNDEPQGNQVFCPARKVYPLVYDAMKRAMDETGQAKIFSANISADDHYEMLHRADFILETFGPDADKVAFLVDGFVGGPGMITTARRQYPNQYLHYHRAGHGMITSPSAKRGYTALVLGKIARLQGASGIHVGTMGFGKMEGESSDKNICYMLERDECQGPVYYQKWYGMKPTTSIISGGMNALRLPGFFENLGHGNVINTAGGGSYGH…		0	10.2202	7.87808	2
WP_011289362.1	RBC4_61	Dechloromonas aromatica	prok	Form 2	MDQSNRYADLSLTEAELIAGGQHILCAYKMKPKAGHRYLEAAAHFAAESSTGTNVEVCTTDEFTKGVDALVYHIDEASEDMRIAYPLDLFDRNMTDGRMMMASFLTLTIGNNQGMGDIEHAKMVDFYVPRRGIELFDGPSKDISDLWRMLGRPVKDGGYIAGTIIKPKLGLRPEPFARAAYEFWLGGDFIKNDEPQGNQVFAPLKKVIPLVYDSMKRAMDETGEAKLFSMNITADDHFEMCARADFALEAFGPDADKLAFLVDGYVGGPGMITTARRQYPNQYLHYHRAGHGAVTSPSSKRGYTAYVLAKMSRLQGASGIHVGTMGYGKMEGDKDDRACAYIIERDSYTGPVYHQEWYGMKPTTPIISGGMNALRLPGFFENLGHGNVINTAGGGAYGH…		0	15.9691	6.17471	6
WP_068749566.1	RBC4_62	Tessaracoccus	prok	Form 2	MDQSARYTDLSLREDDLIAGGKHILCAYAMRPKSGSFLEAAAHFAAESSTGTNVDVSTTDDFTRGVDAIVYHADEATEEVRIAYPLDLFDRNMIDGRMMMVSFLTLTIGNNQGMGDIEYAKMFDFYVPRAAISLFDGPAMGIADLWRVLGRPVTDGGYIAGTIIKPKLGLRPEPFARAAYEFWLGGDFIKNDEPQGNQVFAPMKQTIPLVYDAMKRAMDDTGEAKLFSANITADDHAEMIARGEFILETFGPDADKVAFLVDGYVGGPGAVTTARRYFARQYLHFHRAGHGAVTSPSSKRGYTAYVLAKMARLQGASGIHVGTMGYGKMEGARDDRAIAYICERDQYQGPAFHQEWHGMRPTTPIVSGGMNALRLPGFFANLGHANIINTAGGGAYGHL…		0	18.5241	2.76797	2
cg1_0.2_scaffold_79725_c_5	RBC4_63	Rhodobacterales bacterium	prok	Form 2	MDQSDRYSDLSLKEADLMKGGRHVLCAYIMKPKGGHGFLETAAHFAAESSTGTNVEVVTTDDFTRGVDALVYEINEKTGLMKIAYPVELFDHNITDGRAMLASFLTLTIGNNQGMGDIEYAKMHDFWMPPVYLNAFDGPSTTIASLWRALGRPHVNGGFIVGTIIKPKLGLRPQPFANACYDFWMGGDFIKNDEPQGNQIFSPLRETVRLVADAMKRAQDKTGQAKLFSFNITADDHFEMVARGEYILETFGENASHIAFLVDGYVTGPAAITTARRRFPAQYLHYHRGGHGAVTSPQSMRGYTAFVLSKMARLQGASGIHTGTMSYGKMEGEAADKLMAYMITDDSAMGPYFHQEWAGMLPTTPIISGGMNALRMPGFFKNLGHSNLILTAGGGAFGH…		0
cg2_3.0_scaffold_261_c_14	RBC4_64	Betaproteobacteria bacterium CG2_30_68_42	prok	Form 2	MDQSGRYSDLALHEKELIEGGRHVLCAYILKPKAGHGYLATAAHFAAESSTGTNVEVCTTDDFTRGVDALVYEIDEAREITKIAYPIELFDRNITDGRAMLASFLTMTIGNNQGMGDVEYAKMHDFYIPPAYLQLFDGPAMNIVDLWRVLGRPMLDGGMVVGTIIKPKLGLRPQPFADACYQFWLGGDFIKNDEPQGNQVFSPLKETIRLVADAMRRAQDETGEAKLFSANITADDPFEMIARGEYILETFAENANHVAFLVDGYVAGPTAITTCRRRFPNQFLHYHRAGHGAVTSPSAKRGYTAFVHCKMSRLQGASGIHTGTMGYGKMEGAADDRRIAYMLERDSADGPFFHQQWLGMKATTPIISGGMNALRLPGFFANLGHSNVIQTSGGGAFGH…		0	17.2466		1
WP_068489216.1	RBC4_65	Magnetospirillum marisnigri	prok	Form 2	MDQSKRYAQLGLTEQSLIQGGAHVLCAYRMKPKSGHGYLATAAHFAAESSTGTNVEVCTTDDFTRGVDALVYEIDEQRELMKIAFPVDLFDRNIIDGRAMIASFLTLTIGNNQGMSDVDYAKMVDFYVPPKFLQLFDGPAANIADMWRVLGRPQSDGGMVVGTIIKPKLGLRPKPFADACYQFWLGGDFIKNDEPQGNQVFAPLKETIRLVADAMKRAQDETGQAKLFSANITADDPAEMLARGHYILETFAENASHVAFLVDGYVAGPTAVTTCRRNFPAQFLHYHRAGHGAVTSKQSKRGYTVLVHMKMARLLGASGIHTGTMGYGKMEGAPDEKDVAYMLERDVADGPHFRQDWCGMKACTPIISGGMNALRLPGFFTNLGHANVIQTSGGGAFGH…		0	20.4404		1
WP_090484260.1	RBC4_66	Ectothiorhodospira mobilis	prok	Form 2	MDQSSRYARLDLNEGDLIRGGRHVLCAYLMKPREGFGDYLSTAAHFAAESSTGTNVEVSTTDDFTRGVDALVYEIDEAKELMKIAYPIELFDRNIKDGRAMIASFLTLTIGNNQGMGDVEYAKMLDFYMPPALLNLFDGPAMNIRDMWKVLGRDVDNGGMVVGTIIKPKLGLRPQPFADACHQFWLGGDFIKNDEPQGNQVFCPLKEVIPAVADAMRRAQDETGEAKLFSANITADDPFEMIARGEYILEQFGENASHVAFLVDGYVAGPSAVTTCRRYFPNQFLHYHRAGHGAVTSPQAKRGYNTLVHMKMSRLQGASGIHTGTMGFGKMEGAPEDKLLAHMLENEESEGLFYHQKWYGMMPTTPIISGGMNALRLPGFFDNLGHCNVIQTSGGGAFG…		0	22.3567	0	2
WP_076365084.1	RBC4_67	Bieblia vinaykumarii	prok	Form 2	MDQSNRYARLDLNEDELMAGGKHVLVAYIMKPKAGYGFLETAAHFAAESSTGTNVEVSTTDDFTRGVDALVYDIDESTGLMKIAYPVELFDRNIIDGRAMLVSFLTLCIGNNQGMGDVEYAKMHDFWVPPAFLRLFDGPAMNIADMWRVLGRPVTDGGMVVGTIIKPKLGLRPKPFADACYDFWLGGDFIKNDEPQGNQVFAPLKETIRLVADAMKRAQDETGQAKLFSANITADDHYEMLARGEYILETFGENADHVAFLVDGYVAGPAAITTCRRAFPRQFLHYHRAGHGAVTSPQSMRGYTAFVLSKMSRLQGASGIHTGTMGFGKMEGEAADKIMAYMLTDDAAMGPYFHQEWQGMKATTPIISGGMNALRLPGFFDNLGHSNVIQTSGGGAFGH…		0	11.4977		1
RIFCSPLOWO2_02_FULL_Rhodospirillales_58_16_rifcsplowo2_02_scaffold_186_85	RBC4_68	Rhodospirillales bacterium RIFCSPLOWO2_02_FULL_58_16	prok	Form 2	MDQSERYADLSLKEAELIAGGKHVLCAYIMKPKAGHGYLAAAAHFSAESSTGTNVEVCTTDDFTRGVDALVYEINEAEEIMKIAYPVALFDLNIIDGRAMMASFLTLTIGNNQGMSDIEYAKMHDFYFPPDYLALFDGPAMNIEDMWRVLGRPLKDGGMIAGTIIKPKLGLRPRPFADACHQFWLGGDFIKNDEPQGNQVFAPLKETIALVADAMERAQQETGAAKLFSANITADDPAEMIARGEYILKTFGDNASHVAFLVDGYVAGSTAVTTCRRNFPGQFLHYHRAGHGAVTSPQSRRGYTAFVHCKMSRLLGASGIHTGTMGFGKMEGDPSDKKIAYMLERDAADGPFYRQEWGGMKATTPIISGGMNALRLPGFFTNLGHSNVIQTSGGGAFGH…		0	13.414	1.49045	2
OIP83017.1	RBC4_69	Rhodobacterales bacterium CG2_30_65_12	prok	Form 2	MDQSKRYANLDLEEKDLIAKGRHVLVAYIMKPKAGHGYLETAAHFAAESSTGTNVEVSTTDDFTRGVDALVYEIDEARELTKIAYPVELFDRNIIDGRAMLASFLTLTIGNNQGMGDVEYAKMHDFYVPPAYLRLFDGPSTTIADLWRVLDRPVVDGGFIVGTIIKPKLGLRPQPFADACYDFWLGGDFIKNDEPQGNQVFSPLKETVRRVADAMKRAQDKTGEAKLFSWNITADDYREMIARGEYILETFGPDADHIAFLVDGYVAGPQAITTARRHFPKQYLHFHRAGHGAVTSPSAKRGYTGFILAKMARLQGASGIHVGTMGYGKMEGDKGDTVIAHMITEDSVTGPYFHQEWLGMNPTTPIISGGMNALRMPGFFKNLGHSNLIMTAGGGAFGH…		0	14.6916	4.47134	5
WP_092620206.1	RBC4_70	Roseospirillum parvum	prok	Form 2	MDQSSRYADLSLKEDELIKGGQHILCAYQMKPKSGHGYLEAAAHFAAESSTGTNVDVSTTDDFTKGVDALVYEIDEANEVMKIAYPLDLFDRNITDGRMMIVSFLTLTIGNNQGMGDIEYAKMLDFHVPPRAIQLFDGPAKDISDLWRILGRPVKDGGYIAGTIIKPKLGLRPEPFAQAAYEFWLGGDFIKNDEPQGNQVFAPLKKVIPLVVDAMRRAQDETGQPKLFSANITADDHAEMIARGEFILDAFGPDADKVAFLVDGYVGGPGMITTARRWFPNQYLHYHRAGHGAVTSPQSKRGYTALVLSKMARLQGASGIHVGTMGYGKMEGEATDKIIAYMIERDACQGPFYHQEWLGMKPTTPIISGGMNAIRLPGFFANLGHANVINTAGGGSYGH…		0	12.7753	3.40674	2
cg2_3.0_scaffold_9542_c_2	RBC4_71	Betaproteobacteria bacterium	prok	Form 2	MDQSNRYADLSLSEEELIKGGQHILCAYKMAPKDALDYLEAAAHFAAESSTGTNVEVSTTDDFTKGVDALVYHIDPATEDMRIAYPLALFDRNITDGRFMLVSFLTLAIGNNQGMGDIKHAKMVDFYVPERVIQMFDGPAKDISDLWRILGRPVKDGGYISGTIIKPKLGLRPEPFAQAAYQFWLGGDFIKNDEPQGNQVFSPIKKTIPLVYDALKRAQDETGQAKLFSMNITADDHYEMCARADFALQTFGTDADKLAFLVDGFVGGPGMITTARRQYPNQYLHYHRGGHGMVTSPSAKRGYTAFVLAKMSRLQGASGIHVGTMGHGKMEGESDDRVIAYMIERDECQGPVYFQKWYGIKPTTPIVSGGMNALRLPGFFDNLGHGNIINTAGGGSYGH…		0	10.6461		1
TARA_037.SAMEA2619970.600.0.22-1.6_1781908_3	RBC4_72		prok	Form 2/3	MQQPYVNFDLDPLAGGKYMLTVFHLETYPGHTLIDYASEVAAESSTGSNLRVGTATDFSDDLNSIVYKVDEEKNLAWIAYPWRIFDRGGNVQNVLTYVVGNVFGMSGLKALKALDCWFPKEMLEHYDGPSTTIHDLKKYLGITDRPVLGTIVKPKIGLKPKEFSDVCYKFWKGGGDFVKFDEPQADQDFCPIKECTDAIAEAMERAEQETGKKKVMSFNISSADFAPMKERAEYIKKTMKPGSYAFLVDGITAGWSALQTARREWPEVFLHFHRAGHGAMTREENPFGYSVSFMTKFGRLSGASGMHTGTAGIGKMAGTVDEDITAAHHGILDKSKGDFFDQDWYGMKHMGPIASGGLNPVLLKPYADAVGTTDFITTMGGGVHSHPGGTEKGATALLQ…		0
gwe2_scaffold_1773_6	RBC4_73	Candidatus Peregrinibacteria bacterium	prok	Form 2/3	MQKEYINLKLKNPESGEYLLSVFHLIPEKGRDILDAASEVAAESSTGSNVKVTATKFASSLDAQVYKVDRKKNLVWIAFPLRIFDRGGNVQNILTYIAGNIFGMAQVQALRLLDVWFPKAMLKKYDGPKTSIKELRKYLNVYDRPILGTIIKPKIGLKTHEFAEKAYQFWAGGGDFVKHDEPQADQDFCPYMKTVDAIRKAMNRAEDETGRHKMHSFNISSSDFDTMKRRAEYIIKKMRPGSFCFLVDGITAGWMALQTARRLWPNVFLHFHRAGHGAMTRLENPIGYSVLVMTKFGRLAGSSGIHTGTAGIGKMAGTKEEDVTAAHMALLPKVKGLFFEQDWYGMKGTVSIASGGLNPTKLKAYIEAIGHTDFITTMGGGVHAHPGGTKMGARALIQA…		0
TARA_037.SAMEA2619970.600.0.22-1.6_27685_12	RBC4_74		prok	Form 2	ETAAHFAAESSTGTNVEVSTTDDFTRGIDAIVYEVDEANEVMKIAYPVELFDRNIIDDRAMIASFLTLAIGNNQGMGDVEYAKMHDFYVPPEYLKLFDGPSTTLSEIWQVLGRPKVDGGFVVGTIVKPKLGLRPQPFADACYQFWLGGDFVKNDEPQGNQPFAPLKETIKAVADAMARAQDETGEAKIFSANITADDYHEMLARGEFILKTFGENADHVAFLVDGYVAGPQSVTTSRRAFPKQFLHYHRAGHGAVTSPQSMRGYTAFVLSKMSRLQGASGIHVGTMSFGKMEGEMGDRIIAEMIEHDSVAGPFYHQEWLGMNPTTPIISGGMNALRIPGFFDNMGHSNLIMTAGGGCYGHIDGPAAGARSMRQAEQCWKQGADPIAFAKEHGELARAFE…		0
ACZ28620.1	RBC4_75	uncultured organism	prok	Form 2	MDQSARYADLSLKEDDLIKGGKHVLCAYTMQPAAGYGYLEVAAHIAAESSTGTNVEICTTDDFTKGVDALVYYCNEAEGVIKIAYPMDLFDRNLTDGRTMIVSFLTLCIGNNQGMGDCKNLQMQDFYMPERMLQLFDGPQKDISDMWRILGRPVKDGGYIAGTIIKPKLGLRPEPFAKAAYQFWLGGDFIKNDEPQGNQVFCPMKKVMPLVVDAMRRAEDETGQAKLFSANITADCHDEMIARGEYILETFGPDADKCALLVDGYVGGPGMVTTARRHFADQYLHYHRAGHGAVTSPSSVRGYTALVLSKMSRLQGASGIHVGTMGFGKMEGGADDRIIAYMIEQDSADGTYYHQEWYGMKPTTPIISGGMNALRLPGFFENLGHGNVINTSGGGSYGH…		0	17.8854	0.212921	2
AAC37234.1	RBC4_76	Lingulodinium polyedra	euk	Form 2	GTSNNQGMGDVEYGKIYDIYFPPSYLRFFDGPACSILDMWRILGRDMTDGGLVVGTIIKPKLGLQPKPFGEACYAFGQGGDFIKNDEPQGNQVFCQMNECIPEVVTAMKACIKETGSEKLFSANITADDPAEMIARGKYILGQFGPMAENCAFLVDGYVAGGTAVTVARRNFPKQFLHYHRAGHGAVTSPQTQRGYTAFVHTKISRVIGASGIHVGTMSFGKMEGDASDKGIAYMLQQDAADGPYYHQEWEGIVQTTPIISGGMNALRLPAFFENLGHSNVILTAGGGTFGHKDGPKQGATSCRQDEEAWKLWKAGTYGDVSLSDGVIEYAKTHEEIKGAFLTFQKDSDQIYPGWKEKLGYTGESSVQAASFDWQKKAA		0
ALP32073.1	RBC4_77	Rhodobacter sp. enrichment culture	prok	Form 2	YLRLFDGPSMNIADMWRVLGRPVVDGGMVVGTIIKPKLGLRPKPFADACYEFWLGGDFIKNDEPQGNQTFAPLKETIRLVADAMKRAQDETGEAKLFSANITADDHYEMVARGEYILETFGENADHVAFLVDGYVTGPAAITTARRQFPRQFLHYHRAGHGAVTSPQSMRGYTAFVLSKMSRLQGASGIHTGTMGYGKMEGDASDKIMAYMLTDEAAQGPFYHQDWLGMKATTPIISGGMNALRLPGFFDNLGHSNVIQTSGGGAFGHLDGGTAGAKSLRQSCDAWKAGVDLVTYAKSHRELARAFESFPNDADKLYPGWRVALGVN		0
RIFOXYB2_FULL_PER_41_88_rifoxyb2_full_scaffold_4774_10	RBC4_78	uncultured bacterium	prok	Form 2/3	YDGPYTTIGDMKKYLGIDGDARPVLGTIIKPKIGLKTDEFADVCYRFWKGGGDFVKFDEPQADQVFCPFEDAVKAIAKKMEQVRKETGKNKVMSFNISAADFMTMQKRAEIVMKYMEKGSYAFLVDGLTAGWTAVQTARRMWPDVFLHFHRAGHGAMTREENPIGYTVEVLTKFGRLAGASGMHTGTAGIGKMAGDGDTDVRAAHLALDKVASGPFFEQDWGDMKPMCPIASGGLNPVLLKPFADVIGTVDFITTMGGGVHSHPSGTEKGAMALVQACEAWKQKIDMNEYAKTHAELGQAVEFYKEHVEYTKKYAGK		0
SEH04675.1	RBC4_79	Thiotrichales bacterium HS_08	prok	Form 2	MWRMLGRPVENGGYIAGTIIKPKLGLRPEPFAEAAYQFWLGGDFIKNDEPQGNQVFCPMKKVIPLVVDAMNRAQDETGETKLFSANITADDHHEMCARADYILEAFGENASQVAFLVDGYVGGPGMVTTARRNYPGQYLHYHRAGHGAVTSPSSKRGYTAFVLAKMSRLQGASGIHVGTMGYGKMEGDASDKVIAYMIERDECQGPFYYQKWYGMKPTTPIISGGMNALRLPGFFENLGHGNVINTSGGGSYGHIDSPAAGATSLRQAYDCWKSGADPIEYAKEHKEFARAFESFEHDADALFPGWRDKLGVHK		0
OLP97681.1	RBC4_80	Symbiodinium microadriaticum	euk	Form 2	MAKRPSNIALAGAAAGGLALVGSAADAFVAAPRASAPSLRGTSTSQAQAAGSSSFSVPGPDMAWLGVPFKAQLSLPVELWLQQLWLPADQDAKLEAPSFLQPWCLSRLKAKPVGAEGPVSSRPNSKDSRVTRRALDQSSRYADLSLDEATLIKNGKHVLVAYIMKPKAGYDYLATAAHFAAESSTGTNVNVCTTDDFTKSVDALVYYIDPDSEEMKIAYPNLLFDRNIIDGRGMMCSFLTLSIGNNQGMGDVEYGKIYDFYLPPAFLRLYDGPAVNVEDMWRILGKGTSNGGLVVGTIIKPKLGLQPKPFGEACYAFWQGGDFIKNDEPQGNQVFCQMNEVIPEVVKAMRACIKETGVGKLFSANITADDPNEMIARGKYCMSQFGPLSENCAFLVDGY…		0
cg2_3.0_scaffold_355_c_23	RBC5_1	Zetaproteobacteria bacterium CG2_30_59_37	prok	Form 2	MDQSNRYANLSLKEEDLIAGGQHMLVAYKLIPAKGYGFLEVAAHVAAESSTGTNVEVSTTDDFTRGVDALVYEIDETAFGDDPVTGGGLMKIAYPVPLFDPNLTDGHYNISHMWSLILGNNQGMGDHVGLRMLDFLVPECMMKKFDGPSTGIADLWKVLGRPEVDGGYIAGTIIKPKLGLRPEPFAKACYDFWLGGDFIKNDEPQANQPFCPMKVVIPKVAEVMDRAQQETGQAKLFSANATADFHGECIARGEYILGEFAKYGNEKHVAFLIDGFVTGPAGVTTARRAFPDTFLHFHRAGHGAVTSYKSPMGMDPLCYMKLVRLMGASGMHTGTMGYGKMEGHGKETVLAYMLERDECKGHYFNQKWYGMKPTAPIISGGMNALRLPGFFKNLGHGNV…		1	24.9118	3.61966	3
cg2_3.0_scaffold_31_c_72	RBC5_2	Zetaproteobacteria bacterium CG2_30_46_52	prok	Form 2	MDQSNRYADLSLKEEDLIAGGQHLLVAYKLIPAAGYGFLEVAAHIAAESSTGTNVEVSTTDDFTRGVDALVYEIDETAFGDHPVKGGGLMKVAYPVPLFDPNLTDGHYNVSHMWSLILGNNQGMGDHLGLRMLDFMVPECMIRKFDGPSTGISDLWKVLGRPEVDGGYIAGTIIKPKLGLRPEPFVKACYDFWLGGDFIKNDEPQANQPFCPMETVIPMVAETMDRVQQETGEAKLFSANATADYHVECKKRGDFILESFAKYGNEKHVAFLIDGFVTGPAGVTTARREFPDTFLHFHRAGHGALTSYKSPMGMDPLCYMKLARLQGASGIHVGTMGYGKMEGHGNETVLAYMIERDECMGHYFNQKWYGMKPTCPIISGGMNALRLPGFFENLGHGNL…		1	18.5241	2.12921	3
cg1_0.2_scaffold_26_c_31	RBC5_3	Zetaproteobacteria bacterium CG1_02_55_237	prok	Form 2	MDQSNRYANLSLNEADLIAGGKHLLVAYKLIPAKGYGFLEVAAHIAAESSTGTNVEVSTTDDFTRGVDALVYDIDETAFGDDRVTGGGLMKVAYPVELFDPNLTDGHYNVSHMWSLILGNNQGMGDHEGLRMLDFMVPECMIKKFDGPSAGIADLWKVLGRPEVDGGYISGTIIKPKLGLRPEPFAKACLDFWLGGDFIKNDEPQANQPFCPMKVVIPKVAEMMDKAQQETGNAKLFSANATADFHGECIARGEYILGEFAKYGNEKHVAFLIDGFVTGPAGVTTARRAFPDTFLHFHRAGHGAVTSYKSPMGMDPLCYMKLSRLQGASGIHTGTMGYGKMEGHGKETVLAYMLERDECMGHYFNQKWYGMKPTAPIISGGMNALRLPGFFENLGHGNV…		1	24.6988		1
WP_011911067.1	RBC5_4	Cereibacter azotoformans	prok	Form 2	MDQSNRYARLDLKEADLIAGGRHVLCAYVMKPKAGYGYLETAAHFAAESSTGTNVEVSTTDDFTRGVDALVYEIDEARELMKIAYPVELFDRNIIDGRAMLCSFLTLTIGNNQGMGDVEYAKMHDFYVPPCYLRLFDGPSMNIADMWRVLGRSVTDGGMVVGTIIKPKLGLRPKPFADACYEFWLGGDFIKNDEPQGNQTFAPLKETIRLVADAMKRAQDETGEAKLFSANITADDHYEMVARGEYILETFGENADHVAFLVDGYVTGPAAITTARRQFPRQFLHYHRAGHGAVTSPQSMRGYTAFVLSKMARLQGASGIHTGTMGFGKMEGEAADRIMAFMLTDDAAQGPFYPQDWLGMKATTPIISGGMNALRLPGFFDNLGHSNVIQTSGGGAFGH…		1	15.1174	2.76797	2
WP_023911418.1	RBC5_5	Rhodobacter capsulatus	prok	Form 2	MDQSNRYARLDLKEADLIAGGRHVLCAYVMKPKAGYGYLETAAHFAAESSTGTNVEVSTTDDFTRGVDALVYEIDPEKEIMKIAYPVELFDRNIIDGRAMLCSFLTLTIGNNQGMGDVEYAKMHDFYVPPCYLRLFDGPSMNIADMWRVLGRPVVDGGMVVGTIIKPKLGLRPKPFADACYEFWLGGDFIKNDEPQGNQTFAPLKETIRLVADAMKRAQDETGEAKLFSANITADDHYEMVARGEYILETFGENADHVAFLVDGYVTGPAAITTARRQFPRQFLHYHRAGHGAVTSPQSMRGYTAFVLSKMSRLQGASGIHTGTMGYGKMEGDASDKIMAYMLTDEAAQGPFYHQDWLGMKATTPIISGGMNALRLPGFFDNLGHSNVIQTSGGGAFGH…		1	16.6078	0.638763	2
WP_055208325.1	RBC5_6	Rhodobacter capsulatus	prok	Form 2	MDQSNRYARLDLKEADLIAGGRHVLCAYIMKPKAGYGYLETAAHFAAESSTGTNVEVSTTDDFTRGVDALVYEIDPEKEIMKIAYPVELFDRNIIDGRAMLCSFLTLTIGNNQGMGDVEYAKMHDFYVPPCYLRLFDGPSMNIADMWRVLGRPVVDGGMVVGTIIKPKLGLRPKPFADACYEFWLGGDFIKNDEPQGNQTFAPLKETIRLVADAMKRAQDETGEAKLFSANITADDHYEMVARGEYILETFGENADHVAFLVDGYVTGPAAITTARRSFPRQFLHYHRAGHGAVTSPQSMRGYTAFVLSKMSRLQGASGIHTGTMGYGKMEGDASDKIMAYMLTDEAAQGPFYHQDWLGMKATTPIISGGMNALRLPGFFDNLGHSNVIQTSGGGAFGH…		1	17.0337	1.06461	2
WP_117345184.1	RBC5_7	Cereibacter azotoformans	prok	Form 2	MDQSNRYARLDLREADLIAGGRHVLCAYVMKPKAGYGYLETAAHFAAESSTGTNVEVSTTDDFTRGVDALVYEIDEARELMKIAYPVELFDRNIIDGRAMLCSFLTLTIGNNQGMGDVEYAKMHDFYVPPCYLRLFDGPSMNIADMWRVLGRSVTDGGMVVGTIIKPKLGLRPKPFADACYEFWLGGDFIKNDEPQGNQTFAPLKETIRLVADAMKRAQDETGEAKLFSANITADDHYEMVARGEYILETFGENADHVAFLVDGYVTGPAAITTARRQFPRQFLHYHRAGHGAVTSPQSMRGYTAFVLSKMARLQGASGIHTGTMGFGKMEGEAADRIMAFMLTDDAAQGPFYPQDWLGMKATTPIISGGMNALRLPGFFDNLGHSNVIQTSGGGAFGH…		1	14.2657	0.638763	2
WP_074553303.1	RBC5_8	Rhodobacter capsulatus	prok	Form 2	MDQSNRYARLDLKEADLIAGGRHVLCAYVMKPKAGYGYLETAAHFAAESSTGTNVEVSTTDDFTRGVDALVYEIDPDKEIMKIAYPVELFDRNIIDGRAMLCSFLTLTIGNNQGMGDVEYAKMHDFYVPPCYLRLFDGPSMNIADMWRVLGRPVVDGGMVVGTIIKPKLGLRPKPFADACYEFWLGGDFIKNDEPQGNQTFAPLKETIRLVADAMKRAQDETGEAKLFSANITADDHYEMVARGEYILETFGENADHVAFLVDGYVTGPAAITTARRSFPRQFLHYHRAGHGAVTSPQSMRGYTAFVLSKMSRLQGASGIHTGTMGYGKMEGDASDKIMAYMLTDEAAQGPFYHQDWLGMKATTPIISGGMNALRLPGFFDNLGHSNVIQTSGGGAFGH…		1	18.95	0	2
WP_097030133.1	RBC5_9	Cereibacter ovatus	prok	Form 2	MDQSNRYARLDLREADLIAGGRHVLCAYVMKPKAGYGYLETAAHFAAESSTGTNVEVSTTDDFTRGVDALVYEIDEARELMKIAYPVELFDRNIIDGRAMLCSFLTLTIGNNQGMGDVEYAKMHDFYVPPCYLRLFDGPSMNIADMWRVLGRDVRDGGMVVGTIIKPKLGLRPKPFADACYEFWLGGDFIKNDEPQGNQTFAPLKETIRLVADAMKRAQDETGEAKLFSANITADDHYEMVARGEYILETFGENADHVAFLVDGYVTGPAAITTARRSFPRQFLHYHRAGHGAVTSPQSMRGYTAFVLSKMSRLQGASGIHTGTMGYGKMEGEAADKIMAFMLTDDAAQGPFYHQDWLGMKATTPIISGGMNALRLPGFFDNLGHSNVIQTSGGGAFGH…		1	19.1629	1.49045	2
WP_110804070.1	RBC5_10	Rhodobacter viridis	prok	Form 2	MDQSNRYARLDLKEADLIAGGRHVLCAYIMKPKAGYGYLETAAHFAAESSTGTNVEVSTTDDFTRGVDALVYEIDPAKEIMKIAYPVELFDRNIIDGRAMLCSFLTLTIGNNQGMGDVEYAKMHDFYVPPCYLRLFDGPSMNIADMWRVLGRDVKDGGMVVGTIIKPKLGLRPKPFADACYEFWLGGDFIKNDEPQGNQTFAPLKETIRLVADAMKRAQDETGEAKLFSANITADDHYEMVARGEYILETFGENADHVAFLVDGYVTGPAAITTARRSFPRQFLHYHRAGHGAVTSPQSMRGYTAFVLSKMSRLQGASGIHTGTMGYGKMEGDASDKIMAYMLTDEAAQGPFYHQDWLGMKATTPIISGGMNALRLPGFFDNLGHSNVIQTSGGGAFGH…		1	17.0337	1.70337	2
WP_002723913.1	RBC5_11	Cereibacter sphaeroides	prok	Form 2	MDQSNRYARLDLKEADLIAGGRHVLCAYVMKPKAGYGYLETAAHFAAESSTGTNVEVSTTDDFTRGVDALVYEIDPEKEIMKIAYPVELFDRNIIDGRAMLCSFLTLTIGNNQGMGDVEYAKMHDFYVPPCYLRLFDGPSMNIADMWRVLGRDVRNGGMVVGTIIKPKLGLRPKPFADACHEFWLGGDFIKNDEPQGNQTFAPLKETIRLVADAMKRAQDETGEAKLFSANITADDHYEMVARGEYILETFGENADHVAFLVDGYVTGPAAITTARRQFPRQFLHYHRAGHGAVTSPQSMRGYTAFVLSKMARLQGASGIHTGTMGYGKMEGEAADKIMAYMLTDEAAEGPFYRQDWLGLKATTPIISGGMNALRLPGFFDNLGHSNVIQTSGGGAFGH…		1	18.95	3.19382	3
WP_107672544.1	RBC5_12	Fuscovulum blasticum	prok	Form 2	MDQSNRYARLDLKEADLIAGGRHVLCAYVMKPKAGYGYLETAAHFAAESSTGTNVEVSTTDDFTRGVDALVYEIDPAKEIMKIAYPVELFDRNIIDGRAMLCSFLTLTIGNNQGMGDVEYAKMHDFWVPPCYLRLFDGPSMNIADMWRVLGRDVRDGGMVVGTIIKPKLGLRPKPFADACYEFWLGGDFIKNDEPQGNQTFAPLKETIRLVADAMKRAQDETGEAKLFSANITADDHYEMVARGEYILETFGENADHVAFLVDGYVTGPAAITTARRQFPHQFLHYHRAGHGAVTSPQSMRGYTAFVLSKMSRLQGASGIHTGTMGYGKMEGDASDKIMAYMLTDDAAQGPFYHQDWLGMKPTTPIISGGMNALRLPGFFDNLGHSNVIQTSGGGAFGH…		1	18.0983	2.9809	2
WP_124257644.1	RBC5_13	Cereibacter sphaeroides	prok	Form 2	MDQSNRYARLDLKEADLIAGGRHVLCAYVMKPKAGYGFLETAAHFAAESSTGTNVEVSTTDDFTRGVDALVYEIDPEKEIMKIAYPVELFDRNIIDGRAMLCSFLTLTIGNNQGMGDVEYAKMHDFYVPPCYLRLFDGPSMNIADMWRVLGRDVRNGGMVVGTIIKPKLGLRPKPFADACHEFWLGGDFIKNDEPQGNQTFAPLKETIRLVADAMKRAQDETGEAKLFSANITADDHYEMVARGEYILETFGENADHVAFLVDGYVTGPAAITTARRQFPRQFLHYHRAGHGAVTSPQSMRGYTAFVLSKMARLQGASGIHTGTMGYGKMEGEAADKIMAYMLTDEAAEGPFYRQDWLGLKATTPIISGGMNALRLPGFFDNLGHSNVIQTSGGGAFGH…		1	19.1629	2.76797	4
WP_115472589.1	RBC5_14	Cereibacter sphaeroides	prok	Form 2	MDQSNRYARLDLKEADLIEGGRHVLCAYVMKPKAGYGYLETAAHFAAESSTGTNVEVSTTDDFTRGVDALVYEINPEKEIMKIAYPVELFDRNIIDGRAMLCSFLTLTIGNNQGMGDVEYAKMHDFYVPPCYLRLFDGPSMNIADMWRVLGRDVRNGGMVVGTIIKPKLGLRPKPFADACHEFWLGGDFIKNDEPQGNQTFAPLKETIRLVADAMKRAQDETGEAKLFSANITADDHYEMVARGEYILETFGENADHVAFLVDGYVTGPAAITTARRQFPRQFLHYHRAGHGAVTSPQSMRGYTAFVLSKMARLQGASGIHTGTMGYGKMEGEAADKIMAYMLTDDAAEGPFYRQDWLGLKATTPIISGGMNALRLPGFFDNLGHSNVIQTSGGGAFGH…		1	17.8854	2.34213	3
WP_119004344.1	RBC5_15	Cereibacter sphaeroides	prok	Form 2	MDQSNRYARLDLQEADLIEGGRHVLCAYVMKPKAGYGYLETAAHFAAESSTGTNVEVSTTDDFTRGVDALVYEIDPEKEIMKIAYPVELFDRNIIDGRAMLCSFLTLTIGNNQGMGDVEYAKMHDFYVPPCYLRLFDGPSMNIADMWRVLGRDVRNGGMVVGTIIKPKLGLRPKPFADACHEFWLGGDFIKNDEPQGNQTFAPLKETIRLVADAMKRAQDKTGEAKLFSANITADDHYEMVARGEYILETFGENADHVAFLVDGYVTGPAAITTARRQFPRQFLHYHRAGHGAVTSPQSMRGYTAFVLSKMARLQGASGIHTGTMGYGKMEGEAADKIMAYMLTDDAAEGPFYRQDWLGLKATTPIISGGMNALRLPGFFDNLGHSNVIQTSGGGAFGH…		1	19.3758	0.212921	2
WP_108643609.1	RBC5_16	Fuscovulum blasticum	prok	Form 2	MDQSNRYARLDLKEADLIAGGRHVLCAYVMKPKAGYGYLETAAHFAAESSTGTNVEVSTTDDFTRGVDALVYEIDPAKEIMKIAYPVELFDRNIIDGRAMLCSFLTLTIGNNQGMGDVEYAKMHDFWVPPCYLRLFDGPSMNIADMWRVLGRDVRDGGMVVGTIIKPKLGLRPKPFADACYEFWLGGDFIKNDEPQGNQTFAPLKETIRLVADAMKRAQDATGEAKLFSANITADDHYEMVARGEYILETFGENADHVAFLVDGYVTGPAAITTARRQFPHQFLHYHRAGHGAVTSPQSMRGYTAFVLSKMSRLQGASGIHTGTMGYGKMEGDASDKIMAYMLTDDAAQGPFYHQDWLGMKPTTPIISGGMNALRLPGFFDNLGHSNVIQTSGGGAFGH…		1	19.5887	1.70337	4
WP_076483499.1	RBC5_17	Rhodobacter	prok	Form 2	MDQSNRYARLDLNEADLIAGGRHVLCAYIMKPKAGYGYLETAAHFAAESSTGTNVEVSTTDDFTRGVDALVYEIDPDKELMKIAYPVELFDRNIIDGRAMLCSFLTLTIGNNQGMGDVEYAKMHDFYVPPAYLRLFDGPSMNIADMWRVLGRDVNDGGMVVGTIIKPKLGLRPQPFADACYEFWLGGDFIKNDEPQGNQTFAPLKETIRLVADAMKRAQDETGEAKLFSANITADDHYEMVARGEYILETFGENADHVAFLVDGYVTGPAAITTARRSFPRQFLHYHRAGHGAVTSPQSMRGYTAFVLSKMSRLQGASGIHTGTMGYGKMEGEAADKIMAFMLTDEAAMGPYYHQDWLGMKATTPIISGGMNALRLPGFFDNLGHSNVIQTSGGGAFGH…		1	20.0146	1.49045	4
P29278.3	RBC5_18	Cereibacter sphaeroides	prok	Form 2	MDQSNRYARLDLQEADLIAGGRHVLCAYVMKPKAGYGYLETAAHFAAESSTGTNVEVSTTDDFTRGVDALVYEIDPEKEIMKIAYPVELFDRNIIDGRAMLCSFLTLTIGNNQGMGDVEYAKMHDFYVPPCYLRLFDGPSMNIADMWRVLGRDVRNGGMVVGTIIKPKLGLRPKPFADACHEFWLGADFIKNDEPQGNQTFAPLKETIRLVADAMKRAQDETGEAKLFSANITADDHYEMVARGEYILETFGENADHVAFLVDGYVTGPAAITTARRQFPRQFLHYHRAGHGAVTSPQSMRGYTAFVLSKMARLQGASGIHTGTMGYGKMEGEAADKIMAYMLTDEAAEGPFYRQTGWGSKATTPIISGGMNALRLPGFFDNLGHSNVIQTSGGGAFGH…		1	18.7371		1
RMH52320.1	RBC5_19	Zetaproteobacteria bacterium	prok	Form 2	MDQSNRYSDLSLKEEDLIAGGRHLLAAYRLLPKPGNGFLATAAHVAAESSTGTNVEVCTTDDFTRGVDALVYEIDENAFGEQGGLIKIAYPVELFDRNLLDGKHGVAHMTSLIIGNNQGMGDIIGLRLLDFMVPECMIRNFDGPNANIVDMWRVLGRPEKDGGYIAGTIIKPKLGLRPEPFAKACYDFWLGGTFIKNDEPQANQSFCPMKEVIPLVAEAMDRAQQESGEAKLFSANITADDPEEMVARGNFILEAFGKYGNEKHVAFLVDGFVAGPVGITTARRRFPDTFLHYHRAGHGMATSEVNPRGYTMLCHMKMARLMGASGIHTGTMGYGKMEGGRDDRVLAYMLERDECQGPYFHQKWHGMKATTPIISGGMNALRLVGFFENLGHANVINTC…		1	21.0792	1.70337	4
RMG30778.1	RBC5_20	Gammaproteobacteria bacterium	prok	Form 2	MDQSSRYSDLSLKEEDLIAGGRHLLVAYRLKPAPGHKFLAVAAHVAAESSTGTNVEVSTTDDFTRGVDALVYEIDENAFGEAGGLVKIAYPVELFDHNLIDDKHSVAHMWSLILGNNQGMSDHVGLRMLDFFVPECMIRKFDGPTTNITHMWKVMGRPEKDGGYIAGTIIKPKLGLRPEPFAKACYEFWLGGTFIKNDEPQANQSFCPMKEVIPLVAQAMDRAQQETGEAKLFSANITADFFAEMIARGEYILNEFAKYGNEEHVAFLVDGFVAGPAGITTARRYFPQTFLHFHRAGHGAVTSYKSPLGMDPICYMKMARLMGASGIHTGTMGYGKMEGHKDERVLAYMLERDECQGPYFYQKWYGMKATTPIISGGMNALRLPGFFDNLGHANVINTC…		1	18.7371	3.83258	3
RMG34467.1	RBC5_21	Gammaproteobacteria bacterium	prok	Form 2	MALDQSNRYSDLTLKEEDLIAGDRHLLVAYRLKPAEGHGFLTVAAHVAAESSTGTNVEVSTTDDFTRGVDALVYEIDENAFGDAGGLVKIAYPVELFDHNLIDDKHGVAHMWSLILGNNQGMGDHVGLRMLDFYVPECMIRKFDGPATNISHMWKVMGRPETDGGYVAGTIIKPKLGLRPEPFAKACYDFWLGGTFIKNDEPQANQTFCPMKEVIPLVAEAMDRAQQETGEAKFFSANITADFFAEMIARGEYILNEFAKYGNEEHVAFLVDGFVAGPAGITTARRYFPSTFLHFHRAGHGSLTSYKSPMGMDPLCYMKMSRLMGASGIHTGTMGYGKMEGHKDERVLAYMLERDECQGPYFYQKWHGMKATTPIISGGMNALRLIGFFENLGHANVIN…		1	17.2466	2.55505	2
WP_100265183.1	RBC5_22	Mariprofundus ferrinatatus	prok	Form 2	MDQSNRYANLSLNEADLIAGGKHLLVAYKLKPAPGYGFLEVAAHVAAESSTGTNVEVSTTDDFTRGVDALVYEVDETAFGDDRVTGGGLMKIAYPVELFDINITDGQYMISQMYSLILGNNQGMGDHAGLRMLDFMVPECMIKKFDGPATNISDLWKLLGRPEVDGGYIAGTIIKPKLGLRPEPFARACYEFWLGGDFIKNDEPQGNQTFCPMKTVLPLVAETMDRVQQETGEVKIFSANVTADCYKELIARGDYILETFGKYGNEKHVAFLVDGVVTGVHGVTTCRREFPDTFLHYHRAGHGAFTSYKSPMGMDPLCHMKFARLMGASGIHTGTMGYGKMEGHGNETVLAYMLERDECQGNYFYQKWYGMKATTPIISGGMNALRLPGFFENLGHGNV…		1	13.8399	1.91629	5
RMH14716.1	RBC5_23	Gammaproteobacteria bacterium	prok	Form 2	MALDQSNRYSDLSLKEEELIANDSHLLVAYKLKPAEGHGFLQVAAHVAAESSTGTNVEVSTTDDFTRGVDALVYEIDENAFGDAGGLMKVAYPVDLFDPNLTDGQYNVSHMWSLILGNNQGMGDHVGLRMLDFYVPECMIKRFDGPSANITNLWKVLGRPEVDGGYIAGTIIKPKLGLRPEPFAKACYDFWLGGTFIKNDEPQANQPFCPMKEVIPLVAQAMDKAQQETGEAKLFSANATADYHAECIARGEYILSEFAKYGNEDHVAFLIDGFVTGPAGITTARRAFPDTFLHFHRAGHGAVTSYKSPMGMDPLCYMKLARLMGASGIHTGTMGYGKMEGHAGETVLAYMLERDECQGPYFYQKWHGMKATTPIISGGMNALRLIGFFENLGHGNLIN…		1	26.4022	9.36853	5
RMG51672.1	RBC5_24	Gammaproteobacteria bacterium	prok	Form 2	MALDQSSRYANLDLNEDELIANDRHLLVAYRLKPAAGHDFLAVAAHVAAESSTGTNVEVSTTDDFTRGVDALVYEIDPNAFGEDGGLVKIAYPVELFDHNLIDDKHGVAHMWSLILGNNQGMGDHVGLRMLDFYVPEQMIRKFDGPATNISHMWKVMGRPEVDGGYIAGTIIKPKLGLRPEPFAKACYDFWLGGTFIKNDEPQANQTFCPMKEVIPLVAEAMDRAQQETGEAKFFSANITADFFAELIARGEYILNEFAKYGNEEHVAFLVDGFVAGPAGVTTARRYFPSTFLHFHRAGHGSLTSYKSPMGMDPLCYMKLSRLMGASGIHTGTMGYGKMEGHKDERVLAYMLERDECQGPYFNQKWHGMKATTPIISGGMNALRLIGFFENLGHANVIN…		1	18.5241	0.212921	2
WP_068647475.1	RBC5_25	Thiomicrospira sp. XS5	prok	Form 2	MDQSNRYADLTLSEEKLIADGNHLLVAYRLKPAAGYGFLEVAAHVAAESSTGTNVEVSTTDDFTRGVDALVYEIDEAAFGDKGGLMKIAYPVDLFDPNLIDGHYNVSHMWSLILGNNQGMGDHEGLRMLDFMVPEQMVKKFDGPATDISDLWKVLGRPEVDGGYIAGTIIKPKLGLRPEPFAKACYDFWLGGDFIKNDEPQANQPFCPMETVIPMVAETMDRAQQETGEAKLFSANVTADFHEEMIKRGEYILGEFAKYGNEKHVAFLVDGFVTGPAGVTTARRNFPDTYLHFHRAGHGALTSYKSPMGMDPLCYMKLARLMGASGIHTGTMGYGKMEGHGDERVLAYMLERDECQGHYFNQKWYGMKPTTPIISGGMNALRLPGFFENLGHGNVINTC…		1	19.3758	2.76797	4
WP_029939712.1	RBC5_26	Piscirickettsiaceae	prok	Form 2	MDQSNRYADLTLSEEKLIADGNHLLVAYRLKPAAGYGFLEVAAHVAAESSTGTNVEVSTTDDFTRGVDALVYEVDEAAFGDKGGLMKIAYPVDLFDPNLIDGHYNVSHMWSLILGNNQGMGDHEGLRMLDFLVPEQMVKKFDGPATDISDLWKVLGRPEVDGGYIAGTIIKPKLGLRPEPFAKACYDFWLGGDFIKNDEPQANQPFCPMETVIPMVAETMDRAQQETGEAKLFSANVTADFHEEMIKRGEYILGEFAKYGNEKHVAFLVDGFVTGPAGVTTARRNFPDTYLHFHRAGHGALTSYKSPMGMDPLCYMKLARLMGASGIHTGTMGYGKMEGHGDERVLAYMLERDECQGHYFYQKWYGMKPTTPIISGGMNALRLPGFFENLGHGNVINTC…		1	22.5696	5.32303	5
WP_029406688.1	RBC5_27	Thiomicrorhabdus sp. Milos-T2	prok	Form 2	MDQSNRYADLTLKEDDLVANGNHLLVAYRLKPAAGYGFLEVAAHIAAESSTGTNVEVSTTDDFTRGVDALVYDIDEAAFGEKGGLMKVAYPVELFDPNLTDGIYNVSHMWSLILGNNQGMGDHEGLRMLDFLVPEQMVKKFDGPATDISDLWKVLGRPEVDGGYIAGTIIKPKLGLRPEPFAKACYDFWLGGDFIKNDEPQANQPFCPMEVVIPKVAEAMDRAQQATGEAKLFSANVTADFHGEMIHRGEYVLSEFAKYGNEKHVAFLVDGFVTGPAGVTTSRRAFPDTYLHFHRAGHGALTSYKSPMGMDPLCYMKLARLMGASGIHTGTMGYGKMEGHSGETVLAYMLERDECQGPYFYQKWHGMKPTTPIISGGMNALRLPGFFENLGHGNVINTC…		1	17.6725	0.212921	2
WP_024851801.1	RBC5_28	Hydrogenovibrio kuenenii	prok	Form 2	MDQSNRYADLTLTEEKLVADGNHLLVAYRLKPAAGYGFLEVAAHVAAESSTGTNVEVSTTDDFTRGVDALVYEIDEAAFGDKGGLMKIAYPVDLFDPNLIDGIYNVSHMWSLILGNNQGMGDHEGLRMLDFLVPESMVKRFDGPATDISDLWKILGRPEVDGGYIAGTIIKPKLGLRPEPFAKACYDFWLGGDFIKNDEPQANQPFCPMEVVIPKVAEAMDRAQQATGQAKLFSANVTADFHEEMIKRGEYVLSEFAKYGNEKHVAFLVDGFVTGPAGVTTSRRAFPDTYLHFHRAGHGALTSYKSPMGMDPLCYMKLARLMGASGIHTGTMGYGKMEGHNDERVLAYMLERDECQGPYFYQKWYGMKPTTPIISGGMNALRLPGFFENLGHGNVINTC…		1	24.6988	6.60055	4
WP_062625813.1	RBC5_29	Ferriphaselus amnicola	prok	Form 2	MDQSNRYANLNLKEADLIAGGKHLLVAYKLIPAKGYGFLEVAAHVAAESSTGTNVEVSTTDDFTRGVDALVYEVDETAFGDDPVKGGGLFKVAYPVELFDPNLTDGTYNISHMWSLILGNNQGMGDHQGLRMLDFLVPEMMVRKFDGPSANITNLWKVLGRSETDGGYIAGTIIKPKLGLRPEPFAKACYDFWLGGDFIKNDEPQANQPFCPMEVVMPKVAEAMDRAQQATGQAKLFSANITADYYKEMIHRGDYVLNTFAKYNSASHVAFLVDGFVTGPAGVTTARREFPDTFLHFHRAGHGAVTSYKSPMGMDPLCYMKLVRLMGASGMHTGTMGYGKMEGHGKETVLAYMLERDECQGPYFYQKWYGMKATTPIISGGMNALRLPGFFQNLGHGNV…		1	20.6533	1.49045	5
WP_101841124.1	RBC5_30	Hydrogenovibrio sp. SC-1	prok	Form 2	MDQSNRYADLSLNEDDLIAGGNHLLVAYRLKPAPGYGFLEVAAHVAAESSTGTNVEVSTTDDFTRGVDALVYEVDEAAFGDKGGLMKIAYPVDLFDPNLIDGFYNVSHMWSLILGNNQGMGDHEGLRMLDFMVPETMVKKFDGPATDISDLWRVLGRPEVDGGYIAGTIIKPKLGLRPEPFAKACYDFWLGGDFIKNDEPQANQPFCPMEVVIPKVAEAMDRAQQATGQAKLFSANVTADFHGEMIKRGEYILGEFAKYGNEKHVAFLVDGFVTGPAGVTTARRAFPDTYLHFHRAGHGAVTSYKSPMGMDPLCYMKLARLMGASGIHTGTMGYGKMEGHAGETVLAYMLERDECQGPYFYQKWYGMKPTTPIISGGMNALRLPGFFENLGHGNVINTC…		1	22.9955	2.12921	5
WP_040726535.1	RBC5_31	Thiomicrorhabdus sp. Kp2	prok	Form 2	MDQSNRYADLTLSEEKLIADGNHLLVAYRLKPAAGYGFLEVAAHVAAESSTGTNVEVSTTDDFTRGVDALVYEIDEAAFGEKGGLMKIAYPVPLFDPNLIDGFYNVSHMWSLILGNNQGMGDHEGLRMLDFLVPEQMVKKFDGPATDISDLWRVLGRPEVDGGYIAGTIIKPKLGLRPEPFAKACYDFWLGGDFIKNDEPQANQPFCPMETVIPMVAETMDRAQQATGQAKLFSANVTADWHTEMIKRGDYILEQFAKYGNEKHVAFLVDGFVTGPAGVTTARRAFPDTYLHFHRAGHGALTSYKSPMGMDPLCYMKLSRLMGASGIHTGTMGYGKMEGHGDERVLAYMLERDECQGHYFYQKWYGMKPTTPIISGGMNALRLPGFFENLGHGNVINTC…		1	17.2466	0.851684	2
WP_038137960.1	RBC5_32	Hydrogenovibrio sp. Milos-T1	prok	Form 2	MDQSNRYADLTLTEEQLVADGNHLLVAYRLKPAAGYGFLEVAAHIAAESSTGTNVEVSTTDDFTRGVDALVYEIDEAAFGDKGGLMKVAYPVDLFDPNLIDGHYNVSHLWSLILGNNQGMGDHEGLRMLDFLVPEKMIKRFDGPATDISDLWKVLGRPEVDGGYIAGTIIKPKLGLRPEPFAKACYDFWLGGDFIKNDEPQANQNFCPMEVVIPKVAEAMDRAQQATGEAKLFSANITADFHGEMIKRGEYVLSEFAKYGNEKHLAFLVDGFVTGPAGVTTSRRAFPDTYLHFHRAGHGALTSYKSPMGMDPLCYMKLSRLMGASGIHTGTMGYGKMEGHNDERVLAYMLERDECQGPYFYQKWYGMKPTTPIISGGMNALRLPGFFENLGHGNVINTC…		1	19.5887	1.70337	4
WP_127470167.1	RBC5_33	Thiomicrorhabdus aquaedulcis	prok	Form 2	MDQSNRYADLMLKEENLIADDNHLLVAYRLKPAPGYGFLEVAAHIAAESSTGTNVEVSTTDDFTRGVDALVYEIDEVAFGEKGGLMKVAYPVALFDPNLTDGIYNISHMWSLILGNNQGMGDHEGLRMLDFYVPEKMVKRFDGPATDISDLWKVLGRPEVDGGYIAGTIIKPKLGLRPEPFAKACYDFWLGGDFIKNDEPQANQDFCPMKTVIPLVAETMERAQQATGQAKLFSANITADFHGEMIHRGEFILNEFAKYGNEKHVAFLVDGFVTGPAGVTTARRAFPDTYLHFHRAGHGALTSYKSPMGMDPLCYMKLARLMGASGIHTGTMGYGKMEGHSGETVLAYMLERDECQGTYFYQKWYGMKPTTPIISGGMNALRLPGFFENLGHGNVINTC…		1	26.8281	5.96179	7
WP_013292022.1	RBC5_34	Gallionella capsiferriformans	prok	Form 2	MDQSNRYANLNLKEEDLIKNGKHLLVAYKLIPAKGHGFLEVAAHVAAESSTGTNVEVSTTDDFTRGVDALVYEIDETAFGDDIVKGGGLFKVAYPVELFDPNLTDGTYNISHMWSLILGNNQGMGDHQGLRMLDFLVPEMMVRKFDGPSANISNLWKVLGRSETDGGYIAGTIIKPKLGLRPEPFAKACYDFWLGGDFIKNDEPQANQPFCPMEVVMPKVAEAMDRAQQETGQAKLFSANITADYYKEMIHRGDFVLETFAKYNSASHVAFLVDGFVTGPAGVTTCRREFPDTFLHFHRAGHGAVTSYKSPMGMDPLCYMKLVRLMGASGMHTGTMGYGKMEGHGKETVLAYMLERDECQGPYFYQKWYGMKATTPIISGGMNALRLPGFFQNLGHGNV…		1	21.718	3.19382	6
PIW46983.1	RBC5_35	Zetaproteobacteria bacterium CG12_big_fil_rev_8_21_14_0_65_54_13	prok	Form 2	MDQSNRYANLSLNEADLIAGGQHMLVAYKLIPAKGYGFLEVAAHIAAESSTGTNVEVSTTDDFTRGVDALVYDIDETAFGDNGVTGGGLMKVAYPVELFDPNLTDGHYNVSHMWSLILGNNQGMGDHEGLRMLDFMVPECMIKKFDGPSAGIADLWKVLGRPEVDGGYISGTIIKPKLGLRPEPFAKACLDFWLGGDFIKNDEPQANQPFCPMKVVIPKVAEMMDRAQQETGNAKLFSANATADFHGECIARGEYILGEFAKYGNEKHVAFLIDGFVTGPAGVTTARRAFPDTFLHFHRAGHGAVTSYKSPMGMDPLCYMKLARLQGASGIHTGTMGYGKMEGHGKETVLAYMLERDECMGHYFNQKWHGMKPTAPIISGGMNALRLPGFFENLGHGNV…		1
WP_130537058.1	RBC5_36	Thiomicrorhabdus indica	prok	Form 2	MDQSNRYADLTLSEDTLVADDNHLLVAYRLKPAEGYGFLEVAAHVAAESSTGTNVEVSTTDDFTRGVDALVYEIDEAAFGEDGGLMKIAYPVALFDPNLIDGHYNVSHMWSLILGNNQGMGDHVGLRMLDFFVPEKMVKRFDGPATDISDLWKVLGRPEVDGGYIAGTIIKPKLGLRPEPFAQACYDFWLGGDFIKNDEPQANQDFCPMETVIPLVAETMDRAQQETGQAKLFSANVTADFHGEMVKRGEYILEQFAKYGNEKHVAFLVDGFVTGPAGVTTCRRNFPDTYLHFHRAGHGALTSYKSPMGMDPLCYMKLARLMGASGIHTGTMGYGKMEGHAGETVLAYMLERDECQGPYFYQKWYGMKPTTPIISGGMNALRLPGFFENLGHGNVINTC…		1	20.6533	1.27753	3
RME85775.1	RBC5_37	Zetaproteobacteria bacterium	prok	Form 2	MAFDQSKRYVDLSLNEEELIKNDQHVLVAYRLKPAPGYDFKATAAHVAAESSTGTNVEVSTTDDFTRSIDALVYEIDEHAFGEKGGLVKIAYPVALFDHNLIDDHHTVSQFWSLILGNNQGMSDHVSLRMLDFYVPKCMIEKFDGPSTTISDLWRVLGRPEKDGGYIAGTIVKPKLGLRPKPFADACYEFWLGGDFIKNDEPQANQTFCPMKEVIPLVAEAMDRAQQKTGQAKLFSANITADYFAEMIARGEYILEEFAKYGNEKHVAFLVDGFVTGPAGITTARRHFPHVFLHFHRAGHGALTSYKSPLGMDPICYMKLARMMGASGIHTGTMGFGKMEGHKDEKVLAYMLERDECQGPYFYQKWHGMKPTCPIISGGMNAIRLIPFFENLGHANVIN…		1	7.45224	0.851684	2
PCJ73328.1	RBC5_38	Zetaproteobacteria bacterium	prok	Form 2	MDQSNRYADLSLNEADLIAGGKHLLVAYKLIPAEGYGFLEVAAHIAAESSTGTNVEVSTTDDFTRSVDALVYDIDETAFADGNNVTGGGLFKVAYPVDLFDPNLIDGNYNVSHMWSLILGNNQGMGDHVGLRMLDFQVPECMIRKFDGPSAGIADLWKVLGRPEVDGGYISGTIIKPKLGLRPEPFVKACYDFWLGGDFIKNDEPQANQPFCPMKTVIPMVAETMDRAQQETGEAKLFSANATADFHVECIARGEFILESFAKYGNEKHVAFLIDGFVTGPAGVTTARRAFPDTFLHFHRAGHGAITSYKSPMGMDPLCYMKLARLQGASGIHVGTMGYGKMEGHGKETVLSYMIEREECMGHYFNQKWYGMKPTCPIISGGMNALRLPGFFENLGHGN…		1
WP_121541263.1	RBC5_39	Mariprofundus sp. EBB-1	prok	Form 2	MDQSNRYADLSLNEADLIAGGKHLLVAYKLIPAEGYGFLEVAAHIAAESSTGTNVEVSTTDDFTRSVDALVYDVDETAFADGNSVTGGGLMKVAYPVELFDPNLIDGHYNVSHMWSLILGNNQGMGDHVGLRMLDFMVPECMIKKFDGPSAGITDLWKVLGRPEVDGGYISGTIIKPKLGLRPDPFVKACYEFWLGGDFIKNDEPQANQPFCPMETVIPMVAETMDRAQQETGEAKLFSANATADFHGECIKRGEFILESFAKYGNEKHVAFLIDGFVTGPAGVTTARRAFPDTFLHFHRAGHGALTSYKSPMGMDPLCYMKLARLQGASGIHVGTMGYGKMEGHGKETVLAYMIERDECMGHYFNQKWYGMKPTCPIISGGMNALRLPGFFENLGHGN…		1
WP_100277765.1	RBC5_40	Mariprofundus aestuarium	prok	Form 2	MDQSNRYADLSLKEEDLIAGGQHLLVAYKLIPAEGYGFLEVAAHVAAESSTGTNVEVSTTDDFTRGVDALVYEIDETAFGDHPVTGGGLMKIAYPVPLFDPNLTDGHFNVSHMWSLILGNNQGMGDHNGLRMLDFMVPEVMIKKFDGPSTGIADMWEVLGRPRENGGYISGTIIKPKLGLRPEPFVKACYQFWLGGDFIKNDEPQANQPFCPMETVIPMVAETMDRVQQETGQAKIFSANATADWHTECIKRGDFILESFAKYGNEKHVAFLIDGFVTGPAGVTTARRAFPDTFLHFHRAGHGALTSYKSPMGMDPLCYMKISRLSGASGIHTGTMGYGKMEGHGNETVLAYMLERDECMGHYFNQKWYGMKPTAPIISGGMNALRLPGFFENLGHGNV…		1	19.3758	5.32303	2
WP_011057346.1	RBC6_16	Thermosynechococcus elongatus	prok	Form 1	MAYTQSKSQKVGYQAGVKDYRLTYYTPDYTPKDTDILAAFRVTPQPGVPFEEAAAAVAAESSTGTWTTVWTDLLTDLDRYKGCCYDIEPLPGEDNQFIAYIAYPLDLFEEGSVTNMLTSIVGNVFGFKALKALRLEDLRIPVAYLKTFQGPPHGIQVERDKLNKYGRPLLGCTIKPKLGLSAKNYGRAVYECLRGGLDFTKDDENINSQPFQRWRDRFLFVADAIHKAQAETGEIKGHYLNVTAPTCEEMLKRAEFAKELEMPIIMHDFLTAGFTANTTLSKWCRDNGMLLHIHRAMHAVMDRQKNHGIHFRVLAKCLRMSGGDHIHTGTVVGKLEGDKAVTLGFVDLLRENYIEQDRSRGIYFTQDWASMPGVMAVASGGIHVWHMPALVDIFGDDAV…	MKTLPKERRYETFSYLPPLSDAQIARQIQYAIDQGYHPCVEFNETSNAEIRYWTMWKLPLFNCTNAQDVLNEVQQCRSEYPNCFIRVVAFDNIKQCQVMSFIVYKPNQANSGYSGYRY	0	12.1365	2.55505	4
WP_012536704.1	RBC6_17	Acidithiobacillus/Acidithiobacillus ferrooxidans	prok	Form 1	MAVKKYEAGVKEYRQTYWAPEYVPLDSDILACFKITPQPGVDREEAAAAVAAESSTGTWTTVWTDLLTDMDYYKGRAYRIEDVPGDDTSFYAFIAYPIDLFEEGSVVNVFTSLVGNVFGFKAVRALRLEDVRFPLAYVKTCNGPPHGIQVERDKMNKYGRPMLGCTIKPKLGLSAKNYGRAVYECLRGGLDFTKDDENVNSQPFMRWRDRFLFVADAIHTAEAETGERKGHYLNVTAPSPEEMYERAEFAKELNMPIIMHDFLTGGFCANTGLARWCRKTGTLLHIHRAMHAVVDRNPHHGIHFRVLVKALRLSGGDHLHTGTVVGKLEGDRASTQGWVDLLRESFVPEDRSRGIFFDQDWGSMPGVFAVASGGIHVWHMPSLLAIFGDDAVFQFGGGT…	MADIQDYDSTPKYETFSYLPAMGPEKMRRQIAYLVNQGWNPGIEHVEPERASTYYWYMWKLPMFGEQSVDTVIAELEACHRAHSNHHVRLIGYDNYSQSQGSAFVVFRGR	0	7.23932	1.49045	6
WP_011130576.1	RBC6_18	Prochlorococcus marinus/Prochlorococcus marinus MIT9313	prok	Form 1	MSKKYDAGVKEYRDTYWTPDYVPLDTDLLACFKCTGQEGVPREEVAAAVAAESSTGTWSTVWSELLTDLEFYKGRCYRIEDVPGDKESFYAFIAYPLDLFEEGSITNVLTSLVGNVFGFKALRHLRLEDIRFPMAFIKTCGGPPNGIVVERDRLNKYGRPLLGCTIKPKLGLSGKNYGRVVYECLRGGLDLTKDDENINSQPFQRWRERFEFVAEAVKLAQQETGEVKGHYLNCTATTPEEMYERAEFAKELDMPIIMHDYITGGFTANTGLANWCRKNGMLLHIHRAMHAVIDRHPKHGIHFRVLAKCLRLSGGDQLHTGTVVGKLEGDRQTTLGYIDNLRESFVPEDRSRGNFFDQDWGSMPGVFAVASGGIHVWHMPALLAIFGDDSCLQFGGGTH…	MPFQSTVGDYQTVATLETFGFLPPMTQDEIYDQIAYIIAQGWSPVIEHVHPSGSMQTYWSYWKLPFFGEKDLNMVVSELEACHRAYPDHHVRMVGYDAYTQSQGTAFVVFEGR	0	17.4595	2.76797	6
WP_074929473.1	RBC6_19	Nitrosomonas eutropha	prok	Form 1	MAIKTYQSGVQEYRQTYWQPDYVPLDTDILACFKITPQPGVDREEAAAAVAAESSCGTWTTVWTDLLTDLDYYKGRAYRLEDVPGDDTCFYAFVAYPIDLFEEGSVVSVFTSLVGNVFGFKAIRALRLEDLRFPIAFVKTCGGPPSGIQVERDKMNKYGRPLLGCTIKPKLGLSAKNYGRAVYECLRGGLDFTKDDENISSQPFMRWRDRFEFVQEATLKAEAETGERKGHYLNVTAPTPEEMYKRAEFAKEIGAPIIMHDYLAGGLCANAGLANWCRNNGMLLHVHRAMHAVLDRNPHHGIHFRVLTKILRLSGGDHLHTGTVVGKLEGDRASTLGWIDLLRESFVPEDRSRGIFFDQDWGSMPGAFAVASGGIHVWHMPALVTIFGDDAVLQFGGGT…	MAIHAYHSTKEYETFSYLPQMTPEQVRRQIAYAIAQGWNPAVEHTAKGTPARVSFWHMWKLPMFGEQSVDVVLAEIEACHREFPDQMVRFIAYDNYSQSQGVAFVVYR	0	7.87808	2.12921	6
WP_011320601.1	RBC6_20	Trichormus variabilis ATCC 29413	prok	Form 1	MSYAQTKTQTKSGYKAGVQDYRLTYYTPDYTPKDTDILAAFRVTPQPGVPFEEAAAAVAAESSTGTWTTVWTDLLTDLDRYKGRCYDIEPVPGEDNQFIAYIAYPLDLFEEGSITNVLTSIVGNVFGFKALRALRLEDIRFPVAYIKTFQGPPHGIQVERDKLNKYGRPLLGCTIKPKLGLSAKNYGRAVYECLRGGLDFTKDDENINSAPFQRWRDRFLFVSDAISKAQAETGEIKGHYLNVTAPTCEEMLKRAEYAKELNQPIIMHDYLTAGFTANTTLARWCRDNGVLLHIHRAMHAVIDRQKNHGIHFRVLAKALRLSGGDHIHTGTVVGKLEGERGITMGFVDLLRENYVEQDKSRGIYFTQDWASLPGVMAVASGGIHVWHMPALVEIFGDDS…	MQTLPKERRYETLSYLPPLTDVQIEKQVQYILSQGYIPAVEFNEASEPTEFYWTLWKLPLFGAKTSREVLGEVQACRSQYPGHYIRVVGFDNIKQCQVLSFIVHKPSRY	0	13.2011		1
WP_018111877.1	RBC7_1	Thermus igniterrae ATCC 700962 B128DRAFT_scaffold_7.8_C	prok	Form 1	MATQYAGKGKYSKAGVLEYKQMGYWDPDYEPKDTDTIALFRITPQPGIEPEEAAAAVAGESSTATWTVVWTDRLTYLDRYRAKAFRVEPVPGNPEQYFAWIAYDLALFEEGSIANMTSSIIGNVFGFKAVRALRLEDLRIPVAYLKTFKGAPHGIPVERDMLNKYGRPLLGATVKPKLGLSGRNYGRVVYEALAGGLDFTKDDENINSQPFMRWRDRYLYAQEAVMKAEEATGERKGHYMNVTAATMEDVYERLEFAKEIGSIIVMVDLTMGYTALQSVSNWCHKNGMILHLHRASHATFTRQKNHGISFRVLAKWMRMLGVDHIHAGTVVGKLEGDPNLTRGYYDILREQYVRADPVKGIFFDQDWAYLPAVMPVASGGIHAGQMHLLLSLFGDDVVL…	MRITQGTFSYLPDLTDEEIRAQIAYIIRNGWAVSIEYTDDPSPYNVYWNMWGLPMFDLEDPAAAMYEFQKCREAFPNHYIKVNGYDPSPMWQAQRVSFIAHRPKNEPGFRLHRQLYSDGRRLKYTLEPYVTMRPAGERYKDE	0				1
PSR26254.1	RBC7_2	Sulfobacillus benefaciens isolate AMDSBA1 AMDSBA1_38	prok	Form 1	MSATEENKTKGRWASGVIPYREMGYWRPDYEPLETDIICLFRIIPQEGVEPEEAAAAVAGESSTATWTVVWTDRLTSYDDYRAKAYRVDPIPGTNQYFAYIAYSIDLFEEGSVTNVAASVIGNVFGFKALKALRLEDMRFPLHYVKTFQGPAHGIVVEREYLDKYGRPLLGATTKPKLGLSARNYGRVAYEALRGGLDFTKDDENIGSQPFMRWRDRFLYVMEGVNRAMAETGEVKGHYLNVTAATMEDMYERAEFARDLGSVIIMVDLVVGYTGIQSMAKWARKNGMILHLHRAGHSTYTRQKTHGVSFRVISKWMRLIGVDHIHAGTVVGKLEGDPNMIHGFYKTLRDSKVEANLQEGLFFDQDWGSMPGVMPVASGGIHAGQMHLLLHHLGEDVVL…	MAFHLTQGTFSYLPPLTDDEIKMQIDYALNHNWPLSVEFTDDPHPRNTYWEMWGLPMFDQKDPAAILYEINECRKAYPNHYIRLNAYDPSRGRQTLALSFIVNRPANDPGFHLHRQEVADRQIHYTLHSYATDKPKGERFSD	0
HFB68562.1	RBC7_3	Calditrichae bacterium isolate HyVt-506 HyVt-506_k145_871940	prok	Form 1	MPNSNPTRGKGDKALFEAGVKEYSAQGRYYYDPDYTPNPTDVLAAFRITPQEGVPWEEAAAAVAAESSSGTWTTVWSDHLTDQARYAGRTYKIEPIPGQDNQFMAYIAYPLDLFEEGSMPNLMSSIVGNVFGFKAIRALRLEDLHIPPVLLKTFQGPPHGIVVERDLLNKYGRPLLGATMKPKLGLSAKNYGRVVYEALRGGLDFTKDDENITSQPFMRWYDRARFVMEAVHKAEAETGERKGHYLNVTAGDMEEMYRRAEDAKALGSRIIMVDYLTVGFTAFASLSKWCRRNGILLHAHRAMHAVIDRQKNHGIHWRVLAKWARIVGADHVHNGTIVGKLEGDRVSTLAVADLLREDFVPANKERGIFFDQPWVSMAPTMPVASGGIHVWHIPELVAL…	MKLETFSYLPQMSDADIKKQIEYIVKNGWYPGIEYTETPGPENAYWTFWKLPFFNAETPEEVLEEIQECQRNNPNAYIKLTGYDNKRQCQVFSFVVYKPQAAA	0	4.68426	0.851684	2
RME08239.1	RBC7_4	Anaerolineae bacterium isolate J130 k99_112929/Anaerolineae bacterium	prok	Form 1	MQDKFYDAGVKDYREAHYYFDLGYQPDPATQVLAAFKITPRPGVAPEEAAAAVAAESSFATWTMVWSDHLVDPARYCARVYHLEPVDEGKRQWMAYIAYPLDLFEEGSIPNLMASLLGNVFGFKPLIALRLEDLYFPPAYLTTFQGPPHGIRQERDMLNKYGRPLLGATMKPKLGLSAKNYGRLIYEALVGGLDFTKDDENITSQTFMRWEHRFEASMEAVHKAEAMTGERKGHYLNVTAHTFDEIFKRAERAKELGSRIIMLDYLIAGMTAFTSVAQWCRENGILLHLHRAFHSVIDRNPDHGVAWPVLAKFARLVGGDHIHNGTIVGKLAGDPQELLDTARMLREPRVTRAEAPTIHFDQDWLSMPGTFPVASGGIHVWHMPALVHYFGDDSILQFG…	MKAQPRAGTFAYLPPLTDQEIRQQIEYIFAQGWMIGLEFSSQISAADTYWHWEKLPYFETRDPDFIMQEIQRMRQEYPRHYIMLTSYDHKRQSQNLSFLVHAPG	0	2.9809	0.425842	2
RME84037.1	RBC7_5	Caldilineae bacterium	prok	Form 1	MSKHPQPAPADAMFEAGVKEYSETHYYYDIGYEPDPNQVLAAFRITPQEGVPWEEAAASVAAESSFATWTAVWSDHLVDPARYCARTYEIRPVPGRDDQFIAYIAYPLDLFEEGSMPNLMSSIVGNVFGFKPLRALRLEDIYIPPALLKTLQGPPHGIQVERDRLNKYGRPLLGATMKPKLGLSAKNYGRLVYEALAGGLDFTKDDENITSQTFMRWRDRFEFVMEAVNKAEAETGERKGHYLNVTAHTMEEIYRRAEYAKELGSRIIMVDYLIVGFTAFTSLSRWCRENSMLLHAHRALHSVVDRHPDHGIHFRVLAKWARIVGVDHIHTGTVVGKLEGDRATTMGVVEMLRTDHLRKERAPGFHFDQPFLSMPGVFPVASGGIHVWHMPDLVSIFGD…	MKTETFSYLPPMTRSQIERQVAYILEQGWMPVVEYTDRIDPAQTYWHWWRLPLFRSPAVEDVMAALDACRQQHPDAFIQISAFDHKRQGQTQSFVVYRPE	0	6.81347	0.638763	4
CAB1129097.1	RBC7_6	Firmicutes bacterium R50 isolate R501	prok	Form 1	MAEQKAQFGAGVLEYREMGYYDPHYTPKDTDILAAFRVTPQPGVPVEEAAAAVAGESSTATWTVVWTDQLTNLDRYKAKAYHIVPVPGSPDQYIAYIAYDLALFEEGSIANMASSIVGNVFGFKPLKALRLEDLRIPLAYVKTFQGPPHGIQVERDLLNKYGRPLLGMTVKPKLGLSGKNYGRVVYEPSGGGLDFTKDDENTNSQPFMRWRERYLYAIEAVKKAEAETGERKGHYLNVTAPNVEEMFKRAEFAKEIGMPIIMVDFLTVGWTAHTSLSKWCRDNGMLLHVHRAAHATVTRQKNHGINFRVLAKWLRMAGGDHLHVGTVLGKLEGNRSLVEGYVKVLRQSYVEMDLGRGLYFDQDWYSVPAVMPVASGGIHAGQVPQLLDIFGDDVVLQFG…	MELRTVQQGTFAFLPPLTDEQIRDQLQWILDQGYVVSVEYTDDPSPRNLFWRMWGLPMFDVKDAAAVWLEFEACRKAFPDQYIKINGYDPIRQGQAVSFVAHWPDAGR	0
WP_069472570.1	RBC7_7	Candidatus Marithrix sp. Canyon 246	prok	Form 1	MSNQSYQAGVQQYRNTYWEPDYTPKETDFLACFKITTKNAVSYEEAAATVAAESSTGTWTHVWTDLFIDLERYKARVYQIEEIPGYEKTFYAYIAYPIDLFEEGSIINVFTSLLGSVFNLKILRALRLEDIRFPISYVMTCGGPPNGMLVERDKLNKYGRSLLGSPIKPKLGLSAKNYGRAVYECLRGGLDFTKDDESLHSQAIIRWRDRFEFVMEAVKKAEAETGERKGHFLNVTAATPEEMYKRAEFAKELGAPIIMHDYIIGGICANTGLANWCRENGMLLHIQRTMHAVIDRHPFHGVHSRVFSKVLRLSGGDHLHTGTVVGRLESERNSTKGCIDILRESYVKKNPDYGIMFDQDWGLTPGIFPVASGGIHVWHMPALVSIFGDDAVFLFGGAT…	MNAMQDYHSGLNDPNSRKFEIFSYLPEMSDEHIELQIKYIINKGWVPAIEHTEPNNVDGHYWYLWKLPMFGESKVNNILAEAKTCHRIHPTDHIRLVGYDNKKQSVGTTMVIYRGPIKF	0
BAS29235.1	RBC7_8	Limnochorda pilosa	prok	Form 1	MIDLSLANGTTGNLFDAGVREYSDASRHYYDPNYQPTETDVLCAFRVTAQPGVPWPEAAAAVAAESSSGTWTSVWTDHLVDLSRYSARCYHIDPVPGREDQFIAYVAYPMDLFEEGSIANVMSSIVGNVFGFKAIRALRLEDIRIPVAYLKTFQGPPHGIQVERDRLNKYGRPLLGATIKPKLGLSAKNYGRAVYEALRGGLDFTKDDENVNSQPFMRWRDRYLFVMEAVKKAEDETGERKGHYLNVTAPTFEQLMERAEFARDLGSRIIMVDFLTAGFTAHTSLSHWCRRNGVLLHCHRAMHAVIDRQKDHGIHWRVLAKWLRMAGGDHLHNGTVVGKLEGDRASTMAVNDLLRLDFVPADPARGIYFDQPWASLPAVFPVASGGIHVWHVPELLSIF…	MPSRRTELFSYLPPLSDDQAARQVRYMLDRQLMPGIEYTARLDPSDDYWHFWKLPFFQVSDPAEVMAELKACRRDHPEAFIRLTGYDPQRQCQVVSFVLHRPDAPEPQEGSSCTS	0				1
HDX57131.1	RBC7_9	Dehalococcoidia bacterium isolate SpSt-223 Ga0101941_1000233	prok	Form 1	MPNRAYEPGVKLYSQLGYYDPDYRPADTDILCCFRVTPQPGVPPEEAAAAVAAESSTGTWTVVWSDLLTDLERYRARCYRLEEVPGQENQYFAYVAYPLDLFEEGSLPNLTSSIVGNVFGFKAVRALRLEDMRIPPVYVKTFQGPPHGIQVERDKLNKYGRPLLGCTIKPKLGLSAKNYGRMVYEALAGGLDFTKDDENINSQPFMRWQDRYLFVMEAVKKAEAETGEAKGHYLNVTAPTMEEIYERAEFARGLGARIIMVDFLTVGFAAHASLARWCRKNGILLHLHRAMHAVIDRQKNHGIHWRVLAKWARLVGGDHVHNGTVVGKLEADRQATIGVNDLLRENFIPADPTRGIFFDQDWASMPGMFPVASGGIHVWHMPDLVTIFGDDAVLQFGGG…	MTIRTETFSYLPAFTEEEVRRQVEYILRNRWTPIVEYTDRPGPDVHYWRLWKLPLFAAQKPDEVMAELAACREANPNCYVRLIGYDPGPQLTRLSLVVYRPAERE	0	2.9809	1.49045	2
WP_121444813.1	RBC7_10	Brockia lithotrophica strain DSM 22653 Ga0215696_105	prok	Form 1	MSETTRLSAGVKPYAELGYWDPTYEPKDTDVLAVFRLVPQEGVDPIEAAAAVAGESSTATWTVIWTDLLTAYERYQARAYKVEPVPGTDQYLAYIAYNLDLFEEGSIANLVSSIAGNVFGFKAVKALRLEDMRLPLPYVMTFQGPPHGIVMERELLNKFGRPLLGATIKPKLGLSPRSYGRVIYEALRGGLDFTKDDENTNSQPFNRWRDRFLYAMEAVHKAMAETGEIKGHYVNVTAATMEDIYERAEFAKELGSVIVMIDLTIGFSAIQSMAKWARKNGVLLHLHRAMHSTFTRQKTHGISFRVLAKWMRLAGVDHMHAGTVVGKLEGDAYLTKGYYTVLRESSYKADPTLGLYFDQDYGAMPGVMPVASGGLHVGHIPTLVHYFGDDAVLQFGGGT…	MGNFVLRHGAFSYLPPLTDEEIKKQIAYALANGWAVNIEFTYDPHPRNVYWDMWKIPFFDAKDSDAILAELEACRREHPDAYIRINAYDRSYGKQTTRLTFLVQRPKVERGSTLERTVGPGFTQRYAVRPVE	0	3.19382	0.638763	3
WP_196444687.1	RBC7_11	Planomonospora sp. ID67723	prok	Form 1	MAHNRLSTGVVPYAALGYYDPDYVPKDTDVLAAFRIVPQPGVTPEEAAAAVAGESSTATWTVVWTDRLTDYRHYQAKAYRVDRVREDESGGYGEYMAYVAYDIDLFEEGSIPNLASSIIGNVFGFKAVRSLRLEDMRLPLAYVKTFQGPPHGIVMERELLGKYGRPLLGATVKPKLGLSARNYGKVVHEALRGGLDFTKDDENVNSQPFMRWRDRFLFVSEAVRRAEERTGEIKGHYLNCTAATMEEMYERAETARELGSPIIMIDLTVGFTAMGSMARWARDNGVLLHLHRAGHSTYTRQKDHGVNFRVIAKWCRLLGVDHIHAGTVVGKLEGDASAVRGYYTTCRASAHGTGDGLLFEQDYGSMPGVMPVASGGIHAGQMHELVHHLGEDVILQFGG…	MRITQGAFSYLPDLTDAEIAAQLAYALGRGFSVAVEHTGDPGPRNIFWEMYGMPMFDLDDPEHALSKVLACRAENPADHIRVTAYDSRLGRQSTALSFIVHRGRA	0
KAF0167419.1	RBC7_12	Bacterium isolate X3_MaxBin.006 scaffold_650	prok	Form 1	MAVKTYSAGVKEYRHTYWMPDYTPLDTDLLACFKITPQPGVDREEAAAAVCAESSTGTWTTVWTDLLTDMDYYKGRAYRIEDVPGDDTAFYAFIAYPIDLFEEGSVVNVFTSLVGNVFGFKAVRALRLEDIRFPIAYVKTCGGPPLGIQVERDIMNKYGRPMLGCTIKPKLGLSAKNYGRAVYECLRGGLDFTKDDENVNSQPFMRWRQRFDFVMEAIHKAEAETGERKGHYLNVTAPTPEEMYKRAEYAKEIGAPIIMHDYITGGFCANTGLANWCRDNGILLHLHRAMHAVVDRNPHHGIHFRVLTKIARLSGGAPPWAGSTCCANPSCRKTAAAASSSTRTGVPCPAPSPSLPAASTSGTCPPWSPSSVTTPFCSSVAARWATPGATPPAPPPTAS…	MAVQAYRSTKKFETFSYLPQMTPDQVRRQIAYCISQGWNPAVEHTEKGTTARVNFWYMWKLPLFGEQSIDAVLAEIEACHREFPDQMVRFVAYDNYAQSQGMAFVVYR	0
TLY80690.1	RBC7_14	Gammaproteobacteria bacterium isolate GP_22	prok	Form 1	MAIGAEAGNEGAQARNDGPTAITDAKRRYRAGVIKYRQMGYWDPDYVPKPTDTICLFRITPQDGVDPIEAAAAVAGESSTATWTVVWTDRLTACDSYRAKAFKVEPVPNNPGQVFAWIAYDIILFEQGSIANMTASLIGNVFGFKPLKALRLEDIRIPVAYVKTFDGPPTGLIVERERLDKFGRPLLGATTKPKLGLSARNYGRVIYEGLKGGLDFMKDDENINSQPFMHWRDRFLYVMDAVNKASAATGEVKGSYLNVTAGTMEDMYERAEFARELGSVVVMIDLVVGWTAIQSMSRWARRNDMILHMHRAGHGTYTRQKTHGISFRVIAKWLRLAGVDHLHAGTAVGKLEGDPLTVQGYYNVCRDSFTRQDLPRGIFFDQDWCDLRKVMPVASGGIH…	MMTNPVHRITQGQFSFLPELTDAEISLQIEYGLARGYAWSIEYTDDPHPRNTYWEMFGMPMFELEDAAGVLLELQSCRRTFPQHYIRLVAFDATRGVESTVMSFIVNRPSREPGFGLIRQEGQGRNIRYTLHGYVTDRPEGERGE	0
NWJ96371.1	RBC7_15	Chloroflexi bacterium isolate L227-5C MAG2_87	prok	Form 1	MAEAKSTDVKNQLFSAGVREYRTMGYYNTNYVPKDTDVLAAFRVTPQAGVPWEEAAAAVAGESSTATWTVVWTDKLTNLERYQAKCYRIEPVPGVDDQFIAYIAYDLALFEEGSIANLTSSIVGNVFGFKPLKALRLEDMRIPSHYARTFQGSPHGILVERDLLNKYGRPLLGATVKPKLGLSGKNYGRVVYEGLRGGLDFTKDDENTNSQPFQRWRERFLYCQDATSKAEAETNEQKGHYLNVTGPTMEEIYKRADFAKEIGAKVVMSDFLTIGWSAHTSLSIWCRENGMLLHCHRAMHAVMDRQKNHGINFRVLAKWLRLAGGDHLHTGTVFGKLEGDRNQVTGVADLLRLDKIPQDPTRGLYFDQEWGDLPTVLPVASGGIHVGHVARLLDLYGDD…	MKLETFSYLPQLSEAQIRGQVQYIIRQGYAPAVEYTDEPDAYNNYWTMWGLPMFEARDAAAVIFEVEACKRANPGSYVKVNGFDKTRQAQAISFVVYAPPADAD	0
WP_128929477.1	RBC7_16	Bradyrhizobium guangxiense strain CCBAU 53363	prok	Form 1	MSLRVAINGFGRIGRNVLRAIAEPRRNDIEVVAINDLGPVETNAHLLRFDSVHGRFPGEVKVDGDTIDVGGGPIKVTAIKDPAQLPHRALGVDIALECTGLFTSREKAAAHIQAGAKRVLVSAPASEVDLTVVFGVNHLALTGDHIVVSNASCSTNCLAPLAQVLDDAVGIEKGFMTTIHSYTGDQPTLDTFHKDLYRARAAALKALRLEDMRLPVAYVKTFQGPATGIVVERERLDKFGRPLLGATIKPKLGLSGRNYGRVVYEALKGGLDFTKDDENINSQPFMHWRDRFLYCMEGVNRAQAASGEVKGTYLNITAATMEDMYERAEFAKELGSVVVMIDLVIGYTAIQSMAKWARRNDMILHLHRAGHSTYTRQKSHGVSFRVIAKWMRLAGVDHI…	MKLTQGCFSFLPDLSDEQITKQVQYCLSKGWAVNIEFTDDPHPRNTYWEMWGLPMFDLADAAGVMMELAECRRVYGDRYIRVSGFDSSHGWESVRISFLVNRPAKEAEFELVRQEMAVRSVRYTTVHRQPQPASS	0
TMJ97391.1	RBC7_17	Actinobacteria bacterium isolate AC_75 14_1009_16_40cm_scaffold_27884	prok	Form 1	MFEAGVRQYRETYWDPGYEPAETDVLAAFRVTPQPEVPAEEAAAAIAAESSTGTWTSVWTDHLTNLERYKARAYQLEPIAGREGEFLAYVAYPMDLFEESSVVSMAASITGNVFGFKALRALRLEDLRIPTAYAKTFAGPPNGIQVERDKLGKYGRPLLGATLKPKLGLSAKNYGRACFELLRGGLDFTKDDENITSQPFMRWRDRYLFVMEAVRKAEDETGERKGHYLNVTSADCESMLERAEFARELGSPIVMHDFLVGGFTAHTTLANWCRRNGMLLHVHRALHAVVDRQKEHGIHYRVLVKWLRLAGGDHLHSGTVVGKLEGDRETTAAVLDLMRENFVPANRARGLHFDQDWASLPGLFPAASGGIHVWHMPALVDIFGDDSVLQFGGGSAGHP…	MRLETFSYLPALSVEEIEAEVRSIVERGMTVGIEHTQNPDPYDHYWTLWGLPLFGVADPDAVLAELDACCVANPDAYVRVNGYDPVRQGQAVSFVAHRPDGA	0
NBT73295.1	RBC7_18	Betaproteobacteria bacterium isolate WB5_5_171	prok	Form 1	MAKEERVTDIKERYKGGVLKYKQMGYWRPDYEPKATDTICLFRITPQEGVDAEEAAAAVAGESSTATWTVVWTDLLTAHESYQAKAYRVDKVPNTGPGTNTEQQYFAYVAYDLILFEDGSIANMTASLIGNVFSFKPLKAARLEDIQIPVAYVKTFRGPPTGIIVERERLDKFGRPLLGATMKPKLGLSGRNYGRVVYEGLTGGLDFTKDDENINSQAFMHWRDRFLYCMDAVNKAQSNTGEIKGHYLNVTAADMEEMYARAEFAKSLGSNIIMIDLVIGWTAMQSMSKWCRANDMILHLHRAGHGTYTRQRNHGVSFKVIAKWSRLAGVDHIHAGTAVGKLEGDPMTVQGYYNICRDSYTKQDFSRGLFFDQDWADLRKVMPVASGGIHVGQMHQLVT…	MRITQGQFSFLPDLTDDEIRLQVDYAISKGWALGVEWTDDPHPRNTYWNMWGIPMFEIKDGAAVLYEVNACRKAQGNSYIRVIAFDNTRGVESITMGFMVNRPANEPGFGLVRQEADGRQIRYTTHSYATDKPAGQRY	0				1
WP_064697605.1	RBC7_19	Rhizobium aegyptiacum	prok	Form 1	MNVEAKTEIKGKERYKAGVLKYAQMGYWDGDYKPKDTDILALFRITPQEGVDPIEAAAAVAGESSTATWTVVWTDRLTACDQYRGKAYKVDPVPGTPGQYFVYIAYDLILFEPGSIANLTASIIGNVFSFKPLKAARLEDMRFPVAYVKTYKGPSCGIIVERERLDKFGKPLLGATTKPKLGLSGKNYGRVVYEGLKGGLDFMKDDENINSQAFMHYRDRFLYCMEAVNKASAETGEVKGHYLNITAGTMEEMYRRAEFAKQLGSVIVMVDLIVGWTAIQSISEWCRNNDMILHMHRAGHGTYTRQKNHGISFRVIAKWLRLAGVDHLHAGTAVGKLEGDPMTVQGYYNVLREQKNAVDLQRGIFFEQDWGDMLKVMPVASGGIHAGQMHQLLDLFGDD…	MRITQGCFSSLPDLTDDQISTQVEYCLRKGWSIGIEYTDDPHPRNTYWEMWGNPMFDLKDAKGVMMELEACRKVHGDDYIRINAFDNTRAIESVTMSFIVNRPADEPKLKLTRTDTNGRSQTYSWATARNS	0	4.68426	2.12921	5
OJW41584.1	RBC7_20	Thiobacillus sp. 65-1059	prok	Form 1	MAVKTYNAGVKEYRQTYWMPEYTPLDTDILACFKITPQPGVDREEVAAAVAAESSTGTWTTVWTDLLTDLDYYKGRAYRIEDVPGDDTCFYAFVAYPIDLFEEGSMVNVLTSLVGNVFGFKALRALRLEDIRFPIAYVKTCGGPPLGIQVERDVMNKYGRPLLGCTIKPKLGLSAKNYGRAVYECLRGGLDFTKDDENVNSQPFMRWRDRFAFVHEATEKAIRETGERKGHYLNVTAPTPEEMYKRAEFAKEIGAPIIMHDFLTGGLTANTGLANWCRNNGMLLHIHRAMHAVLDRNPHHGIHFRVLTKVLRLSGGDHLHSGTVVGKLEGDREATLGWIDIMRDSFIKEDRSRGIFFDQDFGSMPGVMPVASGGIHVWHMPALVTIFGDDSVLQFGGGT…	MSEVMDYKSRLSDPASRKFETFSYLPAMDAASIKAQVEYLVKKGWNPAIEHIEPEHMMDSYWYMWKLPMFGETDVTRVLAEAEACHKANPDNHVRLIGYDNFSQSQGASMVIYRGKTV	0	2.34213	1.49045	2
TARA_111.SAMEA2622478.90.0.22-3_2354994_2	RBC7_21	Proteobacteria	prok	Form 1	MPDGSEKLTGKARYSAGVLEYKKMGYWEPDYEPKETDIISLFRITPQDGVDPVEAAAAVAGESSTATWTVVWTDRLTACEKYRAKAYRVDPVPNSPGQYFAYIAYDLDLFEPGSIANLTASIIGNVFGFKPLKALRLEDMRLPVAYIKTFQGPATGIVVERERLNCFGRPLLGATVKPKLGLSGRNYGRVVYEALKGGLDFTKDDENINSQPFMHWRDRFLYCMEAVNRASAASGEVKGTYLNVTAGTMEEMYKRAEFAKDLGSVIIMIDLVIGYTAIQSMANWARDNDMILHLHRAGHSTYTRQRNHGVSFRVIAKWMRLAGVDHIHAGTVVGKLEGDPATTKGFYDVMREEYNPQSLETGIFFDQPWASLNKLMPVASGGIHAGQMHQLIQYLGEDV…	MKLTQGTFSFLPDLDDSQIHTQVQYCIDQGWAVSVEYTDDPHPRNTYWEMWGHPMFDNPDAAAVVFELNACRKQFGDYYIRIIAFDSTHGWESIKLSFIVNRPKEEPGFHVSREEVKGRSMRYSIKSYATKNPEGKRY	0	1.70337	0.212921	2
TARA_076.SAMEA2621204.5.0.45-0.8_1565653_14	RBC7_22	Unknown	prok	Form 1	MSEAVESRTRIKSERYESGVIPYAKMGYWDPEYVIKETDLLALFRCTPQPGVDPVEAAAALAGESSTATWTVVWTDLLIACDLYRAKAYRVDPVPSAADTYFCYIAYDLDLFEEGSLANLTASIIGNIFGFKAVKALRLEDMRMPVALLKTYQGPATGLIVERERMDKFGRPLLGATVKPKLGLSGKNYGRVVFEGLKGGLDFLKDDENINSQPFMRFRERFLYSMEGVNHAAAMSGEVKGHYLNTTAATMEDMYERAEFAKELGSIIVMIDLVIGYTAIQSMGKWSRKYDMILHLHRAGNSTYSRQKNHGMNFRVICKWMRMAGCDHIHAGTVVGKLEGDPLMIKGFYNTLLDCKSEVNLPQGLFFAQDWASLRKCVPVASGGIHCGQMHQLIDYLGD…	MKLTQGAFSFLPDLTDAQISKQIQYALDKSWAISIEFTDDPHPRNNYWEMWGLPLFDIKDPAAVLFELNMARKAKPNYYIKLSCFDNARGTESCVLSFIAQRPSYEPGFKLIRQEAAGRNLVYTLESYSVDVKPEGERY	0
WP_088320186.1	RBC7_23	Kineosporia sp. R_H_3	prok	Form 1	MAEDRWGAGVLAYADMGYWQPDYVPRDTDVLAVFRMTPQDGVPPEEAGAAVAGESSTATWTVVWTDRLTAHDHYQAKCYRVEPVVGTPGQFLAYIAYDLDLFEEGSVANLTSSIIGNVFGFKPLKALRLEDMRIPVGYVKTFAGPPHGVVMEREYLGKYGRPLLGATVKPKLGLSARNYGRVVYEALRGGLDFTKDDENINSQPFMRWRDRFLFGMEAVNRACAETGEIKGHYLNVTAGTMEEMYERADFARDLGSVVVMVDLTVGYTAIQSMSAWARRNGVLLHLHRAGHSTFTRQKSHGVSFRVLAKWLRLAGVDHLHAGTVVGKLEGDPASVSGFYDVLREDRIEADPSRGLYFDQEWAATAPVMPVASGGIHAGQMHQLLDLFGDDVVLQFGGGT…	MITQGMFAYLPPLTDEEIAEQVSWAMDHGWPLSLEHTDDPHPRNTYWSMWDLPMFDVGDPTAVLTEVRRAREAFPDHYVRVNAYDARLGRQTTAMSFLVHRPAVEAAYRLVRSEGADRRIAYTVERVR	0				1
WP_152677125.1	RBC7_24	Kallotenue sp. CFH 73958 Scaffold41	prok	Form 1	MGYWRPDYEPEETDVLAAFRITPQSGVEPEEAGAAVAGESSTATWTVVWTDMLTAYDNYQGKCYKVVPVPGTQPQQYIAYIAYKLDLFEEGSVPNIASSIIGNVFGFKAVKALRLEDLRIPTQYLKTFQGPPHGIVVEREMLNKYGRPLLGATIKPKLGLSARNYGRVVYEALKGGLDFTKDDENTNSQPFNRWRDRYLYCIEAVNRAIEQTGEIKGHYLNVTAATMEEMYERAEFAKELGSVIIMIDLTIGFTAMGSMSRWARENSMILHLHRAGHSTYTRQKNHGINFRVLAKWCRMIGVDHIHAGTVVGKLEGDPGSVRGYYNTCREDFNPADPALGHYFDQDWIHLPGVMPVASGGIHAGQMHQLLHYLGEDTVLQFGGGTIGHPMGIAAGAAAN…	MSTGLHITQGTFSYLPDLTDEEIKAQIQYGIDNGWAVAIEFTDDPHPRNVYWEMWGMPMFDIEDPAAALHEVKRCREAFPEHYIRVSLYNPALTKMTTALQFLVNRPPHEPGFRLDRQEARDRSIRYTIHPYAADLPHGDRYRNGRE	0
NJM45070.1	RBC7_25	Alkalinema sp. RU_4_3	prok	Form 1	MSYAQSRTQTKGGYNAGVQDYKLTYYTPDYTPKDTDILAAFRMVPQPGVPPEEAAAAVAAESSTGTWTTVWTDLLTDLDRYKGRCYDIEPVPGEENQYICYIAYPLDLFEEGSVTNLLTSLVGNVFGFKALKSLRLEDLRISVAYLKTFQGPPHGIQVERDRLNKYGRPMLGCTIKPKLGLSAKNYGRAVYEALRGGLDFTKDDENINSQPFQRWRDRFLFVADAIHKAQAETGEIKGHYLNVTAATCEEMLKRAEYAKELEMPIIMHDFLTAGFTANTSLSHWCRDNGVLLHIHRAMHAVIDRQKNHGIHFRVLSKCLRMSGGDHIHTGTVVGKLEGDKAVTLGFIDLLRENYIEQDRSRGVYFTQDWASMPGVMAVASGGIHVWHMPALVDIFGDDS…	MKTLPIEQRYETFSYLPPLTDAQIARQIEYTMEQGYFPCIEFNENPDPKQSYWTMWKLPLFKCNSPQEVLAEVQQCKSQFPTSFIRVVAFDNIKQCQVMSFIVHKPGQGGGYRY	0	12.9882	2.12921	3
WP_178087017.1	RBC7_26	Methylacidimicrobium tartarophylax isolate 4A	prok	Form 1	MVKHDGQGQKKSRWAAGVTPYVEMGYYKADYKPKDTDIIAAFRLVPQPGMDPVEAAAAVAGESSTATWTVVWTDRLTAYEHYQGKCYRVDQVPGSDQYIAYIAYDLDLFEEGSIANMSSSIIGNVFGFKALKSVRLEDLRIPPHYTKTFQGPPHGIMMEREYLNKYGRPLLGATVKPKLGLSARNYGRVVYEALRGGLDFTKDDENINSQPFMRWRDRWLFSMEAVNRAQADTGEVKGHYLNVTAATMEEMYERADFAKELGSVVVMVDLTAGFTAIQSMAKWCRRSGLLLHLHRAGHSTYTRQKSHGVNFRVISKWMRLAGVDHIHAGTVVGKLEGDVHSVQGYYKTLRCNRTEADPSIGLFFEQDWASMAAVMPVASGGIHAGQMHLLLHYLGEDCI…	MRLTQGTFSYLPDLTEEEIRAQVEYCLRNGWAVSIEFTDDPHPRNVYWEMWGLPMFDLKDAAGVMHELAECRIARPNDYIRISGYNRQQGYQSTMLSFLAQRPKEEPGFFLDRMEAADRQIRYTTRPYAAQKPPGHRY	0
TARA_122.SAMEA2622690.115.0.22-3_2265917	RBC7_27	Cyanobacteria	prok	Form 1	MSKKYDAGVKEYRDTYWTPEYVPLDTDLLACFKCTGQEGVPREEVAAAVAAESSTGTWSTVWSELLTDLEFYKGRCYRIEDVPGDKESFYAFIAYPLDLFEEGSITNVLTSLVGNVFGFKALRHLRLEDIRFPMAFIKTCGGPPNGIVVERDRLNKYGRPLLGCTIKPKLGLSGKNYGRVVYECLRGGLDLTKDDENINSQPFQRWRERFEFVAEAIQLAQQETGEVKGHYLNCTANTPEEMYERAEFAKELNMPIIMHDYITGGFTANTGLANWCRKNGMLLHIHRAMHAVIDRHPKHGIHFRVLAKCLRLSGGDQLHTGTVVGKLEGDRQTTLGYIDNLRESFVPEDRTRGNFFDQDWGSMPGVFAVASGGIHVWHMPALLAIFGDDSCLQFGGGTH…	MPFQSTVGDYQTVATLETFGFLPPMTQDEIYDQIGYIIAQGWSPVIEHVHPSGSMQSYWSYWKLPFFGEKDLNVIVNELEACHRAYPDHHVRMIGYDAYTQSQGTCFVVFEGR	0				1
CAA9485273.1	RBC7_28	Solirubrobacteraceae bacterium isolate AVDCRST_MAG53	prok	Form 1	MATKEETPKKDRWASGVTPYAEMGYWDADYEPKPTDILCAFRITPQEGVDSIEAAAAVAGESSTATWTVVWTDRLTPHEHYQAKAYSVEDVPGTPGQFIAKIAYDIDLFEEGSIANLTSSIIGNVFGFKALKALRLEDMRIPPHYLKTFQGPPHGIVMEREYLDKFGRPLIGATTKPKLGLSAKNYGRVVYEALRGGLDFTKDDENINSQPFMRWRDRYLHSMEAVNRASAVTGEVKGHYMNVTAATVEEMYERAEFAKEIGSIIIMMDLTVGYTAMSSMSKWARANGMILHLHRAGHATYTRQKTHGVSFRVIAKWCRMLGVDHIHAGTVVGKLEGDPGMIRGYYDVCRQRFNKANPETGIYFDQDWASLPGVMPVASGGIHAGQMHQLLHYLGEDVI…	MRITQGTFSFLPDFTDEQIEAQILYALGQGWSIMVEHTDDPHPRNSLWEMWGQPLFDLGGDEVDVAMREVRSAREKFPKEYIKVVCYDRSLGRQTTALSFIVHRPDDEPGFRVERQEKADRQIRYTLHAYATNDPIGRRYGATGSEQATSNGAGEGAGESDGTVPEDSPE	0
MBL1276746.1	RBC7_29	Ectothiorhodospiraceae bacterium isolate NORP100 NORP100_137	prok	Form 1	MASETMKEGKERYKSGVIPYKKMGYWEPDYDIKETDVLAMFRLTPQAGVPADECAAAVAGESSTATWTVVWTDRLTACEMYRAKAYRVDPVPNTGPGTKTEQQYFAYIAYDIDLFESNSIANLTASIIGNVFGMKAVKALRLEDMRIPVAYLKTFQGPATGVVVERERMDKFGRPLLGATTKPKLGLSGRNYGRVVYEALKGGLDFMKDDENINSQSFMHWRDRFLYCTDAVNKASAATGEVKGHYMNVTAGTVEEMIERAEFAKELGSIIIMIDLVIGYSSIQTMAIWARNNDMILHLHRAGNSTYSRQKNHGMAFRVICKWMRMAGVDHIHAGTVVGKLEGDPMMIRGYYDTLLDQQTPIQLEKGIFFEQDWASLNKCMPVASGGIHAGQMHQLLHY…	MMTNPSKIVTQGQFSFLPPLTDEEITKQIKYALDQGWSLGIEYSDDPHPRNTYWEMFGNPMFDMKDPAGILMEVNNARKTFPNYYIRVTAFSAVRGVESVTMSYIVNRPKAEPGFGLTRQETGGRTQRYTIHSYATDKPEGERYK	0
ODS92108.1	RBC7_30	Comamonas sp. SCN 65-56	prok	Form 1	MSSEVTEIIDARKRYKAGVLKYREMGYWRPDYQPKATDIICLFRITPQEGVEPEEAAAGVAGESSCATWTVVWTDRLTACDDYRGKAYQVEQVPNNPQQWFAWIAYDLTLFEPGSIANLTASLIGNVFGFKPLKALRLEDMFIPEAYIKTFDGPPTGLIVERERLDKYGRPLLGATTKPKLGLSGRNYGRVIYEGLKGGLDFMKDDENINSQPFMHWRDRFLNVMDAVNKAQAVTGEIKGSYLNVTAATMEDMYERAEFAKALGSVVVMVDLVIGWTAIQSMAKWCRRNDMVMHMHRAGHSTYTRQKSHGVSFRVIAKWCRLAGVDHLHTGTAVGKLEGDPLTVQGYYNVCRDSHTKRDLPRGLFFDMNWADTKKVMPVASGGIHAGQMHQLLHLFGDD…	MMTNPTQRLTQGQFSFLPDLTDAEISAQIQYGLDKGYAWSVEYTDDPHPRNQYWDMFGMPMFDLRDPAGVLMEVNHCRKTFPNHYIRMMAFDSTRGVESVAMSFIVNRPKYEPGFQLERSEEGGRMMRYRTRSYATGRPENERG	0	1.91629		1
PSO46349.1	RBC7_31	Actinobacteria bacterium QS_8_72_14 qs_8_scaffold_590	prok	Form 1	MSQDGETKRWDPGVIPYAQMGYYEPDYVPKDTDMLSAFRVSPQPGVPPEEAAAAVAGESSTATWTVVWTDRLTTYTHYQAKCYDYEKVPGKDNQYIAYIAHDLDLFEEGSIANMTSSIIGNVFGFKALKALRLEDQRIPPHYIKTFQGPAHGIVMEREYLNKFGRPLLGCTVKPKLGLSAKNYGRVVYEALKGGLDFTKDDENINSQPFMRWRDRYLHAMEAVNKAMEKTGEIKGHYLNVTAPTMEEMYKRAEFAKELGTVIIMIDLTVGYTAMQSIAKYARDNGMILHLHRAGHATYTRPKDHGVNFRVIAKWCRLAGVDHIHAGTAVGKLEGDPNMVHGYYETCRRLNLKRDPKYGILFDQDWVSMPGTMPVASGGIHAGQTHDLLHYLGEDSVLQF…	MRVMQGTFSHLPDLTDEEIELQIRYALSQGWAVGVEYTDDPHPRNFLWEMWGLPMFDEQDPKAILSEIDSCRQTYPNHYVRVTAFDASYGRQTMGLAFIVHRPPEEPGFRMQRQELNDRHIAYTFEPYVTERPEGQRYSSDGSGVA	0
TARA_070.SAMEA2621101.800.0.45-0.8_732298_210	RBC7_32	Proteobacteri	prok	Form 1	MTDETTKHLPDNLKQLMEASDMKASALAKMSGVSVATLSRIMSGQVNPGVHHMAAIAKALDTTIDALIAPPGTPRPKNQVETDVRNETDILVSFILEDTKYSPNEAARLLANAATGSWVHSWTEELVDPNITPLPRPTVAMRTGPRSVAVDVAFPESLFEAGSIASLISVITASCTSTGARVEDIRIPPVLLRTYRGPSYGVVGLRERTQKYGRPLLSATMRPMAGLSPRMYAQAVFETLKGGVDITCDPTALHNMPSNNWRDRFAYVAKAVDEAQDATGEAKLHAANVTAPTVEEMLNRAQYAMEQQTNAVMVDSGVVGWSGLQSLANFCHENELVLCALGGRALHNGPLSQQLVAKLLRFIGADIVSVGSPLRGNAMARRNVKGITRSLESHNMAAF…	MTDRFETYSFLPPLTQSDVDAHIDVILERKLVPLIEYNDMSNHVFSMWSMWHLPKGATPTKLLIRKMLNQCTQNNPGAYVRLSGYNKTDRMHSISFIVHAPQD	0
EUA23113.1	RBC7_33	Mycobacterium xenopi 4042	prok	Form 1	MIPYAEMGYWKPDYEPKDTDVLCAFRVTPQPGVPPEEAGAAVAGESSTATWTVVWTDRLTAYEHYQAKCFKVDPVPNNPEQYIAWIAYDLDLFEEGSIANLTSSIIGNVFGFKALKALRLEDMRIPSQYVKTFQGPAHGIVMEREYLNKFGRPLLGATTKPKLGLSARNYGRVVYEALRGGLDFTKDDENINSQPFMRWRDRYLFVMEAVNRAQAATGEIKGHYLNVTAATMEDMYERANFAKELGSVIIMIDLTVGYTAIQSMAKWARANGVILHLHRAGHGTYTRQKAHGVSFRVIAKWMRLAGVDHIHAGTVVGKLEGDPHATAGYYDTCRLGSIKADPVKGLYFDQEWASMPGVMPVASGASTPARCTSCCTISARTWCCNSVAAPSVTRWASPP…	MRITQGTFSYLPDFTDEEITAQINYALDNGWPLSVEFTDDPHPRNTYWEMWGLPMFDLKDPAGVLMEVNQCRAAYPNHYVRLNAYDASLGRMTVALSFIVQRPAEEPGFRLDRAEANDRRIQYTTFAYATQRPVGERYAAP	0
WP_019501228.1	RBC8_1	Pseudanabaena sp. PCC 6802	prok	Form 1	MSYSQTQTKSTAGFKAGVKDYKLTYYTPDYTPKDTDILAAFRMTPQPGVPPEECGAAVAAESSTGTWTTVWTDLLTDLDRYKGRCYDIEPVPGEDNQYIAYVAYPLDLFEEGSVTNMLTSIVGNVFGFKALRALRLEDLRIPVAYLKTFQGPPHGITVERDKLNKYGRPLLGCTIKPKLGLSAKNYGRACYEILRGGLDLTKDDENINSQPFQRWRDRFLFVADAIHKAQAETGEIKGHYLNCTAATCEEMMKRAEFAKELEMPIIMHDFLTAGFTANTSLARWCRDNGMLLHIHRAMHAVIDRQKNHGMHFRVLAKCLRMSGGDHIHTGTVVGKLEGDRASTLGFVDLLRENYIEQDKSRGIYFTQDWASMPGVMAVASGGIHVWHMPALVEIFGDDS…	MQTLPKERRYETLSYLPPLSDTQIAKQIQYILDSGFFPCVEFNEDSDPTRYYWTMWKLPMFNATSAQEVLSEVQACRSAYGNCYIRVVGFDNIKQCQVAMFIVHKPNASRY	0
HFD80931.1	RBC8_2	Gammaproteobacteria bacterium	prok	Form 1	MAKTYQAGVKEYRDTYWEPDYTPKDSDLLAVFKITPQPGVPREEAAAAVAAESSTGTWTTVWTDLLTDLDYYKGRAYAIEDVPGDDECYYAFIAYPMGLFEEGSVVNVMTSIVGNVFGFKAVRALRLEDIRFPLWFVTTNPGPPHGIQVERDLLDKYGRPLLGCTIKPKLGLSAKNYGRACYEGLRGGLDFTKDDENVNSQFFMRWRDRFLFVQEACEKAEAETGERKGHYLNVTAPTAEEMYKRAEFAKEIGARIIMSDYLTLGWAAHTSLSKWCRDNGILLHVHRAMHGVIDRNPHHGINFRVLTKILRLMGGDHLHSGTVVGKLEGDREATLGWIDQMRDKYVKEDRSRGIFFDQDWGQMPGVLPVASGGIHVWHMPALVSIFGDDSCLQFGGGTL…	MSEVQDYASRLSDPKSRKMGTFSYLPAMDGDQIRKQIQYIVDQGWNPAIEHTEPQYSASHYWYMWKLPMFGETDVDRILEEVELCKKSNPGNHVRLVGYDNYKQSQGANMVIYKAPLEGDVLKEMEAAAAVHAYELVHK	0	4.68426	0.425842	3
WP_180281710.1	RBC8_3	Azospirillum oleiclasticum	prok	Form 1	MSKAYSAGVKDYRSTYWEPDYTPRDSDLLACFKVVPQDGVDAEEAAAAVAAESSTGTWTTVWTDLLTDLDHYKGRAYRIEKVPGQTNSWFAFVAYPLDLFEEGSVVNVLTSIAGNVFGFKAVRSLRLEDIRFPLAYVTTCGGPPHGITVERDLMNVYGRPMLGCTIKPKLGLSAKNYGRAVYECLRGGLDFTKDDENVNSQPFMRWRQRFDFVAEAIHKAEAETGERKGHYLNVTAPTVEEMFRRAEHAKSLGMRIIMHDYLTAGFTAHTSLANWCRQNGMLLHVHRALHAVLDRNPNHGIHFRVLAKVLRLMGGDHLHTGTVVGKLEGDREATLGWIDLVRERRVAENRARGLFFDQDWGFMPGLLPVASGGIHVWHVPALLAIYGDDAVFQFGGGTL…	MTAIQDYRSSLDDARSRRYGTFSYLPEMDGARLRTLVDYVIAKGWTPAIEHSEPEHAGGSYWYMWKLPLFAERSVDAVLDEVKACHREHPGHMIRLMGYDNRRQTQGTCVTIHRPGHRPGA	0	4.47134	0.638763	2
WP_043756787.1	RBC8_4	Imhoffiella purpurea	prok	Form 1	MAKTYNAGVKEYRETYWMPNYTPKDTDILACFKITPQAGVPREEAAAAVAAESSTGTWTTVWTDLLTDLDYYKGRAYAIEDVPGNDDAFYAFIAYPIDLFEEGSVVNVFTSLVGNVFGFKAVRALRLEDVRFPIAYVMTCNGPPHGIQVERDLMNKYGRPLLGCTIKPKLGLSAKNYGRAVYECLRGGLDFTKDDENVNSQPFMRWRQRFDFVMEAIDKAERETGERKGHYLNVTAPTPEEMYKRAEYAKEIGAPIIMHDYITGGFCANTGLAQWCQDNGMLLHIHRAMHAVLDRNPNHGIHFRVLTKILRLSGGDHLHTGTVVGKLEGDRESTLGWIDLLRESYVKEDRSRGIFFDQDWGAMPGAFAVASGGIHVWHMPALVTIFGDDAVLQFGGGTL…	MSDMQDYTSSLEDVNSRKFETFSYLPAMTQEQIRKQVEYIISKGWNPAVEHTEPENAFDHYWYMWKLPMFGETDVDTVLAEAEACHKAHPDNHVRLIGFDNYAQSKGAEMVVFRGKPV	0	9.58145		1
WP_012565479.1	RBC8_5	Rhodospirillum centenum	prok	Form 1	MGKTYQAGVKEYRETYWDPNYTPKDSDILACFKVVPQPGVPREEAAAAVCAESSTATWTTVWTDLLTDLDYYKGRAYAIEDVPGDDEAFYAFVAYPMGLFEEGSIVNVFTSLVGNVFGFKAVRSLRLEDVRFPLWFVTTCDGPPHGIQVERDKLDKYGRPLLGCTIKPKLGLSAKNYGRAVYECLRGGLDFTKDDENVNSQPFMRWRDRFLFCQEAIEKAEAETGERKGHYLNVTAPNMEEIYRRAEYAKEIGSPIIMSDYLTIGWAAHSSLSRWCRNNGMLLHVHRAMHGVIDRNPRHGINFRVLAKLLRLLGGDHLHSGTVVGKLEGDREATLGWVDLMRERHVKEDRSRGLFFDQEWGHMAPVMPVASGGIHVWHMPALLSIFGDDAVFQFGGGTL…	MSVMQDYPSRLSDPGSRKLGTFSYLPPLDATQIRRQVEYIVAKGWNPALEHTEPEHAASHYWYMWKLPLFGETDVDRVLAEIEACRQANPGHHIRLIGYDNIKQSQGTSMVVHRAPVAR	0				1
TXF10942.1	RBC8_6	Pelomicrobium methylotrophicum	prok	Form 1	MAEKTYQAGVKEYRKTYWTPDYVPLDTDLLACFKVVAQPGVPPEEAAAAVAAESSTGTWTTVWTDLLTDLDYYKGRAYRIEPVPGDPSAFYAFVAYPIDLFEEGSVVNVLTSLVGNVFGFKAIRSLRLEDVRFPIAYVKTCGGPPNGIQVERDRLNKYGRPLLGCTIKPKLGLSAKNYGRAVYECLRGGLDFTKDDENINSQPFMRWRQRFEFVMEAVQKAEAETGERKGHYLNVTAPTPEEMYKRAEFAKELGAPIIMHDFLTAGFTANTGLANWCRENGMLLHIHRAMHAVIDRNPYHGIHFRVLAKCLRLSGGDHLHAGTVVGKLEGDRQATLGWIDIMRESFIPENRRRGIFFDQDWGSMPGVMPVASGGIHVWHMPALVSIFGDDAVFQFGGGT…	MPEIQPYKPTERRGETFSYLPSMTPDKIRKQIQYLVNQGWNPAIEHTEPEKAFSHYWYLWKLPFFGETSVERIMAELESCHRANPGHLVRLIGYDNYTQSQGMAFIVYRGGR	0	3.83258		1
WP_007042721.1	RBC8_7	Thiorhodococcus drewsii	prok	Form 1	MSIKTYDAGVKDYALTYWTPDYVPLDSDLLACFKVTPQADVPREEAAAAVAAESSTGTWTTVWSDLLTDLDYYKGRAYRIEDVPGDRESFYAFVAYPIDLFEEGSIVNVLTSLVGNVFGFKAVRALRLEDIRFPLHYVKTCGGPPNGIQVERDRLDKYGRPFLGATVKPKLGLSAKNYGRAVYEMLRGGLDFTKDDENVNSQPFMRWQNRFEFVMEAVRKAQEETGERKGHYLNVTAPTCEEMFKRAEFAKELGAPIIMHDFLTGGFTANTSLANWCRDNGMLLHIHRAMHAVIDRNPKHGIHFRVLAKCLRLSGGDHLHTGTVVGKLEGDRQSTLGFVDALRESFVPEDRSRGLFFDQDWGGMPGVMAVASGGIHVWHIPALVSIFGDDSVLQFGGGT…	MSNASTMGDHATIGRYETFSYLPPLSRDEVMEQILYILDNGWNASLEHEHPSRSFEYYWPMWKMPFFGEQDPNVILAEIESCRRSYPDHHVRLVGYDTYAQSKGHAFLVYRAA	0	14.0528	1.27753	2
NER37956.1	RBC8_8	Oscillatoria sp. SIO1A7	prok	Form 1	MVQAKSAGFEAGVKDYKLTYYMPEYTPKDTDILAAFRVTPQPGVPIEEAAAAVAAESSTGTWTTVWTDGLTDLDRYKGRCYDIESVKGEDNQFICFVAYPLDLFEEGSVTNMLTSIVGNVFGFKALRALRLEDMRIPIAYLKTFQGPPHGITVERDKLNKYGRPLLGCTIKPKLGLSAKNYGRAVYECLRGGLDFTKDDENINSQPFMRWRDRFLFVAEAIKKAEAETGEVKGHYLNVTAPTCEEMMKRAEFVKELEMPILMHDYLTGGFTANTTLAHWCRDNGVLMHIHRAMHAVIDRQKIHGIHFRVLAKCLRMSGGDHLHSGTVVGKLEGEKGITMGFVDLMREDHIEEDRARGIYFTQDWASMAGVMPVASGGIHVWHMPALVEIFGDDSCLQFG…	MKTLPKERRYETLSYLPPLTDQQISKQIEYMLKEGYIPAIEFNETSDVGENYWTMWKLPLFSAQTPQDVLNEVRECRQDYQNCYIKVVGFDNIKQCQMVSFIVHKPGSSRY	0	16.182		1
MBE2275614.1	RBC8_9	Rhodobacteraceae bacterium	prok	Form 1	MNAPDRKKYDAGVKDYRSTYWEPDYTLRETDVLAVFKVIPQAGVSREEAAAAVAAESSTGTWTTVWTDLLTDLDHYKGRAYRIEDVPGHDEAFYAFIAYPADLFEEGSVVNVFTSLVGNVFGFKAVRSLRLEDVRFPIWFVKTCFGPPHGINVERDKMDKYGRPLLGCTIKPKLGLSAKNYGRAVYECLRGGLDFTKDDENVNSQPFMRWRDRFDFCQEAIGKSERETGERKGHYMNVTAPTVEEMFRRAEYAKEIGTPIIMSDYITLGWAAHNSLSRWCRDNGMLLHVHRAMHAVIDRNPNHGINFRVLAKLLRLLGGDHLHSGTVVGKLEGDRAATLGWIDLLRDRFVAEDRSRGIFFDQDWGSMPGVFPVASGGIHVWHMPALVAIFGDDSVLQFG…	MSDLQDYTSRLSDPTSRKMGTFSYLPPMTGDQIRKQVDWIVKHGWNPAIEHTEPQFATSTYWYMWKLPMFGESDVDAILAELKACHEANPDNHVRLIGYDNFTQSQGANMVVYRGVPV	0	6.38763	0.638763	2
NNG14147.1	RBC8_10	Gammaproteobacteria bacterium	prok	Form 1	MSASKAYEAGVKEYREKYWTPDYVPLDTDLLACFKCTGQPGVPREEVAAAVAAESSTGTWSTVWSEYLTDLEFYKGRAYRIEDVPGDSDAFYTFIAYPIDLFEEGSIVNVLTSLVGNVFGFKALKHLRLEDIRFPIAYIKTCGGPPAGIALERDRLNKYGRPMLGATIKPKLGLSAKNYGRAVYECLRGGLDMTKDDENVNSQPFMRWRDRFEFVAEAIDKAERETGERKGHYLNVTAATPEEMYKRAEFAKEVGSPIIMHDFLTGGFTANTGLANWCRENGMLLHIHRAMHAVIDRHPKHGIHFRVLAKCLRLSGGDHLHTGTVVGKLEGDRNSTLGFVDQLRESFVPEDRSRGVFFDQDWGSMPGVMAVASGGIHVWHMPALVTIFGDDSMLQFGGG…	MNTTGDYQTKPTLETFGFLPKFSAEDVQKQVAYIIANNLTPAIEHEHPSNSMDHYWTMWKLPFFGETNMGNVLAELEACRRSYPDHHVRLIGYDAYTQTQGSCFVVYEG	0	10.2202	0	2
NCO76356.1	RBC8_11	Cyanobacteria bacterium CG_2015-16_32_12	prok	Form 1	MVQAGSKNGFKAGVQDYRLTYYTPDYTPKDTDLLACFRMTPQPGVPPEECAAAVAAESSTGTWTTVWTDGLTDLDRYKGRCYNVEPVQGEDNQYFVFVAYPLDLFEEGSITNVLTSLVGNVFGFKALRALRLEDIRFPVALIKTYQGPPHGITVERDLLNKYGRPLLGCTIKPKLGLSAKNYGRAVYECLRGGLDFTKDDENINSQPFMRWRDRFLFVQEAISKAQAETNEMKGHYLNVTAGTCEEMMKRAEFAKEIGTPIIMHDFFTGGFTANTTLAKWCRENGLLLHIHRAMHAVVDRQKNHGIHFRVLAKCLRLSGGDHLHSGTVVGKLEGDRAVTLGFVDLMREDYVEEDRSRGVFFTQDYASLPGVMPVASGGIHVWHMPALVEIFGDDSCLQF…	MQTLPKERRYETLSYLPPLTDQQIVKQVQYLLDQGFIPAIEFEKDPLPTDHHWTLWKLPLFNAVSPQEVLNEVRECKAQYSDSYIRVIAFDNLRQCQTVSFIVHKPNATRF	0	18.0983	4.68426	3
WP_185465331.1	RBC8_12	Synechococcus sp. BSA11S	prok	Form 1	MSKKYDAGVKEYRDTYWTPDYVPLDTDLLACFKVTGQEGVPKEEVAAAVAAESSTGTWSTVWSELLTDLDFYKGRCYRIEDVPGDKESFYAFIAYPLDLFEEGSITNVLTSLVGNVFGFKALRHLRLEDIRFPMAFIKTCPGPPNGICVERDRMNKYGRPLLGCTIKPKLGLSGKNYGRVVYECLRGGLDFTKDDENINSQPFQRWQNRFEFVAEAVQSAQEETGEKKGHYLNCTASTPEEMYERAEFAKELGQPIIMHDYITGGFTANTGLSKWCRKNGMLLHIHRAMHAVIDRHPKHGIHFRVLAKCLRLSGGDQLHTGTVVGKLEGDRQTTLGFIDQLRESFVPEDRSRGNFFDQDWGSMPGVFAVASGGIHVWHMPALVAIFGDDSVLQFGGGTH…	MPFKSTVGDYQTVATLETFGFLPPMSQDEIYDQIAYIIAQGWSPLVEHVHPSRSMATYWSYWKLPFFGEKDLGVIVSELEACHRAYPDHHVRLVGYDAYTQSQGSCFVVFEAR	0	22.5696	4.68426	6
WP_163097315.1	RBC8_13	Acidithiobacillus ferrianus	prok	Form 1	MAVKKYEAGVKEYRQTYWAPEYMPLDSDILACFKITPQPGVDREEAAAAVAAESSTGTWTTVWTDLLTDMDYYKGRAYRIEDVPGDDTSFYALIAYPIDLFEEGSVVNVFTSLVGNVFGFKAVRALRLEDVRFPLAYVKTCNGPPHGIQVERDKMNKYGRPLLGCTIKPKLGLSAKNYGRAVYECLRGGLDFTKDDENVNSQPFMRWRDRFLFVADAIQTAETETGERKGHYLNVTAPSPEEMYERAEFAKELNMPIIMHDFLTGGFCANTGLARWCRKNGILLHIHRAMHAVVDRNPHHGIHFRVLAKALRLSGGDHLHTGTVVGKLEGDRGATQGWVDLLRESFVPEDRDRGIFFDQDWGSMPGVFAVASGGIHVWHMPALLAIFGDDAIFQFGGGT…	MADIQDYNSTPKYETFSYLPAMTPEKMRRQIAYLVSQGWNPGIEHVEPERASKYYWYMWKLPMFGEQSVDAVITELEACHRAHPNHHVRLVGYDNYSQSQGSSFVVFRGR	0	11.2848		1
WP_024850198.1	RBC8_14	Hydrogenovibrio kuenenii	prok	Form 1	MASKTFDAGVQDYQLTYWTPDYTPLDTDLLACFKVVPQEGVPREEAAAAVAAESSTGTWTTVWTDLLTDMEFYKGRAYRIEDVPGDKNAFYAFIAYPLDLFEEGSVVNVLTSLVGNVFGFKAVRSLRLEDLRFPMAFIKTCGGPPSGIQVERDKLNKYGRPMLGCTIKPKLGLSAKNYGRAVYECLRGGLDLTKDDENINSQPFQRWRDRFEFVAEAVDKATAETGERKGHYLNVTAGSVEEMMKRAEFAKELGQPIIMHDFLTAGFTANTTLANWCRDNGMLLHIHRAMHAVIDRNPNHGIHFRVLAKCLRLSGGDHLHTGTVVGKLEGDRASTLGFVDQLRESFVPEDRSRGVFFDQDWGSMPGVMAVASGGIHVWHMPALVNIFGDDSVLQFGGGT…	MSMQTDDYRTQYTLETFSFLPELTADEVYDQIVYIINQGWTPALEHEDPANASAHYWGMWKLPLFGTRDPNEVLAELDACRQAYPNHLIRLIGYDNYTQCQGHNFVVYRPRGM	0	18.0983		1
MAJ75541.1	RBC8_15	Candidatus Thioglobus sp.	prok	Form 1	MAKKGYDAGVKEYRDTYWMPEYEPVDTDILACFKITPQPGVPREEVAAAVAAESSTGTWTTVWTDLLTDLDHYKGRAYRIEDVPGSDDAIYAFIAYPIDLFEEGSIVNVLTSLVGNVFGFKALRALRLEDIRFPIAYVMTCGGPPNGIEVERDKMNKYGRPLLGCTIKPKLGLSAKNYGRACYEGLRGGLDFTKDDENVNSQPFMRWRDRFGFVQDAIERAERETGERKGHYLNVTAPTPEEMYKRAEYAKELGTPIIMHDFFTAGFTANTGLANWCRDNGLLLHIHRAMHAVVDRNPNHGIHFRVLAKCLRLSGGDHMHSGTVVGKLEGDRDSTLGWIDCMRDSFIKEDRSRGIFFDQDFGSMPGMLPVASGGIHVWHMPALVNIFGDNSVLQFGGGT…	MSKVQDYPSRLGDNSSRKFETFSYLPAMTDKQIREQVQYIVDQGYNPGVEHTEVENAMENYWYMWKLPMFGETDVDTILAECKACHDANPENHVRLIGYDNYAQSQGASMVIYRGKGFK	0	10.6461		1
WP_085216190.1	RBC8_16	Methylomagnum ishizawai	prok	Form 1	MATKTYSAGVKQYRETYWDPDYTPAATDLLAVFKITPQPGVDPEEAAAAVASESSTGTWTTVWTDLLTDLDYYKGRAYRIEAVPGHPEQFYAFIAYPIDLFEEGSVVNVLTSLVGNVFGFKAVRGLRLEDVHFPIAYIKTCGGPPHGIQVERDIMNIYGRPLLGCTIKPKLGLSAKNYGRAVYECLRGGLDFTKDDENVNSQPFMRWRQRFDFVQEAIDKAEVETGERKGHYLNVTAPTPEEMYKRAEYAKAIGSRIIMHDFLSGGFCANTGLANWCRENGMLLHIHRAMHAVIDRNPSHGIHFRVLAKVLRLSGGDHLHTGTVVGKLEGDRAAVLGVIDLLRERRVKEDRSRGIFFDQDWGSMPGVFTVGSGGIHVWHMPALLGIFGDDAVFQFGGGT…	MSEIRDFSPSSRKLGTFSYLKEMEPERIRKQVEYIVRRGWNPAVEHSEPENAFDHYWYMWKLPLFGETDVDKILAEAAACRAAHPHNHVRLVGYDTRRQSQGAALVVYRGLAAA	0	2.12921		1
WP_108221872.1	RBC8_17	Cereibacter azotoformans	prok	Form 1	MAAKTYDAGVKDYRSIYWEPQYQVKDSDILAVFKVVPQPGVSREEAAAAVAAESSTATWTTVWTDLLTDLDYYKGRAYAIEDVPGSDEAFYAFIAYPMDLFEEGSVVNVFTSLVGNVFGFKAVRALRLEDVRFPLWFVMTCPGAPHGMKVERDLLDKYGRPLLGCTIKPKLGLSAKNYGRAVYECLRGGLDFTKDDENVNSQPFLRWRDRFLFCQEAIEKAEAETGERKGHYMNVTAGTMEEIYERAEFAKEIGTPIIMSDYLTVGWSAHTSLSRWCRKNGMLLHVHRAMHAVMDRNPNHGINFRVLAKILRLMGGDHLHSGTVVGKLEGDREATIGWINLLRDRFIKADRSRGIFFDQDWGPQPGLFPVASGGIHVWHMPALVSIFGNDSVLQFGGGT…	MSVQDYKSRLSDPASRKMGTFSYLPPMTEDEIRRQVEWIVKNGWNPAIEHTEPEFASGTYWYMWKLPMFGETDVDAILAELKACHEANPDNHVRLIGYDNFTQSQGANMVVYRGAAV	0	4.68426		1
TSA10292.1	RBC8_18	Betaproteobacteria bacterium	prok	Form 1	MGKAGSGYSAGVKDYRQTYWEPDYPVKDTDLLACFKITPQEGVPREEAAAAVAAESSTGTWTTVWTDLLTDLDHYKGRAYRIEDVPGDPSCFYAFIAYPIDLFEEGSVVNVLTSLAGNVFGFKAIRALRLEDVRFPLAYVMTCGGPPHGIAVERDIMNKYGRPLLGCTIKPKLGLSAKNYGRAVYECLRGGLDFTKDDENVNSQPFMRWRQRFDFVAEAVKKAEAETGERKGHYLNVTAPTPEEMYKRAEHAKALDMPIIMHDFLTGGFCAHTGLANWCRNNGILLHVHRALHAVLDRDRHHGIHFRVLAKCLRLSGGDHLHSGTVVGKLEGDREATLGWIDLMREKFIPENRARGIFFDQDFGFMPGLFPVASGGIHVWHIPALVAIFGDDSVMQFGG…	MSEMRDYKSRRSDPASRKFGTFSYLPAMTPERIRKQVEFIVARGWTPALEHTEPTHLMDNYWYMWKLPLFGETNVDRVLAEAEACHKANPNNHVRLVGYDKLKQTQGAAMVVFRGKTV	0	5.96179		1
WP_024851896.1	RBC8_19	Hydrogenovibrio kuenenii	prok	Form 1	MAKTYNAGVKEYRETYWMPEYEPKDSDFLACFKVVPQPGVPREEIAAAVAAESSTGTWTTVWTDLLTDLDYYKGRAYRIEDVPGDDSAFYAFIAYPIDLFEEGSIVSVMTSLVGNVFGFKALRSIRLEDIRFPLAYVMTCGGPPHGIEVERDKMDKYGRPMLGCTIKPKLGLSAKNYGRAVYECLRGGLDFTKDDENVTSQPFMRWRDRFLFCQDAIEKAEAETGERKGHYLNVTAGTPEEMYERAEFAKEIGSPIVMHDFLTGGLTANTGLANYCRKNGLLLHIHRAMHGVIDRNPMHGIHFRVLSKVLRLSGGDHLHSGTVVGKLEGDREATLGWIDIMRDSFIAEDRSRGIMFDQDFGAMPGVIPVASGGIHVWHMPALVSIFGDNSVLQFGGGTL…	MSQVQDYPSRLSDPKSRKAETFSYLPKMDAEQIKAQVQYIIDKGWNPAIEHSEPENAFSYYWYMWKLPMFGETDADAVLAEVDACIKANPNNHVRLIGYDNFAQSQGANMLVKRGDM	0	8.94269	0.425842	2
MBC7881724.1	RBC8_20	Gloeobacterales cyanobacterium ES-bin-313	prok	Form 1	MSYSQTMNKGGFQAGVKDYRLTYYTPDYTPRDTDILAAFRVTPQPGVPIEEAAAAVAAESSTGTWTTVWTDMLTELDRYKGRCYDIEQVAGEDNQFICYIAYPLDLFEEGSVTNLLTSLVGNVFGFKALKALRLEDIRIPIAYAKTFEGPPHGIIVERDKINKYGRPLLGCTIKPKLGLSAKNYGRAVYECLRGGLDFTKDDENINSQPFMRWRDRFLFVQDAISKSQAETGEIKGHYLNCTAPTVEQMFERAEFAKEIGSPIIMHDYLTAGFTANTSLSRWCRANGMLLHIHRAMHAVIDRQKNHGIHFRVLAKTLRLSGGDHIHTGTVVGKLEGERASTMGFVDLLREDHVERDLSRGIYFTQDWASLPGVMAVASGGIHVWHMPALVDIFGDDSVL…	MQTLPKKRHFETMSYLPPLTDLEITKQVQYMLDKGYIPAIEFNETSEPTVHYWTLWKLPLLGAKSTHEVIAEVDACRKAYPNCYVRMIGFDNIRQCQAASFIVYKP	0
VVM18954.1	RBC8_21	uncultured Gammaproteobacteria bacterium	prok	Form 1	MDAGLYPLETDILACFKVTPQEGVPREEIAAAVAAESSTGTWTTVWTDLLTDLDHYKGRAYAIEDVPGDDTCFYAFVAYPIDLFEEGSVVNVMTSLVGNVFGFKALRALRLEDIRFPIAYVMTCNGPPQGIQMERDILNKYGRPLLGCTIKPKLGLSAKNYGRACYEGLRGGLDFTKDDENINSQPFMRWRARFDFVQEAIVKAEAETGERKGHYLNVTAPTADEMMKRAEYAKEIGSPIIMHDYITGGWSANTQLAQWCQDNGMLLHIHRAMHAVLDRNPHHGIHFRVLTKILRLSGGDHLHSGTVVGKLEGDREATLGWIDIMRDSFIKEDRSRGIFFDQDWGSMPGVIPVASGGIHVWHMPALVNIFVTIPVCSLVVVR	MQDYQSSLGNAESRKFETFSYLPTLTAEQMRVQIQYIVDKGWNPSVEHTEPQHAAGSYWYMWKLPMFGETDVDAILQEIENCHAAHPDNHVRLLGLDNFAQCAGTSMVIYRGQTV	0
TARA_112.SAMEA2622568.696.0.22-3_4274_7	RBC8_22	Alphaproteobacteria	prok	Form 1	MSENQYSAGVRDYRETYWEPDYTPKETDLLACFKIVAQAGVPREEAAAAVAAESSTGTWTTVWTDLLTDLDYYKGRAYSIEDVSGDENAFYAFVAYPLDLFEEGSVVNVLTSLVGNVFGFKAIRSLRLEDVRFPLHYVLTCGGPPNGITVERDVMNKYGRPLLGCTIKPKLGLSAKNYGRAVYECLRGGLDFTKDDENVNSQPFMRWQQRFNFVADAVHLATKETGERKGHYLNVTAPTVEEMYKRAEHAKSLDMPIIMHDYLTAGFTANTSLANWCRDNGMLLHIHRAMHAVIDRNPYHGIHFRVLAKCLRLSGGDHLHSGTVVGKLEGDREATLGWISMMRDSYVKEDRKRGIFFDQDWGHMPGMLPVASGGIHVWHMPALVSIFGDDAVLQFGGGT…	MSNIQDYPSRIGERSSLKLGTFSYLTQMNSDRLRKQIDYLVRQNWDAALEHVEPERAGSNYWYLWKLPLFGERNADVILDEIEACKTANPGHHVRLIGYDKLRQTQGTAMVVHRGD	0	5.32303	0.212921	2
RMH45282.1	RBC8_23	Alphaproteobacteria bacterium	prok	Form 1	MGTQGHNQPGAYKAGVKEYRETYWEPDYQVKDSDILACFKVVPQPGVPREEAAAAVAAESSTGTWTTVWTDLLTDLEYYKGRAYRIEDVPGDDNAFYAFIAYPIDLFEEGSVVNVITSLAGNVFGFKAVRGLRLEDIRFPLHYVLTCGGPPHGITVERDILNKYGRPLLGCTIKPKLGLSAKNYGRAVYEALRGGLDFTKDDENINSQPFMRWKQRFDFVMEAVQKAEAETGERKGHYLNVTAGTVEEMLKRAEYAKSLGARIIMHDFLTAGFTANTTLANWCRDNGLLLHIHRALHAVLDRNPNHGIHFRVLAKMLRLSGGDHMHSGTVVGKLEGDRAATLGWIDIMRDRYIKEDRSRGIFFDQDFGPMPGLFPVASGGIHVWHMPALVSIFGDDSVL…	MLDIQDYPGPAPKRFEALSYLPQLSDDEIRKQIAYCAEQGWDCVIEHTEPENANTDYWYMWKLPLFGQRDVDAILAEAELCARQHPEHHVRISANDRYRQVTAFSLVVRRAA	0	9.15561	0.638763	2
TQV62574.1	RBC8_24	Halothiobacillaceae bacterium	prok	Form 1	MAKTYQAGVKEYRATYWEPNYTPKESDVLACFKVTPQPGIDREEVAAAVAAESSTGTWTTVWTDLLTDLNYYKGRAYRIEDVPGSDAEFYAFIAYPIDLFESGSIVNVFTSLVGNVFGFKALRAIRLEDIRFPLAYVTTCDGPPHGIQVERDMMNKYGRPMLGCTIKPKLGLSAKNYGRAVYEALRGGLDFTKDDENVNSQPFMNWKQRFDFCQEAIEKAERETGERKGHYLNVTAATAEEMIKRAEYAKEIGTPIIMTDYITAGFSAHTSISRFCKENGILLHVHRAMHGVIDRNPHHGIHFRVLAKILRLMGGDHLHSGTVVGKLEGDRTATLGWIDIMREEYVKEDRSRGIMFDQDFGYMPGMIPVASGGIHVWHMPALVNIFGDDSVLQFGGGTL…	MSQVQDYKSRVSDPASRKFETFSYLPAMSDAEIRKQVEYIVSQGWNPAVEHTEPQYLMDNYWYMWKLPLFGETDVDVVLAECKACHEANPGNHVRLIGYDNLKQSQGASMVIYRGNTK	0	6.38763	0.851684	2
PHS23106.1	RBC8_25	Robiginitomaculum sp.	prok	Form 1	MSTKTYDAGVKDYRLTYWDPNYTPKETDLLACFKITAQEGVDRKEAAAAVCAESSTGTWTTVWTDHFTDMDHYKGRAYRIEDVPGDDTCFYAFIAYPIDLFEEGSITNVLTSLVGNVFGFKAIRALRLEDIRFPLAYVMTCGGPPNGINVERDIMNKYGRPMLGCTIKPKLGLSGKNYGRAVYEALRGGLDFTKDDENVNSQPFMRWKQRFDFVAEGLNQAEAETGERKGHYLNVTGPTMEDTYERAEYAKSLGMRIIMHDFFTAGFTANTSLANWCRVNGMLLHIHRAMHAVVDRNPYHGIHFRVLTKCLRLSGGDHLHSGTVVGKLEGDREATLGWVDLMRDSFIPENRKRGLFFDQDYGTMPGMLPVASGGIHVWHMPALTAIYGDQAVFQFGGGT…	MTIQNHPSRLDNPQSLKFETFSYLPPMSETQIEAQIEYCFSQDWDCAVEYCELERATDDYWYMWKLPLFGERGAKKIMQALNDCRDADPSCLVRLVAYDRKRQSRGMQFVVHKGGL	0	11.4977		1
GBE43454.1	RBC8_26	bacterium BMS3Bbin10	prok	Form 1	MSKKSNTTGKYEAGVKAYQETYWEPDYEPKETDLLACFKITPQPGLPKEEVAAAVAAESSTGTWTTVWTDLLTDLDYYKGRAYKIEDVPGDDTSYYAFIAYPIDLFEEGSIVNVLTSLVGNVFGFKALRALRLEDIRFPLHYVMTCGGPPNGIQVERDKLNKYGRPLLGCTIKPKLGLSAKNYGRAVYECLRGGLDFTKDDENINSQPFMRWRNRFECVMEAVNQAEAETGERKGHYLNVTSPTVEEMYKRAEFAKELGSRIIMHDYLTAGFTANTSLANWCRDNGMLLHIHRAMHAVLDRNPLHGIHFRVLTKCLRLSGGDHLHSGTVVGKLEGDREATLGWVDLMRESFVPENRARGLFFDQDFGTMPGVMPVASGGIHVWHMPALVSIFGDNVCLQ…	MEMQDYRSLLNDPESRRFETFSYLEEMDASTIRKQIQTMIDKGWEIAVEHVEPERSHITYWYMWKLPFFGEWNLDTIMNEITACRTAYPDHHIKVIGYDGKRQTQGMAMVVHRV	0	4.25842		1
WP_030436772.1	RBC8_27	Actinoplanes subtropicus	prok	Form 1	MTATLPAKMYQAGVHPYAATYWDPGYRPADTDLLACFKVVAQEGVPREEAAAAIAAESSTGTWTTVWTDLLTDLDHYKGRAYRIEDVPGDTPAFYAFVAYPLDLFEEGSVVNVLTSLAGNVFGFKAIRSLRLEDVRFPLAFVLTCGGPPNGIRVERDKLDKYGRPLLGCTIKPKLGLSARNYGRAVYECLRGGLDFTKDDENINSQPFMRWRDRYEAVAKAIRQAEAETGERKGHYLNVTAGTVEDMFERAEFARELDMPIIMHDYLTAGFTAHASLANWARRNGMLLHVHRALHAVLDRNPRHGIHFRVLTKALRLAGGDHLHSGTVVGKLEGDRQATLGWIDLMRESFVAEDRSRGIFFDQHFGHMPGVFPVASGGIHVGHVPALVDIFGDDSVLQF…	MEMKTGTYSYLPPLTPAQIRGQVRHIVAAGWIPAVEHCAPADAPGAYWSMWKLPLFGVQEPDVVLAELDACRAANPAHLVRVLGYDPKRQTLGLAFVTHR	0	4.0455		1
OYX05487.1	RBC8_28	Thiotrichales bacterium 32-46-8	prok	Form 1	MAAKKYNAGVKEYRHTYWTPEYTPLDTDLLACFKIVPQPGVDREEAAAAVAAESSTGTWTTVWTDLLTDMDYYKGRSYRIEDVPGDDTAFYAFIAYPIDLFESGSVVNVFTSLVGGIQVERDMLNKYGRPLLGCTIKPKLGLSAKNYGRAVYECLRGGLDFTKDDENVNSQPFMNWKHRFDFVMEAIHKAEAETGERKGHYLNVTAPCSEEMMRRAEYAKEIGAPIVMHDYITGGFSANTALANFCRENGILLHIHRAMHAVLDRNPHHGIHFRVLTKILRLSGGDQLHTGTVVGKLEGDRAATLGWIDLLRESFIPEDRSRGLFFDQDWGSMPGAFAVASGGIHVWHMPALVNIFGDDSVLQFGGGTLGHPWGNAAGAAANRVALEACIQARNEGREV…	MDIQAYKTTTKLETFSYLPEMTTEQVKKQIAYMIRQGWNPGVEHTEIDNMMGAYWYMWKLPMFGEQSIDAVMAELESCRRENPEHLIRVVGYDNYAQCQGLAFVVYRGR	0
MAF95405.1	RBC8_29	Rhodospirillaceae bacterium	prok	Form 1	MSKTYNAGVKDYQETYWLPDYTPKDTDLLACFKFVPQDGVPPEEAASAICAESSTGTWTTVWSNLLTDLDHYKGRAYGVEPVPGDDNAYYTYIAYPLDLFEEGSVVNVLTSLVGNVFGFKAIRSLRLEDIRFPLAYVTTCGGPPHGIQVERDIMNKYGRGMLGCTIKPKLGLSAKNYGRSVYEGLRGGLDFTKDDENVNSQPFMRWKQRFDFVAEAVHKAEQETGERKGHYLNVTSGTIEEMFKRAEYAKSLGMRIIMHDFFTAGFTANTSLANWCRDNGLLLHIHRAMHAVVDRNPYHGIHFRVLAKCLRLSGGDHMHSGTVVGKLEGDREATLGWIDIMRDKFVAEDRSRGIFFDQDWGHMPGMFPVASGGIHVWHMPALVSIFGDDAVFQFGGGTI…	MSDIQDYPSRFNDPESRKFETFSYLPKMDAERIRAQVTYIVEQGWNPAIEHAEAERAGDDYWYMWKLPMFGEKDVDAILREAAECHKVNPDNHVRLIGYDNLKQTQGASMVIYRGKGF	0	8.51684		1
AZB73040.1	RBC8_30	Synechococcus elongatus PCC 11801	prok	Form 1	MPKTQSAAGYKAGVKDYKLTYYTPDYTPKDTDLLAAFRFSPQPGVPADEAGAAIAAESSTGTWTTVWTDLLTDMDRYKGKCYHIEPVQGEENSYFAFIAYPLDLFEEGSVTNILTSIVGNVFGFKAIRSLRLEDIRFPVALVKTFQGPPHGIQVERDLLNKYGRPMLGCTIKPKLGLSAKNYGRAVYECLRGGLDFTKDDENINSQPFQRWRDRFLFVADAIHKSQAETGEIKGHYLNVTAPTCEEMLKRAEFAKELNMPIIMHDFLTAGFTANTTLAKWCRDNGVLLHIHRAMHAVIDRQRNHGIHFRVLAKCLRLSGGDHLHSGTVVGKLEGDKASTLGFVDLMREDHIEADRSRGVFFTQDWASLPGVLPVASGGIHVWHMPALVEIFGDDSVLQF…	MSIKTLPKERRFETFSYLPPLSDRQIAAQIEYMIEQGFHPLIEFNESSNPEEFYWTMWKLPLFDCKSPQQVLDEVRECRSEYGDCYIRVAGFDNIKQCQTVSFIVHRPGRY	0	17.0337	1.91629	2
ODV12570.1	RBC8_31	Thiobacillus sp. SCN 64-317	prok	Form 1	MAVKTYNAGVKEYRQTYWTPEYTPLDTDLLACFKITPQPGVDREEVAAAVAAESSTGTWTTVWTDLLTDLDYYKGRAYRIEDVPGDDTCFYAFVAYPIDLFEEGSVVNVLTSLVGNVFGFKALRALRLEDVRFPIAYVKTCGGPPQGIQVERDIFNKYGRALLGCTIKPKLGLSAKNYGRAVYECLRGGLDLTKDDENVNSQPFMRWRNRFEFVVEACQKAERETGERKGHYLNVTAPTPEEMYKRAEFAKELGAPIIMHDYLTGGLTANTGLANWCRDNGMLLHIHRAMHAVLDRNPHHGIHFRVLTKVLRLSGGDHLHSGTVVGKLEGDREATLGWIDTMRDEFIKEDRSRDTMRDEFIKEDRSRGLFFDQDWGSMPGVFPVASGGIHVWHMPALVA…	MSEVMDYKSRVSDPASRKFETFSYLPAMTKEQIKKQVEFLVKKGWNPAIEHTEPTHLQDSYWYMWKLPMFGETDVARILGEAEACHKANPDNHVRLIGYNNFNQSQGASMVIFRGKTV	0
TARA_072.SAMEA2621151.5.0-0.22_7376_5	RBC8_32	Methylophaga nitratireducenticrescens	prok	Form 1	MAKTYQAGVKEYRETYWMPDYTPKDTDFLACFKVIPQEGVPREEAAAAVAAESSTGTWTTVWTDLLTDLDYYKGRAYAIEDVPGNDEAFYAFIAYPIDLFEEGSVVNVLTSLVGNVFGFKAVRSLRLEDVRIPVAYVMTCGGPPHGIQVERDIMNKYGRPLLGCTIKPKLGLSAKNYGRAVYECLRGGLDFTKDDENVNSQPFMRWRQRFDFVMEAIDKAEIETGERKGHYLNVTAPTPEEMYKRAEYAKELGAPIIMHDYLTGGFTANTGLANWCRDNGMLLHIHRAMHAVLDRNPNHGIHFRVLTKMLRLSGGDHLHSGTVVGKLEGDRAATLGWIAAALCLIRIGHPCLVLCRSLPVVFTYGICLHWSASLVMIRYYSLVAVHWVIHGVMRRVQQP…	MSEMQDYASSLADASSRKFETFSYLPEMDAARIRKQVEYIVSKGWNPAVEHTEPENAFGHYWYMWKLPLFGETDVDRILAEAEACHKAHPKNHVRLVGYDNYAQSKGAEMVVFRGQSV	0
WP_096406537.1	RBC8_33	Halorhodospira halochloris	prok	Form 1	MASRTYTAGVKTYRDEYWEPDYQIKNSDLQAVFKIVPQPGVDREEAAAAVAAESSTATWTYVWTDLMTDIQYYKGRAYKIEDVPGDDEAFYAFIAYPIDLFEEGSIVNVFTSLVGNVFGFKAVRMLRLEDVHFPLAFVMTCQGPPHGIKSERDKLNKYGRPLLGGTLKPKLGLSPKNYGRACYEALRGGLDFTKDDENVNSQPFLRWRERFDYIMEAIEKAEAETGERKGHYLNVTAPTPEEMYKRAEYAKEIGAPIIMHDYITAGFCAHQGLSHWCRDNGMLLHIHRAMHAVLDRNPKHGIHFRVLTKILRLMGGDQLHTGTVVGKLEGDRAATLGWVDLLRERYIEEDRSRGLFFDQDFGAMPGAFAVASGGIHVWHMPALLSIFGDDAVFQFGGGT…	MSEIQDYKSKLSDPSSRKFETFSYLPEFSEEEIRNQVKYIIDQGWQPAIEHTEPENAMDQFWYMWKLPMFGETDVEAVLAEAKKCHEEHPEHHVKLIGYDWKRQTQGLAMVIYRGPQD	0	5.96179		1
WP_054967076.1	RBC8_34	Thiohalorhabdus denitrificans	prok	Form 1	MGKKFEAGVKDYRETYWEPDYPIKESDFLACFKVTPQPGVPREEAAAAVAAESSTGTWTTVWTDLLTDLDYYKGRAYKVEDVPGDDEAFYAFIAYPIDLFEEGSVVNVFTSLVGNVFGFKAVRTLRLEDVRVPLAFTKTCGGPPNGIQVERDLLNKYGRPMLGCTLKPKLGLSAKNYGRACYEVLRGGLDFTKDDENVNSQPFMRWRDRFGYIAEAIHKAEAETGERKGHYLNVTAPTPEEMYKRAERAKELDMPIIMHDYITGGFTANTGLANWCRDNGMLLHIHRAMHAVIDRHPKHGIHFRVLAKILRLSGGDHLHSGTVVGKLEGDRAATLGWIDIMRDSFVEEDRSRGIFFDQDWGSLPGVFPVASGGIHVWHMPALVNIFGDDSVLQFGGGTL…	MSEMQNYDSRVSDPSSRKMETFSYLPEMSDEEIRTQVQYIVNNGWQPAIEHTEPENAMDHFWYMWKLPMFGETDVDAVLGEAKKAHEAYPEHHVKVVGYDPFAQSQGTAFVVYRGPMK	0	8.091		1
WP_054967092.1	RBC8_35	Thiohalorhabdus denitrificans	prok	Form 1	MASKTYDAGVKDYAQMYWTPDYVPLDTDLLACFKVTPQQGVPREEAAAAVAAESSTGTWTTVWSDLLTDIGYYKGRAYRIEDVPGDDEAFYAFIAYPIDLFEEGSVVNVLTSLVGNVFGFKAIQALRLEDLRFPIAYIKTCMGPPFGIQVERDKINKYGRPMLGGTLKPKLGLSAKNYGRVCYEALRGGLDFTKDDENVNSQPFMRWQDRFEFVAEAVHKAQAKTGERKGHYLNVTAPDPDQMIERAEFAKELGMPIVMHDFLTGGFCANTGLAKWCRKNGMLLHIHRAMHAVIDRSPKHGIHFRVLVKCLRLSGGDHLHTGTVVGKLEGDRASTLGFVDQLRESFVPEDRSRGVFFDQDWGSMPGAMAVASGGIHVWHIPSLVTIFGDDSVLQFGGGT…	MAISDEMRDYRTKQTMETFGFLGSFSQEQVYDQIAYALEQGWTPAIEHEHPSEAFDRYWTLWKLPLFGVQSLDEVVEELEACHRAYPDHHVRLVAFDDYTQSLGTFFVVYEARG	0
NER45532.1	RBC8_36	Symploca sp. SIO1A3	prok	Form 1	MTKVSHCFESLRDRSECALIPFITAGDPDLQTTAKALQVLDTSGADLIELGVPYSDPLADGPTIQVEAGAAVAAESSTGTCTTVWTDLLTDLDRYKGRCYDIESVPGEDNQYIAFVAYPLDLFEEGSVTNMLTSIVGNVFGFKALRALRLEDMRIPIAYLKTFQGPPHGITVERDKLNKYGRPLLGCTIKPKLGLSAKNYGRAVYECLRGGLDFTKDDENINSQPFMRWRDRFLFVQEAIEKAQAETGEVKGHYLNVTAPTCEEMMERAEFAKEIGTPIVMHDYLTGGFTANTTLAKWCRRNGVLLHIHRAMHAVIDRQKIHGIHFRVLAKCLRMSGGDHLHSGTVVGKLEGEKGITMGFVDLMREDHIEQDRERGIYFTQDWASMPGVMPVASGGIHV…	MQTLPKERRYETLSYLPPLSDSQIIRQVEYILEQGFIPAIEFSESSEPEQHYWTMWKLPLFHARTAKEVLGEVDECRSEYRDCYIRVVGFDNVKQCQVLSFIVYKPGGNRRY	0
WP_162548693.1	RBC8_37	Jacksonvillea sp. ISTCYN1	prok	Form 1	MSYAQTKTQTKTGYQAGVKDYRLTYYTPDYTPKDTDILAAFRVTPQPGVPPEEAGAAVAAESSTGTWTTVWTDLLTDLDRYKGRCYDVEPVPGEDNQYICYVAYPLDLFEEGSVTNMLTSIVGNVFGFKALKALRLEDLRIPIAYLKTFQGPPHGIQVERDKLNKYGRPLLGCTIKPKLGLSAKNYGRAVYECLRGGLDFTKDDENINSQPFMRWRDRFLFVQEAIEKSQAETGEIKGHYLNVTAPTCEEMMKRAEFAKEIGTPIIMHDYLTGGFTANTTLAKFCRDNGLLLHIHRAMHAVIDRQKHHGIHFRVLAKCLRMSGGDHLHSGTVVGKLEGEKEITMGFVDLMREDHIELDRGRGIYFTQDWASMPGVMPVASGGIHVWHMPALVEIFGDDA…	MQTLPKVRRYETLSYLPPLSDTQTSKQLQYILDQGYIPAVEFSETSEPEMHYWTMWKLPIFGAKNVQEVMAEVNACRNEYRDCFIRIVGFDNIKQCQVLSFIVHKPGAIRY	0	13.2011		1
WP_010873418.1	RBC8_38	Synechocystis	prok	Form 1	MVQAKAGFKAGVQDYRLTYYTPDYTPKDTDLLACFRMTPQPGVPAEEAAAAVAAESSTGTWTTVWTDNLTDLDRYKGRCYDLEAVPNEDNQYFAFIAYPLDLFEEGSVTNVLTSLVGNVFGFKALRALRLEDIRFPVALIKTFQGPPHGITVERDKLNKYGRPLLGCTIKPKLGLSAKNYGRAVYECLRGGLDFTKDDENINSQPFMRWRDRFLFVQEAIEKAQAETNEMKGHYLNVTAGTCEEMMKRAEFAKEIGTPIIMHDFFTGGFTANTTLARWCRDNGILLHIHRAMHAVVDRQKNHGIHFRVLAKCLRLSGGDHLHSGTVVGKLEGERGITMGFVDLMREDYVEEDRSRGIFFTQDYASMPGTMPVASGGIHVWHMPALVEIFGDDSCLQFGG…	MKTLPKERRYETLSYLPPLTDQQIAKQVEFLLDQGFIPGVEFEEDPQPDTHFWTMWKLPLFGGATANEVLAEVRECRSENPNCYIRVIGFDNIKQCQTVSFIVHKPNQNQGRY	0	10.859		1
WP_131454437.1	RBC8_39	Synechococcus sp. BS56D	prok	Form 1	MSKKYDAGVKEYRDTYWTPDYVPLDTDLLACFKCTGQEGVPKEEVAAAVAAESSTGTWSTVWSELLTDLDFYKGRCYRIEDVPGDKESFYAFIAYPLDLFEEGSITNVLTSLVGNVFGFKALRHLRLEDIRFPIAFIKSCYGPPNGIQVERDRMNKYGRPLLGCTIKPKLGLSGKNYGRVVYECLRGGLDFTKDDENINSQPFQRWQNRFEFVAEAIKLAEQETGERKGHYLNVTANTPEEMYERAEFAKELKMPIIMHDFITGGFTANTGLSKWCRKNGMLLHIHRAMHAVIDRHPKHGIHFRVLAKCLRLSGGDQLHTGTVVGKLEGDRQTTLGYIDQLRESFVPEDRSRGNFFDQDWGSMPGVFAVASGGIHVWHMPALVTIFGDDSVLQFGGGTH…	MPFQSTVGDYQTVATLETFGFLPPMTQDEIYDQIAYIIAQGWSPLVEHVHPSNSMATYWSYWKLPFFGEKDLNVVVSELEACHRAYPDHHVRIVGYDAYTQSQGACFVVFEGR	0	28.3185	1.49045	2
WP_146295313.1	RBC8_40	Euhalothece natronophila	prok	Form 1	MAQTKQASSGFKAGVQDYALTYYTPDYTPKDTDILAAFRVTAQPGVPPEEAGAAVAAESSTGTWTTVWTDHLTDLDRYKGRCYEIESIPGEENQFFAFVAYPLDLFEEGSVTNLLTSIVGNVFGFKALRALRLEDLRIPVAYLKTFQGPPHGITVERDLLNKYGRPLLGCTIKPKLGLSAKNYGRAAYECLRGGLDFTKDDENINSQPFMRWRDRFLFIAEAVHKAQAETNEIKGHYLNVTASTCDEMLKRAEFVKELEMPILMHDYLTGGFTANTTLAKWCRDNGVLMHIHRAMHAVIDRQKNHGIHFRVLAKCLRMSGGDHLHSGTVVGKLEGERDITLGFVDQMREDHVEEDRSRGNFFTQDWASMGGVMPVASGGIHIWHMPALVDIFGDDSCLQ…	MKTTPKEPRYETLSYLPPLTDQQIGKQIQYMLDQGFIPAVEFQESPKPEDHHWTLWKLPLFEVNSPQEVLNEVRECRSEYSNSYIRVVGFDNIRQCQMISFIVYKPEGGVRY	0	12.1365	2.55505	4
PSO47683.1	RBC8_41	Cyanobacteria bacterium SW_9_44_58	prok	Form 1	MVQTQQSASSFQAGVADYALSYYTPDYTPKDTDILAAFRVTPQPGVPAEEAGAAVAAESSTGTWTTVWTDHLTDIERYKGRCYEIEEVPGEDNQYFVFVAYPMDLFEEGSVTNLLTSIVGNVFGFKALRALRLEDLRIPVAYLKSFQGPPHGITVERDKLNKYGRPLLGCTLKPKLGLSAKNYGRAAYECLRGGLDFTKDDENVNSQPFMRWRDRYLFVAEAINKAQAETNEIKGHYLNVTAPTCEEMLKRAEFAKELGMPIIMHDFFTGGFTANTTLSKWCRDNGMLLHVHRAMHAVVDRQKNHGMHFRTLAKCLRMSGGDHLHAGTVVGKLEGDRALTLGFVDLMREDHIEEDRSRGIFFTQDWASMPSVMPVASGGIHVWHMPALVDIFGDDSCLQ…	MKTTPKQPHYETLSYLPPLTDQQISNQIQYMLDQGFIPAVEFEESPRPQDHHWTLWKLPLFNANSPKDVLNEVRECRSEYSNSYIRVIGFDNIRQCQMISFIVYKPDGNVRY	0
WP_015079279.1	RBC8_42	Nostocales	prok	Form 1	MSYAQTKTQAKSGYKAGVQDYRLTYYTPDYTPKDTDLLAAFRMTPQPGVPPEEAGAAVAAESSTGTWTTVWTDLLTDLDRYKGRCYDIEPVPGEDNQYICYVAYPLDLFEEGSITNVLTSIVGNVFGFKALRALRLEDIRFPVAYIKTFQGPPHGIQVERDKLNKYGRPLLGCTIKPKLGLSAKNYGRAVYECLRGGLDFTKDDENINSAPFQRWRDRFLFVSEAINKAQAETGEIKGHYLNVTAPTCEQMIQRAEYAKELKQPIIMHDYLTAGFTANTTLSRWCRDNGILLHIHRAMHAVIDRQKNHGIHFRVLAKALRLSGGDHIHTGTVVGKLEGERGITMGFVDLLRENYIEQDKSRGIYFTQDWASLPGVMAVASGGIHVWHMPALVEIFGDDS…	MQTLPKERRYETLSYLPPLSDAQIAKQVQYIITQGFIPAIEFNETSEPTELYWTMWKLPLFGAKTTQEVLSEVQGCRSQYGNCYIRVVGFDNIKQCQVMSFLVHKPSRY	0
WP_011242444.1	RBC8_43	Synechococcus PCC6301/Synechococcus elongatus PCC 7942/Synechococcus elongatus PCC 6301	prok	Form 1	MPKTQSAAGYKAGVKDYKLTYYTPDYTPKDTDLLAAFRFSPQPGVPADEAGAAIAAESSTGTWTTVWTDLLTDMDRYKGKCYHIEPVQGEENSYFAFIAYPLDLFEEGSVTNILTSIVGNVFGFKAIRSLRLEDIRFPVALVKTFQGPPHGIQVERDLLNKYGRPMLGCTIKPKLGLSAKNYGRAVYECLRGGLDFTKDDENINSQPFQRWRDRFLFVADAIHKSQAETGEIKGHYLNVTAPTCEEMMKRAEFAKELGMPIIMHDFLTAGFTANTTLAKWCRDNGVLLHIHRAMHAVIDRQRNHGIHFRVLAKCLRLSGGDHLHSGTVVGKLEGDKASTLGFVDLMREDHIEADRSRGVFFTQDWASMPGVLPVASGGIHVWHMPALVEIFGDDSVLQF…	MSMKTLPKERRFETFSYLPPLSDRQIAAQIEYMIEQGFHPLIEFNEHSNPEEFYWTMWKLPLFDCKSPQQVLDEVRECRSEYGDCYIRVAGFDNIKQCQTVSFIVHRPGRY	0	22.9955	1.06461	3
WP_023171956.1	RBC8_44	Gloeobacter kilaueensis	prok	Form 1	MTYTQTKPKTGYQAGVKDYRLTYYMPDYIPRDTDVLAAFRVTPQPGVPIEEAAAAVAAESSTGTWTTVWTDNLTDLDRYKGRAYDIEPVPGESNQFICYVAYPLDLFEEGSITNLLTSLVGNVFGFKALKALRLEDIRFPIALVKTYPGPPHGIVVERDKLNKYGRPLLGCTIKPKLGLSAKNYGRAVYECLRGGLDLTKDDENINSQPFMRWRDRFLFVQEAINKAQAETGEIKGHYLNVTAGTCEDMMERAEFAKEIGSPVVMHDYLTGGFTANTTLSKWCRRNGMLLHIHRAMHAVIDRQKNHGIHFRVLAKCLRLSGGDHIHTGTVVGKLEGDRAATLGFVDLLREDHIERDLSRGIYFTQDYASMGGVMAVASGGIHVWHMPALVEIFGDDSIL…	MQTLPKQRRYETLSYLPPLSDAQIGRQIQYMLDKGYIPAIEFNETSDPTEYYWTLWKLPLFGAQSVQDVLTEVRACRDSYPKNFIRVVGFDNVRQCQTVSFIVYKP	0
PSP17776.1	RBC8_45	Cyanobacteria bacterium QS_8_64_29	prok	Form 1	MAEEFEKGPIQDPEKRYQPGVIPYAQMGYWDGDYTPKDTDILCVFRVTPQEGVPPEEAAAAVAGESSTATWTVVWTDRLTTYTHYQAKAYHVEQVPGQSNQFFAYIAYDIDLFEEGSIANLTASIIGNVFGFKALKALRLEDMRIPPHYIKTFQGPATGIVRERERIDKYGRPLLGATTKPKLGLSPKNYGRVVYEALKGGLDMVKDDENINSQPFMRWRDRYLYVMEAVHKANAATGEVKGHYLNVTAATMEDIYERAEFAKEVGSPIIMIDLVAGQSAIQSIAKWARANGMLLHLHRAGHATYTRQKNHGVSFRVIAKWMRMAGVDHLHAGTVVGKLEGDPNMIAGYYDTLRERHQQPDRMKGIFFEQDWASMPGCLPVASGGIHAAQAHELLYYLG…	MRLTQGTFSFLPDFTDDEIRAQVQYAINNGWVINVEFTDDPHPRNNQWEMWGLPMFDMKDPEAIMYEINECRKAYPNYYIKVNAYDNTLERQSMALSFIVNRPTDDDPGFLLQRQETNDRHIHYMMTSYAVAENPAGERYSK	0
MBM5816614.1	RBC8_46	Cyanobacteria bacterium K_Offshore_surface_m2_239	prok	Form 1	MSKKYDAGVKEYRDTYWTPDYVPLDTDLLACFKCTGQEGVPKEEVAAAVAAESSTGTWSTVWSELLTDLDFYKGRAYRIEDVPGDRESFYAFIAYPLDLFEEGSITNVLTSLVGNVFGFKALRHLRLEDIRFPLAFIKTCQGPPNGIQVERDRMNKYGRPLLGCTIKPKLGLSGKNYGRVVYECLRGGLDFTKDDENINSQPFQRWQNRFEFVAEAVRSAQEETGEKKGHYLNCTAATPEEMYERAEFAKELGQPIIMHDYITGGFTANTGLSKWCRKNGMLLHIHRAMHAVIDRHPKHGIHFRVLAKCLRLSGGDQLHTGTVVGKLEGDRQSTLGYIDQLRESFVPEDRSRGNFFDQDWGSMGGVFAVASGGIHVWHMPALVAIFGDDSVLQFGGGTH…	MPFKSAVGDYQTVATLETFGFLPPFTQDEIYDQIAYIIAQGWSPLIEHVHPSRSMATYWSYWKLPFFGEKDLGVIVNELEACHRAYPDHHVRLVGYDAYTQSQGACFVVFEGR	0	21.0792	4.47134	3
MBC7152521.1	RBC8_47	Rhizobium sp.	prok	Form 1	MNADAKTEIKGKERYRAGVLKYAQMGYWDGHYEPKDTDLIALFRITPQEGVDPIEAAAAVAGESSTATWTVVWTDRLTACDQYRAKAYRVDPVPGTPGQYFCYVAYDLILFEEGSIANLTASIIGNVFSFKPLKAARLEDMRFPVAYVKTFKGPPTGIVVERERLDKFGKPLLGATTKPKLGLSGKNYGRVVYEGLKGGLDFMKDDENINSQPFMHWRDRFLYCMEAVNHASAVTGEVKGHYLNITAGTMEEMYRRAEFAKELGSVIVMVDLIVGWTAIQSISEWCRQNDMILHMHRAGHGTYTRQKNHGISFRVIAKWLRLAGVDHLHAGTAVGKLEGDPMTVQGYYNVLRETRNEVDLQRGIFFEQDWGDIKKVMPVASGGIHAGQMHQLLDLFGDD…	MRITQGCFSFLPNLTDEQITAQVEYCLRKGWAIGVEYTDDPHPRNTYWEMWGNPMFDLKDAKGVMMELDDCRNAHPQHYIRLNAFDSHRGFETVTMSFIVNRPDKEPDLRMTRTDGPGRSQHYSWSTTS	0	5.74887		1
WP_155041937.1	RBC8_48	Paracoccus	prok	Form 1	MNEMSKTEITDAKKRYAAGVLKYAQMGYWDGDYEPKETDILALFRITPQEGVDPIEAAAAVAGESSTATWTVVWTDRLTACDQYRAKAYKVEPVPGTPGQFFCYVAYDLILFEEGSIANVTASIIGNVFSFKPLKAARLEDMRFPVAYMKTFAGPPTGIVVERERLDKFGRPLLGATTKPKLGLSGKNYGRVVYEGLKGGLDFMKDDENINSQPFMHWRDRFLYCMEAVNKASAQTGEIKGHYLNVTAGTMEEMYRRAEFAKELGSVIIMVDLIIGWTATQSISNWARQNDMILHMHRAGHGTYTRQKNHGISFRVIAKWLRMAGVDHLHCGTAVGKLEGDPMTVQGYYNVCRETRNEVDLPRGIFFEQDWANLKKTLPVASGGIHAGQMHQLIDLFGD…	MRITQGCFSFLPDLTDEQIRDQVEYILSREWAVGIEFTDEPHPRNTYWEMWGHPMFDLKDAKGAMMELDDCRKAHGDAYIRINAFDSTRGWETVMMSFIVNRPTREPSFRSWRQEVDGRSIRYTHEMVG	0	2.12921		1
PQM57088.1	RBC8_49	Rhodobacteraceae bacterium	prok	Form 1	MPDGSEKLTGKARYSAGVLEYKKMGYWEPDYEPKDTDIISLFRITPQEGVDPVEAAAAVAGESSTATWTVVWTDRLTACEKYRAKAYRVDPVPNSPGQYFAYIAYDLDLFEPGSIANLTASIIGNVFGFKPLKALRLEDMRLPVAYIKTFQGPATGIVVERERLNCFGRPLLGATVKPKLGLSGRNYGRVVYEALKGGLDFTKDDENINSQPFMHWRDRFLYCMEAVNRASAASGEVKGTYLNVTAGTMEEMYKRAEFAKDLGSVIIMIDLVIGYTAIQSMANWARDNDMILHLHRAGHSTYTRQRNHGVSFRVIAKWMRLAGVDHIHAGTVVGKLEGDPATTKGFYDIMREEYNPQSLETGIFFDQHWASINKLMPVASGGIHAGQMHQLIQYLGEDV…	MKLRQGAFSFLPDLDDSQIHTQVQYCIDQGWAVSVEYTDDPHPRNTYWEMWGHPMFDNPDAAAVVFELNECRKQFGDYYIRIIAFDSTHGWESIKLSFIVNRPKEEPGFHVTREEIKGRSMRYSINSYATKNPEGKRY	0				1
MBR64662.1	RBC8_50	Rhodobacteraceae bacterium	prok	Form 1	MPDGDKQIDTKTRYSAGVLEYKKMGYWEPDYDPKETDIIALFRITPQDGVDPIEAAAAVAGESSTATWTVVWTDRLTACEKYRAKAYRVDPTPNNPNEYFAYIAYELDLFEPGSIANLTASIIGNVFGFKPLKALRLEDMRLPVAYIKTFQGPATGIVVERERLNCYGRPLLGATVKPKLGLSGRNYGRVVYEALKGGLDFTKDDENINSQPFMHWRDRFLYCMEAVNRASAATGEVKGTYLNVTAGTMEEMYKRAEFAKELGSVIIMIDLVIGYTAIQSMAKWARDNDMILHLHRAGHSTYTRQKIHGVSFRVIAKWMRLAGVDHIHAGTVVGKLEGDPATTKGYYDICREEHNPVSLETGLFFEQDWASLNKVMPVASGGIHAGQMHQLIHYLGEDV…	MRVTQGTFSFLPDFSDQQIHEQVQYCIDNGWAVSIEYTDDPHPRNTYWEMWGHPMFDNPDAAAVVYELNECRKVYGSYYIRIIAFDSSPGWESIRLSFIVNRPANEPGFKLNRTEVKGRNIQYSMTPYSSDKPQGSRYK	0				1
MBE3550083.1	RBC8_51	Brockia lithotrophica	prok	Form 1	MSETTRLSAGVKPYAELGYWDPTYEPKDTDVLAVFRLVPQEGVDPIEAAAAVAGESSTATWTVIWTDLLTAYERYQARAYKVEPVPGTDQYLAYIAYNLDLFEEGSIANLVSSIAGNVFGFKAVKALRLEDMRIPLPYVMTFQGPPHGIVMERELLNKFGRPLLGGTIKPKLGLSPRSYGRVIYEALRGGLDFTKDDENTNSQPFNRWRDRFLYAMEAVHKAMAETGEVKGHYVNVTAATMEDIYERAEFAKELGSVIVMIDLTIGFSAIQSMAKWARKNGVLLHLHRAMHSTFTRQKTHGISFRVLAKWMRLAGVDHLHAGTVVGKLEGDAYLTKGYYTVLRESSYKADPTLGLYFDQDYGAMPGVMPVASGGLHVGHIPTLVHYFGDDAVLQFGGGT…	MGNFVLRHGAFSYLPPLTDEEIKKQIAYALANGWAVNIEFTYDPHPRNVYWEMWKIPFFDAKDSDTILSELEACRRENPDAYIRINAYDRSYGKQTTRLSFLVQRPKEERGFTLERAVGPGFTQRYVVRPAE	0	2.55505	0.425842	2
WP_024537032.1	RBC8_52	Comamonas badia	prok	Form 1	MSTEVTEITDARKRYKAGVLKYREMGYWRPDYQPKATDVICLFRITPQEGVEPEEAAAGVAGESSCATWTVVWTDRLTACDDYRGKAYQVEQVPNNPQQWFAWIAYDLTLFEPGSIANLTASLIGNVFGFKPLKALRLEDMFLPEAYIKTFDGPPTGLIVERERLDKYGRPLLGATTKPKLGLSGRNYGRVIYEGLKGGLDFMKDDENINSQPFMHWRDRFLNVMDAVNKAQAVTGEIKGSYLNVTAATMEDMYERAEFAKALGSVVVMVDLVIGWTAIQSMAKWCRRNDMVMHMHRAGHSTYTRQKSHGVSFRVIAKWCRLAGVDHLHTGTAVGKLEGDPLTVQGYYNVCRDSYTRKDLPRGLFFDMNWADTKKVMPVASGGIHAGQMHQLLHLFGDD…	MMTNPTQRLTQGQFSFLPDLTDAEISAQIQYGLDKGYAWSVEYTDDPHPRNQYWDMFGMPMFDLRDPAGVLMEVNHCRQTFPSHYIRMMAFDSTRGVESVAMSFIVNRPQYEPGFQLERSEEAGRMMRYSTRSYAAGMPENERG	0	1.70337		1
NKQ36332.1	RBC8_53	Chloroflexi bacterium	prok	Form 1	MTQHNGKNDSSAEAMFDAGVKEYSKTHHYYDIGYEPGPEQVLAAFRITPQEGVPWEEAAASVAAESSFATWTTVWSDNLVDPARYCARTYEIKPAPGRDDQFIAYLAYPLDLFEESSMPNLMSSIVGNVFGFKPLRALRLEDIYIPPAYLKTFQGPPHGMYVERDRMNKYGRPLLGATMKPKLGLSAKNYGRLVYEALRGGLDFTKDDENITSQPFMRWRDRFEFVMEAVDKAEAETGERKGHYLNVTAHSMEEMYRRAEFAKELGSRIIMVDYLVVGFTAFYSLSQWCRDNSMLLHAHRAMHSVIDRHPDHGIHWRVLSKWARIIGVDHVHNGTVVGKLEGDRASTMGINEMLRTDYLKREDAPGFHFDQPFLSMPPVFPVASGGIHVWHMPDLVDIF…	MKTETFSYLPTLTREQIERQVAYMLDNDWMPAVEYQERIDPAITYRYWWRLPLFRGATVQDVMDAVAACRTEHPDATIWISCFDQEHQTQALSFAV	0	3.61966	0.425842	2
RME00383.1	RBC8_54	Calditrichaeota bacterium	prok	Form 1	MSNRDKSSQNNRPKPVFEAGVKAYSEEGRHYYEPGYVPKDTEVLAAFRVTPQPEVPWEEAAAAVAAESSSGTWTTVWSDLLTDQARYAGRTYNIEAIPGREDQFMAYIAYPLDLFEEGSLPNLMSSIVGNVFGFKALRALRLEDIRIPPVLLKTFQGPPHGIQVERDRMNKYGRPLLGGTMKPKLGLSAKNYGRVVYEALRGGLDFTKDDENITSQPFMRWYDRFMFVMEGVKKAEAETGERKGHFLNVTAGTMEEMYRRAETAKQLDAPVIMVDYLTVGFTAFTSLSKWCRENGMLLHAHRAMHAVIDRQPHHGIHWRVLAKWCRLVGADHVHNGTVVGKLESDRAATLGVNDLLRKDEVRRDPSRGIYFDQPWTGLPPMFPVASGGIHVWHIPALVD…	MHSETFSYLPALTTEEIERQVQYILDKNWIPGIEFSPTLGPRELYWSFWKLPLFDAETTADVMAELEACQKAHPECYIKITAYDNIIQGQVLSFVAHQPESTHSVAATKAS	0	2.34213		1
HHL73736.1	RBC8_55	Bacteroidetes bacterium	prok	Form 1	MGKVNHANNVKNSGSFAAGVRDYSEEGRHYYSPGYTPGEEEVLAAFRITPQPGVSREEAAAAVAAESSSGTWTTVWSDLLTDQARYAGRTYRIEPVPGNEDQFIAYIAYPLDLFEEGSMANLMSSIVGNVFGFKAVRALRLEDLRIPGVLLKTFQGPPHGIQVERDRLNKYGRPLLGATMKPKLGLSAKNYGRVVYEALRGGLDLTKDDENITSQPFMRWYDRFSFVMEGVKKAEAETGERKGHYLNVTAGDMEEMYRRAELAKKLESPIIMVDYLTVGFTAFTSLSKWCRENGMLLHIHRAMHAVMDRQPNHGIHWRVLAKWCRVVGGDHVHNGTVVGKLEGDRASTIGINDLLREDSIKADKSRGIYFDQDWHAMPGMFPVASGGIHVWHIPELLHI…	MEIMTMRTETFSYLPQLTTEQIKKQVAYILKNGWIPGIEFSRELDPYNSFWSYWKLPFFNAERVDEVMQELDACREANPDAYIRLTGYDNIKQGQVLSFVAYRP	0	3.83258		1
RMG64267.1	RBC8_56	Calditrichaeota bacterium	prok	Form 1	MPKGSISADNHQEFFKAGVEEYSAAGRYYYDPGYTPRDTEVLAAFRITPQPGVPREEAAAAVAAESSSGTWTTVWSDLLTDQARYAGRTYKLEDVPGNPDQFIAYIAYPLDLFEEGSLPNLMSSIVGNVFGFKAIRALRLEDLYIPPVLLKTFQGPPHGIQVERDLLNKYGRPLLGATMKPKLGLTAKNYGRVVYEALRGGLDFTKDDENITSQPFMRWYDRARFVMEAVHKAEAETGERKGHYLNVSAATMEEMYKRAEDAKALGSRIIMVDFLTVGFTAFASLSKWCRDNGILLHLHRAMHAVIDRQKNHGIHWRVLVKWARMVGGDHLHNGTVVGKLEGDRATTLGTTDLLRNDFVKRDLSRGIFFDQPWVSMPGVMPVASGGIHVWHIPELVEIF…	MYTETFSYLPQFSEKDIAKQVAYILKKGWIPGIEYTDDPGPHNSYWTFWKLPLFNARSVEEVLKELQACKQANPSSYIKITGYDNKRQGQVLSFLAYRPAN	0	7.23932		1
WP_015187492.1	RBC9_1	Chroococcaceae	prok	Form 1	MSYAQTKTQTKTGYQAGVKDYRLTYYTPDYTPKDTDVLAAFRVTPQPGVPPEEAGAAVAAESSTGTWTTVWTDLLTDLDRYKGRCYDIEPVPGEDNQYICYVAYPLDLFEEGSVTNMLTSIVGNVFGFKALRALRLEDLRIPVAYLKTFQGPPHGIQVERDKLNKYGRPLLGCTIKPKLGLSAKNYGRAVYECLRGGLDFTKDDENINSQPFMRWRDRFLFVAEAIHKAQAETGEIKGHYLNVTAPTCEEMMKRAEFAKELEMPIIMHDYLTGGFTANTTLARWCRDNGVLLHIHRAMHAVIDRQKNHGMHFRVLAKCLRMSGGDHLHSGTVVGKLEGERGITMGFVDLMRENYVEQDRDRGIFFTQDWASMPGVMPVASGGIHIWHMPALVEIFGDDS…	MQTLPKERRYETLSYLPPLSDAQITKQIQYILNQGYIPAVEFNESSEPEQHYWTLWKLPLFGARSTQEVLSEVQACRSEYGNCYIRVVGFDNVKQCQILSFIVHKPNQNSYGGRY	0	11.9236		1
WP_017327366.1	RBC9_2	Synechococcus sp. PCC 7336	prok	Form 1	MSYSQTRTQTKAGFESGVKDYKLTYYTPDYTPKDTDILAAFRVSPQPGVPIEEAGAAVAAESSTGTWTTVWTDLLTDLDRYKGRCYDIEPVPGEDNQFICYIAYPLDLFEEGSVTNMLTSIVGNVFGFKALRALRLEDLRIPVAYLKTFQGPPHGITVERDKINKYGRPLLGCTIKPKLGLSAKNYGRAVYECLRGGLDFTKDDENINSQPFQRWRDRFLFVADAIHKAQAETGEIKGHYLNCTASTCEEMLKRAEFAKELEMPIIMHDFLTAGFTANTTLSHWCRDNGLLLHIHRAMHAVVDRQRNHGMHFRVLAKCLRMSGGDHIHTGTVVGKLEGDRESTLGFIDLLREDYVERDLSRGIYFTQDWVSMGGVMAVASGGIHVWHMPALVDIFGDDS…	MQTLPKERRYETMSYLPPLSDAQIERQIAYYLDQGFIPAIEFDEVADPATYFWTLWKLPLFGASSTREVLQEVNNCRNEYRNCFIRVVAFDNIKQCQVASFIVNKPSGF	0	15.3303		1
HIK35429.1	RBC9_3	Thermosynechococcus sp. M98_K2018_005	prok	Form 1	MAYTQSKSQKAGYQAGVKDYRLTYYTPDYTPKDTDILAAFRVTPQPGVPFEEAAAAVAAESSTGTWTTVWTDLLTDLDRYKGRCYDIEPLPGEDNQFIAYIAYPLDLFEEGSVTNMLTSIVGNVFGFKALKALRLEDLRIPVAYLKTFQGPPHGIQVERDKLNKYGRPLLGCTIKPKLGLSAKNYGRAVYECLRGGLDFTKDDENVNSQPFQRWRDRFLFVADAIHKAQAETGEIKGHYLNVTAATCEEMLKRAEFAKELEMPIIMHDFLTAGFTANTTLSKWCRDNGMLLHIHRAMHAVIDRQKNHGMHFRVLAKCLRMSGGDHIHTGTVVGKLEGDKAVTLGFVDLLRENYIEQDRSRGIYFTQDWASMPGVMAVASGGIHVWHMPALVEIFGDDAV…	MKTLPKERRYETFSYLPPLSDAQIARQIQYAIDQGYHPCVEFNESSDAEIRYWTMWKLPLFNCTNAQEVLNEVQQCRSEYPNCFVRVVAFDNIKQCQVMSFIVYKPNQANSGYSGYRY	0	11.2848		1
WP_096681529.1	RBC9_4	Nostoc sp. NIES-2111	prok	Form 1	MSYAQTKTQSKAGYKAGVQDYRLTYYTPDYTPKDTDILAAFRVTPQPGVPFEEAAAAVAAESSTGTWTTVWTDLLTDLDRYKGRCYDIEPVPGEDNQFIAYIAYPLDLFEEGSITNVLTSIVGNVFGFKALRALRLEDLRFPVAYIKTFQGPPHGIQVERDKLNKYGRPLLGCTIKPKLGLSAKNYGRAVYECLRGGLDFTKDDENINSAPFQRWRDRFLFVADAITKAQAETGEIKGHYLNVTAPTCEEMLKRAEYAKELDQPIIMHDYLTAGFTANTTLARWCRDNGVLLHIHRAMHAVIDRQKNHGIHFRVLAKALRLSGGDHIHTGTVVGKLEGERGITMGFVDLLRENYIEQDKSRGIYFTQDWASLPGVMAVASGGIHVWHMPALVEIFGDDS…	MQTLPKERRYETLSYLPPLTDVQIEKQVQYILNQGYFPAIEFNEQSEPTEYYWTLWKLPLFNAKSTREVLAEVQACRSQYPSHYIRVVGFDNIKQCQILSFIVHKPSRY	0
WP_106306271.1	RBC9_5	Chamaesiphon polymorphus	prok	Form 1	MAYAQTQTQAKAGYKAGVQDYRLTYYTPDYTPKDTDLLAAFRMTPQPGVPAEEAGAAVAAESSTGTWTTVWTDLLTDLDRYKGRCYHIEPVQGEDNQYFCFIAYPLDLFEEGSVTNMLTSLVGNVFGFKALRALRLEDLRVPVAYLKTFQGPPHGITVERDKLNKYGRPLLGCTIKPKLGLSAKNYGRAVYEVLRGGLDLTKDDENINSQPFMRWRDRFLFVQEAIEKAQAETGEIKGHYLNVTAPTCEQMMERAQFAKEIGTPIIMHDFLTGGFTANTTLAKWCQANGILLHIHRAMHAVIDRQKNHGIHFRVLAKCLRMSGGDHLHSGTVVGKLEGEKGITMGFVDLMRENYIEEDRSRGIFFTQDWASMPGVMPVASGGIHVWHMPALVEIFGDDS…	MQTLSYSRYFETFSYLPPLSDAQITKQLQYMLDQGYIPGVEFSKDSEPTQHYWTLWKLPLFNATTTNEILAEVRACRSEYGHCYVRVVGFDNIKQCQVLSFIVHKP	0	16.182		1
OIP69680.1	RBC9_6	Oscillatoriales cyanobacterium CG2_30_44_21	prok	Form 1	MSYSKTQSKSKAGYDAGVQDYKLKYYTPDYTPRDTDLLAAFRFVPQPGVPPEEAAAAVAAESSTGTWTTVWTDLLTDLDRYKGRCYDLEPVPNEDNQYIAYIAYPLDLFEEGSVTNLLTSLVGNVFGFKALRALRLEDLRVPIAYLKTFQGPPHGIQVERDKLNKYGRPLLGCTIKPKLGLSAKNYGRAVYECLRGGLDFTKDDENINSQPFMRWRDRFLFVQEAIEKAQAESGEIKGHYLNVTAPTCEQMMERAAFAKEIGTPIIMHDFLTGGFTANTTLAKYCRDNGLLLHIHRAMHAVIDRQKTHGIHFRVLAKCLRMSGGDHLHSGTVVGKLEGEKGITMGFVDLMREDHIELDRSRGIYFTQDWASMPGVLPVASGGIHVWHMPALVEIFGDDS…	MQTLPKERHYETLSYLPPLSDAQITRQIEYTLRQGFYPAIEFNEDSDPAIHYWTLWKLPLFNATTPQEVLSEVQACRSSYPGSFIRVVAFDNIKQCQVQSFIVHKPNAARY	0	9.79437		1
WP_017713779.1	RBC9_7	Prochlorothrix hollandica	prok	Form 1	MAVQTKGYQAGVKDYRLTYYTPEYTPKDTDLLACFRMTPQPGVPPEEAGAAVAAESSTGTWTTVWTDLLTDLDRYKGRCYEVEPVPGEDNQYFCFVAYPLDLFEEGSVTNILTSIVGNVFGFKALRALRLEDIRFPIALVKTFQGPPHGIQVERDRLNKYGRPLLGCTIKPKLGLSAKNYGRAVYECLRGGLDFTKDDENINSQPFMRWRDRFLFVQEAIEKAQAETGEVKGHYLNVTAATCEEMLKRAEFAKEIGTPIIMHDFLTGGFTANTTLAHYCRDNGLLLHIHRAMHAVIDRQRIHGIHFRVLAKCLRLSGGDHLHSGTVVGKLEGEKDITLGFVDLMREDHIEEDRSRGVFFTQDWASMPGVMPVASGGIHVWHMPALVEIFGDDSCLQFGG…	MKTLPKERRYETLSYLPPLSDQQIARQIEYMVREGYIPAVEFNEDSDATTCYWTMWKLPLFHATSTQEVLGEVRECRTEYPNCYIRVVGFDNIKQCQSVSFIVHKPNRY	0	17.6725	0.212921	2
WP_010467950.1	RBC9_8	Acaryochloris	prok	Form 1	MSYSQTRTQSKAGYDAGVKDYKLTYYTPDYTPKDTDILAAFRMTPQPGVPPEEAGAAVAAESSTGTWTTVWTDLLTDLDRYKGRCYDIEAVANEDNQYIAYIAYPLDLFEEGSVVNLLTSLVGNVFGFKALRALRLEDIRIPVAYMKTFQGPPHGITVERDKINKYGRPLLGCTIKPKLGLSAKNYGRAVYECLRGGLDFTKDDENINSQPFMRWRDRFLFVAEAIHKAQAETGEIKGHYLNVTAATCEEMLKRAEFAKELEMPIIMHDFITGGFTANTTLSHWCRDNGVLLHIHRAMHAVIDRQKNHGMHFRVLSKCLRMSGGDHIHTGTVVGKLEGEKGITMGFVDLLRENYVEKDLSRGIYFTQDWASMGGVMAVASGGIHVWHMPALVEIFGDDS…	MRTLPIERRFETFSYLPPLNDDQIRRQIQYILDQGYIAGIEFNDTPEPTEYYWTMWKLPLFKNPSVQDVLYEIGECRSEYSDKYVRVVGFDNIRQCQVMSFIVHKPGSNSGYRPY	0	12.3494	2.34213	2
WP_006527632.1	RBC9_9	Gloeocapsa sp. PCC 73106	prok	Form 1	MVQAKSGTSFKAGVQDYRLTYYTPDYTPKDTDILAAFRVTAQPGVPPEEAAAAVAAESSTGTWTTVWTDNLTDLDRYKGRCYDIERIPGEDNQFFCFIAYPLDLFEEGSVTNLLTSLVGNVFGFKALKALRLEDLRVPVAYLKTFQGPPHGITVERDILNKYGRPLLGCTIKPKLGLSAKNYGRAVYECLRGGLDFTKDDENINSQPFMRWRDRFLFVAEAIHKAQAETNEIKGHYLNVTAPTCEDMLERAEFVKELKMPILMHDYLTGGFTANTTLAKWCRRNGILMHIHRAMHAVIDRQKNHGIHFRVLAKCLRMSGGDHLHSGTVVGKLEGERGITMGFVDLMREDYIEEDRSRGIFFTQDWVSMPGVMPVASGGIHVWHMPALVEIFGDDSCLQF…	MKTLPKERRYETLSFLPPLTDQQITRQIDYMIEQGYIPAIEFEENPQPTDHHWTLWKLPLFEARNSQEVINEVRECRSEYPNYYIRVIGFDNIKQCQTVSFIVHKPNSTTNRY	0	18.5241	0.638763	2
WP_015132410.1	RBC9_10	Leptolyngbya sp. PCC 7376	prok	Form 1	MVQTKSAGFKAGVQDYRLTYYTPDYTPKDTDLLACFRMTPQAGVPAEECAAAVAAESSTGTWTTVWTDGLTDLDRYKGRCYHVEPVAGEDNQYFCFVAYPLDLFEEGSITNVLTSLVGNVFGFKALRALRLEDIRFPVAFIKTCPGNPHGITVERDLLNKYGRPLLGCTIKPKLGLSAKNYGRAVYECLRGGLDFTKDDENINSQPFMRWRDRFLFVQEAIEKAQAETNEVKGHYLNVTAATCEEMIERAEFAKEIGTPIVMHDFITGGFTANTSLSKWCRKNGLLLHIHRAMHAVIDRQKNHGIHFRVLAKCLRLSGGDHLHSGTVVGKLEGDRQGTLGFVDLMREDYVEEDRSRGVFFTQDWASAPGTMPVASGGIHVWHMPALVDIFGDDSCLQFG…	MKTLPKEKRYETLSYLPPLSDQQISRQVQWMIDQGFIPGVEFEKDPAPDLHHWTLWKLPLFSATSAQDVLNEVRECRSEYSDCYIRVVGFDNIKQCQTVSFIVYKPNQTRY	0	14.2657	0.425842	2
WP_110984858.1	RBC9_11	Acaryochloris thomasi	prok	Form 1	MVYSQTQTSSSGGYKAGVQDYRLTYYTPDYTPKDTDILAAFRMTPQPGVPPEEAGAAVAAESSTGTWTTVWTDLLTDLDRYKGRCYDIESVPNEDNQYICYIAYPLDLFEEGSVTNVLTSIVGNVFGFKALKALRLEDLRMPVAYLKTFQGPPHGIQVERDKINKYGRPLLGCTIKPKLGLSAKNYGRAVYECLRGGLDFTKDDENINSAPFQRWRDRFLFVADAIKKSQAETGEVKGHYLNVTAPTCEQMLQRAEFAKELEMPIVMHDFLTAGFTANTTLSHWCRDNGLLLHIHRAMHAVIDRQKNHGIHFRVLAKCLRMSGGDHIHTGTVVGKLEGEKGITMGFVDLLRENYIEQDRSRGIYFTQDWASMPGVMAVASGGIHVWHMPALVEIFGDDS…	MKTLPKERRFENLSYLPPLTDQQIARQLQYIIDNGFFPAIEFNEDSEPTQFYWTMWKLPLFSARNADEVLREVQECRSAYPDCYIRVVGFDNIKQCQVQSFIVHKPGSGSSYRY	0
MBC6422682.1	RBC9_12	Hormoscilla sp. SP12CHS1	prok	Form 1	MSYSTTTTQTKAGYKAGVQDYKLTYYTPDYTPKDTDILAAFRVTPQPGVPPEEAGAAVAAESSTGTWTTVWTDLLTDLDRYKGRCYDIESVPGEDNQYICFVAYPLDLFEEGSVTNMLTSIVGNVFGFKALRALRLEDLRIPISYLKTFQGPPHGIVVERDKLNKYGRPLLGCTIKPKLGLSAKNYGRAVYECLRGGLDFTKDDENINSQPFMRWRDRFSFVQEAIEKAQAETGEIKGHYLNVTAPTCEEMLERAEYAKELGTPIVMHDYLTGGFTANTTLAKWCRRNGLLLHIHRAMHAVIDRQKAHGIHFRVLAKCLRMSGGDHLHSGTVVGKLEGEKGITMGFVDLMREDHIERDRERGIYFTQDWASMPGVMPVASGGIHVWHMPALVEIFGDDA…	MQTLAKERRYETLSYLPPLSDAQMKNQIQYILDQGYIAGVEFSESSAPEMHYWTMWKLPLFHARTVNEVMAEIDACRTDYRDCFIRVMGFDNIKQCQVLSFIVHKPNSNIRRY	0
HIK38644.1	RBC9_13	Geminocystis sp. M7585_C2015_104	prok	Form 1	MAQVGFKAGVQDYRLTYYTPDYTPKDTDLLACFRVTPQPGVPPEEAAAAVAAESSTGTWTTVWTDNLTDLERYKGRCYNIEPVPGEENQYFAFVAYPLDLFEEGSVTNMLTSLVGNVFGFKALRALRLEDIRVPVALVKTFQGPPHGIVVERDKLNKYGRPLLGCTIKPKLGLSAKNYGRAVYECLRGGLDFTKDDENINSQPFMRWRDRFLFVQEAVQKAQAETGEIKGHYLNVTAPTCEEMLKRAEFAKEIGAVIIMHDFLTAGFTANTTLAKWCRDNGVLLHIHRAMHAVIDRQKNHGIHFRVLAKCLRLSGGDHLHSGTVVGKLEGDRAATLGFIDLMREDYVEEDRSRGIFFTQDYASMPGVLPVASGGIHVWHMPILLDIFGDDACFQFGGGT…	MQTLPKERHYETLSYLPPMTDQQILKQIQYLLDQGYIPAIEFEKDPTPTDHHWTLWKLPLFNAKTPQEVLNEVRECKAQYPDHYIRVIGFDNIKQCQTLSFIVYKPNASRF	0	4.0455	0.425842	3
WP_215616936.1	RBC9_14	Leptothoe kymatousa	prok	Form 1	MSYSQTSTQSKAGYSAGVKDYKLTYYTPDYTPKDTDILAAFRMTPQPGVPPEECAAAVAAESSTGTWTTVWTDLLTDMDRYKGRCYDIEPVPGEDNQYICYVAYPLDLFEEGSVTNLLTSLVGNVFGFKALRALRLEDLRIPVAYLKTFQGPPHGIQVERDKLNKYGRPMLGCTIKPKLGLSAKNYGRAVYECLRGGLDFTKDDENINSQPFQRWRDRFLFCADAITKAQAETGEIKGHYLNVTAATCEEMIKRAEYAKELDQPIIMHDFLTGGFTANTTLSHWCRDNGVLLHIHRAMHAVIDRQKNHGIHFRVLAKCLRMSGGDHIHTGTVVGKLEGDRAGTMGFVDLLRENYVEQDKSRGVYFTQDWAAMGGVMAVASGGIHVWHMPALVEIFGDDS…	MKTLPKERRYETLSYLPPLTDAQIERQIQYVLEQGYFPAVEFNEDSDPTTYYWTMWKLPLFNAKSTREVLDEVQACRSEYPDCYIRVVGFDNVKQCQILSFIVHKPGSGSSYRY	0	21.718	3.61966	3
NJK99267.1	RBC9_15	Spirulinaceae cyanobacterium SM2_1_0	prok	Form 1	MVQAKSSSGFQAGVKDYRLTYYMPDYTPKDTDLLACFRVTPQPGVPPEEAGAAVAAESSTGTWTTVWTDGLTDLDRYKGRCYDIEAVTGEDNQYFMFVAYPLDLFEEGSVTNMLTSIVGNVFGFKALRALRLEDLRIPVAYMKTFQGPPHGITVERDKLNKYGRPLLGCTIKPKLGLSAKNYGRAVYECLRGGLDFTKDDENINSQPFMRWRDRFLFVQEAIEKSQAETNEIKGHYLNVTAPTCEQMMQRAEFAKEIGTPIIMHDFLTGGFTANTTLAKYCRDNGLLLHIHRAMHAVIDRQKNHGMHFRVLAKCLRMSGGDHLHSGTVVGKLEGDRAVTLGFVDLMREDYIEEDRSRGIFFTQDWASIPGVFPVASGGIHVWHMPALVEIFGDDSCLQF…	MKTLPKERRYETLSYLPPLTDQQIAKQIQYMIDQGYIPAVEFEENPQPSDHHWTMWKLPLFDAQSPQDVLNEVRECRQEYSNSYIRVVGFDNIKQCQTVSFIVYKPGMNRY	0	12.5623		1
WP_046277111.1	RBC9_16	Limnoraphis robusta	prok	Form 1	MAYSQTRTQSKAGYKAGVQDYKLTYYTPDYTPKDTDILAAFRVTPQPGVPPEEAGAAVAAESSTGTWTTVWTDLLTDLDRYKGRCYDIEPVPGEDNQYICFIAYPLDLFEEGSVTNLLTSLVGNVFGFKALRALRLEDLRIPIAYLKTFQGPPHGITVERDKLNKYGRPLLGCTIKPKLGLSAKNYGRAVYECLRGGLDFTKDDENINSQPFMRWRDRFLFVQEAIEKAQAETGEVKGHYLNVTAPTCEEMLERAEFAKELKTPIIMHDYLTGGFTANTTLAKWCRRNGILLHIHRAMHAVIDRQKNHGIHFRVLAKCLRMSGGDHLHSGTVVGKLEGEKGITMGFVDLMREDHIEQDRDRGIYFTQDWASMPGVMPVASGGIHIWHMPALVEIFGDDS…	MQTLPKERRYETLSYLPPLTDAQIDKQIQYMLSQGFIPAVEFNETAEPEVRYWTLWKLPLFNATTVRDVMMEIQACRQEYPKCFIRVAGFDNVKQCQVLSFIIHRGDQSGGYRY	0	16.3949	0.425842	2
PSO56447.1	RBC9_17	Cyanobacteria bacterium QH_1_48_107	prok	Form 1	MSYSQTQTQSKAGYQAGVKEYRLMYYAPDYTPRDTDVLAAFRVTPQPGVPPEEAGAAVAAESSTGTWTMVWTDFLTDLDRYKGRCYNIEPVSGSDNQYICYVAYPMDLFEEGSVTNLLTSIVGNVFGFKALSALRLEDLRIPVAYTKSFQGPPHGIQVERDKLNKYGRPLLGCTIKPKLGLSAKNYGRAVYECLRGGLDFTKDDENVNSQPFMRWRDRFTFVAEAIHKAQAETGEVKGHYLNCTAATCEEMMKRAEYAKELEMPIIMHDYLTGGFTANTTLAKWCRDNGMLLHIHRAMHAVIDRQKNHGMHFRTLAKCLRLSGGDHLHAGTVVGKLEGDRDLTMGFVDLMRENYIEQDSSRGIYFTQDWASTPGVMPVASGGIHIWHMPALVEIFGDDS…	METLPKERHFETLSYLPPLSDAQIADQLQYILDNEYIPAIEFNDSSDPTEHYWTMWKLPLFQASTTDDILREVQECRSAYPDHYIRVIGFDNIRQCQVVGFIVHKPNENSRRSRR	0
WP_026786017.1	RBC9_18	Planktothrix	prok	Form 1	MSYSQTQTKSKSGYKAGVQDYKLTYYTPDYTPKDTDILAAFRMSPQPGVPPEEAGAAVAAESSTGTWTTVWTDLLTDLDRYKGRCYEVEPVPGEDNQYICYVAYPLDLFEEGSVTNLLTSLVGNVFGFKALRSLRLEDLRIPIAYLKTFQGPPHGITVERDKLNKYGRPLLGCTIKPKLGLSAKNYGRAVYEVLRGGLDFTKDDENINSQPFMRWRDRFLFVQEAIEKAQAETGEIKGHYLNVTAPTCEEMMERAEFAKEIKTPIIMHDYLTGGFTANTSLAKWCRRNGVLLHIHRAMHAVIDRQKNHGIHFRVLAKCLRMSGGDHLHSGTVVGKLEGEKGITMGFVDLMREDHVEVDRSRGIYFTQDWASMPGVMPVASGGIHVWHMPALVEIFGDDS…	MRTLPKERRFETLSYLPPLTDAQIVKQVQYILDQGYIPGVEFSESSEPTQHYWTLWKLPLFNATTSQEVLNEVQACRQENSKSYIRVMGFDNVKQCQVLSFIVHKPSSSLY	0
NJK40784.1	RBC9_19	Acaryochloridaceae cyanobacterium SU_2_1	prok	Form 1	MSYSPTRTQSKAGYDAGVKDYKLTYYTPDYTPKDTDILAAFRVTAQPGVPYEEAGAAVAAESSTGTWTTVWTDLLTDLDRYKGRCYDIEPVPGEENQFFAYIAYPLDLFEEGSVTNLLTSLVGNVFGFKALKALRLEDIRIPVAYLKTFQGPPHGIQVERDKINKYGRPLLGCTIKPKLGLSAKNYGRAVYECLRGGLDFTKDDENINSQPFQRWRDRFLFVADAIHKSQAETGEIKGHYLNVTAATCEEMLERAAFAKELDMPIVMHDFLTGGFTANTTLAKYCRANGLLLHIHRAMHAVIDRQKNHGIHFRVLSKCLRMSGGDHIHTGTVVGKLEGDKAITLGFIDLLRENYVEQDRSRGVFFTQDWASMPGVMAVASGGIHVWHMPALVEIFGDDS…	MKTLPKERRFETLSYLPPLTDEQIRRQIQYILAQGYIAAVEFNEKSDPTEYYWTMWKLPLFKNPDVQDVLQEVNECRSEYPDNYVRVVGFDNIKQCQVLSFVVHKPSSNTGFQQRY	0	12.3494	0.638763	2
NJL97415.1	RBC9_20	Synechococcaceae cyanobacterium SM2_3_2	prok	Form 1	MSYSQATAQSKSGYKAGVQDYRLTYYTPDYTPKDTDILACFRVSPQPGVPPEEAGAAVAAESSTGTWTTVWTDLLTDLDRYKGRCYDIEAVPGEDNQYFCFIAYPLDLFEEGSVTNLLTSIVGNVFGFKALKALRLEDLRIPVAYLKTFQGPPHGIQVERDKLGKYGRPLLGCTIKPKLGLSAKNYGRAVYECLRGGLDFTKDDENINSQPFQRWRDRFLFVMDAIHKAQAETGEIKGHYLNVTAPTVEQMFQRAEYAKELGAPIIMHDYLTAGFTANTSLAKWCRDNGILLHIHRAMHAVIDRQKNHGIHFRVLAKCLRMSGGDHLHSGTVVGKLEGERDITLGFVDQMRENYVEADRSRGNFFTQDWASMPGVMPVASGGIHIWHMPALVEIFGDDS…	MQTLPKERRYETLSYLPPLTDLQISKQIQYILDQGYIPAVEFNETSDPTVIYWTMWKLPLFNVASTQEVLSEVQACRGSYSNCFIRVVGFDNVLQCQVLSFIVHKPSGVR	0	13.6269		1
KKZ14994.1	RBC9_21	Candidatus Synechococcus spongiarum 142	prok	Form 1	MSKKYDAGVKEYRDTYWTPDYVPLDTDILACFKCTGQEGVPREEVAAAVAAESSTGTWSTVWSELLTDLEFYKGRAYRIEDVPADPESFYAFVAYPLDLFEEGSVTNVLTSLVGNVFGFKALRHLRLEDIRFPLAFIKTCMGPPNGIAVERDRMNKYGRPLLGCTIKPKLGLSGKNYGRVVYECLRGGLDFTKDDENINSQPFQRWQDRFDFVAEAVRTAEQETGERKGHYLNCTAATPEDMYARAEHAKQLGMPIIMHDYLTGGFTANTGLAKWCRRNGMLLHIHRAMHAVIDRHPKHGIHFRVLAKCLRLSGGDHLHTGTVVGKLEGDRQTTLGFIDQLRESYVPEDRTRGNFFDQDWASMPGVFAVASGGIHVWHMPALVTIFGDDSVLQFGGGTH…	MPFSSVVDYQTVATLETFGFLPAMTQEEIYEQIAYVIAQGWTPCIEHVQPSASMRNYWSLWKLPFFGEAELGAIVAELEACHRAYPDHHVRLTGYDAYTQTQGTAFVVFEGRA	0
GDX72213.1	RBC9_22	Cyanobium sp.	prok	Form 1	MAKKYDAGVKEYRDTYWTPDYVPLDTDLLACFKCTGQEGVPKEEVAAAVAAESSTGTWSTVWSELLTDLDFYKGRCYRIEDVPGDKESFYAFIAYPLDLFEEGSVTNVLTSLVGNVFGFKALRHLRLEDIRFPMAFIKTCMGPPNGIQVERDRMNKYGRPLLGCTIKPKLGLSGKNYGRVVYECLRGGLDFTKDDENINSQPFQRWQNRFEFVAEAVKSAEMETGERKGHYLNVTAATPEDMYERAEFAKELGQPIIMHDYITGGFTANTGLAKWCRKNGMLLHIHRAMHAVIDRHPKHGIHFRVLAKCLRLSGGDQLHTGTVVGKLEGDRQSTLGYIDQLRESFVPEDRSRGNFFDQDWGSMGGVFAVASGGIHVWHMPALVSIFGDDSVLQFGGGTH…	MPFKSTVGDYQTVATLETFGFLPPMTQDEIYDQIAYIIAQGWSPLVEHVHPSRSMATYWSYWKLPFFGEKDLSVIVNELEACHRAYPDHHVRLVGYDAYTQSQGSCFVVFEGR	0	21.0792	0.851684	2
PHX68273.1	RBC9_23	Cyanobium sp. Baikal-G2	prok	Form 1	MSKKYESGVKEYRDTYWTPDYIPLDTDLLACFKCTGQEGVPREEVAAAVAAESSTGTWSAVWSELLTDLDFYKGRCYRIEDVPGDKEAFYAFIAYPLDLFEEGSITNVLTSLVGNVFGFKALRHLRLEDIRFPMAFIKTCMGPPNGIVVERDRMNKYGRPLLGCTIKPKLGLSGKNYGRVVYECLRGGLDFTKDDENINSQPFQRWQNRFEFVAEATNLAQQETGEKKGHYLNCTAATPEEMYERAEFAKELGQPIIMHDYITGGFTANTGLAKWCRKNGMLLHIHRAMHAVIDRHPKHGIHFRVLAKCLRLSGGDQLHTGTVVGKLEGDRQSTLGYIDQLRESFVPEDRSRGNFFDQDWGSMGGVFAVASGGIHCWHMPALVAIFGDDSVLQFGGGTH…	MPFKSTVGDYQTVATLETFGFLPPMTQDEIYDQIAYIIAQGWSPLVEHVHPSNSMATYWSYWKLPFFGEKDLGVIVNELESCHRAYPDHHVRLVGYDAYTQSQGSCFVVFEGR	0	27.2539	3.61966	2
TARA_128.SAMEA2622923.40.0.22-3_753667_20	RBC9_25	Prochlorococcus marinus	prok	Form 1	MSKKYDAGVKEYRDTYWTPEYVPLDTDLLACFKCTGQEGVPREEVAAAVAAESSTGTWSTVWSELLTDLEFYKGRCYRIEDVPGDQESFYAFIAYPLDLFEEGSITNVLTSLVGNVFGFKALRHLRLEDIRFPMAFIKTCGGPPNGIQVERDRLNKYGRPLLGCTIKPKLGLSGKNYGRVVYECLRGGLDLTKDDENINSQPFQRWRERFEFVAEAVKLAQQETGEVKGHYLNCTATTPEEMYQRAEFAKELDMPIIMHDYITGGFTANTGLANWCRNNGMLLHIHRAMHAVIDRHPKHGIHFRVLAKCLRLSGGDQLHTGTVVGKLEGDRQTTLGFIDNLRESFVPEDRSRGNFFDQDWGSMPGVFAVASGGIHVWHMPALLAIFGDDSCLQFGGGTH…	MPFQSTVGDYATVATLETFGFLPPMTQDEIYDQIAYIIAQGWSPVIEHVHPSGSMQTYWSYWKLPFFGEKDLNLIVSELEACHRAYPDHHVRIIGYDAYTQSQGTAFVVFQGR	0	12.9882	0	2
GCE64282.1	RBC9_26	cyanobiont of Ornithocercus magnificus	prok	Form 1	MSKKYDAGVKEYRDTYWTPDYVPLDTDLLACFKCTGQEGVPREEVAAAVAAESSTGTWSTVWSELLTDLDFYKGRCYRIEDVPGDKESFYAFVAYPLDLFEEGSVTNVLTSLVGNVFGFKALRHLRLEDIRFPLAFIKTCGGPPNGIQVERDRMNKYGRPLLGCTIKPKLGLSGKNYGRVVYECLRGGLDFTKDDENINSQPFQRWQNRFEFVAEAIKLAEQETGERKGHYLNVTASTPEEMYERAEFAKELDMPIVMHDFITGGFTANTGLARWCRRNGMLLHIHRAMHAVIDRHPKHGIHFRVLAKCLRLSGGDQLHTGTVVGKLEGDRQTTLGFIDQLRESFIPEDRRRGNFFDQDWASMPGVFAVASGGIHVWHMPALVTIFGDDSVLQFGGGTH…	MPFQSTVGDYQTVATLETFGFLPPMTQEEIYEQISYIINQGWSPLIEHVHPSNSMCYYWSYWKLPFFGEKDLGVIVSELEACHRAYPNHHVRIVGYDAYTQSQGACFVVFEGR	0
WP_087067354.1	RBC9_27	Cyanobium sp. NIES-981	prok	Form 1	MSKKYDAGVKEYRDTYWTPDYVPLDTDLLACFKCTGQEGVPKEEVAAAVAAESSTGTWSTVWSELLTDLDFYKGRCYRIEDVPGDKEAFYAFIAYPLDLFEEGSVTNVLTSLVGNVFGFKALRHLRLEDIRFPLAFIKTCMGPPNGIQVERDRMNKYGRPLLGCTIKPKLGLSGKNYGRVVYECLRGGLDFTKDDENINSQPFQRWQNRFEFVAEAVRLAQEETGEKKGHYLNCTAATPEQMYERAEFAKELGQPIIMHDYITGGFTANTGLAHWCRKNGMLLHIHRAMHAVIDRHPKHGIHFRVLAKCLRLSGGDQLHTGTVVGKLEGDRQTTLGFIDQLRESFVPEDRSRGNFFDQDWGSMPGVFAVASGGIHVWHMPALVAIFGDDSVLQFGGGTH…	MPFKSTVGDYQTVATLETFGFLPPMTQDEIYDQIAYIIAQGWSPLIEHVHPSRSMATYWSYWKLPFFGEKDLGVIVSELEACHRAYPDHHVRLVGYDAYTQSQGACFVVFEGR	0	22.5696	0.425842	2
OON11896.1	RBC9_29	Synechococcus lacustris str. Tous	prok	Form 1	MSKKYDAGVKEYRDTYWTPDYVPLDSDLLACFKCTGQEGVPREEVAAAVAAESSTGTWSTVWSELLTDLDFYKGRCYRIEEVPGDKEAFYAFIAYPLDLFEEGSITNVLTSLVGNVFGFKALRHLRLEDIRFPLAFIKTCGGPPNGIQVERDRMNKYGRPLLGCTIKPKLGLSGKNYGRVVYECLRGGLDFTKDDENINSQPFQRWQNRFEFVAEAVKLAEQETGERKGHYLNCTANTPEEMYERAEFAKELDQPIIMHDYITGGFTANTGLSRWCRKNGMLLHIHRAMHAVIDRHPKHGIHFRVLAKCLRLSGGDQLHTGTVVGKLEGDRQTTLGYIDQLRESFVPEDRTRGNFFDQDWGSMPGVFAVASGGIHVWHMPALVAIFGDDSVLQFGGGTH…	MPFKSTVGDYQTVATLETFGFLPPMTQDEIYDQIAYIIAQGWSPVVEHVHPSRSMSIYWSYWKLPFFGEKDLSVIVSELEGCHRAYPDHHVRLVGYDAYTQSQGSCFVVFEAR	0	21.9309	0.638763	2
WP_158466229.1	RBC9_30	Prochlorococcus marinus	prok	Form 1	MAKKYDAGVKEYRDTYFTPDYVPLDTDLLACFKCTGQEGVPKEEVAAAVAAESSTGTWSTVWSELLVDLEFYKGRCYRIEDVPGDKDAFYAFIAYPLDLFEEGSITNVLTSLVGNVFGFKALRHLRLEDIRFPMAFIKTCGGPPSGIVVERDRLNKYGRPLLGCTIKPKLGLSGKNYGRVVYECLRGGLDLTKDDENINSQPFQRWRERFEFVAEAVKLAQQETGEVKGHYLNCTATTPEEMYERAEFAKELDMPIIMHDYITGGFTANTGLANWCRKNGMLLHIHRAMHAVIDRHPQHGIHFRVLAKCLRLSGGDQLHTGTVVGKLEGDRQTTLGYIDNLRESFVPEDRTRGNFFDQDWGSMPGVFAVASGGIHVWHMPALLAIFGDDSCLQFGGGTH…	MPFQSTVGDYQTVATLETFGFLPPMTQDEIYDQIAYIIAQGWSPVIEHVHPSGSMQTYWSYWKLPFFGEKDLNLVVSELEACHRAYPDHHVRIVGYDAYTQSQGTCFVVFQGR	0	10.859		1
TGG89950.1	RBC9_31	Aphanocapsa feldmannii 277cV	prok	Form 1	MSKKYDAGVKEYRDTYWTPDYVPLDTDLLACFKVTGQEGVPREEVAAAVAAESSTGTWSTVWSELLTDLDFYKGRCYRIEDVPGDKESFYAFVAYPLDLFEEGSVTNVLTSLVGNVFGFKALRHLRLEDIRFPLAFIKTCGGPPNGIAVERDRMNKYGRPLLGCTIKPKLGLSGKNYGRVVYECLRGGLDFTKDDENINSQPFQRWQNRFEFVAEAVQTAEQETGERKGHYLNVTAATPEEMYERAEFAKELKQPIIMHDYITGGFTANTGLAKWCRRNGMLLHIHRAMHAVIDRHPKHGIHFRVLAKCLRLSGGDHLHTGTVVGKLEGDRQTTLGFIDQMRESFVPEDRSRGNFFDQDWSSMPGVFAVASGGIHVWHMPALVTIFGDDSVLQFGGGTH…	MPFQSTVGDYQTIQTLETFGFLPAMSQDEIYEQIAYIIAQGWSPTIEHVHPSGSMRNYWVLWKLPFFGEKDLNVVVSELEACHRAYPDHHVRITGYDAYTQSAGACFVVFEGRS	0	21.718		1
WP_115071555.1	RBC9_32	Synechococcus sp. UW179B	prok	Form 1	MSKKYDAGVKEYRDTYWTPDYVPLDTDLLACFKCTGQDGVPKEEVAAAVAAESSTGTWSTVWSELLTDLDFYKGRCYRIEDVPGDKEAFYAFIAYPLDLFEEGSITNVLTSLVGNVFGFKALRHLRLEDIRFPIAFIKCCAGPPNGIAVERDRMNKYGRPLLGCTIKPKLGLSGKNYGRVVYECLRGGLDFTKDDENINSQPFQRWQNRFEFVAEAIKIAEQETGERKGHYLNVTANTPEEMYERAEFAKELNQPIIMHDFITGGFTANTGLSKWCRANGMLLHIHRAMHAVIDRHPKHGIHFRVLAKCLRLSGGDQLHTGTVVGKLEGDRQTTLGYIDQLRESFVPEDRSRGNFFDQDWGSMPGVFAVASGGIHVWHMPALVAIFGDDSVLQFGGGTH…	MPFQSTVGDYQTVATLETFGFLPPMTQDEIYDQIAYIIAQGWSPLVEHVHPSNSMATYWSYWKLPFFGEKDLNVVVSELEACHRAYPDHHVRIVGYDAYTQGQGSCFVVFEGR	0
WP_186485071.1	RBC9_33	Synechococcus sp. A15-127	prok	Form 1	MSKKYDAGVKEYRDTYWTPDYVPLDTDLLACFKCTGQEGVPKEEVAAAVAAESSTGTWSTVWSELLTDLDFYKGRCYRIEDVPGDKESFYAFIAYPLDLFEEGSITNVLTSLVGNVFGFKALRHLRLEDLRFPLAFIKTCYGPPNGIQVERDRMNKYGRPLLGCTIKPKLGLSGKNYGRVVYECLRGGLDFTKDDENINSQPFQRWQNRFEFVAEAIKLSEQETGEKKGHYLNVTANTPEEMYERAEFAKELGMPIIMHDFITGGFTANTGLSKWCRKNGMLLHIHRAMHAVIDRHPKHGIHFRVLAKCLRLSGGDQLHTGTVVGKLEGDRQTTLGYIDQLRESFVPEDRSRGNFFDQDWGSMPGVFAVASGGIHVWHMPALVAIFGDDSVLQFGGGTH…	MPFQSTVGDYQTVATLETFGFLPPMTQDEIFDQIAYIIAQGWSPLIEHVHPSNSMASYWSYWKLPFFGEKDLNVVVSELEACHRAYPDHHVRIVGYDAYTQSQGSCFVVFEGR	0	19.3758		1
WP_048018084.1	RBC9_34	Synechococcus sp. GFB01	prok	Form 1	MAKKYDAGVKEYRDTYWTPDYVPLDTDLLACFKVTGQEGVPREEVAAAVAAESSTGTWSTVWSELLTDLDFYKGRAYRIEDVPGDKESFYAFIAYPLDLFEEGSITNVLTSLVGNVFGFKALRHLRLEDIRFPMAFIKTCMGPPNGIVVERDRMNKYGRPLLGCTIKPKLGLSGKNYGRVVYECLRGGLDFTKDDENINSQPFQRWQNRFEFVAEAVKAAEQETGEKKGHYLNCTAATPEEMYERAEFAKELEMPIIMHDYITGGFTANTGLAKWCRKNGMLLHIHRAMHAVIDRHPKHGIHFRVLAKCLRLSGGDQLHTGTVVGKLEGDRQSTLGFIDQLRESFVPEDRSRGNFFDQDWGSMGGVFAVASGGIHVWHMPALVSIFGDDSVLQFGGGTH…	MPFKSTVGDYQTVATLETFGFLPPMTQDEIYDQIAYIIAQGWSPLIEHVHPSRSMATYWSFWKLPFFGEKDLSVIVSELEACHRAYPDHHVRLVGYDAYTQSQGAAFVVFEGR	0	13.8399		1
WP_094587518.1	RBC9_35	Vulcanococcus limneticus	prok	Form 1	MAKKYDAGVKEYRDTYWTPDYVPLDSDLLACFKCTGQEGVPREEVAAAVAAESSTGTWSTVWSELLTDLDFYKGRCYRIEDVPGDKEAFYAFIAYPLDLFEEGSITNVLTSLVGNVFGFKALRHLRLEDIRFPLAFIKTCMGPPNGIQVERDRMNKYGRPLLGCTIKPKLGLSGKNYGRVVYECLRGGLDFTKDDENINSQPFQRWQNRFEFVAEAVKLSEQETGEKKGHYLNCTAATPEEMYERAEFAKELGQPIIMHDYITGGFTANTGLAKWCRKNGMLLHIHRAMHAVIDRHPKHGIHFRVLAKCLRLSGGDQLHTGTVVGKLEGDRQSTLGYIDQLRESFVPEDRSRGNFFDQDWGSLGGVFAVASGGIHVWHMPALVAIFGDDSVLQFGGGTH…	MPFKSTVGDYQTVATLETFGFLPPFTQDEIYDQIAYIIAQGWSPLIEHVHPSNSMATYWSYWKLPFFGEKDLNVIVSELEAAHRAYPDHHVRLVGYDAYTQSQGSCFVVFEGR	0	20.4404		1
PHX87466.1	RBC9_36	Synechococcus sp. Baikal-G1	prok	Form 1	MSKKYDAGVKEYRDTYWTPDYVPLDSDLLACFKCTGQDGVPKEEVAAAVAAESSTGTWSTVWSELLTDLDFYKGRCYRIEDVPGDKEAFYAFIAYPLDLFEEGSITNVLTSLVGNVFGFKALRHLRLEDIRFPLAFIKTCGGPPNGIQVERDRMSKYGRPLLGCTIKPKLGLSGKNYGRVVYECLRGGLDFTKDDENINSQPFQRWQNRFEFVAEAVKISEQETGERKGHYLNCTANTPEEMYERAEFAKELNQPIIMHDYITGGFTANTGLAKWCRKNGMLLHIHRAMHAVIDRHPKHGIHFRVLAKCLRLSGGDQLHTGTVVGKLEGDRQTTLGYIDQLRESFVPEDRTRGNFFDQDWGSMPGVFAVASGGIHVWHMPALVSIFGDDSVLQFGGGTH…	MPFKSTVGDYQTVATLETFGFLPPFTQDEIYDQIAYIIAQGWSPVVEHVHPSRSMSIYWSYWKLPFFGEKDLGVIVNELEACHRAYPDHHVRLVGYDAYTQSQGSCFVVFEAR	0
WP_150882264.1	RBC9_37	Synechococcus sp. RSCCF101	prok	Form 1	MSKKYDAGVKEYRDTYWTPDYVPLDTDLLACFKCTGQEGVPREEVGAAVAAESSTGTWSTVWSELLTDLDFYKGRCYRIEDVPGDKESFYAFIAYPLDLFEEGSVTNVLTSLVGNVFGFKALRHLRLEDIRFPLAFIKTCMGPPNGIVVERDRMNKYGRPLLGCTIKPKLGLSGKNYGRVVYECLRGGLDFTKDDENINSQPFQRWQNRFEFVAEAVKSAEMETGEKKGHYLNCTAATPEEMYERAEFAKELGQPIIMHDYITGGFTANTGLAKWCRKNGMLLHIHRAMHAVIDRHPKHGIHFRVLAKCLRLSGGDQLHTGTVVGKLEGDRQTTLGFIDQLRESFIPEDRTRGNFFDQDWGSMGGVFAVASGGIHVWHMPALVTIFGDDSVLQFGGGTH…	MPFQSTVGDYQTVATLETFGFLPPMTQDEIYDQIAYIIAQGWTPLVEHIHPSRSMATYWSYWKLPFFGEKDLGVIVSELEACHRAYPDHHVRMVGYDAYTQSQGAAFVVFEAR	0	23.8472	3.61966	3
WP_173269803.1	RBC9_40	Thiosulfatimonas sediminis	prok	Form 1	MAQTFDAGVQDYQLTYWTPDYVPLDTDLLACFKIVGQQGVPREEVAAAVAAESSTGTWTTVWTDLLTDMDFYKGRAYRIEEVPGDKEAFYAFIAYPLDLFEEGSVVNVLTSLVGNVFGFKALRSLRLEDIRFPIAYIKTCMGPPNGIQVERDRMNKYGRPLLGCTIKPKLGLSGKNYGRAVYECLRGGLDFTKDDENINSQPFMRWQNRFEFVAEAVNKAQEVTGEKKGHYLNVTAATPEDMYERAEFAKDLGQPIIMHDFITGGFTANTGLAKWCRKNGILLHIHRAMHAVIDRNPRHGIHFRVLAKCLRLSGGDQLHTGTVVGKLEGDRASTLGFVDQLREAFVPEDRSRGVFFDQDWGSMPGVFAVASGGIHVWHMPALVTIFGDDSVLQFGGGTQ…	MSFNTTDYRTKFTMETFGFLPELTADEIYDQIVYLINQGWAPSIEHDTVANIQSTYWDMWKLPFFGMRDPNAVLAEIEECRRQYPDHLIRVVGYDNYTQCKGHEFVVYKPRGM	0	23.2084		1
NOX28090.1	RBC9_41	Gammaproteobacteria bacterium	prok	Form 1	MGKKYDAGVKEYRDVYWTPDYVPLDTDLLACFKVTPQEGVPHNEAAAAVAAESSTGTWSTVWSELLTDMEFYKGRAYRIEDVPGDSTCFYAFIAYPIDLFEEGSVVNVLTSLVGNVFGFKAIKALRLEDIRFPIAFVKTCLGPPSGIQVERDKLNKYGRPLLGCTIKPKLGLSAKNYGRAVYECLRGGLDLTKDDENINSQPFMRWRNRFEFVAAAVEKAQAETGEIKGHYLNVTANTPEEMYERAEFAKELGQPVIMHDFLTGGFTANSGLAKWCRDNGILLHIHRAMHAVIDRNPHHGIHFRVLAKCLRLSGGDHLHTGTVVGKLEGDRASTLGFVDQLRESFIPEDRKRGIFFDQDWGSMPGVFAVASGGIHVWHMPALVEIFGDDSILQFGGGTQ…	MKSNAEMGDYRTAQTLETFSFLPPFSQEEVYAQINYMLSQGLTPSIEHEDPALVSSVYWPMWKLPFFGETDLGNVVAELEACHRAYPDHHVRLIGYDNYTQSQGVCFVAYRGKAA	0	14.9045	2.12921	3
WP_093428253.1	RBC9_42	Thiohalospira halophila	prok	Form 1	MATKTYDAGVKDYAQMYWTPDYVPLDTDLLACFKVTPQEGVPREEAAAAVAAESSTGTWTTVWSDLLTDIEFYKGRAYRIEDVPGDPEAFYTFIAYPLDLFEEGSITNVLTSLVGNVFGFKAIQALRLEDIRFPIAYIKTCMGPPFGIQVERDRLSKYGRPLLGATIKPKLGLSGKNYGRAVYESLRGGLDFTKDDENVNSQPFMRWQDRFEFVAEAVQKAETKTGETKGHYLNVTAPDPEQMYERAEFAKELGMPIIMHDFLTGGFTANTGLAKWCRKNGMLLHIHRAMHAVIDRSPKHGIHFRVLAKCLRLSGGDHLHTGTVVGKLEGDRASTLGFVDQLREAFVPEDRSRGVFFDQDWGSLPGVMAVASGGIHVWHMPALVSIFGDDSVLQFGGGT…	MPDFKEMGDYRSRITQETFGFLKALTWDEMHDMVAYIIDQGWVPGIEHETPAEAHGHYWTLWKLPMFGVKDTAPVLEELEACHRAYPEDHVRLVGFDDYTQSLGTAFVVYQGRG	0	17.0337		1
MCF6324877.1	RBC9_43	Gammaproteobacteria bacterium (marine sediment metagenome)	prok	Form 1	MAKFDSGVKEYRDLYWTPDYTPLDTDLLACFKVVGQAGVPREEVAAAVAAESSTGTWSTVWSELLTDLEFYKGRTYRIEDVPGDKDAFYAFIAYPLDLFEEGSVVNVLTSLVGNVFGFKALRSLRLEDIRFPIAYIKTCGGPPAGIQLERDRLNKYGRPLLGATIKPKLGLSAKNYGRAVYECLRGGLDLTKDDENINSQPFMRWRDRWDFVADAIHKAERETGERKGHYLNVTAATPEEMYKRAEYAKELDMPIIMHDFLTGGFTANTGLANWCRENGMLLHIHRAMHAVIDRNPHHGIHFRVLAKCLRLSGGDQLHTGTVVGKLEGDRNSTLGFVDQLRESFVPEDRSRGIFFDQDWGSMPGVFAVASGGIHVWHMPALLNIFGDDSILQFGGGTQG…	MSVTGDYHTKNTLETFSFLPAFTQEEVYAQINYMLAQGLTPGIEHELPENAMDHYWTMWKLPFFGETDLNNVVAELESCRREYPDHNIRVTGYDNYTQSQGVNFVVFKAQGSTRAW	0	19.8017	1.27753	2
WP_006748372.1	RBC9_44	Thioalkalivibrio paradoxus	prok	Form 1	MAVKTYEAGVKEYREKYWTPDYVPLDTDLLACFKVTGQPGVPREEVAAAVAAESSTGTWSTVWSELLTDLEYYKGRAYRIEDVPGDKESFYAFVAYPLDLFEEGSIVNVLTSLVGNVFGFKALKHLRLEDIRFPIAYIKTCMGPPSGIQVERDKLNKYGRPMLGATIKPKLGLSAKNYGRAVYECLRGGLDLTKDDENVNSQPFMRWQNRFEFVAEAVMKSQAETGERKGHYLNVTAPDPEQMYERAEFAKELGMPIVMHDFLTGGFTANTGLAKWCRKNGVLLHIHRAMHAVIDRHPKHGIHFRVLAKCLRLSGGDHLHTGTVVGKLEGDRNSTLGFVDQLRESFVPEDRARGVFFDQDWGSMPGVFAVASGGIHVWHMPALVSIFGDDSVLQFGGGT…	MATSYEMGDYQTAQTLETFGFLPKLSQDEVHEQIAYIIAQGWSPAIEHEHPSKAFNHYWTMWKLPFFGDTDLGHVVAELEACRRAYPDHHIRLLGYDAYAQTQGASFVVYEGRG	0	16.182	0	2
OYW65964.1	RBC9_45	Hydrogenophilales bacterium 12-64-13	prok	Form 1	MAVKTYQAGVKEYRQTYWMPEYTPLDTDILACFKITPQAGIDREEAAAAVAAESSTGTWTTVWTDLLTDMDYYKGRAYRIEDVPGDDTCFYAFIAYPIDLFEEGSVVNVFTSLVGNVFGFKAIRALRLEDIRFPIAYVKTCNGPPNGIQVERDVMNKYGRPLLGCTIKPKLGLSGKNYGRAVYECLRGGLDFTKDDENINSQPFMRWKQRFDFVQEATLKAEAETGERKGHYLNVTAPTPDEMMKRAEYAKSIGAPIIMHDYITGGFCANTGLAQWCRDNGLLLHIHRAMHAVLDRNPHHGIHFRVLTKILRLSGGDHLHTGTVVGKLEGDRASTLGWIDLLRESFVPEDRSRGIFFDQDWGSMPGAFAVASGGIHVWHMPALVNIFGDDSVLQFGGGT…	MAVQAYKAATKYETFSYLPAMTADQIRRQIAYAISQGWNPAVEHSEKGVSSRVNYWYMWKLPLFGEQSVDTVLAEIEACHREFPNHLVRFLAYDNYSQSQGMAFVVYR	0	14.4786		1
WP_136865895.1	RBC9_46	Guyparkeria	prok	Form 1	MATKSYSAGVKDYRETYWMPEYTPLDTDLLACFKITPQPGIDREEAAAAVAAESSTGTWTTVWTDLLTDMDFYKGRAYRIEDVPGDDSAFYAFIAYPIDLFEEGSVVNVFTSLVGNVFGFKAIRGLRLEDVRFPIAYIKTCGGPPHGIQVERDKLSKYGRPMLGCTIKPKLGLSAKNYGRAVYECLRGGLDFTKDDENINSQPFMRWRDRFLFVQEATQTAENQTGERKGHYLNVTAPTPEEMYKRAEFAKEIGAPIIMHDYITGGFTANTGLAKWCQENGVLLHIHRAMHAVIDRSPTHGIHFRVLTKILRLSGGDHLHTGTVVGKLEGDRASTLGWIDLLRESFIPEDRSRGIFFDQDWGSMPGVFAVASGGIHVWHMPALVNIFGDDSVLQFGGGT…	MNQMQDYKTTVKFETFSYLPPMTPDQIRAQIEYALSQGWAPSIEHVEPENMMNHYWYMWKLPFFGEDNVENVLSEIEECHRKYPGHHVRLVAYDNFTQSQGTAFVVYRAG	0	16.3949	1.91629	2
CAA6823104.1	RBC9_47	uncultured Thiotrichaceae bacterium	prok	Form 1	MAKKYEAGVKEYRQTYWQPEYVPLDSDILACFKISPQPGVDREEAAAAVAAESSTGTWTTVWTDLLTDMDYYRGRAYSIEDVPGDDSCFYAFIAYPIDLFEEGSVVNVFTSLVGNVFGFKAVRALRLEDVRFSLHYIKTCNGPPHGIQVERDHMTKYGRPMLGCTIKPKLGLSAKNYGRAVYEVLRGGLDFSKDDENINSQPFMRWRDRFLFVQDAIETAEAQTGERKGHYLNVTAPSPEEMYERAEFAKEIGSPIIMHDFLTGGLTANTGLARWCRKNGVLLHIHRAMHAVLDRNPHHGIHFRVLTKALRLSGGDHLHTGTVVGKLEGDRASTLGWIDLLRESFVPEDRSRGIFFDQDWGSMPGVFAVASGGIHVWHMPALVSIFGDDSVLQFGGGTL…	MSNVADFKQSIKFETFSYLPALTSEETRAQIQYIVSQGWNPAIEHVEPARAADIYWFMWKLPMFGEQSVDEILTELEACKREYPNHHIRLIGYDNYTQSQGTAFVVYRG	0	14.4786	1.49045	3
WP_079446767.1	RBC9_48	Nitrobacter vulgaris	prok	Form 1	MAVKSYQAGVTQYRQSYWQPDYMPLDTDILACFKITPQPGVDREEAAAAVAAESSCGTWTTVWTDLLTDLDYYKGRAYRLEDVPGDDTCYYAFIAYPIDLFEEGSVVNVFTSLVGNVFGFKAVRALRLEDLRFPIAYVKTCGGPPHGIQVERDKLNKYGRPLLGCTIKPKLGLSAKNYGRACYEALRGGLDFTKDDENINSQPFMRWRDRFDFVMEAVQKAEHETGERKGHYLNVTAPTPEEMYKRAEYAKEIRAPIIMHDYLAGGLCANAGLANWCRNNGMLLHIHRAMHAVIDRNPHHGIHFRVLTKILRLSGGDHLHTGTVVGKLEGDRASTLGWIDLLRESFVPEDRSRGIFFDQDWGSMPGGFAVASGGIHVWHMPALVTIFGDDSVLQFGGGT…	MAVQAYRSLKKYETFSYLPQMTPEQVRRQIAHAIAQGWNPAVEHTEKGTPAKASYWYMWKLPLFGEQSVDAVVAEIEACHREFPDQMVRFVAYDNYAQSQGMAFVVYR	0	4.47134		1
WP_162085967.1	RBC9_49	Sulfuriferula nivalis	prok	Form 1	MAAKKYEAGVKEYRQTYWMPEYVPLDTDILACFKITPQAGVDREEAAAAVAAESSTGTWTTVWTDLLTDLDYYKGRAYRIEDVPGDDTCFYAFIAYPIDLFEEGSVVNVLTSLVGNVFGFKAIRALRLEDVRFSVAYVKSCGGPPQGIQVERDVMNKYGRPMLGCTIKPKLGLSAKNYGRAVYECLRGGLDFTKDDENVNSQPFMRWRDRFLFVQDATMAAQAETGERKGHYLNVTAPTCEDMLERAEFAKEIGAPIIMHDYLTGGLSANTSLANWCRKNGVLLHIHRAMHAVLDRNPHHGIHFRVLTKILRLSGGDHLHSGTVVGKLEGDRAATLGWIDLMRESFIPEDRSRGIMFDQDWGSMPGVMPVASGGIHVWHMPALVNIFGDDSVLQFGGGT…	MAEIQDYKSTPKYETFSYLPAMTPDKMRRQIAYVISQGWNPGIEHVEPARADAYYWYMWKLPMFGEQSVDVVIAELEACHRAHPNNHVRLIGYDNYSQSQGSSFVVFRGR	0	14.0528	1.70337	2
WP_132961271.1	RBC9_50	Tepidimonas ignava	prok	Form 1	MAVKTYNAGVKEYRQTYWMPDYTPLDTDLLAVFKIVPQPGVDREEAAAAVAAESSTGTWTTVWTDLLTDLDYYKGRAYRIEDVPGDDTAFYAFIAYPIDLFEEGSVVNVFTSLVGNVFGFKAVRSLRLEDVRFPIAYVKTCGGPPHGIQVERDLMNKYGRPLLGCTIKPKLGLSAKNYGRAVYEALRGGLDFTKDDENVNSQPFMRWKQRFDFVMEAIEKAERETGERKGHYLNVTAPTPEEMYKRAEYAKSIGAPIIMHDYLTGGFCAHTGLANWCRENGVLLHVHRAMHAVIDRNPYHGIHFRVLTKVLRLMGGDHLHTGTVVGKLEGDRQATLGWVDLLRESFVPEDRSRGIFFDQDWGSMPGAFAVASGGIHVWHMPALLSIFGDDAVFQFGGGT…	MQAYKQSLKHETFSYLPQMTPEQVRRQIAYALAQGWNPAVEHTERGTPAKESYWYMWKLPMFGEQSVDAVLAEIEACHREFPNHMVRFVAYDNYAQSQGLTFVVYR	0	2.9809	0.212921	2
OYV53977.1	RBC9_51	Rhodospirillales bacterium 20-60-12	prok	Form 1	MSGKKYSAGVKEYRHTYWTPDYTPLDTDILACFKITPQAGVDREEAAAAVAAESSTGTWTTVWTDLLTDLDYYKGRAYRIEDVPGDDTCFYAFIAYPIDLFEEGSVVNVFTSLVGNVFGFKAVRALRLEDVRFPIAYVKTCGGPPCGIQVERDKLNKYGRPMLGCTIKPKLGLSAKNYGRAVYEALRGGLDFTKDDENVNSQPFMRWRERFDFVMEAIHKSEAETGERKGHYLNVTAPTPEEMYKRAEYAKEIGAPIIMHDYITGGFTANTGLANWCRNNGMLLHIHRAMHAVLDRNPHHGIHFRVLTKILRLSGGDHLHTGTVVGKLEGDRASTLGWIDLLRESFIAEDRSRGIFFDQDWGSMPGAFAVASGGIHVWHMPSLVTIFGDDSVLQFGGGT…	MSVEAYNSSLKYETFSYLPPMTPEQVRRQVAYTIAQGWNPAVEHTERGTPAHVSYWYMWKLPLFGEQSVDAVMAEIEGCHRAYPDHLVRYVAYDNYAQSQGLSFVVYR	0	12.5623	0.425842	2
WP_098958429.1	RBC9_52	Pseudonocardia sp. N23	prok	Form 1	MSDKTYKAGVKDYAATYWTPDYEPLDTDLLAVFKVVAQEGVPREEAAAAVAAESSTGTWTTVWTDLLTDLDYYKGRCYRIENVPGDDTAFFAFIAYPIDLFEEGSVVNVLTSLVGNVFGFKAIRSLRLEDIRFPLAYVKTCGGPPQGIQVERDRLNKYGRPLLGCTIKPKLGLSAKNYGRAVYECLRGGLDFTKDDENIGSQPFMRWNHRFDFVMEAVQKAEAETGEKKGHYLNVTAATPEEMYKRAEYAKSLGAPIIMHDFFTAGFTANTGLANWCRENGMLLHIHRAMHAVVDRNPMHGIHFRVLTKCLRLSGGDHFHSGTVVGKLEGDRQATLGWIDLMRESFVPENRSRGIFFDQDWGSMPGVMPVASGGIHVWHMPALVAIFGDDSCLQFGGGT…	MEAYGPTTGRVETFSYLPPMTPERMRAQITYLLQQGWNPAVEHTEPEKAGSNFWYLWKLPFFGEKSVDRVLSELEACHRANPGHLVRLIAYDNFTQSQGTAFVVYGAR	0	8.51684	0	2
GDX61470.1	RBC9_53	Nitrosomonadaceae bacterium	prok	Form 1	MPQKTYKAGVKDYRENYWTPDYTPLDTDLLACFKIVPQAGVPREEIAAAVAAESSTGTWTTVWTDMLTDIDYYKGRAYRIEPVPGDNTAFYAFVAYPIDLFEEGSVVNVLTSLVGNVFGFKALRSLRLEDLRFPIAYVMTCGGPPNGIQVERDRLNKYGRAFLGCTIKPKLGLSAKNYGMAVYECLRGGLDFTKDDENVNSQPFMRWRHRFEFVMEAVLKAQAETGERKGHYLNVTAATPEEMYKRAEFAKELGAPIIMHDYLTGGLCANTGLANWCRDNGMLLHIHRAMHAVLDRNPYHGIHFRVLVKCLRLSGGDHLHSGTVVGKLEGDRNATLGWIDTMRESFIPENRARGLFFDQDWGSMPGVMPVASGGIHVWHIPALVNIFGDDSCLQFGGGT…	MDEIKPYKATERKGETFSYLPPFTPEKIRKHIAYMIAQGWSPAIEHTEPEKSYSNFWYLWKLPFFGEKSVEKVMAEIEACHRGNLGHVVRLTGFDNYTQCRGTAFIVHRSGR	0	10.0073		1
WP_188528096.1	RBC9_54	Maritimibacter lacisalsi	prok	Form 1	MAEKKYQAGVKDYAATYWTPDYIPLDTDLLACFKVVAQEGVPPEEAAAAVAAESSTGTWTTVWTDLLTDMDYYKGRAYKIEPVPNDPTAFYAFVAYPLDLFEEGSVVNVLTSLVGNVFGFKALRSLRLEDIRFPIAYIKTCGGPPNGIQVERDKLAKYGRGLLGCTIKPKLGLSAKNYGRAVYECLRGGLDFTKDDENINSQPFMRWNHRFDFVMEAVHKAEAETGERKGHYLNVTAGTAEEMLERAEYAKSLGARIIMHDFFTAGFTANTTLANWCRKNGMLLHIHRAMHAVVDRNPYHGIHFRVLTKCLRLSGGDHMHSGTVVGKLEGDREATIGWIDQMRESFVPENRARGLFFDQDWGAMPGVLPVASGGIHVWHMPALVSIFGDDACFQFGGGT…	MTAIQPYNATERKGETFSYLPPMTPEQIRQNIQFMVSQGWNPAIEHTEPEKSFSNFWYLWKLPFFGETSVDRVLAEIEECRRMNPSHLIRLIGFDNFTQSQGTAFIVHHG	0	15.1174	3.19382	3
WP_012823801.1	Hn	H. neapolitanus/Halothiobacillus neapolitanus	prok	Form 1	MAVKKYSAGVKEYRQTYWMPEYTPLDSDILACFKITPQPGVDREEAAAAVAAESSTGTWTTVWTDLLTDMDYYKGRAYRIEDVPGDDAAFYAFIAYPIDLFEEGSVVNVFTSLVGNVFGFKAVRGLRLEDVRFPLAYVKTCGGPPHGIQVERDKMNKYGRPLLGCTIKPKLGLSAKNYGRAVYECLRGGLDFTKDDENINSQPFMRWRDRFLFVQDATETAEAQTGERKGHYLNVTAPTPEEMYKRAEFAKEIGAPIIMHDYITGGFTANTGLAKWCQDNGVLLHIHRAMHAVIDRNPNHGIHFRVLTKILRLSGGDHLHTGTVVGKLEGDRASTLGWIDLLRESFIPEDRSRGIFFDQDWGSMPGVFAVASGGIHVWHMPALVNIFGDDSVLQFGGGT…		0	21.2921	2.34213	9
WP_048147752.1	RBC_32	Palaeococcus ferrophilus	prok	Form 3	MPEKFDKIYDYYVDKSYEPNWKRDVVAVFRVTPAKGYTIEQAAGAVAAESSTGTWTTLYGWYEQERWADMSAKAYHFTDMGDGSWIVRVAYPEHIFEEGNMPGFLASVAGNIFGMKRVEWLRLEDLYLPEKFLRDYPGPAFGIEGVRKKLEIYDRPLYGVVPKPKIGYSPEELYKLALDLYLGGADYLKDDENLTGPWYNRFEKRVEVVTKAMEKAEAETGEKKTWFANITAPILEMEQRLEILADYGVPHAMIDIVVLGWGVLDYIRDLAEDYGIALHAHRAMHAAFDRNPMHGMSMFVLAKLARVIGVDQLHVGTAGAGKLEGSRWDVIQYKRVITESHYVPDENDVFHLEQKFYHMKPVFPTSSGGLHPGNIQPVIEALGKDIVLQLGGGTMGHPD…		1	1.91629	0.212921	3
RBG_16_CP_70_13_RBG_16_scaffold_22096_8	RBC10_1	Chloroflexi bacterium RBG_16_70_13	prok	Form 3	MTQTVPRTAGVHPYRDLYLDLGYAPRTTDMLVAFRIRPRAGVELDEAAAAVAAESSTGTWTDVDEADEGLAFDLRGRVYRIEDDVAFISYPLELFELGSIPNILSSVVGNVFGFKAVAALKLLDMRIPEALVESFPGPAFGIPGVRRALDVYGRALTRSTIKPKLGLSPRQHAERAYETLRGGIDTIKDDENLNSQAWSPFDERIARTLELVRRAEAETGERKGYWANVTAGNAGEMLRRANVVAREGGRFVMVDFLTVGFAATASLREETERLGLALHAHRAMHAVLDRQAAHGVDFLVIAKWARLLGVDHVHVGTGVGKLEGTIEEMGERRRMMTADFAPAGGGTLFDQSWADLRPVVPVASGGLHPGHVPELHAIFGRDAFFLFGGGVHGHPGGSR…		1
TARA_037.SAMEA2619974.600.0.1-0.22_11634_5	RBC10_2	Archaea	prok	Form 3	MSKLSFIDLKYKPTSSDLICEFYVKPASGVTLRQAAGTVACESSIGTWTDIKTLSKSIIRKLKPHVYSIDQNSGLVKIAYPISLFEQGNIPQLLSSIAGNIFGMKILKNLRLEDIKFPSTYTSAFKGPKYGVHGVRKLLKIRERSILGTIVKPKLGLNAKQHSKVAYNAWVGGIDAVKDDENLTSMKFNRFKDRVAATLSRRDKAEKKSGERKVYFPNITAETGEMIRRAEYVKKLGGEYVMIDIITCGWASLQALRDADLGLVIHAHRAGHGLFTELREHGMSMLVVAKLARLVGVDQLHVGAIVGKMHGSAKEVAHIGEEITHAFIKSSDSDHILAQNWKGIEPVFPVCSGGLHPGLVDPLMHYMGHDIIIQAGGGIHGHPAGTTSGSRAMRQAVDA…		1
TARA_037.SAMEA2619974.600.0.1-0.22_18879_4	RBC10_3	Candidatus Pacearchaeota	prok	Form 3	MKDSFINLKYKPQGKDLICLFKISPARGKSVREAANIVALESSVGTWTAIKSRDYVNKLKAKVFSIKGKWIKIAYPQELFEYDNVPNILSSIAGNIMGMKAVRSIRLEDVSFPKSILGSYKGPRYGIKGIREMMKIKKRPLVGTIIKPKLGLNTKHHAQSAYESWLGGCDIVKDDENLSSQKFNEFRERLARTLEKANKAEDETGEKKAYLVNVTAETKEMMKRAQLAEDLGGKYVMIDIITSGWAALQTLREGNFKLGIHAHRAMHAAFDRNPEHGVGMMVLADFARLIGVDQIHIGTGIGKLEGDIKDIKSLREEMSNKEVKNTKKRLEQKWEKIKSVLSVSSGGLHPGHVPFLMKNLGNDLVIQMGGGIHGHPNGTRAGAVAARQAVDAVLKKKTL…		1
TARA_037.SAMEA2619974.600.0.1-0.22_15961_3	RBC10_4	Archaea	prok	Form 3	MAVQFDYLAKKGWKPKNEDAEWLITLIKVEFSKTALLESRGKPIRKLFEEAAASVAAESSTGTWTEVYSGKDSGIEMAREKRAIAYDLNYKDFIFKVAYPIKLFELDNISGLLAGIVGNIAGMKMVSAMRFYDVKFPKRMVESFPGPKYGIKGIRKILKKPKGCLVVTVPKPKIGRSDIEQSHLAHELFTSGYGTYEGIKDDENLTSLYFNNFKKRARLVLKELKEAEKETGNKKFYLCNITHSNIDKMIKHAKFIKKNRGIFMMMDVVTTGFAAVDTIRRRNLGLAIHAHRAMHGFITRDNSPGIHGHGKLGGFSISMIVLAKLFRLLGVDSIHGGSPLAKMEDYGEAKYIKRVLQDKNLKPHNKIPSLGQNWQHINPVWMTASGGLHPGDFENILEE…		1
YP004424539_Pyrococcus_sp._NA2	RBC10_5	Pyrococcus sp. NA2	prok	Form 3	MEWYLDFVDLDYTPGRDELIVEYYFEPNGVSPEEAAGRIASESSIGTWTTLWKLPEMAKRSIAKVFYLEKHGEGYIAKIAYPLTLFEEGSLVQLFSAIAGNVFGMKALKNLRLLDFHPPYEYLRHFKGPQFGVHGIMGVKDRPLTATVPKPKMGWSVEEYAEIAYELWSGGIDLLKDDENFTSFPFNRFEERVRKLYRVRDKVEEETGETKEYLINITGPVHVMEKRAELVACEGGRYVMIDIVVVGWSALQYMREITEDLGLAIHAHRAMHAAFTRNPRHGITMLALAKAARMIGVDQIHTGTAVGKMAGDYEEIKRINDFLLSKWEHIRPVFPVASGGLHPGLMPELIRLFGKDLVIQAGGGVMGHPDGPRAGAKALRDAIEAAVEGVDLEEKAKSS…		1				1
VDS11144.1	RBC10_6	uncultured Candidatus Woesearchaeota archaeon	prok	Form 3	MRNLIRLNCQPSAHDLVAEYRVSPKKSVKQIALQFLEHRPQTKRLEPTIFYLDQKQKLIKIAFPKEGFEEGNAPALLSSLTGNFFGANNGIRLQDINLPLDFLHSFKGPRLGVEGIRKLTKIKTRPFLGSVALQTENHIFSSLCDGMDVIQDYDTLTKRESFESHIKQLFKQRDNAEKETGMKKLVFPNITAETMEMLRRAKIVRNYGGEFVMVDLMTTGLSGLQTLRDHWDQGIYANRSMHNEKSDIGISNLVHAKLARMIGVDCLRLGTSFLNSKETKLVECELSNHIVKEKNDVLSQAWESTPAVLPVVLGNLNEHHLPSVFQTLGNDVVALTENPQKAKIFRRAMEAALHQIPLEDYAIGHPELRMNFR		1
QLH75095.1	RBC10_7	Methanomassiliicoccales archaeon	prok	Form 3	MPTPQKYSERYLRLGEKVDVDSHVICTYKVKTSTMTMKEAAAAIATEQSTGTWTEITTLEEENFQKRGGKVIDIKEDIATIAFPEEDFCLDIGGVPQILSIVAGNLFGLESIEGVRLEDVRFPRSMLKEFNGPKFGVEGLRKILKRPERPLVGTIVKPKIGLSPKQTADYVYEAGMGGLTNGKDDETLVNQRFCPLEERVVAIADALDRVRSETGHIMVHAINVSTNGHQILEVAERAQELGASQIMVDVITCGFGAVQVLAEDPSIKVPIHVHRTMHGAITRNKDHGISMRVFAELVRMCGGDALHIGTFGVGKMKGDPSEDLMNRDVCLTKELPYRPVMPVASGGLQPGMIPKLIGIAGNDVQCQAGGGVSGHPRGVRGGARAMVQAVEAGFLRIPV…		1
OYT62983.1	RBC10_8	Thermofilum sp. ex4484_15	prok	Form 3	MAKDSLGNSPVARGTFLAYPEEIDPDKYVIALYYVEPNENTTLEEAGREIASEESIGTWTEIKTLRETVLKYAAKVYKIKRVDGSGLIYVAFPLDLIDFEGGISHLLSIVAGNLFGLSSLRNVRLLDLQLPKDYVKNYRGPKFGIKGVRELVSTIREPRPHLGTIVKPKVGLNPKETAEVAYEAAIGGVDFIKDDETLTNQKFNPIEDRVSYVMEKLDLVREETDRRVIYAVNITSDYGELFENAERALSHGANALMVDVIVVGFPALRALAEDPSIKVPIHVHRCMHAAMTRNPKHGVHMMVIAKLVRLAGGDQLHTGTAVGKMEKPGAQAQVYKEWGGVKSVRRINDFLRSEWYELKPVMPVASGGIHPAIVPSNLEALGSPDIQINAGGGIHGHPW…		1
HDZ31066.1	RBC10_9	archaeon	prok	Form 3	MIHYVNLDYVPDENDLIVMYYVEKAPDCRDLEQACEEIAKESSIGTWTEIATLSADIADRLKPSAFYIDHENNIVKIAYNKELFEAENIPQILSAIAGNIYGMKVLKYLRLLDISFPKDIVKKYKGPKFGIKGIRNLTKINNRPLLGTIVKPKVGLNEIDHAKVCGEAWMGGLDLVKDDENLTNMIFNKFEKRIIETLKIRDKVENATGERKFYMPNITAPLSIMKDRADFVLGNGGEYVMIDVLTVGFSALQEIRNYLDNEKVIIHAHRAMHAALTRNKKHGMSMISIAKLMRLIGMDQLHSGTIVGKMQGDRQEVLETNKVITKSKIVGNNLTL		1
MBC7080085.1	RBC10_10	Methanothrix sp.	prok	Form 3	MQRDVVARYRVETDLPMRKAAEAIAAEQSTGTWTEVRGAESDLAARVLSIDGNTVEIEFPVELFEPGNIPQYLSVIAGNLFGLEALKKVRLVDVDFPESLVRAHSGPKFGIEEARRIIDAYNRPLVGTIVKPKVGLNPRQTAEVAGAAVRGGLDLVKDDETLTDQKFCPMERRVEEVMAEFDRVESETGKKAFYAVNVTTGADTILERAERAIDRGANMLMVDVLTAGFSALEALARGVDLPIHVHRTMHGAMTRDRAHGISMLVIAKLVRMAGGTNLHTGSYVGKMASDIEENDQCRDALREDWYGLKRVFPVASGGIHPGKVAGNLDGYGIDCIVQAGGGVHGHPDGTTAGARAMVQAVEAWLSGIPVMEYAERHKELKRALERWGV		1
PIZ99488.1	RBC10_11	Candidatus Komeilibacteria bacterium CG_4_10_14_0_2_um_filter_37_10	prok	Form 3	MYNQYNFNWLNKKINSNNYLVVDFYFTSKLPFNEAAHAIAGESSIGTWTKIGGLTKAQYQKLSPKIIQQKQKQGIVRIAYPLALFEFNNLPQFLSSIVGNIFSMKVVEQLRLLSIKFPDQYLNSFAGPAFGISGIRKLLKIHKRPIIGSIVKPKVGFNAQEQADAAYTLWSNGVDVVKDDENLTSLAFNKFDDRAKYLLLNLKKAEKKTGQKKMAIINITAPYQEALRRARLIKKLGGTCMMVDVVAMGISAIQSLRQENLQLVMHGHRAGHSLFTRNEHHGMTMYAYAQLLRLAGIDQLHTGTIVGKMDGIKKEIQEIDLFLKSKFGKLLPVMPIASGGLHPALITDLIKYLGNDVIINFGGGIFGHPSGVAAGAQAAQAAIMAVSRGIDLKTAAKTH…		1
WP_011449278.1	RBC10_12	Methanospirillum hungatei	prok	Form 3	MTDVIATYYFRPREGVTPEWAAQAIAEEQTTGTWTDISTRQNYVHYLDGVVDEIHPSGGGYTCTIRYPSEIFEPGNIPQYLSVLAGNLFGLSRIAAVRLVDVEFSRDIVPFKGPKFGIEGVRKLAGTVDRPHVGTIIKPKVGLNPKDTAAVAYEAAIGGVDLIKDDETLTDQAFCPLGERLPLIMEQLDRVKSETGRNVLYAVNISSAGDKIVQRAREAARMGANMLMIDVIVCGFDAVRAVAEEPGINLPIHVHRTMHAAITRNPEHGIAMRPICRLVRMLGGDQLHTGTVSGKMEHDVTELRGDNLALTEPFFDLKPTFPVASGGLHPGGVHKEVSMLGRDIILQAGGGIHGHPDGTRVGATAMRQAVDAAVAGISPATYAEDHPELKRALDKWGIA		1				1
TFG10482.1	RBC10_13	Candidatus Heimdallarchaeota archaeon	prok	Form 3	MTTEQYKELLVARYYVEHVKSVDVAAEEICDEESVGTWTDLKTTEGKPHVDKLRAEVLDKKVFETHDDYQSGEVTIGFQLDTFDMEAGITSILSMLAGNLFGLGALRNIRWLDVEFPRSIAEHFPGPKFGIEGVRKILGTDKGEFPNRPHVGTIVKPKMGLTAKEWAEVAYEAAIGGVDFIKDDENLSNQPFCPIEDRTVAVLEKMDLVKEETGRKVIHAVNVTAKHDVMWRRIEQAIDNGAQCLMIDVILTGYQELAQMASDPGVKLPIHVHRTMHAAFTRNPLHGISMLPVAKIVRLAGGDQLHIGSYGQGKMAEIHSESHLLKNSLLSDMYEFNKVFPVASGGLYPAKVPNLVKHGGNNVIIQAGGGIHGHPDGTRKGAMAMKQALDATLKDISLD…		1
WP_015325018.1	RBC10_14	Methanomethylovorans hollandica	prok	Form 3	MLKEYIDIGYVPDETDFVCEYHLEPALRVSFEEACNHLAGECSIGKWSDIALLNPKLAQKLKPHVFHIDKKKHVVRVSYPQDLFEFCSVSHIISTVAGRILNSNMISRLKLHDIIFPPDPVNELWGPKYGVGGIRDLTGVYDRPLVNAAVRPKVGLDPATHAKVAYDLFVGGCDMVKDDENLTDQKFNRFEKRAELTFEAREDAEEETGEKKMYMCNITAPTCEEMIRRANFISNIGGHYVMIDAVPTGWSSVQTLRDVTEELGLAIHAQIQGHNTFTGMEDHSISLYLITKLARLAGLDQLYIGDIDKHFHEKKKELMALHDCCVMDKVKGNEKMHILPQNWDGIKPMFPVVSGGYVPALIPELMNVFDKDVIIDCNSGIYSHPMGCAAGAKSCRQVI…		1
WP_013542012.1	RBC10_15	Variovorax paradoxus	prok	Form 3	MKSSSSYLKYVDIGLEVDSEKNVVATYLIEKAVTSRLDGLAFLGSVAAESSTGTWTDVKTATAGANLIAGKVFAYDPAVGIAKIAYPIDLFEPGNISQLLTVIAGNAFGLADVSKLKLMDISLPKMYLASYLGPRHGIKGVYERLKIEKNIPIIGSIIKPKCGLTASEHAEICFDAWSGLASEGGTHGVDMVKDDEALTHQPAFGSDFYTRIRLSIDAMKRAEDISGRKKIYVPNVTSSNVLESIRRADFVARLGGDAIMIDFVMGGCSLLHTLRNQDLGLIIHGHRTLFAALHRAQDFGVDYMVWAKLFRVIGGDQVHTGTPAIGVMSSKKAAVLDIVASVTEATYLPSTSSASGLAQDFDGLRSVLPICGAGLDPLTTEKIVKELGPRVALFAGGGV…		1
OLS27808.1	RBC10_16	Candidatus Heimdallarchaeota archaeon LC_2	prok	Form 3	MSYQDKEFFQLDFNADPEENVIVTFDVHTSADKMDRVYREIPAESSIGTWQPVGAMTDKILTQYSAKTFDVVKINESFSKIKVAYPIDLFEPNNVPQMLSLFAGNVFGMNTVPMLRVDSVEIPNELVNSYPGPAFGPQGIYNIIGINEGPILGTIVKPKLGSPPPVHAQTTYDSWRGANEEGGITWVKDDEPQTNQDFCPFEDRISRVLEYADQIKSDQGRNVIYACNITGPINTMLKRAEYVVDHGGKCLMIDVITTGFSAVQHIREQDFGLPIHAHRAMHGAITKHQQHGIHMEVLAKMFRLVGVDGIHTGTIFGKMGYGNLEEDRDEVLRSNHALLNNEFGNLKPVIPIASGGVGVKNIGKIINALKPHVVITAGGGVHGHPDGTRAGATSMVQAK…		1
VDD88724.1	RBC10_17	uncultured bacterium	prok	Form 3	MAVQLNYIAPPGWQPENPDQDYLVIQFKIELADFVDKKKFADAAASVAAESSTGTWTKVDEGPQSGIKMADGMKAIVFEVDEANFMFKVAYKTDLFETDNMSGFLAGPAGNIGGMKMVKGLRMFDVRFPEKMVKAFPGPRFGIEGVRDLLEHNDNQRKMPILGTVPKPKVGRTAEEQAVLARRLWTAGDGSYDFIKDDENLTSLFFNKFDDRARLVHQVQKEIEQKTGKKKLYLCNLSHSNLDVMLKRADLIKETGGRCMMIDVIATGFTAVHTMRLKNPELIIHAHRAMHAFITRESGPGITGQGALNGFSVSMLTLAKIFRLLGVDSLHTGSPKAKMEDYGESEEIMRVLTQDEVIPNPKFLSLGQKWYGTKRVWPVASGGLHPGVMDTVLAKFGHD…		1				1
VDD88971.1	RBC10_18	uncultured archaeon	prok	Form 3	MINIIATILTLKSSFIWEEKRKPTVPIGKKARNILVHKLIMSLLAERDFSDFGEEEIGNEILQNAKYLREDYIKNERQRLQTEMKKAEEETGEKKVYLVNCTAETEEMLRRIKFVEQNGGNYIMLDIITLGWAGLQTARNHTKLPIHAHRAGHAMFDRNPEHGMSMEVIAQLARMVGIDTLHIGTAYGKMTGGKDEVLHIEQEIESEFTKQTKEHLSQKWFGVKPVFGVASGGVHPGIVDKIMQFMSKDVVIQAGGGIHGHPQGTIAGAKAMRQAVDATMNKISLKNYAKSHRELREALEKWVK		1
NOY14888.1	RBC10_19	bacterium	prok	Form 3	MYGDYSYLHLDEPIDTTHHLVAKFKVKSKMDLKIVAEAIAAESSVGTWTGLSTMPMDRFRQLSAKVIEIDKAKSLVTIAYPVELWEMDNLAQLLSGIAGNVFGLKEIEALRVEDVVFPEKYVRYFEGPAFGVEGIKDYLGVYNRPVLGTIIKPKLGLTAKEHAEVAYQAWANGVDLVKDDENLTSQPFDNFYDRIRYTLELKKKAEAETGEKKIYAANATAQPDEMLRRAEFIKANGGGCVMLDILTAGLTSLEYLRKQDYNMIIHGHRAMHGAFTRNKDLGISMLFIAKLARLAGVDELHIGTVVGKMEGGKEEVLGIRKALMKPWFGIKKVMHVASGGLYPGLVEKLVKMTGNDVVINMGGGIHGHPGGTAAGARAARQAIELVSQGKHLDEARRTD…		1
MBD3210735.1	RBC10_20	Candidatus Micrarchaeota archaeon	prok	Form 3	MAKIDWYEEFVDFNYKPARDELVCLFYFEPAKGMSKKEAAGRIASESSTGTWTTLHRLPDRMNKLQATAFDMEGSYLKVAYPLGLWEEGNVCQLLSGIAGNIFGMKAVKNLRLVDASLPQKYIKAFRGPHHGTTGIRKIMKVKKRPLTGAVPKPKIGFSAAEHAKVAYETWMGGFDFVKDDENLTSTSFNRFEERVRLMAKTRDKAEKETGETKSAFINITGETELMKKRAKLLNYYGFKYAMIDVVVTGPAAVNTMRNYLADMDMAIHAHRAMHAAFDRNPRHGITMQFIAKIMRLIGVTQIHSGTAVGKLVGSKDEVKAIADTLRKKKVQPKKHLLLKQDWGKIRDAFPVSSGGLHPGLVPDVMKIYGNELVLLVSGGIHGHPKGTRAGAAAVMAAV…		1
HHD37712.1	RBC10_21	Candidatus Bathyarchaeota archaeon	prok	Form 3	MDFVDLGYVPNETDVICAFHVEPDGLSISEAAGGVAAESSVGTWTALTTQKPYVERLAAKVFSIEGNEVRIAYPFELFESGNMPNVLSSVAGNVFGLRALKNLRLNDIKFPKQVVRSFKGPKYGIEGIRSLLKVYGRPLVGTIIKPKLGLDTVDHAKVAYEAWVGGCDIVKDDENLSSQDFNPFEKRLIETLRMRDRAEKETGEKKVYMINVTSETKEMLRRAETVLRCGGEYVMVDILTCGAAALQTFRDQEFDLVIHGHRAGHAAFTKNPWHGISMRVVSRVARIVGVDQLHVGTVVGKMFETKEEVAENCSALTEELFGLKSVLPVASGGLHPRLVPALMKSFGKDFVIQAGGGIHGHRDGTVSGAEAMRQAVDATLQGIPLEAYAENHRELRGAL…		1
WP_089869605.1	RBC10_22	Halogranum rubrum	prok	Form 3	MSGITYEDFLDLSYTPTETDLVCTFRIAPAEGMSMEAAASRVASESSNGTWAALHIDDTFTDMGATTFSIDGDTIRVAYPAGLFEAGNMPQVLSCIAGNIMGMKAVDTIRLEDCEWPEAIVEGYPGPQFGSGVRQEIFGVDDRPILATVPKPKVGLSTERHAEIGYEAWVGGLDLLKDDENLTDQSFNPYSDRLTESLAMRDEAQDETGEKKSYLINITAETNEMLERADEAASQGNEYVMVDVVTAGWGAVQTVRERCEDLGLAIHAHRAMHAAFDRVPDHGVSMRFIAQISRLCGVDQLHTGTVGLGKLANEDTVGINEWMRSDLYGLKDVLPTASGGLHPGLVPQLMDAAGGNLCIQAGGGIHGHPDGTRAGAMALRQSVDSVTEGVPIEEYAADH…		1
RMG33798.1	RBC10_23	Euryarchaeota archaeon	prok	Form 3	MTDKKIEWYHDMIDFSYQPKSSDLIALFYYEKAEGLTDEDVIGRIASESSVGTWTTLETLDPEIFELRARSYWRDGNFVKIAYPLELWEEGNMPQVLSGVAGNVFGMKAVKKLRLVDIQFPKEFVNSLKGPNKGPKAFKDFLGKEGPLTSCVPKPKIGMSVDKHVQVAIEAWTGGIDCIKDDENLTNQKFNRFKERVEKMAKARDQVEAETGDKKDAFINVTAETKEMEKRAQFIHDHGFKYFMVDVVTTGFAAVQTMVDVAHDLNMAIHAHRAMHATFTKLKTHGLNMYLLAKIMRLIGVDNIHIGTVVGKLDSPKQDVIDMKNMLLADRVTGEGVRFLDQDFAGKNKTVPTASGGLHPGILPEVLNIYNTTEMALQVGGGIHGHPDGTKAGAIATIQ…		1
MAE49717.1	RBC10_24	Candidatus Pacearchaeota archaeon	prok	Form 3	MSQYLDFVDPNYKPKSKDLICLFYLEPRKGISANEAIGRIAAESSNGTWTELTTLKPHIRKIRARAYHRKGKLVKVAYPIELFEKGSMPQIYSSVVGNIFGMKAVNNLKLLDIDFPKTMIKSFPGPQFGLHGVRRFMKIPKRPMTATVPKPKVGMTTAEHTNVGYQAWMGGVDFLKDDENLTDQVFNRFRNRVKTCAKARDRAEKLTGEKKDYFINVTAETKEMLRRANIAADYDFKYVMCDIVTAGWSGLQSLREHTQDNKQAIHAHRAMHATFTRNPKHGLTMLALAKSARLVGVDNIHIGTVIGKLVSPRNEVIALEQEMEYNEVEESFSQGILQQSWHNLKPTIPCSSGGLHTGIVPDVLKLLGNDCLLQLGGGIHGHPQGTRYGAESLRQAIDA…		1
VDD88961.1	RBC10_25	uncultured archaeon	prok	Form 3	MFRFEPAKGISIKEAIGRVASESSNGTWTSLSTLKPHIRKIRARAFEIKKDYVKIAYPIELFEMGSVPQLLSSFAGNIFGMKAINNLRLEDVHFPKVLIKSFRGPEYGIHGLRKLFKVEKRPLTASVPKPKVGMTTSEFNDVAYKIWKGGLDFVKTDENMTSQRFVNFYKTTTKVLKTRDKVERETGERKMFLANVTAETNEMIKRAKFVKEHGGEFVMLDVLTAGFAAFQTLREFCHDNKMAIWTHRAFHSAFTRNPKHGMSMLTVAKLVRLVGGDALHIGTVGRGKLVGKKDEVLMLEREIEHDVEDHFKTKEHVLNQKWSYIKPVLSISSGGLHAGSIPYIMKYLGKDIAIKVGGGCHGHPKGTEAGAMSVRQAIDAVMNNISLEEYAKTHKELKE…		1			1	1
VDD88978.1	RBC10_26	uncultured archaeon	prok	Form 3	MKYKDFIDIKYRPSKNDLICIKYRPSKNDLICSFYIEPNKVSFKEAAGAVASESSVGTWTKSLSTETKEVLKFLHKIQARVFEIDGNYIKIAYPLELFELGNMPQIMSSIAGNIFGMKAVKNLRLQDVEFPKKMINSFKGPKYGIEGIRKILKIKDRPICGTIIKPKLGLNAKQHAKVAYDAWVGGIEIVKDDENLSNAKFNNFKERVIETLKMRDKAEKETKEIKIYMPNITSETNEMLKRAEFVKKNNGEYVMLDIITLGWSALQTFRNKDFNLILHAHRAGYAALARNKKHGISMLTIAKIARLIGVDQLHIGTAVGKMEGSKKEVMDLEEEIEKEIIYSNKSEHILEQKWYNIKPVFAVASGGLHPLLVPKLNKILGNNVIMQFGGGCHAHPQGT…		1
WP_125672064.1	RBC10_27	Candidatus Methanodesulfokores washburnensis	prok	Form 3	MAYSGFVDLSHIPEEDELVALFYVEPAEGISVEEAAARVASESSNGTWTDLPTMSERIRKLSAKVFKIDGKWFLVSYPVELFELGNMPQIWSSIAGNIFGMKAVSRLRLEDVFWPKDIVRSFKGPKFGLNGVKNIMKVEKRPILATVPKPKVGMTSEEQAEAAYEIWCGGVDLLKDDENLTSQSFNRFERRIRLMMEMRRKAEKETGEKKSYLVNITAPYEEMKRRLRLVADYGNEFVMVDILTAGWSALQSIRDLAEENGLALHAHRAFHAAFDRIREHGVSMKVVAESARLIGVDNIHIGTVVGKLESPLEEVMSLIRIIRDEKVEENWDMKLLRKDWLDIKPVMPVSSGGLHPGLIPEIMRIFGGDVIIQAGGGVLGHPDGPKAGAKALRQAMEAV…		1				1
NQT49111.1	RBC10_28	Candidatus Kuenenbacteria bacterium	prok	Form 3	MSHVGFIDTTYQPNYNKEIVVTFYMEPAIAFNEAAEAVAGESSIGSWTDLSTLKPDVAKKIGAKVFYFNEKQNIVKIAYPLELFELGSIPQFLSSVGGNIFSMKAIKNLRLVDVEFPEKYIKSFQGPALGIEGIRKILKNKDRIILGSIIKPKVGLSAIEHAQVAYDVWKNGIDLVKDDENLTSMVFNKFEERIKRTLAMRDKVEKETGKIKIYAANVTAPPDIMLERAKYVKSLGGRCVMVDIVSTGLDNVQYLRKQNLGLIIHGHRAGHSTFTRYPKHGITMLVLAKLARLAGIDQLHTGTVVGKMEGSEQEVLSINELLREDWQHYHILRENWSALKPTMPIASGGLHPALLPKLEEILGHDIIANFGGGVHGHKDGSAAGARACAQAAEAIFEKK…		1	1.49045		1
HEQ65200.1	RBC10_29	bacterium	prok	Form 3	MSQSYSYLRVGESVNPEKYLIAEFYVEPKGVSFIEAAEAIAGESSIGTWTSLSTMNQEIYNRLAPKIFEVKKLERDGDPDTEEGIVKIAYPLDLWEEGNIAQLLSGIAGNVFGMNTLQNLRLIDLHFPQSYIDTFQGPEFGIEGVRNIVEIFDRPLIGTIIKPKCGLPPDEHARVAYESWVGGCDIVKDDENLTDQVFNPFEERITKSLEMRDRAEQETGRKKIYVANITAESDEMLRRAEFVKKHGGRCVMIDILTAGFSGVKYIRRQKLGLIMHGHRAMHAAFTNNYRHGISMMCIAKVSRLAGIDQLHTGTVIGKMEGTKDEVLKINEVMRTKWGKIKTTFPIASGGLHPGLSVELVKLLGKDFIVNYGGGIHGHPDGTREGARAVYQSIEAAMQG…		1			1	1
NPA62723.1	RBC10_30	Methanococci archaeon	prok	Form 3	MDYINLNYTPKESDLLSCMIIKGEDLKKLANEIAGESSIGTWTKVQTMKSDIYEKLKPNVYEIKEIGNDGKYKIGLIKIAYPLYDFEINNMPGVLAGIAGNIFGMKIAKGLRILDFRFPKEFIDEYEGPEYGIEGVRDTLKIKERPLLGTIVKPKVGLKTEEHAKVAYEAWVGGVDLVKDDENLTSQEFNKFEDRVYKTLEMRDKAEEETGERKAYMPNITAPYNEMIRRAEIAEDAESEYVMIDVVVSGFSAVQSFREENFGFIIHAHRAMHAAMTRSKDFGISMLTLAKIYRLLGVDQLHIGTVVGKMEGEEREVKAIRDEIVYDKVEADNEHKFFEQEWFGMNSVFPVSSGGVHPRLVPKIVEILGRDVIIQAGGGIHGHPDGTRAGARAMRAAIE…		1
HII95196.1	RBC10_31	Candidatus Methanofastidiosum sp.	prok	Form 3	MDFVKLGEDVDKDNYLIADFYIETDDILKNAGELAKESSNGTWTPLKTAKGYTSNLSAFVFYAKELYEIEGNKAAYIKVAYPIELFEDNSVPQVLSDIAGNILGMKIIPKARLFDIEIPQRYIKTFKGPKFGIEGVRKYMRTDKTRRPHVGTIVKPKVGLNPEDTATISYESWYGGCDFVKDDENLTNQRFCPFEDRVIKVLDALDRAESETGEKKLYAPNITGVDMTERAQFVKDHGGACIMVDILVAGFSKVQEIRDQGFDMIIHGHRAMHAAITRYERHGISMPVLSLLSRLSGIDQMHIGTVVGKMEGELTEVLKNKEKIVSDLFGMNPCFPVNSGGLHPGHIPEIVQFMGDDTIIQAGGGIHGHPDGTIKGATAMRQAVDAVMEGVSLQEYAKT…		1
VVB56857.1	RBC10_32	uncultured archaeon	prok	Form 3	MAYGGYGYIQPGFRPDPEDYLLAEFKVVPKAGRTLREAAEAVAAESSIGTWTSLSTMQHRVLSKLEARVYAMDKKTGLIRIAYPIELFEDDNSSQILSDIAGNIFGMKEVASIRLEDFDAPKKYLETFAGPAFGREGVRKIVGTATRGKRRPHLGTIVKPKVGLSPKEGAKVAYDSWAGGLDFVKDDENLTSHPFSRFEERLVRYLEAKDKAEEETGHKKIYAPNITAPADLMLKRAELVRSHGGNCMMIDVVTAGLSSVQFMRHQNMGLFIHAHRAMYAAYARNKAHGMSMRVLAKLCRLCGTDQLHIGAMLGKMEGAVADVMQIHNDINYDGKNNHWKNIKPVFSVCSGGLSPLQIPGLYKIIGDEAVYQCGGGVHGHPSGTRAGAIAMVQSLQAAQ…		1
OYT52763.1	RBC10_33	Candidatus Altiarchaeales archaeon ex4484_2	prok	Form 3	MEYIDLGHKPGDEVVCRFYVEPNDMSLEDACSHIAGESSIGTWTELSTMKPEIAGKLKPHVYFLDRDSGMVDISYPVELFEPGNMPQILSSISGNIYGMKAVENLRLVDFSFPKSLAESFMGPRYGIDGVRGISGVVDRPLVGTIVKPKVGLSSREHSEVAYKSWIGGCDIVKDDENLTSQEFNPFQDRVIATLEARDAAEEETGEKKIYMPNVTAESNEMTERAEFVKGEGGRYVMVDILTSGFSAVQTLRGLDSDLVLHAHRAMHAALTRNKRHGISMKALARIARFIGVDQLHIGTVVGKMEGDRREVEDIRKVITEDLYGINPVFPVCSGGLHPGSLPDLVSILGQDIIIQAGGGVHGHPDGTEAGAQAMRQSLDAVMQDVSLEEYALSHPELRK…		1
WP_048172188.1	RBC10_34	Methanosarcina sp. 2.H.A.1B.4	prok	Form 3	MRRDYIDMGYSPKDTDMVCEFHIEPSAGVNFEEAATHMAGESSIDSWTEISTLSPELAAKLKPHVFYLDEESQTVRVAYSEDLFELGSVPQVLSAVAGNIFSMKIVDNLRLQDITFPESMLREFKGPNFGLQGIRKLVGVQDRPLIGTIVKPKVGLNSEKHAEVAYNSFAGGCDLVKDDENLTDQKFNGFDRRAELTLKIAEKAEVETGEKKMYLCNITAPTCKEMSRRLNVLKDLGASYAMIDIVPVGWTALQTLREEAEDAGLALHAHRCMHSAYTRNPRHGISMVLVAKLCRLIGLDQLHIGTVVGKMHGEKHEVLTLRDECVLDKVPADESQHVLTQDWGGLKPMFPVASGGLAPTMIPDLYSIFGKDVIMQFGGGIHAHPMGTAAGATACRQAL…		1				1
VDD88728.1	RBC10_35	uncultured archaeon	prok	Form 3	MGKTEWYDEFVDAKVRPKPTDIVALFRFDCERGISVREALGRIASESSVGTWTTLAELPRRIPGMKAMAYKWDSHVAHVTYPAELWEPGNMPQLLSGVAGNIFGMKAVKRLRLLDLRLPAWYLKGFRGPLDGIAGLRRRLKVPKRPLTATVPKPKLGWSAAEHAHLGAEAWMGGMDLVKDDENLTSQSFNRFEKRVELLTRERRKAERATGEVKSALINVTAETKEATRRAKLLAREGWEYAMVDVVTTGWGALQTLRDEFEELDLAIHAHRAMHAMFTKDEAHGMAMPCLAKLLRCVGVDQLHAGTIVGKLVSPKHEVLASADTLRERRVKAREGLLDQDWGRIKPAFPVASGGLHIGIVPDILRTFGLDQAIQLGGGVHGHPDGTRAGAKALLDVIH…		1
VDS11143.1	RBC10_36	uncultured Candidatus Woesearchaeota archaeon	prok	Form 3	MSIYGNLEFLNLKSKPKSTDVVVQYKATPVKGVPLKRLCEYIAGESSIGTWTKISTMNPKIAKTLKPHIFYVNEKTNQIKIAYPEQLFETGNMPGIMSSIAGNIFGMKEIKGLRFEDFALTKKHVKAFRGPQFGVQGIRKMTGVKKRPFVGTIVKPKVGLTSAQHAKVAYESWAGGLDIVKDDENLTSMTFNQFDKRMKLTFRARDQSEKETGEKKLYLANITAPYNEMIRRAKIVKKLGGEYIMYDVLTAGWSALHGVRDFCQDNKLAIHGHRAMHGALTRNHDMGISMLVLAKTYRLIGVDTLHIGTAGIGKMHGSENEELIIEQEIERERIKEDISQNILAQDWHGLKPVLAVASGGLSPLQLPQVMKVMGNDIVMQGGGGVHGHPEGTMKGATAF…		1
OYT57613.1	RBC10_37	Candidatus Aenigmarchaeota archaeon ex4484_14	prok	Form 3	MDFITARYYFETASVSRERAVQQIAAESSIGTWTEIKTLTRKIQKKLSPKIMKISKKNKTVDIAYPSDLFEFGSVPQLMSSLGGNVFGMKLLKNLRLVDIQFPKSYIKSFKGPAFGIGGVRRLIKTKVRPHLGTIVKPKVGLNAKEWATVAYNAWKGGLDFVKDDENLTSMKFCKFEDRVINTLDMVDKIKEEEGRNVLYAANITAPMKTMIERADFVKEHGGKCIMVDILSAGWSALEEIRNQNYKMVIHAHRAGHATFTRNKKHGISMYVIAKLSRLIGVDQLHIGTAVGKMEGDKKEIVLIKNMIEYQHVKPSGYLEQQWFNIKPVFAVSSGGVYPSLVPQIVKILGNDIVIQAGGGVHGHPAGTEAGAKAMKQALIASMKKINLKKYAKAHKELK…		1
WP_015739823.1	RBC10_38	Ammonifex degensii	prok	Form 3	MRYSDFVELNYTPSPSDCLACFYVEPAEGVDIYEAAGAVASESSIGTWTDVATMKPRIWEELRARVYAIEGNVVKIAYPAALFEPGNIPQYLSSIAGNIFGMKAVKNLRLLDISFPPELVSGSLGPAFGVQGVRETLGIYGRPLVGTIVKPKLGLSPREQAEVVYEALVGGLDLVKDDENLTSQPFSPFEERVKRSLEACARAEAEAGEKKVYLPNVTAETEEMIRRAELVKREGGRYVMVDIVTAGFSGLLSLRKANLGLIIHAHRAMYASFARNRRHGISMLVLAKLARLAGVDQLHIGTVVGKMEGDKEDVLRCHAALGNASPVSGDLLRPQDWGEIKPVLSVASGGLHPGHIPDLISIFGVDCVLQFGGGVHGHPRGTRAGASAVRAAVEAATSG…		1	3.40674		1
HGF82803.1	RBC10_39	Candidatus Aenigmarchaeota archaeon	prok	Form 3	MCGRMKKIYKEFVDLSYQPSESDIVCLFKFSTKKEIEEAVGAIAAESSTGTWTELTTETKEAIKKRAKVFEIKKNIAKIAYPIELFELGNMPQLLSSIAGNIFGMKEVETLRLEDVSLPKEYIKSFKGPKFGINGVRKIFDVWDRPLLGAIIKPKLGLTTEAHVKVAKEEWIGGVDIIKDDENLTNQRFNTFKKRVELIMKAKKEAERITGEKKVYLFNVTAEANEMLRRAKLVRDAGGEYIMVDILTVGFSALQTLIEEAQRLNLAVHAHRAMHAALTRNKKHGISMLVIAKLARVVGVDQIHVGAVFGKMESSYKEVMQIVKEIKNEEINEKNLLYQKWFGTKQVFPVASGGLHPGVVDKLYEVFGKDVIIQA		1
MAH42520.1	RBC10_40	archaeon	prok	Form 3	MKYSDYVKPKYRPGTKEIIAEFYIEPNRVSLKEAAGSVAAESSVGTWTDVTGIPRRIRSLRANVFSTKRAGKGAFIKISYPVELFEKGSISQLLSSIGGNVFGMKTIKNLKLYDIHFPESYTKYFKGPAFGIKGVRHIMGIKTRSLIGTIIKPKLGLNEKEHAKKASEAWIGGLDIVKDDENLTSMTFNKFDTRLTKTLDAQAHAENVTGEEKAYMPNVTAPYDEMLRRAHAAADSGSKDIMVDIVTVGFSGLQQLTEDVHGKVVIHAHRAGHGMFTHSSKHGMSMVVLAKLARLAGVDQIHIGTASIGKMVQEDPITPLEDEIEEQFIPKSEKDHILAQKWYGIKPVFAVASGGLHPGMIPELIEKMGTDIIMQFGGGCHGHPEGTVAGAMAIRQALD…		1
HFU43321.1	RBC10_41	Candidatus Micrarchaeota archaeon	prok	Form 3	MSYESFVDVKYKPAKDDVICRFYVEPRYGVPFERAAGGIAAESSVGTWTDVTTEKQYVKKYAAHVFNLDPKSGIVDIAYPMDGFEPSNIPQILSSVAGNIFGMKEVNNLRLVDFRFPKKLIKSFPGPMFGIPGVRKLLKVKTRPLLGTIIKPKMGLNPKDHAQVAYQAWSGGCDIVKDDENLANQKFNSFYKRIPLTLKARDKAEKETGEKKIYMPNITAPFEEMIKRAEFVKEHGGEYVMVDIITVGWSALQELRNYDKKLKLVLHEHRAGHAAFTRNPKHGISMLVVAKLSRTIGFDQLHAGTIVGKMEGGKEEVIDIVDALTKDVTPERGQSGLTLGQDWYGTKPVFPVASGGLQPLHFPTIVNYLGKDVILQAGGGIHGHPKGTFHGAKVARAVV…		1			1	1
VVB76253.1	RBC10_42	uncultured archaeon	prok	Form 3	MAGYEDFVDLGYHPTPKDIIAVFKVKVPEWEKPERAFGAIASESSVGTWADLNIWAKYPHVKKVAAKVFSIEHNPNGYWVKIAYPQDHFEQNNISQILASIAGNDFGMKAVDGLRLADIQFTKEVVKQYPGPGKGISGIRKMFDVPERPLMLSVPKPKVGMTTEEHADIGYQIWTGGLDLLKDDENLTNQKFNPFKKRVEKTLKMRNKAEKETGLKKCYLVNVSAPTVEEMIERARYVKKQGGEYVMLDIITSGWTALASLRNECDDLGLAIHAHRAMHGAFTRNPDHGISMNVISKLARLAGVDQLHIGTSIGKLVSPKEEVLQCQAELTATKKTKENIREHCLSQDWGTLKQVFPVSSGGLHPGIVDQVIKLLGTNIMIQLGGGVHGHPKGSYAGAV…		1
TARA_064.SAMEA2620815.1000.0.22-3_688879_13	RBC10_43	Archaea	prok	Form 3	MPEIKRQWNTPSIEHSDQSVFQTTPDQIDPDKYIVATYFITCDPRMTIDHAGVIIAAEQSVGTFTDVSTATDLAHKTAAKVFSWEYEDPSGSTKHSGYVKVAYPIYLLDVDNRGIPDLFTFITGNWMGFTPIPNCKWVDIEFPKSILKLFKGPQFGTEGMRKICGTTETRRPHLGATLKPKMGVTDQGAADQFYDAACGDFDTYKDDETYHNQWCSPLMDRITKIYEALDKAKSEGHHPEGEMFYVPQVTADLETTLETADRMIAHGARGMMLNFMCTWYPALRALAEDASINVPIHLHRASHAALTRHPRHGINLPVTDFIARIAGGDMVHVGTARGKLGDANKFTEIPQIMNKIQDPLEHIKPMMGICSGGLTPQNYHFSIDLMGNDIQLQNGGGIH…		1
RLE53433.1	RBC10_44	Candidatus Verstraetearchaeota archaeon	prok	Form 3	MDPEGFLIAKYYVKSELPLREAGVQIAKEESIGTWTEVKTTTLWAKLRLAAKVFKVEEDENIVYVAYPVELFDAEAGVANLLSIVAGNLFGLSSLERVRLLDIQIPKCLAEFYRGPRYGIGGIRKIAKTDASPRPHLGVIVKPKVGLNPEETAKVVYEAAMGGADFIKDDETLVNQPFCILEERVSKVMEALDKANQELSKKPLYAVNITASYRKMVKNAEVAKDNGANMLMIDIITVGFSAFESFMGEGFNLPIHAHRAMHAAMTRVPDHGISMLVFSKLARMIGADQLHIGAAAGKMGEKDERSLKELKENADALREGFYHYKPVFPVASGGIHPKLVPANVKFFGLDVVINAGGGVHGHPRGTRAGVRAMMQAIEASVKNIPLEEYARDHVELREA…		1
NMA44343.1	RBC10_45	Candidatus Diapherotrites archaeon	prok	Form 3	MVVERLETYLNLKYKPENTDLICVYSIEPAKGVTLETVARKVASEAGLGTWTELKNIDETTFKKFSPKIFEISKKNNIVKIAFPENLFEARNIPQVLSSIAGNIFSMREIKTIKLLDIEFPDSFVKHYYGPHYGVPGIRRLMRIPHRPLLSCVIKPKVGLTIKEYAKLAEEAWRGGADLVGDDENLTSLEGNDFDERIRAVLDVKRRVERETGEVKEYLPNITGSYNQMVSRAKMVISHGGRFVLVDAFTIGWSGLQALRELDLNIVIHAHKAGHGVFTKANNHGISMLVVSKICRLIGVDELQVGGIGNKETTEIMLLGEKIEDTLISEKIFKHKLQEDWMGLAPVMAVCSGAIHPQSVSPLIHSMGRDIVIQAGGGIHGHPSGTFAGAKAMRDAIEA…		1
HDS11136.1	RBC10_46	Fervidicoccus fontis	prok	Form 3	MGEEEVYLKFVDESHTPDLGREVVATYLVTPQEGFDIRQVAGGIAAESSVGTWTQLTTWYDENRVMKLRGIAYYMKKYDETSYIVRISYPWDHFEEGNLPAFLAGVAGNIFGMRRAKYLRLEDLYLPKPFLEHYKGPSKGIDGIRGMLGIKDRPIIGTVPKPKVGYSPDEVEKLAYQLLSGGLDFVKDDENLASPSYCRFEARAKAIMRAIDKAERETGERKAWLANITSDVREMTKRLKLVADYGNPYVMVDVVVAGWASLSYIRDLAEEHGLAIHAHRAMHAAFTRIPYHGISMFVLAKLLRIVGVDQLHVGTPEVGKLEAKKRDVLNNVKVLRETEYTPFPEDELRLPMSFHHIKPMFPVASGG		1
NPA38258.1	RBC10_47	Candidatus Nanohaloarchaeota archaeon	prok	Form 3	MYGGYKYIEESYEPKKDEFKLLVWVKGKKRFEELAEGVAAESSVGTWTKISTMNKKVFKDYRARIYRIKKVSESSGFVWISYPYEHFDERNLLQFYASVFGNVYGLKELEELYMIDLYIPLRYQRLYDGPKFGLEGIRRIVGTHKTRRPHVGTIVKPKVGLTPAEFAKVAYDAWVNGLDLVKDDENLVNQKFCGWKERFDKTNQARDKAETKTGEVKLYATNITDMDRHKMYERIDYVAESGNKLVMMDVFIMGFALVKEMVEYAHKKGLAVHAHRAGYAALHRSGFGYDFRILSKFYRLLGVDQLHIGTGVGKMEGNPYYIKKLHDVMVKEELEEEKFLGFFKQEWDEDIKAVFPVASGGLDAGKVEGIVAVHGKDVVIQAGGGVHGHPKGSKAGAKS…		1
HGH78697.1	RBC10_48	Candidatus Micrarchaeota archaeon	prok	Form 3	MPYGGYSYLEPNYTPEEDDFVVLLWASGKMNIEKIAEAIAAESSVGTWTALSTVKQHMFERLKARVFEIKKVGEHAGYIKIAYPFRHFDWKNPLQFQASVLGNIFGLKELEELYVLDISFPLKWQKIFNGPKFGIEGIRKLVGTEKTRRPHIGTIVKPKVGLSPKEFAHVAYEAYSGGLDLVKDDENLVDQNFCKWRERFDEMMKVVEKVERESGRKVLYATNITDKVSRMVERVDYLKEHGWRLAMLDVYILGLSALMEIKQELDRAGIAIHAHRAGYAAHERGNFGVSFYVYEKFYRLIGVDQLHVGTGVGKMEGGILHVRRMRDIIAERKGEGKEYLGSLEFEWARHIKPVMPVASGGLDPTRVPALIELFGRDVTIQAGGGVHGHPKGTYYGAMA…		1
MBC8333483.1	RBC10_49	Anaerolineae bacterium	prok	Form 3	MSKKGAISYADEYLRLGYTPREEELLCAFKVTPREDVPLDEAAAAVAAESSTGTWTDVDSEVAERLKARVYKIDGDMVYVAYQPGLFEISSMPNILSSVAGNVFGMKAVEGLRLEDIRFPKEVVDAFPGPYYGLPGVRERMGVQGRAMTGSTIKPKIGLTTEEHAQVCYETWMGGADTVKDDENLGSQDFNNFYDRMARTLELLHKAEAETGETKGYWANLTAATVDEMAKRAECIKENGGIFAMVDYVTVGYTGVASLRQITEKLGLVIHAHRAMHAAFDRIPYHGIEYRVIAKTSRLIGVDHIHTGTGVGKLEGGPDDMRERIALLRDKVTKPFRGVLFEQDWHNIKPVAPVASGGLHPGHVPALHSIFGIDAYYAFGGGIHGHPGGSRAGGRAVRA…		1	13.6269		1
HGC54816.1	RBC10_50	Candidatus Bathyarchaeota archaeon	prok	Form 3	MSYLAPGFSPDPDKYLLATYSVRSVLGVARAGSKIAENASLGTWTEIPILKRIFERLAAKVYFIDEVNGLVKIAYPLDLFEPGNMSQWLSVFSGSLFDIKLLESVKLLDIEIPSALMVQFKGPKFGLEGIRKILGTELTRRPHSGTTFKPKVGMTPAEMAEAAYEAGVGGIDFCKDDETLTDQSFCSISSRVVSVMEALDRVREEVGRRVLYAVNVTSDVDKIFDRAELAIEHGANCLMVNAFAVGLSSLRMLAEDASIPIPIHVNGAVQGSMSRNPAHGISRLVFSKLLRMLGCDQFHIGTAGIGKMDPYQEEVLACDAALKKEWGSIRSTLPVASGGINPRLVPSIVKAMGNDILIIAGGGLWGHPGGARKGSKALSQAIDATMLGLPLDEFAKSHE…		1
HGD08408.1	RBC10_51	Euryarchaeota archaeon	prok	Form 3	MTLNDVLSKYAGDDVLCAYKVTTDLAIKKAASAIAAEQSTGTWTEISTGSTKIDERLAGRVLETRKIGRNEHLVIIEFPAADFDPEGGGIPQLLSVVAGNLFGLEALKAVRLEQLYLPKKIVTAFPGPKFGAEGIYSRLDKERGRPLLGTIVKPKIGLNPKKTAEYVYKVGVGGLTNSKDDETLTDQKFCPILERTRAIAEAIDRVKSETGRKMMHAINISTRPDRILDLADKVIAAGATELMIDVLTTGFSAIQIVAEDPSVTLPLHIHRTMHGAITRNPHHGIAMEVFALLTRICGGDALHVGTFGIGKMHGEKYEDLRSKLMLTMDLHGRCEVLPVCSGGVHPGLIPKILSIAGTPLQIQAGGGVSGHPKGLISGARAMNQAVDAYLAGKPLREYA…		1				1
WP_147662334.1	RBC10_52	Candidatus Prometheoarchaeum syntrophicum	prok	Form 3	MVKIENWEIFPEQITIPIKTCNLYNAYNLVPPDKNLVDNKMRIRLGAYILKDPNSFNFEEYRNKNIIMYLSISPKLREGWTKEYGLYRAALEIAAEESTGTWDPDLKTILPSEMDDNSKENMKLLEAKVIGLNFKTGMAAVSLPKEGFEDGNLPQVLSVIIGNYTGMSSAAWGVRLEDLDIPDDFANTFLGPLVGNEGIKSILGDQITVGTIVKPKTGLSEADWAKTSTRSFLGGLDVVKDDENLTSQEYCIFEKRARLVFEGIKEVKKTTGRELIYVPNITSGDFYEMIKRADLIKELGGNCLMIDVLAAGMTAVQSLRKKYPNMIIHGHRAGHGAQTIFPEIIIDGIQYNLRHGVSMKAWTLIARLAGVDQFHIGAPKGKMEASSRTVLENLEACTR…		1			1	1
VDD88941.1	RBC10_53	uncultured bacterium	prok	Form 3	MAVQLNYIAPKGWEPPMDGRDYLITYLDIELADGIPDEKFRDAAASCAAESSTGTWTKVYAGKDSGIKMAEKMKAVAYDLNPEKKTFKIAYRSDLFEEGNMAGLLAGVAGNIDSMKMLKAFRLIDIKFPKNIVNSLGRTALEQAQLAKVLFTAAKGEFQGIKDDENLTSLYFNTFEDRCKKVHAVQREIEQKSGRKKFYLCNITHSDLDIMLERADMIKENGGRWLMMDAVTTGFTAVQTVRKHNPGLAIHAHRAMHGLLDRESGPGVHDGGKIVDFSMSMVVIAKIMRLLGVDSLHGGAPKTKMENYGEPKLVQEALQEDITPATDMTLGQNWYGMKGVWHVASGGLHAGTIGDSITQLGENLIIQAGGGVLGHPWGIEAGVEAVVQARDLAMAKGDI…		1				1
NVM02173.1	RBC10_54	Candidatus Helarchaeota archaeon	prok	Form 3	MKSIYLSLGEEIDPEKYLICKFFFESQLPDNEAAESIAAESSIGTWTDVKTMKDEIKNRLAAKVFKIQNNIMHIAYPLEMFESSIPQLLADIAGNIFGIKFVDNLRLLEVKYPSKYIKSFKGPRFGIEGVRKLLKIKERPLVGTIIKPKIGLSADDHARVAYEAWVGGCDFVKDDENLTNQSFNPFKKRVEKTLKSLDGAETKTGEKKNYAPNISAPYNEMIERAEFVKDNGGKCIMIDILTCGFSALQSIGEENFGMIIHGHRTMHGAITRNEKHGIHMNVLAQLSRFCGIDQLHIGTIVGKMSGDREEVLKNVEACIYECGLKSSFPVCSGGLYAGHIPALMEILGKNIIIQAGGGVHGHSKGTSAGATSMRQAVDAVMDGIPIEEFIKTHEELKLA…		1				1
VDD89220.1	RBC10_55	uncultured bacterium	prok	Form 3	MGYSKNYSYLHVGDSYSGRDYVITTFYLEVKEGEDFMIIAEGVAAESSIGTWTDVAGLNQEVFDRLSAKVFEVKRTGKNSGVVKIAYPLALFETDNIPQIIASIAGNVFGLKEIENLRVKDVSFPDEFLKGLRGPAFGINGIRDLFQVYDRPLIGTIIKPKLGLSTRQHAQAAYEAWIGGVDIVKDDENLSDQDFNPFYERVTQTLEARRRAEDETGEKKLYCPNISARVGEMYARAKYVREMGGRAVMVDIITVGFSGVQFIRDQSMNLIIHGHRAMHGAFTNNDKHGISMLTIAKFARAAGIDQLHTGTVIGKMEGTRSEVANIHDFLKGHWGSLKPTMPIASGGLHPGHVHQLYEIMGKDVIINFGGGIHGHPDGTKAGAAAARQAVEAAVGGVSS…		1
NYT01045.1	RBC10_56	Methanocellales archaeon	prok	Form 3	MEFVECTYYVESAMPIDRAARAIAAEQSTGTWTDISTKEKEVDERLGARVIDIDGSNVKIGFPIDLFEIDNIPQFLATVAGNLFGLGALKNVRLIEIKLPKSFLSEFKGPRFGIGGIRKKVGTLNEGRAHVGTIIKPKVGLSPKETAEVAYNAGIGGCDLIKDDETLTNQAFCPIVERLEKVMEKIDKIKEESGRTVLYAVNITVGAEEIIERADIAMAHGANMLMIDFLTAGFSALKTLRDDDSVNLPIHVHRTMHGAITRNSKHGISMLPLAVIVRLCGGDQLHTGTAKGKMESDLEEVKEINDFLKSDWHSFKKVFPVASGGLHPGVVPYEINAFGNDVVLQAGGGIHGHPDGTTTGAKAMRQAVDATRKNIPLEKYSLDHPELLRALEKWGRKVD…		1				1
VDD89064.1	RBC10_57	uncultured archaeon	prok	Form 3	MAYKDYVNLKFKPDKKGLICTYYIEPLHLSLQETAGGVAAESSTGTWIDVKTKQNYVKKLDATVFSIKKQQQGAEIKIYYPSGLFEKGNMPNILSSIAGNIFGMEEIKNIKLLDISFPNEIARSFAGPKYGIQGIRKIMKVHNRPLLGTIIKPKLGLKTGHHAKVAYESWLGGCDVVKDDENLSSQKFNRFEDRLKETLKMKERAEKETGSKKAYLVNVTAETKEMLRRAKLAENYGNEYIMIDVLTAGFSALQTLRQENFDLIIHAHRAGHAAMTKNHKHGIGMNVLVKMLRLVGVDQLHVGAAVGKMFETKNFKFKTSHACCIWRLGNKRYSSCCQNFWKGCCYPDGRGNSFTSARHFCRGKGSERSD		1
RLG81982.1	RBC10_58	Thermoprotei archaeon	prok	Form 3	MTDFEWYLDFIDKGYRPSEDEMIVVFRAEPAPGMSLDDIAGRIASESSVGTWTTLATLKPHVRELMAKAYEIREDGIIKVAYKLDLFELGNLPQLFASVLGNIFGMRAVKKLRVLDIKFPREYVESFLGPQFGIDGVRNILKIHDRPILATVPKPKVGFTTEEYAEVAYEITYGGMDLVKDDENLTSQPFNKFEKRLNAVLKAIEKAMNETGEEKGYLINVTATIKELEKRVKLVADTWNRFIMFDILAGGPAAWQYVRELAEEYKLAIHAHRAFHAAFTRPKDHGVAFYVIAKLARLVGVDHIHIGTNVGKMEANLKELRDTQRVITEQRFKPEPGDTIKEPQDWYGLKPVMPVASGGLHPGVIPQLLDFMGTNILIQAGGGVTGHPDGVIAGGRAMR…		1				1
HDQ59804.1	RBC10_59	Candidatus Woesearchaeota archaeon	prok	Form 3	MNCGKGYKNYVQYNYKPSKSDLICTFSFKPSKNKTFKEAAGAIAAESSTGTWTKLTTIKEKKQVKLGAKVFWHGKDKIKIAYPENLFEKNNMAQIFSSIAGNIFGMKEVECLRLENVDWPSGLAKSFKGPKYGLESIRKMAKIKDRPLCGTIIKPKLGLSHKQHAVVAYESWSGGIDIVKDDENLSSQPFNNFYKRMKETIRLKNKAEKETGEKKFYLANVSAEIFEMLKRSKYVEELKNEFVMVDVLTVGFSGIQTLRENSGRLALHGHRAMHAAITRNKKHGISMAVLASASRLMGMDQLHIGTGVGKMEGGHKEIQEIQHELIKPMHGIKKTFPVCSGGLDPMHIPKLVKYFGNDIIIQAGGGVHGNPLGTKSGAFAMRQAIDAVMNKVSIKEYAK…		1
VDS11163.1	RBC10_60	uncultured Candidatus Woesearchaeota archaeon	prok	Form 3	MKYEDFLDTGYRPGRDDIICLFRIIPAAGFTFEETAARIASESSNGTWAELDVPQHVRKLSAVAFELKPPYAKIAYPLGLFELGSIPQALSSIAGNIFGMKAARSVRLEDISWPKAYLRSFRGPQFGIPGVRKLLGIPRRPILASVPKPKVGLTTREFSAMAAAAWRGGVDLLKDDENLTDQAFNRFERRLDVCMKLRRTIERETGERKSYLLNITAETQEMLRRARLAAKLGNEYVMVDILTAGWAAVQTVREECEKLGLAIHAHRAFHAAIDRNPAQGMSMKILAEIARIQGCDQVHIGGLGKLAGDRREVRGIWEKVALQSVGESKVVLAQDWAGMKPLLGTCSGGLHPGIISRLVRLLSADIVIQAGGGIHGHPRGTEAGARAMRAALDAIADGH…		1
PJA22022.1	RBC10_61	archaeon CG_4_10_14_0_2_um_filter_Archaea_38_6	prok	Form 3	MKYEDFLDLKYKPASNDLVCLFRITPDKGFNVKNSAIRVAAESSNGTWSDLKVPKHLLKLKAKVYKINKDLVRIAYPSELFETNNMSQILSSIAGNIFGMKAVKGLRLEDVQWPGKMMKGFKGPNFGIKGVQKLFKISNRPLIATVPKPKVGYYSEEHARIGYDAWTGGVDLLKDDENLSSQKFNPFEKRLKLCMKMRDRAEKETGEKKSYLINITAETNEMLKRLKMVKDYGNEYAMIDTLTAGWAATQTICNKAMEEKIIMHFHRAFHSAFDRNPLHGVSMKVLCSIARLQGADQLHIGGLGKLAGDKEEVRNNYEKCSLNENKEKEDMLAQNWHGMKKTLSVGSGGLHVGILKPLMDLLGTNICIQVGGGIHGHPNGTHDGAVAVRQSIDAYLKCK…		1
HEK53075.1	RBC10_62	Candidatus Aenigmarchaeota archaeon	prok	Form 3	MKYEDFLDLKYKPRKDEIVALFRVEPAKGFSMKDAASRVASESSCGTWSDLIHAPKRVEKLKAKVFEISGNFVKISYPIELFEEGSLPNLLSGIAGNIFGMKAVKNLRLIDVEFPIEYLKHFKGVVFGYKAIKEIFRKKEGPIVASVPKPKVGYSSEEHAKIGYLLWKNGLDCIKDDENLSSPKFNKFEKRVRLLSKYREKAEKETGEVKDAFINVTAPTLKEMERRIKLIHDYGFRYFMLDVVVSGFTAIQTATEIAHDLKMAIHGHRAMHAAFTRNEKHGISFLFLAKLMRIAGIDNLHIGTVIGKLEGKKDEVLATKELVTQEEVEEIENLRLHQKWYHIKPILPVASGGLHPGILPELFDIYGTTDIVIQVGGGIYGHPLGIEAGAKAVVQAIEA…		1
HGX27967.1	RBC10_63	Candidatus Woesearchaeota archaeon	prok	Form 3	MAGYKDFVDLKYKPKKTDLITFVKVGVPRGVDVKEALGAVGSESSIGTWTEVKAGKYKHVLKLGAKVFEIKKKGGFYFAKIAYPSEHFEAGNMSQILASISGNIFGMSIINSLRINDIKWPRELIKSFPGPQFGIEGIRRFLKIKKRPILITVAKPKVGMTTQEHCEVGRQIWLNGLDLLKDDENLAGQKFNRFEERVKKAAKIRDWVEKETGERKSYLINITHSNFKEMEKRAKLVASLGWEYVMIDIVTTGFTAVHSIRELCEDLRLAIHAHRAMHAAFTRNPNHGLSMHTLAEIARLLGVDQLHIGTAGFGKMAEREEEVLDLEKVVTTKSKIVETGENWEGVKPVLPVSSGGLHPGVVPKVLSVLGTDIGLQVGGGVHGHPSGSGAGAKAFRAAV…		1
VDD88628.1	RBC10_64	uncultured archaeon	prok	Form 3	MTKVNYENFIDLNYTPKNTDVICQFKITPAKGYDFREVCSITAGESSVGTWTDISTVNKKMQKKIAPKVYYLDKGNLRCRIAYPIELFELGNLSGVLSSIGGNIYGMNSVNGLLWEDIKIPEKMLKSFRGPKFGIPGIRKYLKVYDRPLVGTIVKPKVGLTSKEHAKVAYESWLGGCDIVKDDENLTSQSFNNFYKRITLTLEAMRKAEKETGEKKAYLANCTAPVDEMIKRIKFVEKNNGNYIMLDILTLGWSALQKAREVTNVPIHAHRAGHAMFDRTPNHGMKMEVIAQFARMVGVDSLHIGTAYGKMAGGKDEVMHIEKEMEGKFTKQTKENLSQRWFGIKPVFGAASGGVYPGITDKLQAGGGIHGHPDGTIAGAKAMRQAVNAVLKGIPLKEY…		1
OKY77189.1	RBC10_65	Candidatus Methanohalarchaeum thermophilum	prok	Form 3	MDSMNYLDYVDPGYRTKDHELTCTYYLEHSKDIDFRWAAGAIAAESSIGTWTSLSTMKENIKELAARVYRLDKENNTIKVAYPPEVFEAGNMPQILSSITGNIYGLEELRRLRLLDVSFPRDLTEKFLGPNLGINEIKNRVGAKDRPLVGTIVKPKLGLNSEDHSKVAKKSWKNGLDIVKDDENLTSMQFNEFDERVVKTLEKKHLVEEKTGEKKLYFPNVTAPVSEMKRRADLVIENGGKYVMIDILTAGFSSLQEIRDYLEKKDRDIGIHAHRAQHAAYTRLKDHGISMLSIAKFARLVGVDNLHSGTVIGKMEGQESEVKRIYSFLRSDWYDKKTTIPVASGGLHPGLVPKVVELLGRDIVIQAGGGVHGHPSGTEAGSKALRDAADAVMEGISLN…		1
NIQ06785.1	RBC10_66	Candidatus Korarchaeota archaeon	prok	Form 3	MGKRYVELDYEPRKEDLLAKFYVEPVNVEIANAIAAESSTGTWTQITTENKRAREKLKARVYELDEEKNLLRVAYNHEIFEKGNIPQMLSDFAGNILGMKAVRNIRLLDVRFPEPIVRSFSGPSLGLEKIKEKVGVKERPLLGTIVKPKVGLNPKQHAKVAYNAWLGGCDLVKDDENLTSQDFCNFEDRIGEKLKLKEIAEEKTGEKKIYAANITAPYEKMVERAEFVNKVGGECIMVDILTVGFSALQSLAERFNDMILYGHRAMHAAFTRKKHHGIRMLVIAKLARLAGVEHLHTGTAIGKMEGEKEDIKETDAFLTSDWYGLKKTIPVKSGGLHPGLVPKLVEILGTNIQITAGGGISGHPQGPEAGARAMRQAIDAKMNDIDLVRYAKDHQELSL…		1
VDS11129.1	RBC10_67	uncultured bacterium	prok	Form 3	MSNLSYLHLGEKIDKAKNIIATFRVESNLPLEEAAGEIAAESSIGTWTKVGTLSEETFKKLGAKVFWAVKIVGEEVSSGANAGLVKIAYPLELFEMGNIPQLLSSVAGNIFSMKKIIDLRLEDLEFPEEYVKSFSGPAFGIDGVREITGIKDRPLIGSIIKPKMGLSAKEHAKVAYECFSGGVDLVKDDENLTDQKFNRFNSRVKETLELARKAEKEIPSTRDKKICAFNTTAETNEMIKRAKFIKKSGGSCAMADIITLGFGAVQSLRNENLGLIIHGHRAMHSAFTRNPRHGISMLVIAKLARLAGVDQLHTGTVVGKMEGGEEDVLAINKFLLSDWHGLKPVLPIASGGLHPALVPELVRILGKDVIINFGGGIHGHPEGTLAGARAARQAVEAAM…		1
PIU30467.1	RBC10_68	Candidatus Woesearchaeota archaeon CG07_land_8_20_14_0_80_44_23	prok	Form 3	MQGYLNLGYEPTKEDLICEFYIEPNRITFEKACEEIAAESSIGTWTDICTMNRKIGEKLGPRIFFIDKKKKIAKIAYPGELFEPGNMAQIYSSIAGNIFGMKCLNNLRLIDIQFPEYLRNSFPGPKYGLHEIRKSMNIVNRPLLGTIIKPKVGLDPLMHAQVAYNAWVGGCDVVKDDENLTNQSFNPFEKRIVETFRRREMAERATGERKIYLANITAETREMIRRARFVKRHGGEFVMIDVLTAGFSALQTIRNLDLGVAIHAHRAMHAAITRNPKHGITMLVLAKSYRLVGVDSLHIGTAVGKMEGSKVDVAEIEEEVEQKKVNARKDVLVQDWGKIKPVLAVCSGGLYPNLMPSLIKNMGTDILIQAGGGVHGHPDGTTAGATAMRQAIFAAQYGY…		1
VDD88855.1	RBC10_69	uncultured bacterium	prok	Form 3	MSHKPQPQYLSYIHEGYRPKPSELICTFRVENHPSELTFREACGGVAAESSTGTWTKLTTVKPYMDRLGAKVYRIRGNTIQIAYPPELFEAGSVPNILSSIAGNVFGLGGLKNLRLEDIYFPKSITKGFKGPKYGIAGIRKFMRLKKRPPVGTVIKPKLGLKTKDHLKFCEEAWQGGCDFLKDDENLSGQKFNPFYERALKGLDIADRVASETGEKKVFFLNVTAETNEMVKRAEFVEKHGGKYVMIDILTAGWASFQTLRDLNLKCAIHCHRAQHAAFDRNPKHGIAMLVLARLVRLIGGDQLHVGTAVASCRLQAAACIPAMCRNCLKFSAMILSSRPAAESMAIQMERLRAPGR		1
MBD3285174.1	RBC10_70	candidate division WOR-3 bacterium	prok	Form 3	MEYIDTGYKPGDNDLLTVFRVKPAEGKKFKDVAEALAGESSIGTWTDLSTMVPEVAERLKPHIYRIAEPYCWIAYPSELFESGSIPQILSSIAGNIYGMKAVARLRLVDFRLPSRMVAGFTGPRLGREGVRERMGIAGRPLIGTIVKPKVGLSSQQFAEVLYEAMAGGCDIVKDDENLTDQEFNRFEQRLELALTAAERAETETGERKGYMPNVTAPGDELMRRLELVKKAGSRYVMVDVVTTGFSGVQMLRNHSDGLAIHAHRAMYAAFTRVPDHGMSTLSFSKFCRFAGVDQLHVGTIVGKMEGDKEEILRMHEEMRGDVVEPGDRLLGQDWGSLRPVLSVASGGVHPFLIEDIVGHFGKDLAIMLGGGIHGHPEGTRAGARTARKVLDAALRGESV…		1
VDD89255.1	RBC10_71	uncultured bacterium	prok	Form 3	MYGKMKYLHLGEEIDLRSYVVTEFYVESDEPMIKVAEALASESSVGTWTDLSTMKEDSCSKLSARIFYVGDDDKIIKIAYPIALFEDGSIPQLLSDVTGNVFGLKEIKNLRVRDIVFPEEYVRTYNGPAFGIEGIRSVMQIYDRPLLGTIIKPKVGLNSDEHALVAYEAWVGGVDVVKDDENLTNQDFNPFEERVVKTMAMLQKAQDATGKRKMYVPNISASVTDMERRAEFVKAQGGTTAMMDILTVGFAGVQHIRNQNYGLILHGHRAMHGAFTHGTRHGVAMLPIAKAARLSGIDQLHTGTIIGKMEGGREDVSEINESMRRPWFGQKPTMPIASGGVHPGLLPKMIELIGNDVIINLGGGIHGHPDGTTKGAIAAVQAIESVKAGISLREYAKDH…		1
VDD89112.1	RBC10_72	uncultured archaeon	prok	Form 3	MTLKLSRKPSKNDVVVDYKIRPNKISLEEASRLITGEFPADFVPRPRTPEKLKPVISSIDKKNHGVRIAYPNELFENENVSQILSLIAGRVFGLRALKSIRIEDVSFPLKLLKSFRGPKFGIDGIRKISKIKDRPLLATVLKPRFGLSSEIYTRETYASWLGGCDIVKDDESLATTKTNNFDERLKKILIAKDKAEKETMQKKLYIPNISAETVEMTRRAEKVKALGGEFVMVDISSVGWSAFHTIRKMDPDIIMHGQMSNISLFTRNPEHGVSARVLAKIARLVGADMVHINSAFGSVQESPAEIRDAERELEYVAVKGKGHILEQKWFGIKKSMPYVSGGIQPVHIPKLVKLLGKNIVISLSSGIHRHPDGTIAGAIASRQAIEAVMKGIDLHKYAK…		1
VDD89216.1	RBC10_73	uncultured bacterium	prok	Form 3	MNTYKNYLALNEKIDPAKHILVTFSLQATGEPFDRTAGGVAAESSVGTWTDIRLEEKAIWDRLHAKVIKMDDTSGRIVVAYPLDLFEAGNLAQFLSSIAGNIFGLKEITKLRLENIEFPEIYVKAFPGPALGIDGVRRLTGVMDRPLLGSIIKPKLGLASAKHAEAAMAVWDNGLDLVKDDENSTSMASDNFYTRVDEVTRRMKEKGYLEINKAKIHAFNISAHYEEMMKRANYVRDSGANCLMIDILTAGFSATQGIRNRNFGLMIHGHRAMHAAFTRSREYGISMLVIAKLARLAGVDSLHTGTVVGKMEGGEEEVIAINNFLRSEWYGLKTVLPTASGGLHPGMIPDLYRILGKDMLLNFGGGIQLLPSPLLLQCLVFP		1
NMB99940.1	RBC10_74	Thermoanaerobaculaceae bacterium	prok	Form 3	MAEKYFYLELGKEPKDSDFVALFKIEPVEGKSVEEAANSVAAESSIGTWTEVATMSESFRETFKARVTRIEGNYVEIAYPSILFEKGNMSQIYSSVAGNIFGMKDVKNLRLESLKTPKDFVESFDGPKYGIDGIREKLKIKKRPIVGTIVKPKIGLDPESQSQVMYEAMVGGVDVVKDDENLTSQEFCPFEERLKKCLEKRKKAEDETGEGKGYIPNITAPLDIMLKRAELVEKMGGIFAMVDIITVGWSALQSLRKESFNLVLHGHRAMHGAFTRNKLHGISMEVIARSARLVGIDQLHIGTAVGKMEGKRDEVEKCADALRLKEEGEGRLRQNWFSVKRAMPIASGGLHPGHIPALYEIFGDDCIFQFGGGIHGHPEGTKSGAKAVRDSLNASLRHI…		1				1
NYZ78845.1	RBC10_75	Candidatus Micrarchaeota archaeon	prok	Form 3	MGYVDLKYKPTENDMVCSFYLEPEGISLEKAAEDIAAESSIGTWTEVVTMSSRIKRMGAKVFSIRKNIVKVAYPQELFEKGNIPQILSSVAGNIFGMKAVKNLRLLDVELPEELARSFKGPEVGLDDVRRITGIHDRPLLGTIYKPKLGLSPKEMEKEAYIVYSNGIDWSKDDENLASMEFNKFEERVVRVLSVVDRIKSEEGRTVIYAPNITGPVDRMRERAEFVKEQGGRCIMVDVLTIGWSALQYIRKQNFGKIIHGHRAMHAAITRNRKHGISMLVLAKFARLAGVSALHTGTIFGKMEGGRDDVVALNRFLKSDFFGMKKVMPIASGGLHPALIPKLVNALGNDVIINCGGGLWGHPQGSAAGARAMKQSLDSALKGIPLQKYAESHEELRMAL…		1
VDS11145.1	RBC10_76	uncultured Aenigmarchaeota archaeon	prok	Form 3	MQYDDYVSLGKVPVNSVVCTFRIDPPTTNAAAAVAAESSTGTWSDVPDTNYVKKISAFIFERRGQMFKIAYPITLFEKNNIPQLMSSVAGNVFDMKNVKNLRLEDIEFPRSYYTAFKGPAYGIKGIRKIMKIRKRPLIGTIIKPKLGLNTEQHAERAYQAWIGGCDIVKDDENLSNQKFNKFQKRVFNTLMMCQRAENETGFKKAYMPNITAETNEMIKRAKFVEDHGGKYIMIDVVTTGWAGLQTVRDHVKIPIHAHRAGHGAFTRMENHGIAMRVIAKICRMIGIDQLHTGTVIGKMQGGKGVFDSVHALQDRWRGIKSCFAVCSGGLCPTHAPELIKMFGRNIIIQAGGGIHSHPKGTIHGAEAMMQAVEAGMKKISLTEYAENHTSLRLALEKWG…		1
RLE37725.1	RBC10_77	Candidatus Woesearchaeota archaeon	prok	Form 3	MGFTSLKYKPKANDLICKFYIDPERGLSLKEGAEHITAESSIGTWTEVSGIRPKLRKKIAPHIYYINKKNKTVKIAYPADLFEKGSIPQIMSAIAGNVFGMKEIRNLRLLDVSFPKDIINSFKGPKYGIKGIRKMLKVRKRPFCGTIVKPKVGRTAKNHAEYAYKAWVGGLDLVKDDENLTDMKFNRFETRVIKTLDMRDKAESETGEKKIYVCNVSAETNEMMKRAQFIKDHGGRVTMIDILTCGWSAFETLRNYHPNLIIHAHRAGHGMFTHNPKHGMTMLTVSKIDRLIGSDSLHIGTFGTGKMKSYWKEELHIRDALVKKKIKENNKENILAQNWHHIKPVMPVSSGGLYPGILPETIKRGGTDLFLQAGGGVAGHPDGIEAGAAAMRQAIDSVM…		1
RLG17436.1	RBC10_78	Nanoarchaeota archaeon	prok	Form 3	MGRFVDLDYEPKENDLIVKFYLEARDLEKAVDAVCEESSIGTWTKVTTMNERIWEMRARAFKIEKLSENSAIIEVAYPSILFERGNMAQILSSIAGNIFGMKILDNLRLLEVNLPRDLLKSFKGPKFGIQGVREILKIYDRPLLGSIVKPKIGLSSDEHARAAYEAWVGGVDIVKDDENLTNQDFNKFEERVVKTLRMLEKAEEETGERKAYLPNVTAETKEMLRRARFVKDQNGTYVMVDIITCGASAVQTLREENEDLGLVIHAHRAGHAALDRNEKHGISMKAIAQIFRAIGVDQLHVGTVVGKMVSPKEEVLGTVEALIKSGVHKPVFPVASGGLHPGLVPDLVKIFGKDVIIQAGGGIWGHPMGGKAGAREMRKAIEATLSGKSLEEAAKESKE…		1
HFV05530.1	RBC10_79	Candidatus Aenigmarchaeota archaeon	prok	Form 3	MVDKVKDWYLDFVDLEYKPSKKDFICLFRVEPVKGISMKEAAGRVASESSVGTWTTLFELPNRVKDLMARVYEIKGNFIKVAYPIELFESGNLPQILSSIAGNVFGMKAVKNLRLEDVKIPKELLKSFKGPQFGIEGLRKAFRIKERPLTATVPKPKLGFNLNEYAKVAYQIWKSGIDFVKNDENLTSQKFIPFYKTVEKILKIKENVEKESGDKKMYLANVSAETKEMEKRIKFVAENGGEIVMVDGLTIGFAALQTVREICEDLNLALYMHRAFHAAFTRNKKHGVSMLVISTLARMVGVDALHIGGMGKLVSPKQEVFALKENLTKNEIERNGLLIEWYDVKQIFPVCSGGLHPGIIPKLIKFLGKDLIIQVGGGVMGHPLGIEAGGKAVLQAIDA…		1
cg1_0.2_scaffold_7288_c_2	RBC10_80	EC:4.1.1.39	prok	Form 3	MVVLVKVSVGVNRRHINAGLNWLIYFTIIFFNWQFSIAIMASDWYNEFINRHYIKKKGDLIALFRYRAAGGISSEAAIGRIASESSSGTWTTLTKLPRLLPKVKAYAYKYDSRTVEVAYPPIIFENGSVPALMSAIGGNIFGMKALDSLRLQDAELPSEFVNSFKGPVYGKDAIKKIFKKKSGPITSVVPKPKLGYTAREHAEKVAYAIWKGGMDCVKDDENLTDQKFNQFDERVKWVAKFRDKAEKETGNVKDAFLNVTSPDLRELERRIKLVHDNGFKYFMIDVVVSGFTAVQTACNIARDYKMAIHGHRAMHAMFTRNESHGMSMLFLAKLMRLMGVDQLHIGTVVGKLTGSQREIVATKEMILAGADGVGEISGLRMPQKWGKIKPMLPVASGGL…		1
OYT42730.1	RBC10_81	Candidatus Aenigmarchaeota archaeon ex4484_224	prok	Form 3	MKYEDYVDLNYKPNPKKEIIASFYFEPNDKNLKKVAGAIAAESSTGTWSEVKENSYVKKISAKVFELKKNFVKIAYPLELFELGNLPNLLSSIAGNIFGMKIVKNLKLLDVQFPRKYVKSFRGPKFGIKGIRKMLKIKKRPLIGTIVKPKVGLNTKDFAKVAYEAWKGGIDIVKDDENLASQNFNKFEKRIELVLKAKEKAEKETGEVKGYLANVTSETFEMIKRAYLLEEFGNNYMMVDILTIGFSALQTLRNQEFNLALHAHRAMHAAITRNPKHGISMYFIAKISRLVGVDQIHTGTAGIGKMKALENETELCNEFLRSEWFRVRKVLPVASGGLHPGLIPALVKKLGNDIVIQAGGGIHAHPKGTFAGAKAMREVVEGLIEGYTTKEIAKKSEEV…		1
PIO05869.1	RBC10_82	Candidatus Micrarchaeota archaeon CG08_land_8_20_14_0_20_59_11	prok	Form 3	MMAGYMDARYAPKEDDVVCTFRMKNARGVSTGYAVQQLVAESSIGTWTDIATMKPEIARKLGPKAFSLRGGVVKVAYPADDFEPGNASQIWSAVCGNIFGMKILDSLRVEDIELPKKLARSFKGPALGVPGIRRMLGVPKRPLVGTIVKPKVGLNEREHAHVAYEAWANGLDLVKDDENLCSMSFNRFEKRVVEVLKARERAERETGEKKLAVLNVSGPKMLQRAEFIREHGGNAAMVDIISCGWAGLQMLRNAETGLVMHGHRAGHAAFTRNREHGIAMMVVAKTARWCGIDTLHIGTADIGKMEGGSDEVVAVRGAIQRDEFGLKPVFAVASGGLHPALLPGVIERLGGDVVVQFGGGVHGHPRGTAAGARAVRQALDATVEGETLDAVAARHWELR…		1
VDD88765.1	RBC10_83	uncultured bacterium	prok	Form 3	MDYLDLKYTPKEDIVCTFILKGKEDKKTLSSKIAGESSTGTWTKVLYSKKELNAKVFSINKDTIKIAYPLELFEKGNIPQLLSSVAGNIFGMRGIDKLILRDIDFPKKYVEAFKGPELGISEIRKKTGIKERPIVGTIFKPKLGMSPKQMAENAYLVFSAGLDFAKDDENLSNQDFCKFKERFNLITKVLDKVENERGRRPIYAINITAPYDEMVKRAEFAKENNGNCIMVDAITLGFSSLQSLLSKKWGMLIHCHRAMHGAITRSRDFGISMLVFAKLLRLTGVTELHTGTVVGKMEGSKEEVVEINNFLRKEWFNIKPIFPTASGGLHPVLMPELIKILGKDLMITSGGGIWGHEMGAASGAKAMLQAVDAGVKNIPINEYARTHKELESAIKSWKG…		1
VDD89090.1	RBC10_84	uncultured archaeon	prok	Form 3	MRRTGLGVALSVLLLSSASHARYTPAKAPRPVARAGAGANITRGYLDPGYRPTGKDMVVVYRVEARGRMPIGKVAEHLAAESSIGTWTDIATVNPASAARLRPHVYSIARRGKRAHYVKIAYPEELFERGSIPQILSSVAGNIFGMKEVKRLRLVDLSFSNGMLKSLPGPAFGIDGVRSKAGVTDRPMVGTIVKPKVGLSAAEHAKVAYDAWVGGLDLVKDDENLTSQPFNTFQARMRETFKAVRTAEQITGQKKTYVPNVTAETGEMIKRAKLVKKLGGTTVMVDILTAGWSGIESLRQANLGLVIHGHRAGHAALTRDPTHGISMLALAKLSRAAGIDQLHVGTAGVGKMNGAADEVQRIQQAISSRTQKGNAIYLKQDWGTMKPTLAIASGGLHPG…		1
PTD94544.1	RBC10_85	archaeon SCG-AAA382B04	prok	Form 3	MGLNCEYYVESDMSLEKAGETIGLEESTGTWTEVETKPNDIEYLTAKVSSVDEENNLVVVEFPDELFEENNIPQILSVVAGNLFGLSSLKNVRLKDISFSEEIAKSFPGPRYGINDIKKIVGAENRPLFGTIIKPKVGLPPKKTAKVAYEAAMGGVDLVKDDETLTSQEFNLIEDRISEVMEELDKAKEETGHETLYACNVTADNKEAVERAKLVEESGGNMVMVDVITSGFSTLKAVSEAVDLPVHVHRAMHAAFTRKRKHGISMVPVSKLVRLAGGSQLHTGSYHGKMHGEKKEITKSKRALRDEWFNHKPALPVASGGIHPGLVAKNLNYYGKNSVIQAGGGIHGHPDGTREGAKAMKQAIIAWKEDISLEEYSKNHRALAKALERWGERAEYDY		1
OLS18291.1	RBC10_86	Candidatus Odinarchaeota archaeon LCB_4	prok	Form 3	MSYVNLNLKVDSEKYVIADYTLESDLPLEVAAEKLAAEESTGTWTEISTTNIKIVEELGAKVFYIDKSKNFIRVAYPLDDFSWDIGGIPQFLSVVAGNFFGLEQLKNARLLDIHLPESAIKLFKGPKFGLHGVKKLMNCENMPSIGGTVKPKIGLPARKYGELMYLFGLGGLTSGKDDETLVNQKFCPLIDRVIAIREAIDRVKDETGQSMLYSVNVTTRADQILEVADEVISHGANQLLVDVIVAGFTAVQALAEDPSINVPIHCHRAMHAAFTRNPKHGISMKVVAKICRLVGGDILHVGTWGVGKMHGEADETQQYAEAITQPMGHLKPMLPMASGGLHPGSVELLVKRAGINIQIQAGGGIAGHPDGVLAGAKALRQAVDAAVQGIPVEEYAKTH…		1
RLF49487.1	RBC10_87	Thermoplasmata archaeon	prok	Form 3	MISYALVYAMVYGGYSYLDPEYIPDERRDFIALHWLRCTKDVEKCAEGVAAESSVGTWTDIKTINEKVLKLYRARVFRIKKVSCNSAYIWIAYPMEHFDAKNIVQILASIKGNIFGMGELLELKMLDVYLPKDFISEFKGPKFGVQGIRAMVGSEKRPHIGTIVKPKVGLSADEWAQVAMDAYTGGVDFVKDDENLVDQDFCKWTDRVDKMMDVISKVEDICGRRVLYAPNISDTYTRMIERLDYLEKIGHNMAMLDMYVVGHGAAPEVIEYAHERGIAIHAHRAGYAAEARGKFGCDFQVYAKLWRLYGVDQLHVGTGVGKMEGNPALIRRYAEIVREKSVEEKMHMLSLAQNWDGLKNVMPVASGGLNPGLVPSVMAIFGRDVVIQAGGGIHGHPDG…		1
HDR53286.1	RBC10_88	archaeon	prok	Form 3	MYGGYSYIEQDYKPDKHDFVTLLWLKGDASLEALAEMVASESSVGTWTSLKTMNQFVWDKLRARVFDLKRVKTSVETAGFVKIAYPLEHFDHDNLPQLLASIRGNIYGIKEIKELEIIDWSIPEKYQRQFKGPLLGLEGARKYLGTSRNRRPHVGTIVKPKVGLSPAEFAEVAFQAWSNGLDLVKDDENLVDQDFCRWEERVSRTVDAAEKTGEKKIYLPNITDFIPRMLERVDYLEEIGWRMCMLDVYILGVPATKYLVDYLHERKFLVHAHRAGYGAETRGRQGVSFDFWMKLMRLIGVDQIHTGTGVGKMEGSPFLVRKVGKLATQSEIKGFEPLFLDFKWARHIKPLMPVASGGLNPGDVEAVCEVYGNTDVTIQSGGGIHGHPDGTAGGARAMR…		1
HEU31633.1	RBC10_89	bacterium	prok	Form 3	MSYLDLNYRPESTDLLCSYHLEPAEGKTLASVTEELCSKAAIDARAGSHREMLAARAYAMDGNTVKVAYPAEHFEPGNIPQMLSVVAGRILGLANLANLRLLDIQFPAAWVKSFRGPAHGSEDLHKYFDNPERPLVSALIAPEVGMDLKTYTQKAFAVLIGGCDMVRDSHQLTDLPNNRFEERVKSVLALTNEAAKKSELPKLYFPNVTGAGDVVLKRTRFVINAGGNGVVIDFQTAGFGVLQMLRNEFPGLIIYADRTSHGATARNKKHGISMTTLGKLARLAGADLVEIGSITGDMLETHAQVVQLHTNLLADNFVTRDPQRFSQNWLGVKESIPVISGGLTSDDIRDLRYTFGHNMVLQFGRSMTGGDSVSPEHVERFLFHMGSLVPLV		1
VDS11137.1	RBC10_90	uncultured DPANN archaeon	prok	Form 3	MFQFLSTRFSKSDVIAEYAIEPAQAVSFQDACRHVAAASIGVSPEAFVRGDAPAVVSLDKGGQVALIRYPADLFEPGNADQISHSLTGHLQLPSVKRATLLDMQFPRTLVKSFPGPRFGVKGIRKLIGTNQALLEASLLQGSSYEFSMNAYEAWTGMDIVADAPSLTNLPSNRFKERVFQTHRRKKKAEQLNGGHKMYMPNVTGSETVKRADFAHTLGCEAVVLNLSGFSSLQNLREADVPVAIQLQRSVRMPHMSSHACAKLCRLAGADIVHIGSLPGPMNADASVHVHDVIDKRLIEERSLAKPWHGVKSSMGLACRVGASHIPGLVQRLGNDLVIQFTDAVSGHSHGVRKGAMACRQALDSHLHHIPLQVYGLKHSELRESLASLQPRF		1
VDD89042.1	RBC10_91	uncultured archaeon	prok	Form 3	MICLFRIRPAKGVSVRSAANQVALESSVGTWDKVEGLSKGIMDRYGGKVFSIKGNYVKIAYPAELFEFGNMPSILSGIAGNIFGMKSLDALRLEDISFPRKLRDSFNGPKYGIEGVRKILKIKNRPLIGTIVKPKVGLSPIGHAEYAYNAWKGGLDLVKSDENLTNQKFNRFEERCRKTIKMMKKIEGETGEKKLYVENVTAETKEMIRRAKFIQDNGGNCAMIDIVVSGWSAFQTLRNEGLDLVIHCHRAGHGMFTENPEHGMSMLTVAKIARLIGGDGLHIGAVFGKMHGKKDEVTQIKEEIENQLVNLHETHKLILKENWGKIKPMFSVCSGGIHPGTLPKLIKTMGNDIICQAGAGVSAHPLGVEAGAKAMKQALDASLKHINLKEYSKNHKELR…		1
VDD88906.1	RBC10_92	uncultured bacterium	prok	Form 3	MESAIFGLIGVAFGAYLSAFKERWAELRREDKETEYLTVQISSELELFAARCAGVVKDDGKVDEDGLRKPQLPDPKFDPMQLEGVDWKVLPVDSMYEILDIPFKLEIANQQVLAVAAGKNPDDYNINVYTEKTSPWELVESEQGEIISQTPIANVYLESASINNAKASDVTMTVYSVRYNIDCLAAKNSKIDNGKKYTGDELAAREVQRVARLIRNILQSAVYRRLNYGGIFNNRSVSGITMFQPQFGVSPAQHTVGCRIVYTADITEFSPEYEAPILDLIQGESTRGDDGKVLFDITFPEEYVNSFKGPQFGIAGIRKIMNIYNRPLIGCIAKPKLGLTATEHAKLAYRVFIGGVDILKDDENLTDLTFDHFEKRAHFTIHLAKKAERETGQKKMCVL…		1
VDD88878.1	RBC10_93	uncultured archaeon	prok	Form 3	MFNPDLDAIERDFIVNTLKGLNLGKSHKISRPWAKRLMPALRAKYILSGDYKKDDENLTDQKFNRFKARAKACAKMRDKAEKKTGEIKDYFINVTAESKEMLKRAKIAKNYGFKYVMCDIVTAGWSGLQTLREHCQDSKQAIHAHRAMHATFTRNPKHGISMLTLAKSARLVGVDNIHIGTVIGKLVGTKDEVLNLEREMEYHSMREDFKEGILEEDWKRIKSVFPCSSGGLHPGILPEIMDMMGKNIMVQLGGGIHGHPDGTKSGAMATRQAIDAYIRKVKIKEATLIYPELTRALNKWGHEKPV		1
HIH97575.1	RBC10_94	Thermoplasmata archaeon	prok	Form 3	MEEILAKYRIESSLSLADAAEEICKEESVGTWTELKTLEPEIQKRLSANVIELDEESKTATIAYSIDEYSHEPGGIPQLLSFVAGNLFGLSLLKHVRLVDIELPSTIVKLYQGPKFGIEGVRNLIGVKKRPLIGTIIKPKIGLSPKEQAEVFYKAARGGIDFGKDDENLVNQAFCPLLERTRQIAEAIDKVKEETGRKVYYAINVTTRADRIVEVAEDALSNGATCLMVDMLCAGYAAIRALAEDGKINVPLHIHRAGHAAFTEDPHHGITMLVLAKLARLAGGDQLHTGTVVGKMKGTKEEVIQTNDFLKNEWFGLKNVFPVASGGVHPLLIPRIVGLLGRDIVIQAGGGVHGHPGGTEAGAKALKQALDAVLQTIPLEEYAEDHKELREAVEKWK		1
PKG32658.1	RBC10_95	Methanoregula sp.	prok	Form 3	MKDESLYLKIGYQPKKSDVICRWYIEPAEGMTLEDAAANTVTESSIGTWTSITTAKKYTQRLAAKVYSIDEKTGIVDTAYPVEAYDPYDISCILASIAGNIFGMKSVNNLRLMDVRLPKEIVNAHYGPAVGIKGIRKLVEVPKRPLIGTIVKPKMGLNTKDHAQVAYDAWVGGVDIVKDDENLTGQAFNPFDKRVKETLKKRDRAERKTGERKMYMANITAATTEEIIRRAEYVHKLGGEYIMIDVCIAGWPALQSLREHNEDLGLVLHAHRAMHAAYTRNEKHGISMLVLSKFLRLCGLDQLHIGSMVGKMVDAGPQSVLRSRDALVLDDVASDEFAVGQKWYGTKPVFPVASGGLHPGHLPYVVRGFGNDVIIQMGGGIHGHPKGTIAGAKAARDML…		1
MBD3228099.1	RBC10_96	Candidatus Lokiarchaeota archaeon	prok	Form 3	MSYDDNIFLSTPEEIDPEEYVIAKYQVNSDFTTRKAGQIIAAEESIGTWTKLKHDLDFLKANLVAKVFEFSDKNQGIISIAFPVDLFDIEIGSIPNLLSIIAGNLFGLTEMRTIRLLDVNFPEAYIKYFPGPKFGIEGIRKLCGTTKSRRPHVGTIIKPKVGLDPDQTAEVAYRAAQGGLDLIKDDETLTSQKFCPFEERLVKVMENLDEYREDTGKNVLYAINISSDYDKMLELADFAVENGANCLMIDVLTSGYSSVKIIAEDKSIKLPIHIHRTMHGAITRSSRYGISMLTIAKIVRLVGGDQLHTGTAAGKMGESEDLPEIKQINKFLRSKWFNIKSTFPVASGGIHPGIVPRNIELLGKDIVIQAGGGVHGHPDGTTAGAKAMVQAVEAVMKNK…		1
VDD89261.1	RBC10_97	uncultured bacterium	prok	Form 3	MPKKVTQQLQYINLKYKPKSTEVLVLYKPKVKKGFTIEYAAENLAAESSIGTWTALSTMNNKIAQQLKPNVYKIDKKSGLVYIAYPVKLFEIGNMSGILSSICGNIFGMDFLDGLRVCDIQFPKAMVTSFPGPYHGIAGTRKILKKKKGPLTGTIVKGRPITGTIIKPKVGLTSKQHAQVGYEAWVGIDGRGLDIVKDDENLTSLTFNQFDSRAKLTCKAKGIAEKVTGQKKLWLANITHSNFDEMMRRDALLRKLGNEVTMLDVVTLGFNAVHTYRLRNTKQIIHAHRAMHGTITRTPGFSMSMLILAKVYRMLGVDLLHVGTAGTGKMEGGAAETMVLVEAIQADKIKADASKEILGQDWYGMKPVVAVASGGLYPGAIPTVVKYMGRDIVCQMGGG…		1	1.49045	0.638763	2
TARA_037.SAMEA2619974.600.0.1-0.22_4356_11	RBC10_98	unknown	prok	Form 3	MLNYINIKYKPSKEDVIVEYYAESADLTPYETAERIVEETSLGEWTDVFNKKIAKKLKPTAFEIKDNYIKIAYPYQLFEKSSITQILSALTGDIFGINEIKTLKLEDISFPLKIVERFPGPKHGIKNIRKILAIKDKPIVSSSIIPLTLNPKEYAEKAKHIWLGGSDIIIDDEKLTNQTFNRFKDRIIQTMDARNKVEDRLQQPKIYIPNITAETEEMIARLKFVKEMGGRAVAINTLITGFGALQTLRKADSRIIIYSNNTMNSLLTRNPQYGISSLIFVKLARLAGADIINIGTTTGKAGSSPVDTIQARIEIEEKISQPNKKSHRLEQKWHNILPSLALCSNITPPLIPDITRLMSNNIIVDATESINKHPGNLMKGAQAVQQAIEATRRKVPLKK…		1
VDD88788.1	RBC10_99	uncultured archaeon	prok	Form 3	MAEKKVEWYHDFINLKYKPKADELKVLYYFEPAAGETKEDAIGRIASESSTGTWTTLFKLPPRMKSLMATAYKVDGNYVHVAYPMDLWEKGNAPQLLSGIAGNIFGMKALKNLRLVDVSLPREYIKSFPGPNLGIDGLRKYFKVYNRPLTGAVPKPKVGFNAEEHAKIGFETWMGGFDVVKDDENLTSQSFNNFYKRVSLMSKMRDRAEKETGEVKDAFINITAETKEMEKRAKVLHNSGFKYAMIDVVVAGTSAVQTLRQTLGDYGMAIHAHRAMHASFDKNEKHGISKATMQALNATNNGVSLEEYAKYHPELRQALEKWGRLKPK		1
VDD89056.1	RBC10_100	uncultured archaeon	prok	Form 3	MFSLETFTKEIKEVIEVNPYLDFVDLNYKPRNSDLICLFRIEPAKGISLKEAAGMVASESSNGTWTELTTLKEHIRKMRGRVFSIRSDYVKIAYPIDLFELGNMPQIISSIAGNIFGMKGNTKEHCNTAYDIWYGGLDLLKDDENLSNQKFNRFEKRLNGCMKIRDRVEKETGERKSYLINITSETKEMIKRAKLVKDYGNEFVMVDILTAGFSGFQTIRNECQDLKLAIHAHRAFHSTFTRNPRHGVSMLVVADVARLIGADNLHIGTVFGKLVSPEEEVINLEDEIQKKFVKDGKNRLSENWYDKKRMFAVSSGGLYPSLIPKIIKILGKDIILQVGGGVHGHRYGTRAGARAVRQIVDATMKGINLKEYSKDNNELRVALRQWG		1
RLE56370.1	RBC10_101	Thermoprotei archaeon	prok	Form 3	MRLRETWESTILVDPDKYVIARYYVEPKEGIALDLAAEHIAAEQSTGTWTPVEKETPEVRKKYAAKVITVLKIPDLNAGIVDIAWPVDTFDPDTLGLTQLMVHIAGNLFGIGDLANVRLLDVYLPKEFVKSFKGPAFGVEGVRKFVGTEKSRRPHLGTIVKPDYGLPAKEHIDVVYNAAIGGVDFVKDDELLVNPPYSRIEERASLAAEALDRVKSETGRRVLYAINVTARPDKILELADRAIQHGANCIMIDFIWAGLDTLRMVAEDPSVRGKVVIHCHRAGHAAFTRNPKHGITMMVIAKLVRLAGGDQLHTGTAAGKMHGVITEIQRINLSLTKPWLHLKSTMPVASGGIHPGNLHWNVLLLGPDVVCNMGGGIHGHPRGTRAGAVAARAALEAIL…		1
WP_048113196.1	RBC10_102	Candidatus Methanoplasma termitum	prok	Form 3	MVKTYSYLHLGEKIDLDAHVVCKYRVTTDLPIEEAANAIAAEQSTGTWTGITTLHDKEFKMCSGKVIDITGNMVTVAFPEEDFDIELGGIPQALSIISGNLFGLEALQKVRLEDVEFPSGILKKFKGPKFGADGIRKLVARPEKPLVGTIVKPKIGLSPKDTAKYIYEGGTGGLTNSKDDETLVDQKFCPIETRTKLIAEKLDILKEEGHKMIHSINISTRGDKIVELAEDAQSWGATILMIDVVTTGFEAVKAVAENPKIKVPIHIHRTMHGAFSRDPLHGISMLPITKLVRMCGGDATHIGTFGVGKMAGTLEGDRECLDECLRKDKRYKTMMPICSGGVYPGMIGTMIKASGFNVQVQAGGGVAGHPGGVKMGAMGMCQAVDAAFKGIDVATYAKT…		1
VDD88771.1	RBC10_103	uncultured archaeon	prok	Form 3	MKAKYNDILETELIEKNPTIFLARYDYNLTRDALKLLRERYQGTAVIIPELDFKAKQGDIKGCNFFYKTALSNIIRELSNEDIIPMTQFISELFLSKGKLEDVNNTYEDSGFTNYPQRAINPKSWQHLRDQVKSYFLNIDLEVPFVVEGLMDVVKDDENLTSQPFNNFYKRIPLTLQALKKAEKETGEKKVYLANCTAPADEMIKRIKFVEKCGGNYIMLDILTLGWSALQLARKTTKLPIHAHRAGHAMFDRSRDHGMKMEVIAQFARMIGVDTLHIGTAYGKMTGGKDEVLHIEDEIEHEATKQTKENLHQKWFHIKPVFAVASGGVYPGIVPKIIEFMGQDVVIQAGGGIHGHPNGTVAGAKAMRQAVNATKNKVSLKEYAKYHPELRLALEKWGD		1
RLF96472.1	RBC10_104	Thermococci archaeon	prok	Form 3	MKYENFVNLDYLPDDDLICEYSLETKENFKKAAGAVAAESSIGTWDPNLTTMKPRIEKLAAKVFEIKGNKIKIAYPLELFEIDNVSQIFSSVAGNVFGMSIIENLRLLDIEIPEEMLKSYEGPKFGISGVRSFLKIKDRPLIGTIVKPKLGLTPEEQSDVAYKTWIGGIDLVKDDENLTSMNFSRFEERVSRVLELKDRAEEETGEKKGYMPNVTAPYKEMEKRANIVTDLGGKYVMIDILTSGWSSLQEISRNTKLAIHGHRAMHGAFTRNSKHGIRMIVIAKFARLVGVDQLHTGGVIGKMEGEKDEIVEINLALKSGIMKKTFPVASGGLYPGCVEKLIKIIGKDTIIQAGGGVHAHPMGSEKGAMAMRQAVEGVMEGYSLREYAEEHDELKTAID…		1
WP_095045405.1	RBC10_105	Candidatus Promineofilum breve	prok	Form 1'	MEVRPVAIHNPLAGPKTVKARPTAELSDAYKAGVRAYAVDYYVPDYIPQDTDLLCAFRIQPRGVDMIEAAAAVAAESSTGTWTEVWSNQLTDIDFYKAKVYAITGDIAYIAYPLDLFEENSVVNIMSSIVGNVFGFKAVGALRLEDMRIPLALVKTFPGPRVGIYDERVWSNKWDRPLIGGTVKPKLGLSPKAYSTIIYECLSGGLDTSKDDENMNSQPFSRWRDRFMYAQEAVDRAAAETNEFKGHWHNVTAGSTEESLRRLEYAYELGSRMVMFDFLTAGFAASADIFKRAGELDMIVHCHRAMHAVFTRQANHGIAMRVVAKWLRLTGGDHLHTGTVVGKLEGSWNDTLGIIDILRERYVKANLEHGLYFDQDFGGLKASWPVASGGIHVHHVPDL…		1	2.34213	0.212921	2
HHS03910.1	RBC10_106	Armatimonadota bacterium	prok	Form 1'	MARQAFVAGVRPYRESYYDPAYRPRDTDVLCAFRVEPAPGVSMEEAAAAVAAESSTGTWTEVWSQEMTDLEQYKARCYAIEDGVAFIAYPLDLFEEGSVVNLMSSIVGNVFGFKAVQALRLLDMRIPVAYLKTFPGPPTGIWQERDRMRVYGRPLLGGTIKPKLGLGPREFANVVYECLVGGLDTTKDDENLNSQPFCRWRDRYRYVMDAVRRAEAETGEAKGHWLNVTAGETEEMLKRAEFAGELGSRYIMVDFLTAGFAAFATVRRRAEELGLILHCHRAMHAVFTRPKHHGIHFRVVAKWLRMVGGDHVHTGTVVGKLEGNRAEAQGIADLLREDFTPADSRRGLLFDQPWAGLKPVFPVASGGIHVWHVPDLVSIYGLDAFFLFGGGTHGHPHGS…		1				1
SR1_18_B1_scaffold_509483_7|SR1_18_Bp1_UNK|SR1_18_Bp1_QB3_181220	RBC10_107		prok	Form 1'	MTIQPAAPAPVKEKYRAGVRPYALDYYVPDYAPRDTDLLCAFRIQPRPGVDMIEAAAAVAAESSTGTWTEVWSNQVTNIDYYKAKVYRLEGDIAYIAYPLDLFEENSIVNIMSSIVGNVFGFKAVAALRLEDMRIPVALVKTFPGPNVGIYDERARLNKWDRPLLGGTVKPKLGLSAKDYASIIYECLVGGLDTTKDDENMNSQPFNRWRDRFFYGMDAVKKAEAETGEAKGHFFNVTANSTSESLRRMEYIAAQGSRYIMYDFLTAGFAASADVFKRAGELGVIVHCHRAMHAVFTRQKNHGLHMRVVAKWLRLTGGDHLHTGTVVGKLEGSRNETLGIIDLLRERVIPPAPERGLYFEQDFAGLKAVWPVASGGIHVLHIPDLHKIYGNDAFWLFGG…		1	1.70337	0.212921	2
RifSed_csp1_16ft_3_scaffold_20887_2|RifSed_csp1_16ft_3_Bacteria_64_14|RifSed_csp1_16ft_3	RBC10_108		prok	Form 1'	MTATAALTSSPIVELSAKYKAGVRPYALDYYIPDYAPLDTDLLCAFRIQPKPDVDVSEAAAAVAAESSTGTWTEVWSNQLTDIDYYKAKVYRIEGDLAYIAYPMDLFEENSIVNIMSSIVGNVFGFKAVSALRLEDMRIPVALVKTFPGPNIGIYDERARLDKWDRPLLGGTVKPKLGLSPKDYAAIIYECLVGGLDTTKDDENMNSQPFNRWRDRFLYSMDAVKRAEAETGEAKGHFFNVTANSTEEALRRLETIAAQGSRYIMYDFLTAGFAASADVFKRTRQKNHGLHMRVVAKWLRLTGGDHLHTGTVVGKLEGSRNETLGIIDLLRERVTPANAERGLHFEEDFAGLKTVWPVASGGIHVLNIPDLHKMYGNDAFWLFGGGTHGHPKGSRAGAR…		1
RMF31056.1	RBC10_109	Chloroflexi bacterium	prok	Form 1'	MKGGSEVLYDAGVRPYQVDYYVPDYEPLETDLLCAFRITPRPGVDMVEAASAVAAESSTGTWTEVWGRQLMDFNFYKAKVYRIEDDIAYIAYPMDLFEEGSIVNIMSSIVGNVFGMKALSALRLEDMRIPVALVKTFPGPNVGIYDERVRLDKWGRPLLGGTIKPKLGITARDYATIIYESLVGGLDTTKDDENMNSQPFNRWRDRFLYGMEAVTKAEAETGEKKGHWFNITAGSTGEMLRRMEYAAEQGSRYVMLDFLTAGFAASADVIRRAGELGLIVHCHRAMHAVFTRQPNHGIHFRVIAKWLRLLGGDHVHTGTAVGKLEGKWEELQDIANLLRERVTPAGRTLFFEQDWAGLKAVWPVASGGLHVGHMPALYALYGEDAFWLFGGGTHGHPRG…		1	1.70337	0.425842	2
MBE2202408.1	RBC10_110	Anaerolinea sp.	prok	Form 1'	MSDLIAPAPTKSQPPSAKLSKTYTAGVRTYASGYYDPDYEPKETDLLCAFRITPKPPTDMIEAAAAVAAESSTGTWTEVWSNQLTDLEFFKARVYDIQGDIAYIAYPMDLFEENSVVNIMSSIVGNVFGMKAVAALRLEDMRIPVALVKTFPGPHVGIYDERVWADKWERPLLGGTVKPKLGLSPKAYSTIIYECLMGGLDTTKDDENMNSQPFSRWRDRFRYAQQAVEEAMIETGEYKGHWHNVTAGSTLESLRRMDYIKEQGADMCMFDFITAGFAASADVFAHARELDMIVHCHRAMHAVFTRQQDHGIHMRVVAKWLRLTGGDHVHTGTVVGKLEGSWRETEGIISLLRNRFTPANPQQGIYFDQDFAGLKDVWPVASGGIHVNHIPDLYRLTGN…		1	2.76797	0.425842	2
S_2p5_S6_170907_scaffold_2631390_2|GD2017_1_S_2p5_S6_Biohub_170907_UNK|GD2017_1_S_2p5_S6_Biohub_170907	RBC10_111		prok	Form 1'	MSDNHQSLYLAGVRPYAATYYEPEYMPRETDLLCAFRITPKPGVDMIEAASAVAAESSTGTWTEVWSNELTDIEFYKAKVYDIEDDIAYLAYPMDLFEEGSIVNIMSSIVGNVFGFKAVAALRLEDMRLPVALVKTFPGPHTGIYDERVKLDKWDRPLLGGTVKPKLGLSAKDYSTIMYECLAGGLDTTKDDENMNSQPFNRWRDRFLYGMEAVKRAEAETGEAKGHWFNVTAASTEEALRRMEFVAGLGSRYVMFDFITAGFAASMDVFKRAGELGLMVHCHRAMHAVFTRQKNHGIHMRVVAKWLRLAGGDHLHTGTVVGKLEGSRAETREMIRLLRERYIPAGGTLYFEQDWAGLKTVWPVASGGIHVGHIPDLYEMYGNDSFWLFGGGTHGHPKG…		1	2.34213	0	2
SR1_18_B1_scaffold_172446_8|SR1_18_Bp1_QB3_181220_Chloroflexi_60_3|SR1_18_Bp1_QB3_181220	RBC10_112		prok	Form 1'	MNTITLPTARVSDKYKAGVQPYAAQYYVPDYAPLDTDLLCAFRIQPKDGVDMIEAAAAVAAESSTGTWTEVWSNQLTDLDFYKAKVYRIEGDICYIAYPLDLFEENSIVNIMSSIVGNVFGFKALKALRLEDMRVPIALVKTFPGPNVGIYDERVWSNKWERPLLGGTVQPKLGLSPKAYSTIIYECLVGGLDTTKDDENMNSQPFSRWRDRFMYAQDAVTKAMAETGEFKGHWHNVTAGSTAASLQRLEYVAELGGKMCMFDFITAGFAASADVFKRAGELGLIVHCHRAMHAVFTRQKNHGIHMRVVAKWLRLAGGDHLHTGTVVGKLEGSWNETLGIIDLLRDRRVAAQPERGLHFEQDFAGLKPTWPVASGGIHIHHIPDLYKMYGNDAFWLFGG…		1
TARA_137.SAMEA2623295.40.0.22-3_1836812_2	RBC10_113		prok	Form 1'	MANTTTASSGPVSAKVSEKYRAGVRAYARDYYVPGYVPADTDLLCAFRIQPKGGVDVIEAAAAVAAESSTGTWTEVWSRHLTDLDFYKAKVYRIEEDIAFIAYPLDLFEENSVVNIMSSIVGNVFGFKAVSALRLEDMRIPVALVKTFPGPGVGIYDERVWSDKWDRPLLGGTVKPKLGLPPKAYATIIYECLVGGLDTTKDDENMNSQPFSRWRDRFMYAQEAVQNVMNETTEFKGHWHNCTAGSTEECLRRLEYAHSLGARMCMFDFLTAGFAASADFFKRARELDMIVHCHRAMHAVFTRQANHGIHMRVVAKWLRLTGGDHLHTGTVVGKLEGSWSETLGIIDFLRERVVPANVERGIYFEQDFGGLKTAWPTASGGIHVHHIPELHQIYGNDAF…		1
HBY96410.1	RBC10_114	Chloroflexi bacterium	prok	Form 1'	MTTSIPQFEAGVKPYAAGYYEPGYKPAPTDLLCAFRIEPKDGTDIVEAAAAVAAESSVGTWTEVWSNEFVDLEKYKARVYDLQGDVALVAYPQDLFEEGSVVNIMSSIVGNVFGFKALQTLRLEDMLIPPALMKTFPGPAVGIEDERERLKKWGRPLLGGTVKPKLGLSARDFARVVYECLAGGLDTTKDDENLNSQPFNRWRDRYLYVMEAVNKAEAETGEAKGHWLNVSAATTEEMLRRTEYAAQLGSRYIMIDYLTVGFAGHMSVRNRAEELGLIIHVHRAMHAVIDRHPRHGINFNVLAKWLRMAGGDHLHTGTVVGKLEGSWSETEDRINLLREPYFRPQASSSFFFEQDWMGLKNVWPTASGGIHVHHIPDLFRLYGTDSYFLFGGGTHGHPR…		1
HFC12553.1	RBC10_115	Anaerolineae bacterium	prok	Form 1'	MSNIPTSPDLISQPPSAEISDKYIAGVRDYATDYYVPDYEPQDTDLLCAFRIATKAGVSMIEAASAVAAESSTGTWTEVWSNQMTDLDFYKAKVYRIEDDMAYIAYSMDLFEENSIVNIMSSIVGNVFGFKAVTALRLEDMRIPVALVKTFAGPHVGIYDERVWFDKWDRPLLGGTVKPKLGLSPKAYSTIIYECLMGGLDTTKDDENMNSQPFSRWIDRFRYAQEAVEEAIVRTGERKGHWHNVTAGSTSESLRRMDFLAARGAKMCMFDFLTAGFAASSDVFAHARDLDMIVHCHRAMHAVFTRQHDHGIHMRVVAKWLRLTGGDHLHTGTVVGKLEGNWQETLGIIDICRERVIKANKERGVYFDQDFAGLKSVWPVSSGGIHVHHIPDLHKITGN…		1	4.0455	0.425842	2
B_1_S1_170907_scaffold_241187_5|GD2017_1_B_1_S1_170907_UNK|GD2017_1_B_1_S1_Biohub_170907	RBC10_116		prok	Form 1'	MPGTQTVKRPRPIESMAAPRFAAGVRPYREAYWDPGYEPNPTDILCAFRIQPKPGVDFVEAAAAIAAESSTGTWTEVWSNALTEIERYKARCYRIEGDIAYIAYPIDLFEEGSIVNIMSSVVGNVFGFKAVAALKLEDMRIPYALVKTFPGPTTGIENERARLNKYGRPLLGGTVKPKLGLSPRPYAKVVYECLVGGLDTTKDDENMNSQPFNRWRDRFLFVMEAVRKAEAETGEAKGHWLNVTAPTTEDALERTEYAAQLGSRYIMSDYLTMGFAAHQSVVNRAVKLGLMVHVHRAMHAVIDRQKHHGISFLVLAKWLRLAGGDHLHTGTVVGKLEGDRAATMAIADMLRKDVVPANPSVGLYFDQEWASLKTVFPVASGGIHVHHIPALYAIYGNDA…		1	1.06461		1
MBE7528243.1	RBC10_117	Ardenticatenaceae bacterium	prok	Form 1'	MIAPKTISQPPTAELSQKYQAGVRDYAVDYYVPDYVPADTDLLCAFRITPKPGVCMPEAAAAVAAESSTGTWTEVWSNQLTDIDFYKAKVYAIEDDSDGSAIADGSAIAYIAYPMDLFEENSIVNIMSSIVGNVFGFKAVAALRLEDMRIPTALVKTFPGPHVGIYDERVWANKWERPLLGGTVKPKLGLSPKAYSTIIYECLVGGLDTTKDDENMNSQPFSRWQDRFRYAQEAVGEAMVATGEFKGHWHNVTAGSTSESLRRMDFLAERGAKMCMFDFITAGFAASADVFAHARDLDMIVHCHRAMHAVFTRQANHGIHMRVVAKWLRLTGGDHLHTGTVVGKLEGSRSETLGIIDLLRQRHTPANPERGLYFDQDFAGLKDVWPVASGGIHVHHIPE…		1	1.91629	0.212921	2
B2_S2_coassemblyk141_3275182_3|B_2_S2_coassembly_Bacteria_70_23|GD2017_1_B_2_S2_coassembly	RBC10_118		prok	Form 1'	MPAILGPTRPRSVTAAEARPEFQAGVVPYRRDYYEPEYTPRETDVLCAFRITPKPGVDLVEAAAAVAAESSTGTWTEVWSNALTDLDRYRARVYDIEGDIAYVAYPLDLFEEGSIVNITSSIVGNVFGFKAVAALRLEDMRIPVALVKTFPGPPTGIEIERARLQKFGRPLLGGTIKPKLGLSPAGFARVVYECLAGGLDTTKDDENLNSQPFSRWRDRFLFVMDAVKKAEAETGEAKGHWLNVTAATTEESIERAEYAAELGSRYIMTDYLTMGFAAHQSVRNRAEKLGLMVHVHRAMHAVIDRQKDHGISFRVLAKWLRLAGGDHLHTGTVVGKLEGDWEATVAITDMLRKDRVGADPAVGAYFEQDWAGLKSVFPCASGGIHVLHIPALYQIYGND…		1
PLM1_60_b1_redo_sep16_scaffold_2694_8|PLM1_60_b1_sep16_Gemmatimonadetes_70_8|PLM1_60cm_b1_redo_sep2016	RBC10_119		prok	Form 1'	MPAVSPAGSVPPERPDFAAGVNPYREAYWDPGYEPRATDVLCAFRVQAAPGVDLIEAAAAVAAESSTGTWTEVWSNALTDLEKYKARCYRLDGDLAYIAYPIDLFEEGSIVMMASIVGNVFGFKAFSALRLEDMRVPYALVKSFPGPPTGIVNERARLKLQGRPLLGGTVEPKLGLAAKDYARVAYECLLGGLDITKDDENLHSQPFNRWRDRFAFVMEAVHQAEAETGEAKGHWLNVTAGSTEQMLERVEYAEHLGSRYVMSDYLTLGFAAHQSLVKRAAELGLMVHVHRAMHAVMDRQRNHGISFLVLAKWLRLAGGDHVHTGTVVGKVEADKAATVAIANMLREDVTPANPAAGIYFDQEWASLKTVFPVASGGIHVHHIPALYEIYGNDAFWLFG…		1
B_1_S1_170907_scaffold_2975046_2|GD2017_1_B_1_S1_170907_UNK|GD2017_1_B_1_S1_Biohub_170907	RBC10_120		prok	Form 1'	MVKETKTYQAGVRPYAETYYEPDYRPLDTDLLCAFRIRPKAGVDMVEAASAVAAESSTGTWTEVWSNRLTNLDFYKARVYAIQGDIALIAYPMDLFEEGSVVNIMSSIVGNVFGFKAVETLRLEDMRIPVALVKTFPGPCVGIYDERVRLNKWERPLLGGTVKPKLGLSAKDYSTISYECLVGGLDTTKDDENMNSQPFNRWRDRFLYVMEAVKKAEAETGEAKGHWLNVTAGSTEEMLRRTEYAAQLGSRYIMVDFLTVGFAASADVFERAGELGLIVHCHRAMHAVFTRPKDHGIHFRVVAKWLRLTGGDHVHTGTVVGKLEGSWGETQDICNLLRERRVSGGKTLYFDQDWAGLKTVWPVASGGIHVHHIPDLYRIYGNDAFWLFGGGTHGHPKGS…		1
RMF04955.1	RBC10_121	Chloroflexi bacterium	prok	Form 1'	MSSNGNFDAGVNPYRNAYYEPDYIPKATDLLCAFSLDMGGSTDENEIIEAAAAVAAESSTGTWTEVWSNQFVDLEYYKGRVYKIEQKPGKYPLVYIAYPMELFEENSIVNIMSSIVGNVFGFKAYQGLRLEDMMVPPILMKGYPGPAAGIEDERFRLDKYDRPLIGGTIKPKLGLSAKDFATVVYESLRGGLDTTKDDENLNSQPFNRWRDRFMYVMDAVKKAEAETGEKKGHWLNVTAGSTAEMLRRTEFAAAQGSRFIMVDFLTAGFTAFADVRQRAEELGLMIHVHRAMHAVIDRQKNHGINFNVLAKWLRMAGGDHLHTGTVVGKLEGSWSETVARVTLLREPRYRAADAGGTLVFDQDWAGLKNTWPVASGGIHVHNVPDLYKIFGNDAFYLFG…		1	5.96179	1.06461	3
RifSed_csp2_10ft_3_scaffold_42266_12|RifSed_csp2_10ft_3_metabat_bin_295|RifSed_csp2_10ft_3	RBC10_122		prok	Form 1'	MLTTTSPITAEISKKYEAGVRSYAQDYYVPDYEPLDTDLLCAFRIQPAEGTDMIEVAAAVAAESSTGTWTEVWSNQLTDLDFYKAKVYRIEDDIAYIAYPVDLFEENSVVNIMSSIVGNVFGFKAVRALRLEDMRIPVALVKTYPGPGVGIYDERVWSNKWDRPLIGGTVKPKLGLSPKAYSIIISECLEGGLDTTKDDENMNSQPFSRWRDRFMYAQGAVENAMAKTGEFKGHWHNVTAGSTGESLRRLEYVHSLGARMFMFDFITAGFAASSDIFKRARELDMIVHCHRAMHAVFTRQRNHGIHMRVVAKWLRLTGGDHLHTGTVVGKLEGSWSETLGIIDLLRERTIPVDPAHGIYFDQDFAGLKSVWPTASGGIHVHHIPDLHKIYGNDAFWLFG…		1	1.70337	0.638763	2
_ANC_1	ANC_1	"Paracoccaceae" cluster ancestor	prok	Form 2	MDQSNRYARLDLKEADLIAGGRHVLCAYIMKPKAGYGYLETAAHFAAESSTGTNVEVSTTDDFTRGVDALVYEIDPAKELMKIAYPVELFDRNIIDGRAMLCSFLTLTIGNNQGMGDVEYAKMHDFYVPPCYLRLFDGPSMNIADMWRVLGRDVRDGGMVVGTIIKPKLGLRPKPFADACYEFWLGGDFIKNDEPQGNQTFAPLKETIRLVADAMKRAQDETGEAKLFSANITADDHYEMVARGEYILETFGENADHVAFLVDGYVTGPAAITTARRSFPRQFLHYHRAGHGAVTSPQSMRGYTAFVLSKMSRLQGASGIHTGTMGYGKMEGEAADKIMAFMLTDEAAQGPFYHQDWLGMKATTPIISGGMNALRLPGFFDNLGHSNVIQTSGGGAFGH…		1	21.718	1.91629	7
_ANC_3	ANC_3	"PGM" cluster ancestor	prok	Form 2	MDQSNRYANLSLKEEDLIAGGKHLLVAYKLIPAKGYGFLEVAAHVAAESSTGTNVEVSTTDDFTRGVDALVYEIDETAFGDDGGLMKIAYPVELFDPNLTDGHYNVSHMWSLILGNNQGMGDHEGLRMLDFLVPECMVKKFDGPSTNISDLWKVLGRPEVDGGYIAGTIIKPKLGLRPEPFAKACYDFWLGGDFIKNDEPQANQPFCPMEVVIPKVAEAMDRAQQETGQAKLFSANVTADFHGEMIKRGEYILGEFAKYGNEKHVAFLVDGFVTGPAGVTTARRAFPDTFLHFHRAGHGAVTSYKSPMGMDPLCYMKLARLMGASGIHTGTMGYGKMEGHAGETVLAYMLERDECQGPYFYQKWYGMKPTTPIISGGMNALRLPGFFENLGHGNVINTC…		1	33.0028	4.89719	6
AAC38280.1	RPE	endosymbiont of Riftia pachyptila	prok	Form 2	MALDQTNRYSDLSLKEDELIASGDYVLCAYLMKPKSGYGYLEAAAHFAAESSTGTNVEVSTTDDFTKGVDALVYEIDEAKELMKIAYPVDLFDINIIDGRAMLASFLTLTIGNNQGMGDIEYAKMLDFYMPPKYLRLYDGPAVNIQDMWRILGRPIENGGYIAGTIIKPKLGLRPEPFAEAAYQFWLGGDFIKNDEPQGNQPFSPMKKTIPLVADAMRRAQDETGEAKLFSANITADDPAEMIARGEFVLETFGFEASQVAFLVDGYVAGPTAVATARRNFPNQFLHFHRAGHGAVTSPQSKRGYTAFVHIKMTRLLGASGMHVGTMGYGKMEGEASDKLIAYMIERDSADGPFYHQEWAGMKPTTPIISGGMNALRLPGFFENLGHGNVINTAGGGTY…		1	12.1365	1.49045	5
