# Supplementary material for: Rubisco is slow across the tree of life
Source: Proc Natl Acad Sci U S A. 2025 Nov 17;122(47):e2501433122. doi: 10.1073/pnas.2501433122 (PMC12663927; doi:10.1073/pnas.2501433122)
Supplement: Supplementary file 5 — Dataset S04 (XLSX) [file pnas.2501433122.sd04.xlsx]

## Sheet: Supplementary_Data_4
Supplementary Data 4: Carboxylation rates predicted using an SVR model
identifier	species	prok_euk	form	partial_complete_seq	aligned_sequence	predicted_ln_kcat	max_similarity	ln_scale_rmse	predicted_kcat_ci_low	predicted_kcat_mean	predicted_kcat_ci_high
AAQ04822.2	Prorocentrum minimum	euk	Form 2	partial	--------------------------MDSRYA-DLSLTEEDVLVAY-MKPKAG-D--LAAAHFAAESSTGTNT---TDDFTTVDA---LVYYIDP----EN--EMKIAYPTALFDRAMMCSVLTSI-GNNQGMGDVDYGKIYDIYFPPQYLRLFDGPS--V------IDRLGRLVVGTIIKPKLGLQPKPFGQACYGFWQGG-DFIKNDEPQGNQTFM-----IPEVVKAMRAAQEETGQGKLFSANITA--DDEMIARAKYILNMG--AFLVDYV-AGGTAVTARRNFPK---QFLHYHRAGHGAVSPQTQRGYTAFVHTKLSRVIGASGIHTGTMFGKMEGDKNI--GF---MLQDDV-----ADG-YYRQEW-GMKQTTPIISGGMNALRLPAFFE…	2.559	1	0.382	6.109	12.926	27.353
cg_3.0_sub100_scaffold_95_c_8	CG_Hydro_01	prok	Form 2	complete	------------------M-D----Q--SRYS-DLSLKEEDILVAYKMKPKTGL---EAAAHFAAESSTGTNT---TDDFTGVDA---LVYHIDEAT-E----DMRIAYPLELFDRFMMVSFLTTI-GNNQGMGDIAYAKMIDFWVPPEVVRQFDGPATNI------EERLGRYIAGTIIKPKLGLRPEPFAAAAYQFW-GG-DFIKNDEPQGNQVF-PIKKVLPLVYDSMKRAMDETGQAKLFSMNITA--DDEMCARADFALEFGKLAFLVDFV-GGPGMITARRQYPN---QFLHYHRAGHGMITSPSARGYTAFILAKMARLQGASGIHVGTMYGKMEGDKVI----Y--MI-----ERDECQG-VYFQKW-GIKATTPIISGGMNALRLPGFFE…	2.788	1	0.382	7.677	16.244	34.373
AIT69690.1	Chaetoceros muellerii	euk	Form 1	complete	MSSETRIK-SD--RYESGV--IPYAKMG-YWDASYSVKATDILALFRITPQAGVDPVEAAAAVAGESSTATWTVVWTDLLTACERYRAKAYRVDPVPNTTDQYFAFIAYECDLFEEGSLANLTASIIGNVFGFKAVSALRLEDMRIPHSYLKTFQGPATGIIVERERLNKYGIPLLGATVKPKLGLSGKNYGRVVFEGLKGGLDFLKDDENINSQPFMRWRERFLYCMEGINRASAATGEVKGSYLNVTAATMEEVYKRAEYAKQVGSVIIMID-LVMGYTAIQSIAIRARENDMILHLHRAGNSTYARQKNHGINFRVICKWMRMSGVDHIHAGTVVGKLEGDPLMIKGFY-DTLRLTNLKVNLPYGIFFEMDWASLRKCMPVASGGIHCGQMHQLVY…	1.37	1	0.382	1.86	3.936	8.328
QOH99979.1	Trachycarpus fortunei	euk	Form 1	complete	MSPQTETKAS-VG-FKAGVKD--Y-KL-TYYTPDYETKDTDILAAFRVTPQPGVPPEEAGAAVAAESSTGTWTTVWTDGLTSLDRYKGRCYHIETVVGEENQYIAYVAYPLDLFEEGSVTNMFTSIVGNVFGFKALRALRLEDLRIPTSYSKTFQGPPHGIQVERDKLNKYGRPLLGCTIKPKLGLSAKNYGRAVYECLRGGLDFTKDDENVNSQPFMRWRDRFLFCTEALYKAQAETGEIKGHYLNATAGTCEEMMKRAIFARELGVPIVMHDYLTGGFTANTSLAHYCRDNGLLLHIHRAMHAVIDRQKNHGMHFRVLAKALRMSGGDHIHAGTVVGKLEGEREMTLGF-VDLLRDDFIEKDRSRGIFFTQDWVSMPGVIPVASGGIHVWHMPALTE…	1.403	1	0.382	1.922	4.067	8.605
YP_009156214.1	Avena sativa	euk	Form 1	complete	MSPQTETKAS-VG-FQAGVKD--Y-KL-TYYTPEYETKDTDILAAFRVTPQPGVPPEEAGAAVAAESSTGTWTTVWTDGLTSLDRYKGRCYHIEPVAGEDNQWICYVAYPLDLFEEGSVTNMFTSIVGNVFGFKALRALRLEDLRIPPAYTKTFQGPPHGIQVERDKLNKYGRPLLGCTIKPKLGLSAKNYGRACYECLRGGLDFTKDDENVNSQPFMRWRDRFVFCAEAIYKAQAETGEIKGHYLNATAGTCEEMIKRAVFARELGVPIVMHDYITGGFTANTSLAHYCRDNGLLLHIHRAMHAVIDRQKNHGMHFRVLAKALRMSGGDHIHSGTVVGKLEGEREMTLGF-VDLLRDDFIEKDRARGIFFTQDWVSMPGVIPVASGGIHVWHMPALTE…	1.716	1	0.382	2.628	5.56	11.765
WP_009453497.1	Leptothrix ochracea	prok	Form 2	complete	------------------M-D----Q--SRYA-DLSLNEQDILVAYKMKPKAGL---EAAAHFAAESSTGTNT---TDDFTGVDA---LVYYIDEAT-E----DMRIAYPIDLFDRFMLVSFLTAI-GNNQGMGDIEHAKMIDFYMPDRVIQMFDGPSKDI------TDRLGRYIAGTIIKPKLGLRPEPFAKAAYQFW-GG-DFIKNDEPQGNQVF-PLKKVLPLVYDSMKRAQDETGQAKLFSMNITA--DDEMLARADYALEFGKLAFLVDYV-GGPGMVTARRQYPN---QYLHYHRAGHGAVTSPSARGYTAFVLAKMSRLQGASGIHVGTMYGKMEGDRII----Y--MI-----ERDEAQG-VYYQKW-GMKPTTPIISGGMNALRLPGFFE…	2.648	1	0.382	6.675	14.125	29.89
OHC75926.1	Rhodospirillales bacterium RIFCSPLOWO2_02_FULL_58_16	prok	Form 2	complete	------------------M-D----Q--SRYA-DLSLKEAEVLCAYIMKPKAGL---AAAAHFSAESSTGTNT---TDDFTGVDA---LVYEINEAE-E----IMKIAYPVALFDLAMMASFLTTI-GNNQGMSDIEYAKMHDFYFPPDYLALFDGPAMNI------EDRLGRMIAGTIIKPKLGLRPRPFADACHQFW-GG-DFIKNDEPQGNQVF-PLKETIALVADAMERAQQETGAAKLFSANITA--DDEMIARGEYILKFGHVAFLVDYV-AGSTAVTCRRNFPG---QFLHYHRAGHGAVTSPQSRGYTAFVHCKMSRLLGASGIHTGTMFGKMEGDKKI----Y--ML-----ERDAADG-FYRQEW-GMKATTPIISGGMNALRLPGFFT…	2.696	1	0.382	7.004	14.821	31.362
RIFCSPLOWO2_02_FULL_Rhodospirillales_58_16_rifcsplowo2_02_scaffold_186_85	RIFCSPLOWO2_12_FULL_Rhodospirillales_58_28_curated	prok	Form 2	complete	------------------M-D----Q--SRYA-DLSLKEAEVLCAYIMKPKAGL---AAAAHFSAESSTGTNT---TDDFTGVDA---LVYEINEAE-E----IMKIAYPVALFDLAMMASFLTTI-GNNQGMSDIEYAKMHDFYFPPDYLALFDGPAMNI------EDRLGRMIAGTIIKPKLGLRPRPFADACHQFW-GG-DFIKNDEPQGNQVF-PLKETIALVADAMERAQQETGAAKLFSANITA--DDEMIARGEYILKFGHVAFLVDYV-AGSTAVTCRRNFPG---QFLHYHRAGHGAVTSPQSRGYTAFVHCKMSRLLGASGIHTGTMFGKMEGDKKI----Y--ML-----ERDAADG-FYRQEW-GMKATTPIISGGMNALRLPGFFT…	2.696	1	0.382	7.004	14.821	31.362
RIFCSPLOWO2_12_FULL_Rhodospirillales_58_28_rifcsplowo2_12_scaffold_242_63	RIFCSPLOWO2_12_FULL_Rhodospirillales_58_28_curated	prok	Form 2	complete	------------------M-D----Q--SRYA-DLSLKEAEVLCAYIMKPKAGL---AAAAHFSAESSTGTNT---TDDFTGVDA---LVYEINEAE-E----IMKIAYPVALFDLAMMASFLTTI-GNNQGMSDIEYAKMHDFYFPPDYLALFDGPAMNI------EDRLGRMIAGTIIKPKLGLRPRPFADACHQFW-GG-DFIKNDEPQGNQVF-PLKETIALVADAMERAQQETGAAKLFSANITA--DDEMIARGEYILKFGHVAFLVDYV-AGSTAVTCRRNFPG---QFLHYHRAGHGAVTSPQSRGYTAFVHCKMSRLLGASGIHTGTMFGKMEGDKKI----Y--ML-----ERDAADG-FYRQEW-GMKATTPIISGGMNALRLPGFFT…	2.696	1	0.382	7.004	14.821	31.362
KKQ71645.1	Candidatus Peregrinibacteria bacterium GW2011_GWA2_38_36	prok	Form 2/3	complete	-------------------------M--QEYI-NLNLKN--LLTVYHLVPEKGL---DAASEVAAESSTGSNT----TKFSGLDA---QVYKVDKKR-S----LVWIAFPWRIFDRGNVQNILTIA-GNVFGMSNIIALKLLDVWFPKEMLKKYDGPSTSL------PEKLKVPILGTIIKPKIGLKPEEFADKAYQFWAGG-DFVKHDEPQADQDF-PYFKTVDKIRDAMNRAEDETGHAKLHSFNISG--ADTMKKRAEYIIKMRSFCFLVDIT-AGWTSVQARRLWPK---VFLHFHRAMHGAFTRAENIGFTPGVLSKFARLAGASGVHTGTAIGKMAGEDIF----A-YAA-----YQPKVKG-FFEQDW-GMKGCVSIASGGLNPLLLAPYIK…	2	1	0.382	3.491	7.387	15.631
gwc2_scaffold_145_63	"Bacteria; Peregrinibacteria.;" source="Peregrinibacteria bacterium GW2011_GWA2_38_36.;" id=5092172 bin="PER_GWC2_39_14"	prok	Form 2/3	complete	-------------------------M--QEYI-NLNLKN--LLTVYHLVPEKGL---DAASEVAAESSTGSNT----TKFSGLDA---QVYKVDKKR-S----LVWIAFPWRIFDRGNVQNILTIA-GNVFGMSNIIALKLLDVWFPKEMLKKYDGPSTSL------PEKLKVPILGTIIKPKIGLKPEEFADKAYQFWAGG-DFVKHDEPQADQDF-PYFKTVDKIRDAMNRAEDETGHAKLHSFNISG--ADTMKKRAEYIIKMRSFCFLVDIT-AGWTSVQARRLWPK---VFLHFHRAMHGAFTRAENIGFTPGVLSKFARLAGASGVHTGTAIGKMAGEDIF----A-YAA-----YQPKVKG-FFEQDW-GMKGCVSIASGGLNPLLLAPYIK…	2	1	0.382	3.491	7.387	15.631
gwa2_scaffold_228_63	"Bacteria; Peregrinibacteria.;" source="Peregrinibacteria bacterium GW2011_GWA2_38_36.;" id=1379800 bin="zPERA2_38_36"	prok	Form 2/3	complete	-------------------------M--QEYI-NLNLKN--LLTVYHLVPEKGL---DAASEVAAESSTGSNT----TKFSGLDA---QVYKVDKKR-S----LVWIAFPWRIFDRGNVQNILTIA-GNVFGMSNIIALKLLDVWFPKEMLKKYDGPSTSL------PEKLKVPILGTIIKPKIGLKPEEFADKAYQFWAGG-DFVKHDEPQADQDF-PYFKTVDKIRDAMNRAEDETGHAKLHSFNISG--ADTMKKRAEYIIKMRSFCFLVDIT-AGWTSVQARRLWPK---VFLHFHRAMHGAFTRAENIGFTPGVLSKFARLAGASGVHTGTAIGKMAGEDIF----A-YAA-----YQPKVKG-FFEQDW-GMKGCVSIASGGLNPLLLAPYIK…	2	1	0.382	3.491	7.387	15.631
gwa2_PER_228_60		prok	Form 2/3	complete	-------------------------M--QEYI-NLNLKN--LLTVYHLVPEKGL---DAASEVAAESSTGSNT----TKFSGLDA---QVYKVDKKR-S----LVWIAFPWRIFDRGNVQNILTIA-GNVFGMSNIIALKLLDVWFPKEMLKKYDGPSTSL------PEKLKVPILGTIIKPKIGLKPEEFADKAYQFWAGG-DFVKHDEPQADQDF-PYFKTVDKIRDAMNRAEDETGHAKLHSFNISG--ADTMKKRAEYIIKMRSFCFLVDIT-AGWTSVQARRLWPK---VFLHFHRAMHGAFTRAENIGFTPGVLSKFARLAGASGVHTGTAIGKMAGEDIF----A-YAA-----YQPKVKG-FFEQDW-GMKGCVSIASGGLNPLLLAPYIK…	2	1	0.382	3.491	7.387	15.631
BAA07971.1	Foeniculum vulgare	euk	Form 1	partial	-------------------KD--Y-KL-TYYTPEYETKDTDILAAFRVTPQPGVPPEEAGAAVAAESSTGTWTTVWTDGLTSLDRYKGRCYGIEPVAGEENQYIAYVAYPLDLFEEGSVTNMFTSIVGNVFGFKALRALRLEDLRIPVAYVKTFQGPPHGIQVERDKLNKYGRPLLGCTIKPKLGLSAKNYGRAVYECLRGGLDFTKDDENVNSQPFMRWRDRFLFCAEAIYKAQAETGEIKGHYLNATAGTCEEMMKRAIFARELGVPIVMHDYLTGGFTANTSLAHYCRDNGLLLHIHRAMHAVIDRQKNHGIHFRVLAKALRMSGGDHIHSGTVVGKLEGERDITLGF-VDLLRDDFIEKDRSRGIYFTQDWVSLPGVLPVASGGIHVWHMPALTE…	1.752	1	0.382	2.725	5.767	12.203
AAM08604.1	Oryza sativa Japonica Group	euk	Form 1	complete	MSPQTETKAS-VG-FKAGVKD--Y-KL-TYYTPEYETKDTDILAAFRVTPQPGVPPEEAGAAVAAESSTGTWTTVWTDGLTSLDRYKGRCYHIEPVVGEDNQYIAYVAYPLDLFEEGSVTNMFTSIVGNVFGFKALRALLLEDLRIPPTYSKTFQGPPHGIQVERDKLNKYGRPLLGCTIKPKLGLSAKNYGRACYECLRGGLDFTKDDENVNSQPFMRWRDRFVFCAKAIYKSQAETGEIKGHYLNATAGTCEEMIKRAVFARELGVPIVMHDYLTGGFTANTSLAHYCRDNGLLLHIHRAMHAVIDRQKNHGMHFRVLAKALRMSGGDHIHAGTVVGKLEGEREMTLGF-VDLLRDDFIEKDRARGIFFTQDWVSMPGVIPVASGGIHVWHMPALTE…	1.489	1	0.382	2.095	4.434	9.381
WP_010873418.1	Synechocystis	prok	Form 1	complete	----VQAK---AG-FKAGVQD--Y-RL-TYYTPDYTPKDTDLLACFRMTPQPGVPAEEAAAAVAAESSTGTWTTVWTDNLTDLDRYKGRCYDLEAVPNEDNQYFAFIAYPLDLFEEGSVTNVLTSLVGNVFGFKALRALRLEDIRFPVALIKTFQGPPHGITVERDKLNKYGRPLLGCTIKPKLGLSAKNYGRAVYECLRGGLDFTKDDENINSQPFMRWRDRFLFVQEAIEKAQAETNEMKGHYLNVTAGTCEEMMKRAEFAKEIGTPIIMHDFFTGGFTANTTLARWCRDNGILLHIHRAMHAVVDRQKNHGIHFRVLAKCLRLSGGDHLHSGTVVGKLEGERGITMGF-VDLMREDYVEEDRSRGIFFTQDYASMPGTMPVASGGIHVWHMPALVE…	2.549	1	0.382	6.049	12.8	27.085
637011686_rbcL_ribulose_1_5_bisphosphate_carboxylase_large_subunit__EC_4.1.1.39___IMGterm___Synechocystis_sp._PCC_6803__NC_000911_		prok	Form 1	complete	----VQAK---AG-FKAGVQD--Y-RL-TYYTPDYTPKDTDLLACFRMTPQPGVPAEEAAAAVAAESSTGTWTTVWTDNLTDLDRYKGRCYDLEAVPNEDNQYFAFIAYPLDLFEEGSVTNVLTSLVGNVFGFKALRALRLEDIRFPVALIKTFQGPPHGITVERDKLNKYGRPLLGCTIKPKLGLSAKNYGRAVYECLRGGLDFTKDDENINSQPFMRWRDRFLFVQEAIEKAQAETNEMKGHYLNVTAGTCEEMMKRAEFAKEIGTPIIMHDFFTGGFTANTTLARWCRDNGILLHIHRAMHAVVDRQKNHGIHFRVLAKCLRLSGGDHLHSGTVVGKLEGERGITMGF-VDLMREDYVEEDRSRGIFFTQDYASMPGTMPVASGGIHVWHMPALVE…	2.549	1	0.382	6.049	12.8	27.085
GDX72213.1	Cyanobium sp.	prok	Form 1	complete	MA-----KK-----YDAGVKE--Y-RD-TYWTPDYVPLDTDLLACFKCTGQEGVPKEEVAAAVAAESSTGTWSTVWSELLTDLDFYKGRCYRIEDVPGDKESFYAFIAYPLDLFEEGSVTNVLTSLVGNVFGFKALRHLRLEDIRFPMAFIKTCMGPPNGIQVERDRMNKYGRPLLGCTIKPKLGLSGKNYGRVVYECLRGGLDFTKDDENINSQPFQRWQNRFEFVAEAVKSAEMETGERKGHYLNVTAATPEDMYERAEFAKELGQPIIMHDYITGGFTANTGLAKWCRKNGMLLHIHRAMHAVIDRHPKHGIHFRVLAKCLRLSGGDQLHTGTVVGKLEGDRQSTLGY-IDQLRESFVPEDRSRGNFFDQDWGSMGGVFAVASGGIHVWHMPALVS…	3.027	1	0.382	9.749	20.628	43.65
WP_185465331.1	unclassified Synechococcus	prok	Form 1	complete	MS-----KK-----YDAGVKE--Y-RD-TYWTPDYVPLDTDLLACFKVTGQEGVPKEEVAAAVAAESSTGTWSTVWSELLTDLDFYKGRCYRIEDVPGDKESFYAFIAYPLDLFEEGSITNVLTSLVGNVFGFKALRHLRLEDIRFPMAFIKTCPGPPNGICVERDRMNKYGRPLLGCTIKPKLGLSGKNYGRVVYECLRGGLDFTKDDENINSQPFQRWQNRFEFVAEAVQSAQEETGEKKGHYLNCTASTPEEMYERAEFAKELGQPIIMHDYITGGFTANTGLSKWCRKNGMLLHIHRAMHAVIDRHPKHGIHFRVLAKCLRLSGGDQLHTGTVVGKLEGDRQTTLGF-IDQLRESFVPEDRSRGNFFDQDWGSMPGVFAVASGGIHVWHMPALVA…	3.016	1	0.382	9.649	20.417	43.204
WP_108643609.1	Rhodobacter blasticus	prok	Form 2	complete	------------------M-D----Q--SRYA-RLDLKEADVLCAYVMKPKAGL---ETAAHFAAESSTGTNT---TDDFTGVDA---LVYEIDPAK-E----IMKIAYPVELFDRAMLCSFLTTI-GNNQGMGDVEYAKMHDFWVPPCYLRLFDGPSMNI------ADRLGRMVVGTIIKPKLGLRPKPFADACYEFW-GG-DFIKNDEPQGNQTF-PLKETIRLVADAMKRAQDATGEAKLFSANITA--DDEMVARGEYILEFGHVAFLVDYV-TGPAAITARRQFPH---QFLHYHRAGHGAVTSPQSRGYTAFVLSKMSRLQGASGIHTGTMYGKMEGDKIM----Y--ML-----TDDAAQG-FYHQDW-GMKPTTPIISGGMNALRLPGFFD…	2.899	1	0.382	8.584	18.165	38.438
WP_048147752.1	Palaeococcus ferrophilus	prok	Form 3	complete	MP-----------KFD----D-YY-DKS--YEP--NWKR-DVVAVFRVTPK-GYTIEQAAGAVAAESSTGTWTTLY----G--ERMSAKAYHFD---G---SWIVRVAYPEHIFEEGNMPGFLASVAGNIFGMKRVEWLRLEDLYLPEKFLRDYPGPAFGIEGVRKKLEY-DRPLYGVVPKPKIGYSPEELYKLALDLYLGGADYLKDDENLTGPWY-RFEKRVEVVTKAMEKAEAETGEKKTWFANITAPI-LEMEQRLEILADYG--HAMIDIVVLGWGVLDYIRDLAEDYGIALHAHRAMHAAFDRNPMHGMSMFVLAKLARVIGVDQLHVGTAAGKLEGW-DV-----YRVITESHYP-DEND-FHLEQKFYHMKPVFPTSSGGLH-GNIQPVIE…	0.55	1	0.382	0.819	1.734	3.669
RMG64267.1	Calditrichaeota bacterium	prok	Form 1	complete	M-PKS-ANHQ---FFKAGVEE--Y----SYYDPGYTPRDTEVLAAFRITPQPGVPREEAAAAVAAESSSGTWTTVWSDLLTDQARYAGRTYKLEDVPGNPDQFIAYIAYPLDLFEEGSLPNLMSSIVGNVFGFKAIRALRLEDLYIPPVLLKTFQGPPHGIQVERDLLNKYGRPLLGATMKPKLGLTAKNYGRVVYEALRGGLDFTKDDENITSQPFMRWYDRARFVMEAVHKAEAETGERKGHYLNVSAATMEEMYKRAEDAKALGSRIIMVDFLTVGFTAFASLSKWCRDNGILLHLHRAMHAVIDRQKNHGIHWRVLVKWARMVGGDHLHNGTVVGKLEGDRATTLGT--DLLRNDFVKRDLSRGIFFDQPWVSMPGVMPVASGGIHVWHIPELVE…	1.771	1	0.382	2.778	5.879	12.441
OGS72457.1	Gallionellales bacterium GWA2_60_142	prok	Form 2	complete	------------------M-D----Q--SRYS-DLSLKEEDVLCAYIMKPKAGL---EVAAHVAAESSTGTNT---TDEFTGVDA---LVYEINEET-G----LVKIAYPVPLFDIAMIASFLTTI-GNNQGMGDCEYLKMHDFYLPPKYLRLFDGPTVNI------VDRLGRYIAGTIIKPKLGLRPEPFAKAAYQFW-GG-DFIKNDEPQGNQPF-PLKKVIPLVVDAMNRAQDETGEAKMFSANITA--DDEMIARAEFILDFGRVAFLVDYV-AGPTAVTARRNFPA---QFLHFHRAGHGAVTSPQSRGYTAFVHCKMTRLIGASGMHVGTMYGKMEGDKLI----F--ML-----DDDVAQG-YFKQEW-GMKATSSIISGGMNALRLPGFFA…	3.107	1	0.382	10.561	22.347	47.287
GWA2_Gallionellales_60_142_gwa2_scaffold_4908_24	GWA2_Gallionellales_60_142_curated	prok	Form 2	complete	------------------M-D----Q--SRYS-DLSLKEEDVLCAYIMKPKAGL---EVAAHVAAESSTGTNT---TDEFTGVDA---LVYEINEET-G----LVKIAYPVPLFDIAMIASFLTTI-GNNQGMGDCEYLKMHDFYLPPKYLRLFDGPTVNI------VDRLGRYIAGTIIKPKLGLRPEPFAKAAYQFW-GG-DFIKNDEPQGNQPF-PLKKVIPLVVDAMNRAQDETGEAKMFSANITA--DDEMIARAEFILDFGRVAFLVDYV-AGPTAVTARRNFPA---QFLHFHRAGHGAVTSPQSRGYTAFVHCKMTRLIGASGMHVGTMYGKMEGDKLI----F--ML-----DDDVAQG-YFKQEW-GMKATSSIISGGMNALRLPGFFA…	3.107	1	0.382	10.561	22.347	47.287
AIW04739.1	Citrullus ecirrhosus	euk	Form 1	partial	--------------------------------PEYETKDTDILAAFRVTPQPGVPPEEAGAAVAAESSTGTWTTVWTDGLTSLDRYKGRCYGIEPVPGEENQYIAYVAYPLDLFEEGSVTNMFTSIVGNVFGFKALRALRLEDLRIPTAYXKTFQGPPHGIQVERDKLNKYGRPLLGCTIKPKLGLSAKNYGRAVYECLRGGLDFTKDDENVNSQPFMRWRDRFLFCAEAIYKSQAETGEIKGHYLNATAGTCEEMMKRAVFARELGVPIVMHDYLTGGFTANTSLAHYCRDNGLLLHIHRAMHAVIDRQKNHGMHFRVLAKALRMSGGDHIHAGTVLGKLEGEREITLGF-VDLLRDDFIEKDRSRGIYFTQDWVSLPGVLPVASGGIHVWHMPALTE…	1.556	1	0.382	2.241	4.741	10.033
WP_038137960.1	Hydrogenovibrio sp. Milos-T1	prok	Form 2	complete	------------------M-D----Q--SRYA-DLTLTEEQLLVAYRLKPAAGL---EVAAHIAAESSTGTNT---TDDFTGVDA---LVYEIDEAAGDKG--LMKVAYPVDLFDPYNVSHLWSIL-GNNQGMGDHEGLRMLDFLVPEKMIKRFDGPATDI------SDKLGRYIAGTIIKPKLGLRPEPFAKACYDFW-GG-DFIKNDEPQANQNF-PMEVVIPKVAEAMDRAQQATGEAKLFSANITA--DFEMIKRGEYVLSFAHLAFLVDFV-TGPAGVTSRRAFPD---TYLHFHRAGHGALTSYKSMGMDPLCYMKLSRLMGASGIHTGTMYGKMEGERVL----Y--ML-----ERDECQG-YFYQKW-GMKPTTPIISGGMNALRLPGFFE…	3.072	1	0.382	10.203	21.591	45.686
CEH24687.1	Secale cereale x Triticum aestivum	euk	Form 1	partial	MSPQTETKAG-VG-FKAGVKD--Y-KL-TYYTPEYETKDTDILAAFRVSPQPWVPPEEAGAAVAAESSTGTWTTVWTDGLTSLDRYKGRCYHIEPVAGEDSQWICYVAYPLDLFEEGSVTNMFTSIVGNVFGFKALRALRLEDLRIPPTYSKTFQGPPHGIQVERDKLNKYGRPLLGCTIKPKLGLSAKNYGRACYECLRGGLDFTKDDENVNSQPFMRWRDRFVFCAEAIYKSQAETGEIKGHYLNATAGTCEEMIKRAVFARELGVPIVMHDYLTGGFTANTTLAHYCRDNGLLLHIHRAMHAVIDRQKNHGMHFRVLAKALRMSGGDHIHSGTVVGKLEGEREMTLGF-VDLLRDDFIEKDRARGIFFTQDWVSMPGVIPVASGGIHVWHMPALTE…	1.635	1	0.382	2.424	5.13	10.856
MBE2202408.1	Anaerolinea sp.	prok	Form 1'	complete	LAP-P-TSQAKLSTYTAGVRT--YA---GYYDPDYEPKETDLLCAFRITPKPPTD--EAAAAVAAESSTGTWTEVWSNQLTDLEFFKARVYDIQ---G-D---IAYIAYPMDLFEENSVVNIMSSIVGNVFGMKAVAALRLEDMRIPVALVKTFPGPHVGIYDERVWADKWERPLLGGTVKPKLGLSPKAYSTIIYECLMGGLDTTKDDENMNSQPF-RWRDRFRYAQQAVEEAMIETGEYKGHWHNVTAGSTLESLRRMDYIKEQGADMCMFDFITAGFAASADVFAHARELDMIVHCHRAMHAVFTRQQDHGIHMRVVAKWLRLTGGDHVHTGTVVGKLEGSWRETEGI-ISLLRNRFTPANPQQGIYFDQDFAGLKDVWPVASGGIHVNHIPDLYR…	0.918	1	0.382	1.184	2.505	5.301
WP_004872227.1	Acidithiobacillus caldus	prok	Form 2	complete	------------------M-D----Q--SRYA-DLSLKEEDILVAYKMQPKAGL---EAAAHFAAESSTGTNT---TDDFTGVDA---LVYFIDEAR-E----DMRIAYPLELFDRMMIVSFLTAI-GNNQGMGDIAHAKMIDFWLPPRAIQLFDGPAKDI------SDRLGRYIAGTIIKPKLGLRPEPFAEAAYQFW-GG-DFIKNDEPQGNQVF-PLKKTIPLVADAMKRAMDETGQAKLFSANITA--DDEMCARADFILEFGKVAFLVDFV-GGPGMITARRQYPA---QYLHYHRAGHGMITSPSARGYTAFVLAKIARLQGASGIHVGTMYGKMEGDRII----Y--MI-----ERDECQG-VYYQKW-GMKPTTPIISGGMNALRLPGFFE…	2.806	1	0.382	7.822	16.551	35.022
KHM99324.1	Glycine soja	euk	Form 1	complete	MSPQTETKAS-VG-FKAGVKD--Y-KL-TYYTPDYETKDTDILAAFRVTPQPGVPPEEAGAAVAAESSTGTWTTVWTDGLTSLDRYKGRCYGLEPVAGEENQYIAYVAYPLDLFEEGSVTNMFTSIVGNVFGFKALRALRLEDLRIPTAYIKTFQGPPHGIQVERDKLNKYGRPLLGCTIKPKLGLSAKNYGRAVYECLRGGLDFTKDDENVNSQPFMRWRDRFLFCAEAIFKSQAETGEIKGHYLNATAGTCEEMMKRAVFARELGVPIVMHDYLTGGFTANTSLAHYCRDNGLLLHIHRAMHAVIDRQKNHGMHFRVLAKALRLSGGDHVHAGTVVGKLEGEREITLGF-VDLLRDDFVEKDRSRGIYFTQDWVSLPGVLPVASGGIHVWHMPALTE…	1.396	1	0.382	1.909	4.04	8.548
AGY93117.1	Oryza nivara	euk	Form 1	complete	MSPQTETKAS-VG-FQAGVKD--Y-KL-TYYTPEYETKDTDILAAFRVTPQPGVPPEEAGAAVAAESSTGTWTTVWTDGLTSLDRYKGRCYHIEPVVGEDNQYIAYVAYPLDLFEEGSVTNMFTSIVGNVFGFKALRALRLEDLRIPPTYSKTFQGPPHGIQVERDKLNKYGRPLLGCTIKPKLGLSAKNYGRACYECLRGGLDFTKDDENVNSQPFMRWRDRFVFCAEAIYKSQAETGEIKGHYLNATAGTCEEMIKRAVFARELGVPIVMHDYLTGGFTANTSLAHYCRDNGLLLHIHRAMHAVIDRQKNHGMHFRVLAKALRMSGGDHIHAGTVVGKLEGEREMTLGF-VDLLRDDFIEKDRARGIFFTQDWVSMPGVIPVASGGIHVWHMPALTE…	1.504	1	0.382	2.127	4.5	9.523
WP_076365084.1	Rhodobacter vinaykumarii	prok	Form 2	complete	------------------M-D----Q--SRYA-RLDLNEDEVLVAYIMKPKAGL---ETAAHFAAESSTGTNT---TDDFTGVDA---LVYDIDEST-G----LMKIAYPVELFDRAMLVSFLTCI-GNNQGMGDVEYAKMHDFWVPPAFLRLFDGPAMNI------ADRLGRMVVGTIIKPKLGLRPKPFADACYDFW-GG-DFIKNDEPQGNQVF-PLKETIRLVADAMKRAQDETGQAKLFSANITA--DDEMLARGEYILEFGHVAFLVDYV-AGPAAITCRRAFPR---QFLHYHRAGHGAVTSPQSRGYTAFVLSKMSRLQGASGIHTGTMFGKMEGDKIM----Y--ML-----TDDAAMG-YFHQEW-GMKATTPIISGGMNALRLPGFFD…	2.542	1	0.382	6.006	12.709	26.892
cg_3.0_sub10_scaffold_820_c_3	CG_Hydro_01	prok	Form 2	complete	------------------M-D----Q--SRYS-DLSLKEEDILVAYKMKPKTGL---EAAAHFAAESSTGTNT---TDDFTGVDA---LVYHIDEAT-E----DMRIAYPLELFDRFMMVSFLTTI-GNNQGMGDIAYAKMIDFWVPPEVVRQFDGPATNI------EERLGRYIAGTIIKPKLGLRPEPFAAAAYQFW-GG-DFIKNDEPQGNQVF-PIKKVLPLVYDSMKRAMDETGQAKLFSMNITA--DDEMCARADFALEFGKLAFLVDFV-GGPGMITARRQYPN---QFLHYHRAGHGMITSPSARGYTAFILAKMARLQGASGIHVGTMYGKMEGDKVI----Y--MI-----ERDECQG-VYFQKW-GIKATTPIISGGMNALRLPGFFE…	2.788	1	0.382	7.677	16.244	34.373
CEH24669.1	Triticum monococcum	euk	Form 1	partial	MSPQTETKAG-VG-FQAGVKD--Y-KL-TYYTPEYETKDTDILAAFRVSPQPGVPPEEAGAAVAAESSTGTWTTVWTDGLTSLDRYKGRCYHIEPVAGEDNQWICYVAYPLDLFEEGSVTNMFTSIVGNVFGFKALRALRLEDLRIPPTYSKTFQGPPHGIQVERDKLNKYGRPLLGCTIKPKLGLSAKNYGRACYECLRGGLDFTKDDENVNSQPFMRWRDRFVFCAEAIYKSQAETGEIKGHYLNATAGTCEEMIKRAVFARELGVPIVMHDYLTGGFTANTTLAHYCRDNGLLLHIHRAMHAVIDRQKNHGMHFRVLAKALRMSGGDHIHSGTVVGKLEGEREMTLGF-VDLLRDDFIEKDRARGIFFTQDWVSMPGVIPVASGGIHVWHMPALTE…	1.684	1	0.382	2.545	5.386	11.398
cg1_0.2_scaffold_6049_c_7	CG_Hydro_01	prok	Form 2	complete	------------------M-D----Q--SRYS-DLSLKEEDILVAYKMKPKTGL---EAAAHFAAESSTGTNT---TDDFTGVDA---LVYHIDEAT-E----DMRIAYPLELFDRFMMVSFLTTI-GNNQGMGDIAYAKMIDFWVPPEVVRQFDGPATNI------EERLGRYIAGTIIKPKLGLRPEPFAAAAYQFW-GG-DFIKNDEPQGNQVF-PIKKVLPLVYDSMKRAMDETGQAKLFSMNITA--DDEMCARADFALEFGKLAFLVDFV-GGPGMITARRQYPN---QFLHYHRAGHGMITSPSARGYTAFILAKMARLQGASGIHVGTMYGKMEGDKVI----Y--MI-----ERDECQG-VYFQKW-GIKATTPIISGGMNALRLPGFFE…	2.788	1	0.382	7.677	16.244	34.373
BAD86479_Thermococcus_kodakaraensis_KOD1_III		prok	Form 3	complete	MV-----------KFD----D-YY-DKG--YEP--S-KR-DIIAVFRVTPE-GYTIEQAAGAVAAESSTGTWTTLY----P--ERLSAKAYDFD---G---SWIVRIAYPFHAFEEANLPGLLASIAGNIFGMKRVKGLRLEDLYFPEKLIREFDGPAFGIEGVRKMLEK-DRPIYGVVPKPKVGYSPEEFEKLAYDLLSNGADYMKDDENLTSPWY-RFEERAEIMAKIIDKVENETGEKKTWFANITADL-LEMEQRLEVLADLG--HAMVDVVITGWGALRYIRDLAADYGLAIHGHRAMHAAFTRNPYHGISMFVLAKLYRLIGIDQLHVGTAAGKLEGW-DV-----NRILRESHYP-DEND-FHLEQKFYSIKAAFPTSSGGLH-GNIQPVIE…	0.021	1	0.382	0.483	1.021	2.161
WP_006527632.1	Gloeocapsa sp. PCC 73106	prok	Form 1	complete	----VQAKST-S--FKAGVQD--Y-RL-TYYTPDYTPKDTDILAAFRVTAQPGVPPEEAAAAVAAESSTGTWTTVWTDNLTDLDRYKGRCYDIERIPGEDNQFFCFIAYPLDLFEEGSVTNLLTSLVGNVFGFKALKALRLEDLRVPVAYLKTFQGPPHGITVERDILNKYGRPLLGCTIKPKLGLSAKNYGRAVYECLRGGLDFTKDDENINSQPFMRWRDRFLFVAEAIHKAQAETNEIKGHYLNVTAPTCEDMLERAEFVKELKMPILMHDYLTGGFTANTTLAKWCRRNGILMHIHRAMHAVIDRQKNHGIHFRVLAKCLRMSGGDHLHSGTVVGKLEGERGITMGF-VDLMREDYIEEDRSRGIFFTQDWVSMPGVMPVASGGIHVWHMPALVE…	2.684	1	0.382	6.92	14.642	30.984
WP_009149320.1	Thiorhodovibrio sp. 970	prok	Form 2	complete	MA----------------L-D----Q--SRYA-DLSLNEDEILCAYKMKPMAGL---EAAAHFAAESSTGTNT---TDDFTHVDA---LVYHIDEAT-E----EMRIAYPLELFDRMMMVSFLTTI-GNNQGMGDIEHAKMYDFHVPPRALQLFDGPATDI------SNRLGRYIAGTIIKPKLGLRPEPFAEAAYSFW-GG-DFIKNDEPQGNQVF-PTKKVIPLVADAMKRAQDETGQAKLFSMNVTA--DDEMCARADFVLEFGKVALLVDYV-GGPGMVTIRRQYPD---QYLHYHRAGHGAITSPSSRGYTAFVLAKMARLQGASGIHVGTMYGKMEGDKII----Y--MI-----ERDSCQG-AYHQEW-GMKPTTPIISGGMNALRLVGFFE…	2.703	1	0.382	7.056	14.931	31.594
RMF31056.1	Chloroflexi bacterium	prok	Form 1'	complete	MGG-E-V------LYDAGVRP--YQ---DYYVPDYEPLETDLLCAFRITPRPGVD--EAASAVAAESSTGTWTEVWGRQLMDFNFYKAKVYRIE---D-D---IAYIAYPMDLFEEGSIVNIMSSIVGNVFGMKALSALRLEDMRIPVALVKTFPGPNVGIYDERVRLDKWGRPLLGGTIKPKLGITARDYATIIYESLVGGLDTTKDDENMNSQPF-RWRDRFLYGMEAVTKAEAETGEKKGHWFNITAGSTGEMLRRMEYAAEQGSRYVMLDFLTAGFAASADVIRRAGELGLIVHCHRAMHAVFTRQPNHGIHFRVIAKWLRLLGGDHVHTGTAVGKLEGKWEELQDI-ANLLRERVTPAG--RTLFFEQDWAGLKAVWPVASGGLHVGHMPALYA…	0.633	1	0.382	0.89	1.883	3.984
WP_015739823.1	Ammonifex degensii	prok	Form 3	complete	MR------------YS----D--F-ELN--YTP--S-PS-DCLACFYVEPE-GVDIYEAAGAVASESSIGTWTDVAT--MKRIEELRARVYAIE---G---N-VVKIAYPAALFEPGNIPQYLSSIAGNIFGMKAVKNLRLLDISFPPELVSGSLGPAFGVQGVRETLGY-GRPLVGTIVKPKLGLSPREQAEVVYEALVGGLDLVKDDENLTSQPF-PFEERVKRSLEACARAEAEAGEKKVYLPNVTAET-EEMIRRAELVKREG--YVMVDIVTAGFSGLLSLRKAN--LGLIIHAHRAMYASFARNRRHGISMLVLAKLARLAGVDQLHIGTVVGKMEGE-DV-----LN-------P-VSGD--LRPQDWGEIKPVLSVASGGLH-GHIPDLIS…	1.126	1	0.382	1.457	3.083	6.523
YP003239796_Ammonifex_degensii_KC4		prok	Form 3	complete	MR------------YS----D--F-ELN--YTP--S-PS-DCLACFYVEPE-GVDIYEAAGAVASESSIGTWTDVAT--MKRIEELRARVYAIE---G---N-VVKIAYPAALFEPGNIPQYLSSIAGNIFGMKAVKNLRLLDISFPPELVSGSLGPAFGVQGVRETLGY-GRPLVGTIVKPKLGLSPREQAEVVYEALVGGLDLVKDDENLTSQPF-PFEERVKRSLEACARAEAEAGEKKVYLPNVTAET-EEMIRRAELVKREG--YVMVDIVTAGFSGLLSLRKAN--LGLIIHAHRAMYASFARNRRHGISMLVLAKLARLAGVDQLHIGTVVGKMEGE-DV-----LN-------P-VSGD--LRPQDWGEIKPVLSVASGGLH-GHIPDLIS…	1.126	1	0.382	1.457	3.083	6.523
YP_009192415.1	Miscanthus sacchariflorus	euk	Form 1	complete	MSPQTETKAS-VG-FKAGVKD--Y-KL-TYYTPEYETKDTDILAAFRVTPQLGVPPEEAGAAVAAESSTGTWTTVWTDGLTSLDRYKGRCYHIEPVPGDPDQYICYVAYPLDLFEEGSVTNMFTSIVGNVFGFKALRALRLEDLRIPPAYVKTFQGPPHGIQVERDKLNKYGRPLLGCTIKPKLGLSAKNYGRACYECLRGGLDFTKDDENVNSQPFMRWRDRFVFCAEAIYKAQAETGEIKGHYLNATAGTCEEMIKRAVFAKELGVPIVMHDYLTGGFTANTTLSHYCRDNGLLLHIHRAMHAVIDRQKNHGMHFRVLAKALRMSGGDHIHSGTVVGKLEGEREITLGF-VDLLRDDFIEKDRSRGIFFTQDWVSMPGVIPVASGGIHVWHMPALTE…	1.765	1	0.382	2.761	5.842	12.362
YP_001312210.1	Cycas taitungensis	euk	Form 1	complete	MSPKTETKAS-VG-FKAGVKD--Y-RL-TYYTPEYQTKDTDILAAFRVTPQPGVPPEEAGAAVAAESSTGTWTTVWTDGLTSLDRYKGRCYDIEPVPGEENQFIAYVAYPLDLFEEGSVTNMFTSIVGNVFGFKALRALRLEDLRVPPAYSKTFQGPPHGIQVERDKLNKYGRPLLGCTIKPKLGLSAKNYGRAVYECLRGGLDFTKDDENVNSQPFMRWRDRFCFCAEAIYKAQAETGEIKGHYLNATAGTCEEMIKRAVFARELGVPIVMHDYLTGGFTANTSLAHYCRDNGLLLHIHRAMHAVIDRQRNHGMHFRVLAKALRMSGGDHIHAGTVVGKLEGERDVTLGF-VDLLRDDFIERDRSRGIYFTQDWVSMPGVLPVASGGIHVWHMPALTE…	1.474	1	0.382	2.063	4.366	9.239
RMG34467.1	Gammaproteobacteria bacterium	prok	Form 2	complete	MA----------------L-D----Q--SRYS-DLTLKEEDLLVAYRLKPAEGL---TVAAHVAAESSTGTNT---TDDFTGVDA---LVYEIDENAGDAG--LVKIAYPVELFDHHGVAHMWSIL-GNNQGMGDHVGLRMLDFYVPECMIRKFDGPATNI------SHKMGRYVAGTIIKPKLGLRPEPFAKACYDFW-GG-TFIKNDEPQANQTF-PMKEVIPLVAEAMDRAQQETGEAKFFSANITA--DFEMIARGEYILNFAHVAFLVDFV-AGPAGITARRYFPS---TFLHFHRAGHGSLTSYKSMGMDPLCYMKMSRLMGASGIHTGTMYGKMEGERVL----Y--ML-----ERDECQG-YFYQKW-GMKATTPIISGGMNALRLIGFFE…	2.947	1	0.382	9.006	19.056	40.324
ABG24960.1	Citrullus lanatus	euk	Form 1	partial	-------------------------KL-TYYTPEYETKDTDILAAFRVTPQPGVPPEEAGAAVAAESSTGTWTTVWTDGLTSLDRYKGRCYGIEPVPGEENQYIAYVAYPLDLFEEGSVTNMFTSIVGNVFGFKALRALRLEDLRIPTAYIKTFQGPPHGIQVERDKLNKYGRPLLGCTIKPKLGLSAKNYGRAVYECLRGGLDFTKDDENVNSQPFMRWRDRFLFCAEAIYKSQAETGEIKGHYLNATAGTCEEMMKRAVFARELGVPIVMHDYLTGGFTANTSLAHYCRDNGLLLHIHRAMHAVIDRQKNHGMHFRVLAKALRMSGGDHIHAGTVVGKLEGEREITLGF-VDLLRDDFIEKDRSRGIYFTQDWVSLPGVLPVASGGIHVWHMPALTE…	1.486	1	0.382	2.089	4.419	9.352
YP_008965646.1	Porphyridium purpureum	euk	Form 1	complete	MSEETRIK-NE--RYESGV--IPYAKMG-YWDADYAIKETDVLALFRVTPQPGVDPVEAAAAIAGESSTATWTVVWTDLLTACDLYRAKAYRVDPVPNSPDQFFAYIAYDIDLFEEGSIANLTASIIGNVFGFKAVKALRLEDMRLPIAYLKTFQGPATGVIVERERMNNFGRPILGATVKPKLGLSGKNYGRVVYEGLKGGLDFLKDDENINSQPFMRWRERFLFCIEGTNRAVAASGEVKGHYLNVTAATQEDMYERAEFAKEVGSIICMID-LVIGYTAIQTMAKWARKNDMILHLHRAGNSTYSRQKNHGMNFRVICKWMRMAGVDHIHAGTVVGKLEGDPLMIKGFY-NTLLDSHLPINLPQGLFFEQNWASLRKVMPVASGGIHCGQMHQLIN…	1.046	1	0.382	1.346	2.847	6.025
WP_186485071.1	Synechococcus sp. A15-127	prok	Form 1	complete	MS-----KK-----YDAGVKE--Y-RD-TYWTPDYVPLDTDLLACFKCTGQEGVPKEEVAAAVAAESSTGTWSTVWSELLTDLDFYKGRCYRIEDVPGDKESFYAFIAYPLDLFEEGSITNVLTSLVGNVFGFKALRHLRLEDLRFPLAFIKTCYGPPNGIQVERDRMNKYGRPLLGCTIKPKLGLSGKNYGRVVYECLRGGLDFTKDDENINSQPFQRWQNRFEFVAEAIKLSEQETGEKKGHYLNVTANTPEEMYERAEFAKELGMPIIMHDFITGGFTANTGLSKWCRKNGMLLHIHRAMHAVIDRHPKHGIHFRVLAKCLRLSGGDQLHTGTVVGKLEGDRQTTLGY-IDQLRESFVPEDRSRGNFFDQDWGSMPGVFAVASGGIHVWHMPALVA…	2.971	1	0.382	9.217	19.504	41.271
RIFCSPLOWO2_12_FULL_Burkholderiales_61_40_rifcsplowo2_12_scaffold_3815_62	RIFCSPLOWO2_12_FULL_Burkholderiales_61_40_curated	prok	Form 2	complete	------------------M-D----Q--SRYA-DLSLTEAEILVAYHMRPKPGL---EAAAHFAAESSTGTNT---TDDFTGVDA---LVYYINEAT-E----DMRIAYPLDLFDRFMLVSFLTVI-GNNQGMGDIAHGKMIDFYVPERAIQMFDGPSKDI------SDRLGRFIVGTIIKPKLGLRPEPFAQAAYQFW-GG-DFIKNDEPQGNQVF-PLKKTIPLVYDALKRAQDETGQAKLFSMNITA--DDEMLARADFALEFGKLAFLVDFV-GGPGMVTARRQYPN---QYLHYHRAGHGMVTSPSARGYTAFVLAKMSRLQGASGIHVGTMYGKMEGDRMI----Y--MI-----ERDECQG-IYFQKW-GMKPTTPIVSGGMNALRLPGFFQ…	2.597	1	0.382	6.341	13.419	28.394
OGB30962.1	Burkholderiales bacterium RIFCSPLOWO2_12_FULL_61_40	prok	Form 2	complete	------------------M-D----Q--SRYA-DLSLTEAEILVAYHMRPKPGL---EAAAHFAAESSTGTNT---TDDFTGVDA---LVYYINEAT-E----DMRIAYPLDLFDRFMLVSFLTVI-GNNQGMGDIAHGKMIDFYVPERAIQMFDGPSKDI------SDRLGRFIVGTIIKPKLGLRPEPFAQAAYQFW-GG-DFIKNDEPQGNQVF-PLKKTIPLVYDALKRAQDETGQAKLFSMNITA--DDEMLARADFALEFGKLAFLVDFV-GGPGMVTARRQYPN---QYLHYHRAGHGMVTSPSARGYTAFVLAKMSRLQGASGIHVGTMYGKMEGDRMI----Y--MI-----ERDECQG-IYFQKW-GMKPTTPIVSGGMNALRLPGFFQ…	2.597	1	0.382	6.341	13.419	28.394
AEQ92152.1	Cucurbita pepo subsp. fraterna	euk	Form 1	partial	---------S-VG-FKAGVKD--Y-KL-TYYTPEYETKDTDILAAFRVTPQPGVPPEEAGAAVAAESSTGTWTTVWTDGLTSLDRYKGRCYGIEPVPGEENQYIAYVAYPLDLFEEGSVTNMFTSIVGNVFGFKALRALRLEDLRIPTAYIKTFQGPPHGIQVERDKLNKYGRPLLGCTIKPKLGLSAKNYGRAVYECLRGGLDFTKDDENVNSQPFMRWRDRFLFCAEAIYKSQAETGEIKGHYLNATAGTCEEMMKRAIFARELGVPIVMHDYLTGGFTANTSLAHYCRDNGLLLHIHRAMHAVIDRQKNHGMHFRVLAKALRLSGGDHIHAGTVVGKLEGERDITLGF-VDLLRDDFVEKDRSRGIYFTQDWVSLPGVLPVASGGIHVWHMPALTE…	1.418	1	0.382	1.95	4.127	8.733
WP_107672544.1	Rhodobacter blasticus	prok	Form 2	complete	------------------M-D----Q--SRYA-RLDLKEADVLCAYVMKPKAGL---ETAAHFAAESSTGTNT---TDDFTGVDA---LVYEIDPAK-E----IMKIAYPVELFDRAMLCSFLTTI-GNNQGMGDVEYAKMHDFWVPPCYLRLFDGPSMNI------ADRLGRMVVGTIIKPKLGLRPKPFADACYEFW-GG-DFIKNDEPQGNQTF-PLKETIRLVADAMKRAQDETGEAKLFSANITA--DDEMVARGEYILEFGHVAFLVDYV-TGPAAITARRQFPH---QFLHYHRAGHGAVTSPQSRGYTAFVLSKMSRLQGASGIHTGTMYGKMEGDKIM----Y--ML-----TDDAAQG-FYHQDW-GMKPTTPIISGGMNALRLPGFFD…	2.911	1	0.382	8.684	18.375	38.882
AFX88418.1	Agrostis scabra	euk	Form 1	partial	-SPPTETKAS-VG-FQAGVKD--Y-KL-TYYTPEYETKDTDILAAFRVTPQPGVPPEEAGAAVAAESSTGTWTTVWTDGLTSLDRYKGRCYHIEPVAGEDNQWICYVAYPLDLFEEGSVTNMFTSIVGNVFGFKALRALRLEDLRIPPAYTKTFQGPPHGIQVERDKLNKYGRPLLGCTIKPKLGLSAKNYGRACYECLRGGLDFTKDDENVNSQPFMRWRDRFVFCAEAIYKAQAETGEIKGHYLNATAGTCEEMIKRAVFARELGVPIVMHDYITGGFTANTSLAHYCRDNGLLLHIHRAMHAVIDRQKNHGMHFRVLAKALRMSGGDHIHAGTVVGKLEGEREMTLGF-VDLLRDDFIEKDRARGIFFTQDWVSLPGVIPVASGGIHVWHMPALTE…	1.658	1	0.382	2.48	5.249	11.106
YP_009240051.1	Panicum miliaceum	euk	Form 1	complete	MSPQTETKAS-VG-FKAGVKD--Y-KL-TYYTPEYETKDTDILAAFRVTPQPGVPPEEAGAAVAAESSTGTWTTVWTDGLTSLDRYKGRCYHIEPVPGEADQYICYVAYPLDLFEEGSVTNMFTSIVGNVFGFKALRALRLEDLRIPIAYAKTFQGPPHGIQVERDKLNKYGRPLLGCTIKPKLGLSAKNYGRACYECLRGGLDFTKDDENVNSQPFMRWRDRFVFCAEAIYKAQAETGEIKGHYLNATAGTCEEMIKRAVFARELGVPIVMHDYITGGFTANTSLAHYCRDNGLLLHIHRAMHAVIDRQKNHGMHFRVLAKALRMSGGDHIHAGTVVGKLEGEREITLGF-VDLLRDDFIEKDRSRGIFFTQDWASMPGVIPVASGGIHVWHMPALTE…	1.564	1	0.382	2.257	4.776	10.106
cg1_0.2_scaffold_26_c_31	CG_Mariprof_04	prok	Form 2	complete	------------------M-D----Q--SRYA-NLSLNEADLLVAYKLIPAKGL---EVAAHIAAESSTGTNT---TDDFTGVDA---LVYDIDETAGDGG--LMKVAYPVELFDPYNVSHMWSIL-GNNQGMGDHEGLRMLDFMVPECMIKKFDGPSAGI------ADKLGRYISGTIIKPKLGLRPEPFAKACLDFW-GG-DFIKNDEPQANQPF-PMKVVIPKVAEMMDKAQQETGNAKLFSANATA--DFECIARGEYILGFAHVAFLIDFV-TGPAGVTARRAFPD---TFLHFHRAGHGAVTSYKSMGMDPLCYMKLSRLQGASGIHTGTMYGKMEGETVL----Y--ML-----ERDECMG-YFNQKW-GMKPTAPIISGGMNALRLPGFFE…	3.215	1	0.382	11.774	24.915	52.721
cg_0.2_sub10_scaffold_35_c_32	CG_Mariprof_04	prok	Form 2	complete	------------------M-D----Q--SRYA-NLSLNEADLLVAYKLIPAKGL---EVAAHIAAESSTGTNT---TDDFTGVDA---LVYDIDETAGDGG--LMKVAYPVELFDPYNVSHMWSIL-GNNQGMGDHEGLRMLDFMVPECMIKKFDGPSAGI------ADKLGRYISGTIIKPKLGLRPEPFAKACLDFW-GG-DFIKNDEPQANQPF-PMKVVIPKVAEMMDKAQQETGNAKLFSANATA--DFECIARGEYILGFAHVAFLIDFV-TGPAGVTARRAFPD---TFLHFHRAGHGAVTSYKSMGMDPLCYMKLSRLQGASGIHTGTMYGKMEGETVL----Y--ML-----ERDECMG-YFNQKW-GMKPTAPIISGGMNALRLPGFFE…	3.215	1	0.382	11.774	24.915	52.721
OIO68080.1	Zetaproteobacteria bacterium CG1_02_55_237	prok	Form 2	complete	------------------M-D----Q--SRYA-NLSLNEADLLVAYKLIPAKGL---EVAAHIAAESSTGTNT---TDDFTGVDA---LVYDIDETAGDGG--LMKVAYPVELFDPYNVSHMWSIL-GNNQGMGDHEGLRMLDFMVPECMIKKFDGPSAGI------ADKLGRYISGTIIKPKLGLRPEPFAKACLDFW-GG-DFIKNDEPQANQPF-PMKVVIPKVAEMMDKAQQETGNAKLFSANATA--DFECIARGEYILGFAHVAFLIDFV-TGPAGVTARRAFPD---TFLHFHRAGHGAVTSYKSMGMDPLCYMKLSRLQGASGIHTGTMYGKMEGETVL----Y--ML-----ERDECMG-YFNQKW-GMKPTAPIISGGMNALRLPGFFE…	3.215	1	0.382	11.774	24.915	52.721
NCN43256.1	Thiomicrospira sp.	prok	Form 2	complete	------------------M-D----Q--SRYA-DLSLKEEDILVAYEMEPFGGL---ETAAHIAAESSTGTNT---TDDFTGVDA---LVYDIDEAN-H----MMRIAYPLALFDRAMIVSFLTTI-GNNQGMGDVKNLQMVDFWIPETKLYLFDGPTVDI------SDRLGRYIAGTIIKPKLGLRPEPFANAAYQFW-GG-DFIKNDEPQGNQVF-PMKKVIPLVADAMKRAQDETGEAKLFSANITA--DDEMCYRADYILEFGKVAFLVDYV-GGPGMITARRNYAS---QYLHYHRAGHGAITSPSSRGYTAFVLAKMSRLQGASGIHVGTMYGKMEGDKVI----Y--MI-----ERDECQG-IFYQKW-GMKPTTPIISGGMNALRLPGFFE…	2.579	1	0.382	6.23	13.182	27.893
cg1_0.2_scaffold_311_c_11	CG_Thiomicrospira_01	prok	Form 2	complete	------------------M-D----Q--SRYA-DLSLKEEDILVAYEMEPFGGL---ETAAHIAAESSTGTNT---TDDFTGVDA---LVYDIDEAN-H----MMRIAYPLALFDRAMIVSFLTTI-GNNQGMGDVKNLQMVDFWIPETKLYLFDGPTVDI------SDRLGRYIAGTIIKPKLGLRPEPFANAAYQFW-GG-DFIKNDEPQGNQVF-PMKKVIPLVADAMKRAQDETGEAKLFSANITA--DDEMCYRADYILEFGKVAFLVDYV-GGPGMITARRNYAS---QYLHYHRAGHGAITSPSSRGYTAFVLAKMSRLQGASGIHVGTMYGKMEGDKVI----Y--MI-----ERDECQG-IFYQKW-GMKPTTPIISGGMNALRLPGFFE…	2.579	1	0.382	6.23	13.182	27.893
cg2_3.0_scaffold_240_c_13	CG_Thiomicrospira_01	prok	Form 2	complete	------------------M-D----Q--SRYA-DLSLKEEDILVAYEMEPFGGL---ETAAHIAAESSTGTNT---TDDFTGVDA---LVYDIDEAN-H----MMRIAYPLALFDRAMIVSFLTTI-GNNQGMGDVKNLQMVDFWIPETKLYLFDGPTVDI------SDRLGRYIAGTIIKPKLGLRPEPFANAAYQFW-GG-DFIKNDEPQGNQVF-PMKKVIPLVADAMKRAQDETGEAKLFSANITA--DDEMCYRADYILEFGKVAFLVDYV-GGPGMITARRNYAS---QYLHYHRAGHGAITSPSSRGYTAFVLAKMSRLQGASGIHVGTMYGKMEGDKVI----Y--MI-----ERDECQG-IFYQKW-GMKPTTPIISGGMNALRLPGFFE…	2.579	1	0.382	6.23	13.182	27.893
cg_0.2_sub10_scaffold_104_c_37	CG_Thiomicrospira_01	prok	Form 2	complete	------------------M-D----Q--SRYA-DLSLKEEDILVAYEMEPFGGL---ETAAHIAAESSTGTNT---TDDFTGVDA---LVYDIDEAN-H----MMRIAYPLALFDRAMIVSFLTTI-GNNQGMGDVKNLQMVDFWIPETKLYLFDGPTVDI------SDRLGRYIAGTIIKPKLGLRPEPFANAAYQFW-GG-DFIKNDEPQGNQVF-PMKKVIPLVADAMKRAQDETGEAKLFSANITA--DDEMCYRADYILEFGKVAFLVDYV-GGPGMITARRNYAS---QYLHYHRAGHGAITSPSSRGYTAFVLAKMSRLQGASGIHVGTMYGKMEGDKVI----Y--MI-----ERDECQG-IFYQKW-GMKPTTPIISGGMNALRLPGFFE…	2.579	1	0.382	6.23	13.182	27.893
cg_0.2_sub100_scaffold_14_c_35	CG_Thiomicrospira_01	prok	Form 2	complete	------------------M-D----Q--SRYA-DLSLKEEDILVAYEMEPFGGL---ETAAHIAAESSTGTNT---TDDFTGVDA---LVYDIDEAN-H----MMRIAYPLALFDRAMIVSFLTTI-GNNQGMGDVKNLQMVDFWIPETKLYLFDGPTVDI------SDRLGRYIAGTIIKPKLGLRPEPFANAAYQFW-GG-DFIKNDEPQGNQVF-PMKKVIPLVADAMKRAQDETGEAKLFSANITA--DDEMCYRADYILEFGKVAFLVDYV-GGPGMITARRNYAS---QYLHYHRAGHGAITSPSSRGYTAFVLAKMSRLQGASGIHVGTMYGKMEGDKVI----Y--MI-----ERDECQG-IFYQKW-GMKPTTPIISGGMNALRLPGFFE…	2.579	1	0.382	6.23	13.182	27.893
NCS64964.1	Betaproteobacteria bacterium	prok	Form 2	complete	------------------M-D----Q--SRYS-DLSLKEEDILVAYKMKPKTGL---EAAAHFAAESSTGTNT---TDDFTGVDA---LVYHIDEAT-E----DMRIAYPLELFDRFMMVSFLTTI-GNNQGMGDIAYAKMIDFWVPPEVVRQFDGPATNI------EERLGRYIAGTIIKPKLGLRPEPFAAAAYQFW-GG-DFIKNDEPQGNQVF-PIKKVLPLVYDSMKRAMDETGQAKLFSMNITA--DDEMCARADFALEFGKLAFLVDFV-GGPGMITARRQYPN---QFLHYHRAGHGMITSPSARGYTAFILAKMARLQGASGIHVGTMYGKMEGDKVI----Y--MI-----ERDECQG-VYFQKW-GIKATTPIISGGMNALRLPGFFE…	2.788	1	0.382	7.677	16.244	34.373
cg_0.2_sub10_scaffold_1064_c_4	CG_Hydro_01	prok	Form 2	complete	------------------M-D----Q--SRYS-DLSLKEEDILVAYKMKPKTGL---EAAAHFAAESSTGTNT---TDDFTGVDA---LVYHIDEAT-E----DMRIAYPLELFDRFMMVSFLTTI-GNNQGMGDIAYAKMIDFWVPPEVVRQFDGPATNI------EERLGRYIAGTIIKPKLGLRPEPFAAAAYQFW-GG-DFIKNDEPQGNQVF-PIKKVLPLVYDSMKRAMDETGQAKLFSMNITA--DDEMCARADFALEFGKLAFLVDFV-GGPGMITARRQYPN---QFLHYHRAGHGMITSPSARGYTAFILAKMARLQGASGIHVGTMYGKMEGDKVI----Y--MI-----ERDECQG-VYFQKW-GIKATTPIISGGMNALRLPGFFE…	2.788	1	0.382	7.677	16.244	34.373
cg2_3.0_scaffold_6737_c_7	CG_Hydro_01	prok	Form 2	complete	------------------M-D----Q--SRYS-DLSLKEEDILVAYKMKPKTGL---EAAAHFAAESSTGTNT---TDDFTGVDA---LVYHIDEAT-E----DMRIAYPLELFDRFMMVSFLTTI-GNNQGMGDIAYAKMIDFWVPPEVVRQFDGPATNI------EERLGRYIAGTIIKPKLGLRPEPFAAAAYQFW-GG-DFIKNDEPQGNQVF-PIKKVLPLVYDSMKRAMDETGQAKLFSMNITA--DDEMCARADFALEFGKLAFLVDFV-GGPGMITARRQYPN---QFLHYHRAGHGMITSPSARGYTAFILAKMARLQGASGIHVGTMYGKMEGDKVI----Y--MI-----ERDECQG-VYFQKW-GIKATTPIISGGMNALRLPGFFE…	2.788	1	0.382	7.677	16.244	34.373
RME85775.1	Zetaproteobacteria bacterium	prok	Form 2	complete	MA----------------F-D----Q--SRYV-DLSLNEEEVLVAYRLKPAPGK---ATAAHVAAESSTGTNT---TDDFTSIDA---LVYEIDEHAGEKG--LVKIAYPVALFDHHTVSQFWSIL-GNNQGMSDHVSLRMLDFYVPKCMIEKFDGPSTTI------SDRLGRYIAGTIVKPKLGLRPKPFADACYEFW-GG-DFIKNDEPQANQTF-PMKEVIPLVAEAMDRAQQKTGQAKLFSANITA--DYEMIARGEYILEFAHVAFLVDFV-TGPAGITARRHFPH---VFLHFHRAGHGALTSYKSLGMDPICYMKLARMMGASGIHTGTMFGKMEGEKVL----Y--ML-----ERDECQG-YFYQKW-GMKPTCPIISGGMNAIRLIPFFE…	2.395	1	0.382	5.181	10.963	23.198
HFC12553.1	Anaerolineae bacterium	prok	Form 1'	complete	PSP-D-LSQAEISKYIAGVRD--YA---DYYVPDYEPQDTDLLCAFRIATKAGVS--EAASAVAAESSTGTWTEVWSNQMTDLDFYKAKVYRIE---D-D---MAYIAYSMDLFEENSIVNIMSSIVGNVFGFKAVTALRLEDMRIPVALVKTFAGPHVGIYDERVWFDKWDRPLLGGTVKPKLGLSPKAYSTIIYECLMGGLDTTKDDENMNSQPF-RWIDRFRYAQEAVEEAIVRTGERKGHWHNVTAGSTSESLRRMDFLAARGAKMCMFDFLTAGFAASSDVFAHARDLDMIVHCHRAMHAVFTRQHDHGIHMRVVAKWLRLTGGDHLHTGTVVGKLEGNWQETLGI-IDICRERVIKANKERGVYFDQDFAGLKSVWPVSSGGIHVHHIPDLHK…	1.108	1	0.382	1.431	3.027	6.406
SBO07500.1	Euphorbia microsphaera	euk	Form 1	partial	MSPQTETKAS-VG-FKAGVKD--Y-KL-TYYTPEYETKDTDILAAFRVXPQPGVPPEEAGAAVAAESSTGTWTTVWTDGLTSLDRYKGRCYHIEPVAGEENQYIAYVAYPLDLFEEGSVTNMFTSIVGNVFGFKALRALRLEDLRXPPAYTKTFQGPPHGIQVERDKLNKYGRPLLGCTIKPKLGLSAKNYGRAVYECLRGGLDFTKDDENVNSQPFMRWRDRFLFCAEAIFKSQAETGEIKGHYLNATAGTCEEMIKRAVFARELGVPIVMHDYLTGGFTANTSLSHYCRDNGLLLHIHRAMHAVIDRQKNHGIHFRVLAKALRMSGGDHIHAGTVVGKLEGEREITLGF-VDLLRDDFVEKDRSRGIYFTQDWVSLPGVLPVASGGIHVWHMPALTE…	1.644	1	0.382	2.445	5.174	10.948
YP_005089960.1	Brassica napus	euk	Form 1	complete	MSPQTETKAS-VG-FKAGVKE--Y-KL-NYYTPEYETKDTDILAAFRVTPQPGVPPEEAGAAVAAESSTGTWTTVWTDGLTSLDRYKGRCYHIEPVPGEETQFIAYVAYPLDLFEEGSVTNMFTSIVGNVFGFKALAALRLEDLRIPPAYTKTFQGPPHGIQVERDKLNKYGRPLLGCTIKPKLGLSAKNYGRAVYECLRGGLDFTKDDENVNSQPFMRWRDRFLFCAEAIYKSQAETGEIKGHYLNATAGTCEEMMKRAIFARELGVPIVMHDYLTGGFTANTSLAHYCRDNGLLLHIHRAMHAVIDRQKNHGMHFRVLAKALRLSGGDHVHAGTVVGKLEGDRESTLGF-VDLLRDDYVEKDRSRGIFFTQDWVSLPGVLPVASGGIHVWHMPALTE…	1.357	1	0.382	1.835	3.884	8.218
2502686765_Lepto7376DRAFT_2665_Ribulose_bisphosphate_carboxylase__Leptolyngbya_sp._PCC_7376___Lsp_Contig00118_		prok	Form 1	complete	----VQTK-S-AG-FKAGVQD--Y-RL-TYYTPDYTPKDTDLLACFRMTPQAGVPAEECAAAVAAESSTGTWTTVWTDGLTDLDRYKGRCYHVEPVAGEDNQYFCFVAYPLDLFEEGSITNVLTSLVGNVFGFKALRALRLEDIRFPVAFIKTCPGNPHGITVERDLLNKYGRPLLGCTIKPKLGLSAKNYGRAVYECLRGGLDFTKDDENINSQPFMRWRDRFLFVQEAIEKAQAETNEVKGHYLNVTAATCEEMIERAEFAKEIGTPIVMHDFITGGFTANTSLSKWCRKNGLLLHIHRAMHAVIDRQKNHGIHFRVLAKCLRLSGGDHLHSGTVVGKLEGDRQGTLGF-VDLMREDYVEEDRSRGVFFTQDWASAPGTMPVASGGIHVWHMPALVD…	2.758	1	0.382	7.45	15.765	33.359
WP_006910103.1	Cyanobium sp. PCC 7001	prok	Form 1	complete	MS-----KK-----YDAGVKE--Y-RD-TYWTPDYVPLDTDLLACFKCTGQEGVPKEEVAAAVAAESSTGTWSTVWSELLVDLDFYKGRCYRIEDVPGDKEAFYAFIAYPLDLFEEGSVTNVLTSLVGNVFGFKALRHLRLEDIRFPMAFIKTCPGPPNGICVERDRMNKYGRPLLGCTIKPKLGLSGKNYGRVVYECLRGGLDFTKDDENINSQPFQRWQNRFEFVAEAVALAQQETGEKKGHYLNCTAATPEEMYERAEFAKELGQPIIMHDYITGGFTANTGLSKWCRKNGMLLHIHRAMHAVIDRHPKHGIHFRVLAKCLRLSGGDQLHTGTVVGKLEGDRQTTLGF-IDQLRESFIPEDRSRGNFFDQDWGSMPGVFAVASGGIHVWHMPALVA…	2.961	1	0.382	9.127	19.313	40.867
KFB68024.1	Candidatus Accumulibacter sp. SK-01	prok	Form 2	complete	------------------M-D----Q--SRYA-DLSLKEEDILVAYKMKPKAGL---ESAAHFAAESSTGTNT---TDDFTGVDA---LVYSIDEAT-E----DMRIAYPLDLFDRMMMVSILTII-GNNQGMGDIEYGKIHDIFIPERAIQLFDGPAKDI------SDRLGRYIAGTIIKPKLGLRPEPFAKAAYQFW-GG-DFIKNDEPQGNQVF-PARKVYPLVYDAMKRAMDETGQAKIFSANISA--DDEMLHRADFILEFGKVAFLVDFV-GGPGMITARRQYPN---QYLHYHRAGHGMITSPSARGYTALVLGKIARLQGASGIHVGTMFGKMEGDKNI----Y--ML-----ERDECQG-VYYQKW-GMKPTTSIISGGMNALRLPGFFE…	2.43	1	0.382	5.366	11.355	24.027
AZS54356.1	Limonium latibracteatum	euk	Form 1	partial	--------------------------L-TYYTPEYETLDTDILAAFRVTPQPGVPPEEAGAAVAAESSTGTWTTVWTDGLTNLDRYKGRCYHIEPVAGEENQFIAYVAYPLDLFEEGSVTNMFTSIVGNVFGFKALRALRLEDLRIPPAYSKTFQGPPHGIQVERDKLNKYGRPLLGCTIKPKLGLSAKNYGRAVYECLRGGLDFTKDDENVNSQPFMRWRDRFLFCTEAIYKAQAETGEVKGHYLNATAATSEEMIKRAACARELGVPIVMHDYLTGGFTSNTSLAHYCRDNGLLLHIHRAMHAVIDRQKNHGMHFRVLAKALRMSGGDHIHAGTVVGKLEGEREITLGF-VDLLRDDYIEKDRSRGIYFTQDWVSMPGVIPVASGGIHVWHMPALTE…	1.487	1	0.382	2.091	4.425	9.364
YP_009157634.1	Puccinellia nuttalliana	euk	Form 1	complete	MSPQTETKAS-VG-FQAGVKD--Y-KL-TYYTPEYETKDTDILAAFRVTPQPGVPPEEAGAAVAAESSTGTWTTVWTDGLTSLDRYKGRCYHIEPVAGEDNQWICYVAYPLDLFEEGSVTNMFTSIVGNVFGFKALRALRLEDLRIPPAYAKTFQGPPHGIQVERDKLNKYGRPLLGCTIKPKLGLSAKNYGRACYECLRGGLDFTKDDENVNSQPFMRWRDRFVFCAEAIYKSQAETGEIKGHYLNATAGTCEEMIKRAVFARELGVPIVMHDYITGGFTANTSLAHYCRDNGLLLHIHRAMHAVIDRQKNHGMHFRVLAKALRMSGGDHIHSGTVVGKLEGEREMTLGF-VDLLRDDFIEKDRARGIFFTQDWVSMPGVIPVASGGIHVWHMPALTE…	1.728	1	0.382	2.661	5.632	11.917
WP_011320601.1	Nostocaceae	prok	Form 1	complete	MSAQTQTK---SG-YKAGVQD--Y-RL-TYYTPDYTPKDTDILAAFRVTPQPGVPFEEAAAAVAAESSTGTWTTVWTDLLTDLDRYKGRCYDIEPVPGEDNQFIAYIAYPLDLFEEGSITNVLTSIVGNVFGFKALRALRLEDIRFPVAYIKTFQGPPHGIQVERDKLNKYGRPLLGCTIKPKLGLSAKNYGRAVYECLRGGLDFTKDDENINSAPFQRWRDRFLFVSDAISKAQAETGEIKGHYLNVTAPTCEEMLKRAEYAKELNQPIIMHDYLTAGFTANTTLARWCRDNGVLLHIHRAMHAVIDRQKNHGIHFRVLAKALRLSGGDHIHTGTVVGKLEGERGITMGF-VDLLRENYVEQDKSRGIYFTQDWASLPGVMAVASGGIHVWHMPALVE…	2.486	1	0.382	5.675	12.009	25.412
ABA23512_Anabaena_variabilis_ATCC_29413_IB		prok	Form 1	complete	MSAQTQTK---SG-YKAGVQD--Y-RL-TYYTPDYTPKDTDILAAFRVTPQPGVPFEEAAAAVAAESSTGTWTTVWTDLLTDLDRYKGRCYDIEPVPGEDNQFIAYIAYPLDLFEEGSITNVLTSIVGNVFGFKALRALRLEDIRFPVAYIKTFQGPPHGIQVERDKLNKYGRPLLGCTIKPKLGLSAKNYGRAVYECLRGGLDFTKDDENINSAPFQRWRDRFLFVSDAISKAQAETGEIKGHYLNVTAPTCEEMLKRAEYAKELNQPIIMHDYLTAGFTANTTLARWCRDNGVLLHIHRAMHAVIDRQKNHGIHFRVLAKALRLSGGDHIHTGTVVGKLEGERGITMGF-VDLLRENYVEQDKSRGIYFTQDWASLPGVMAVASGGIHVWHMPALVE…	2.486	1	0.382	5.675	12.009	25.412
WP_080615823.1	Rhodovulum sp. MB263	prok	Form 2	complete	------------------M-D----Q--SRYA-RLDLDEKAVLCAYTMKPKGDL---ATAAHFAAESSTGTNT---TDDFTGVDA---LVYEIDPGN-E----VMKIAYPVELFDRAMLASFLTTI-GNNQGMGDVAHAKMRDFYVPPAYLRLFDGPAMNI------ADRLGRMVVGTIIKPKLGLRPQPFADACYEFW-GG-DFIKNDEPQGNQVF-PLKETIRLVSDAMKRAQDKTGEAKLFSANITA--DDEMLARGEYILEFGHVAFLVDYV-AGPAAITARRAFPH---QFLHYHRAGHGAVTSPESRGYTAFVLSKMSRLQGASGIHTGTMFGKMEGDRIM----F--ML-----TEDVADG-FYRQDW-GMKPTTPIISGGMNALRLPGFFD…	2.724	1	0.382	7.205	15.245	32.26
WP_090484260.1	Ectothiorhodospira mobilis	prok	Form 2	complete	------------------M-D----Q--SRYA-RLDLNEGDVLCAYLMKPREGL---STAAHFAAESSTGTNT---TDDFTGVDA---LVYEIDEAK-E----LMKIAYPIELFDRAMIASFLTTI-GNNQGMGDVEYAKMLDFYMPPALLNLFDGPAMNI------RDKLGRMVVGTIIKPKLGLRPQPFADACHQFW-GG-DFIKNDEPQGNQVF-PLKEVIPAVADAMRRAQDETGEAKLFSANITA--DDEMIARGEYILEFGHVAFLVDYV-AGPSAVTCRRYFPN---QFLHYHRAGHGAVTSPQARGYNTLVHMKMSRLQGASGIHTGTMFGKMEGDKLL----H--ML-----ENEESEG-FYHQKW-GMMPTTPIISGGMNALRLPGFFD…	2.869	1	0.382	8.33	17.627	37.299
Q08051.1	Chrysotila carterae	euk	Form 1	complete	MSETTRIK-SE--RYESGV--IPYAKMG-YWDPEYSIKETDILALFRCTPQPGVDPVEAAAALAGESSTATWTVVWTDLLTACDLYRAKAYRVDPVPSAADTYFCYIAYDIDLFEEGSLANLTASIIGNIFGFKAVKALRLEDMRMPYALLKTYQGPATGLIVERERLDKFGRPLLGATVKPKLGLSGKNYGRVVFEGLKGGLDFLKDDENINSQPFMRYRERFLYSMEGVNHAAAVSGEVKGHYLNATAATMEDMYERAEFAKDLGSVIVMID-LVIGYTAIQSMAIWARKTDMILHLHRAGNSTYSRQKSHGMNFRVICKWMRMSGVDHIHAGTVVGKLEGDPLMIKGFY-NTLLEFKSDINLPQGLFFAQDWASLRKCVPVASGGIHCGQMHQLIN…	1.402	1	0.382	1.92	4.062	8.596
Q08051_Pleurochrysis_carterae_ID		euk	Form 1	complete	MSETTRIK-SE--RYESGV--IPYAKMG-YWDPEYSIKETDILALFRCTPQPGVDPVEAAAALAGESSTATWTVVWTDLLTACDLYRAKAYRVDPVPSAADTYFCYIAYDIDLFEEGSLANLTASIIGNIFGFKAVKALRLEDMRMPYALLKTYQGPATGLIVERERLDKFGRPLLGATVKPKLGLSGKNYGRVVFEGLKGGLDFLKDDENINSQPFMRYRERFLYSMEGVNHAAAVSGEVKGHYLNATAATMEDMYERAEFAKDLGSVIVMID-LVIGYTAIQSMAIWARKTDMILHLHRAGNSTYSRQKSHGMNFRVICKWMRMSGVDHIHAGTVVGKLEGDPLMIKGFY-NTLLEFKSDINLPQGLFFAQDWASLRKCVPVASGGIHCGQMHQLIN…	1.402	1	0.382	1.92	4.062	8.596
RMH52320.1	Zetaproteobacteria bacterium	prok	Form 2	complete	------------------M-D----Q--SRYS-DLSLKEEDLLAAYRLLPKPGL---ATAAHVAAESSTGTNT---TDDFTGVDA---LVYEIDENAGEQG--LIKIAYPVELFDRHGVAHMTSII-GNNQGMGDIIGLRLLDFMVPECMIRNFDGPNANI------VDRLGRYIAGTIIKPKLGLRPEPFAKACYDFW-GG-TFIKNDEPQANQSF-PMKEVIPLVAEAMDRAQQESGEAKLFSANITA--DDEMVARGNFILEFGHVAFLVDFV-AGPVGITARRRFPD---TFLHYHRAGHGMATSEVNRGYTMLCHMKMARLMGASGIHTGTMYGKMEGDRVL----Y--ML-----ERDECQG-YFHQKW-GMKATTPIISGGMNALRLVGFFE…	2.948	1	0.382	9.011	19.068	40.348
KJS13813.1	Hoeflea sp. BRH_c9	prok	Form 2	complete	------------------M-D----Q--SRYA-NLNLKEADVLCAYVMKPKKGL---ETAAHFAAESSTGTNT---TDDFTGVDA---IVYEIDEAK-E----IMKIAYPVELFDRAMIASFLTTI-GNNQGMGDVEYGKMHDFYMPPSLMRLFDGPSTTI------RDRLGRFIVGTIIKPKLGLRPKPFADACYDFW-GG-DFIKNDEPQGNQVF-PFKETVNLVNDAMIRAQDKTGQPKLFSFNITA--DDEMIARGEYILEFGHVAFLVDYV-AGPAAITARRNFPK---QYLHYHRAGHGAVTSPQSRGYTAFVLSKMARLQGASGIHTGTMFGKMEGDKLM----Y--MI-----TDDSADG-FYHQEW-GMNPTTPIISGGMNALRMPGFFE…	2.405	1	0.382	5.235	11.078	23.442
WP_002723913.1	Rhodobacter	prok	Form 2	complete	------------------M-D----Q--SRYA-RLDLKEADVLCAYVMKPKAGL---ETAAHFAAESSTGTNT---TDDFTGVDA---LVYEIDPEK-E----IMKIAYPVELFDRAMLCSFLTTI-GNNQGMGDVEYAKMHDFYVPPCYLRLFDGPSMNI------ADRLGRMVVGTIIKPKLGLRPKPFADACHEFW-GG-DFIKNDEPQGNQTF-PLKETIRLVADAMKRAQDETGEAKLFSANITA--DDEMVARGEYILEFGHVAFLVDYV-TGPAAITARRQFPR---QFLHYHRAGHGAVTSPQSRGYTAFVLSKMARLQGASGIHTGTMYGKMEGDKIM----Y--ML-----TDEAAEG-FYRQDW-GLKATTPIISGGMNALRLPGFFD…	2.989	1	0.382	9.386	19.862	42.028
RIFCSPHIGHO2_12_FULL_Betaproteobacteria_61_11_rifcsphigho2_12_scaffold_3862_51	RIFCSPHIGHO2_12_FULL_Burkholderiales_61_11_curated	prok	Form 2	complete	------------------M-D----Q--SRYA-DLGLKEEDILVAYKMAPRTGL---EAAAHFAAESSTGTNT---TDDFTGVDA---LVYYIDEAT-E----DMRIAYPLDLFDRFMLVSFLTVI-GNNQGMGDIAHAKMIDFYMPDRVIQMFDGPGKGI------ADRLGRFIAGTIIKPKLGLRPEPFAQAAYQFW-GG-DFIKNDEPQGNQVF-PIKKTLPLVYDAMKRAQDETGQAKLFSMNITA--DDEMCARADFALEFGKLAFLVDFV-GGPGMITARRQYPN---QYLHYHRAGHGMITSPSARGYTAFVLAKMSRLQGASGIHVGTMYGKMEGDRII----Y--MI-----ERDECQG-VYFQKW-GMKPTTPIISGGMNALRLPGFFE…	2.657	1	0.382	6.738	14.258	30.171
WP_068489216.1	Magnetospirillum marisnigri	prok	Form 2	complete	------------------M-D----Q--SRYA-QLGLTEQSVLCAYRMKPKSGL---ATAAHFAAESSTGTNT---TDDFTGVDA---LVYEIDEQR-E----LMKIAFPVDLFDRAMIASFLTTI-GNNQGMSDVDYAKMVDFYVPPKFLQLFDGPAANI------ADRLGRMVVGTIIKPKLGLRPKPFADACYQFW-GG-DFIKNDEPQGNQVF-PLKETIRLVADAMKRAQDETGQAKLFSANITA--DDEMLARGHYILEFAHVAFLVDYV-AGPTAVTCRRNFPA---QFLHYHRAGHGAVTSKQSRGYTVLVHMKMARLLGASGIHTGTMYGKMEGEKDV----Y--ML-----ERDVADG-HFRQDW-GMKACTPIISGGMNALRLPGFFT…	2.917	1	0.382	8.738	18.489	39.124
WP_079446767.1	Nitrobacter vulgaris	prok	Form 1	complete	MA----VKS-----YQAGVTQ--Y-RQ-SYWQPDYMPLDTDILACFKITPQPGVDREEAAAAVAAESSCGTWTTVWTDLLTDLDYYKGRAYRLEDVPGDDTCYYAFIAYPIDLFEEGSVVNVFTSLVGNVFGFKAVRALRLEDLRFPIAYVKTCGGPPHGIQVERDKLNKYGRPLLGCTIKPKLGLSAKNYGRACYEALRGGLDFTKDDENINSQPFMRWRDRFDFVMEAVQKAEHETGERKGHYLNVTAPTPEEMYKRAEYAKEIRAPIIMHDYLAGGLCANAGLANWCRNNGMLLHIHRAMHAVIDRNPHHGIHFRVLTKILRLSGGDHLHTGTVVGKLEGDRASTLGW-IDLLRESFVPEDRSRGIFFDQDWGSMPGGFAVASGGIHVWHMPALVT…	1.976	1	0.382	3.409	7.214	15.266
YP_009155797.1	Oryza officinalis	euk	Form 1	complete	MSPQTETKAS-VG-FQAGVKD--Y-KL-TYYTPEYETKDTDILAAFRVTPQPGVPPEEAGAAVAAESSTGTWTTVWTDGLTSLDRYKGRCYHIEPVVGEENQYIAYVAYPLDLFEEGSVTNMFTSIVGNVFGFKALRALRLEDLRIPTTYSKTFQGPPHGIQVERDKLNKYGRPLLGCTIKPKLGLSAKNYGRACYECLRGGLDFTKDDENVNSQPFMRWRDRFVFCAEAIYKSQAETGEIKGHYLNATAGTCEEMMKRAIFARELGVPIVMHDYLTGGFTANTSLAHYCRDNGLLLHIHRAMHAVIDRQKNHGMHFRVLAKALRMSGGDHIHAGTVVGKLEGEREMTLGF-VDLLRDDFIEKDRARGIFFTQDWVSMPGVIPVASGGIHVWHMPALTE…	1.465	1	0.382	2.046	4.328	9.159
MAJ75541.1	Candidatus Thioglobus sp.	prok	Form 1	complete	MA----KKG-----YDAGVKE--Y-RD-TYWMPEYEPVDTDILACFKITPQPGVPREEVAAAVAAESSTGTWTTVWTDLLTDLDHYKGRAYRIEDVPGSDDAIYAFIAYPIDLFEEGSIVNVLTSLVGNVFGFKALRALRLEDIRFPIAYVMTCGGPPNGIEVERDKMNKYGRPLLGCTIKPKLGLSAKNYGRACYEGLRGGLDFTKDDENVNSQPFMRWRDRFGFVQDAIERAERETGERKGHYLNVTAPTPEEMYKRAEYAKELGTPIIMHDFFTAGFTANTGLANWCRDNGLLLHIHRAMHAVVDRNPNHGIHFRVLAKCLRLSGGDHMHSGTVVGKLEGDRDSTLGW-IDCMRDSFIKEDRSRGIFFDQDFGSMPGMLPVASGGIHVWHMPALVN…	2.265	1	0.382	4.553	9.634	20.387
TARA_133.SAMEA2623135.45.0.22-3_957720_6	Gammaproteobacteria	prok	Form 1	complete	MA----KKG-----YDAGVKE--Y-RD-TYWMPEYEPVDTDILACFKITPQPGVPREEVAAAVAAESSTGTWTTVWTDLLTDLDHYKGRAYRIEDVPGSDDAIYAFIAYPIDLFEEGSIVNVLTSLVGNVFGFKALRALRLEDIRFPIAYVMTCGGPPNGIEVERDKMNKYGRPLLGCTIKPKLGLSAKNYGRACYEGLRGGLDFTKDDENVNSQPFMRWRDRFGFVQDAIERAERETGERKGHYLNVTAPTPEEMYKRAEYAKELGTPIIMHDFFTAGFTANTGLANWCRDNGLLLHIHRAMHAVVDRNPNHGIHFRVLAKCLRLSGGDHMHSGTVVGKLEGDRDSTLGW-IDCMRDSFIKEDRSRGIFFDQDFGSMPGMLPVASGGIHVWHMPALVN…	2.265	1	0.382	4.553	9.634	20.387
TARA_152.SAMEA2623919.25.0.22-3_2718916_4	Gammaproteobacteria	prok	Form 1	complete	MA----KKG-----YDAGVKE--Y-RD-TYWMPEYEPVDTDILACFKITPQPGVPREEVAAAVAAESSTGTWTTVWTDLLTDLDHYKGRAYRIEDVPGSDDAIYAFIAYPIDLFEEGSIVNVLTSLVGNVFGFKALRALRLEDIRFPIAYVMTCGGPPNGIEVERDKMNKYGRPLLGCTIKPKLGLSAKNYGRACYEGLRGGLDFTKDDENVNSQPFMRWRDRFGFVQDAIERAERETGERKGHYLNVTAPTPEEMYKRAEYAKELGTPIIMHDFFTAGFTANTGLANWCRDNGLLLHIHRAMHAVVDRNPNHGIHFRVLAKCLRLSGGDHMHSGTVVGKLEGDRDSTLGW-IDCMRDSFIKEDRSRGIFFDQDFGSMPGMLPVASGGIHVWHMPALVN…	2.265	1	0.382	4.553	9.634	20.387
TARA_151.SAMEA2623850.5.0.22-3_884618_10	Gammaproteobacteria	prok	Form 1	complete	MA----KKG-----YDAGVKE--Y-RD-TYWMPEYEPVDTDILACFKITPQPGVPREEVAAAVAAESSTGTWTTVWTDLLTDLDHYKGRAYRIEDVPGSDDAIYAFIAYPIDLFEEGSIVNVLTSLVGNVFGFKALRALRLEDIRFPIAYVMTCGGPPNGIEVERDKMNKYGRPLLGCTIKPKLGLSAKNYGRACYEGLRGGLDFTKDDENVNSQPFMRWRDRFGFVQDAIERAERETGERKGHYLNVTAPTPEEMYKRAEYAKELGTPIIMHDFFTAGFTANTGLANWCRDNGLLLHIHRAMHAVVDRNPNHGIHFRVLAKCLRLSGGDHMHSGTVVGKLEGDRDSTLGW-IDCMRDSFIKEDRSRGIFFDQDFGSMPGMLPVASGGIHVWHMPALVN…	2.265	1	0.382	4.553	9.634	20.387
SBO07477.1	Artemisia myriantha	euk	Form 1	partial	MSPQTETKSS-VG-FKAGVKD--Y-KL-TYYTPEYETKDTDILAAFRVTPQPGVPPEEAGAAVAAESSTGTWTTVWTDGLTSLDRYKGRCYGIEPVPGEENQYICYVAYPLDLFEEGSVTNMFTSIVGNVFGFKALRALRLEDLRIPTAYVKTFQGPPHGIQVERDKLNKYGRPLLGCTIKPKLGLSAKNYGRAVYECLRGGLDFTKDDENVNSQPFMRWRDRFLFCAEAIFKSQAETGEIKGHYLNATAGTCEDMMKRAVFARELGVPIVMHDYLTGGFTANTTLAHYCRDNGLLLHIHRAMHAVIDRQKNHGMHFRVLAKALRMSGGDHIHAGTVVGKLEGEREITLGF-VDLLRDDFIEKDRSRGIYFTQDWVSLPGVLPVASGGIHVWHMPALTE…	1.56	1	0.382	2.249	4.758	10.069
WP_042462841.1	Rhodovulum sulfidophilum	prok	Form 2	complete	------------------M-D----Q--SRYA-RLDLDEKAVLCAYTMTPKGDL---ATAAHFAAESSTGTNT---TDDFTGVDA---LVYEIDPEN-G----VTKIAYPVELFDRAMLASFLTTI-GNNQGMGDVAHAKMRDFYVPPAYLRLFDGPAMNI------ADRLGRMVVGTIIKPKLGLRPQPFADACYEFW-GG-DFIKNDEPQGNQVF-PLKETIRLVSDAMKRAQDKTGEAKLFSANITA--DDEMLARGEYILEFGHVAFLVDYV-AGPAAITARRAFPH---QFLHYHRAGHGAITSPESRGYTAFVLSKMSRLQGASGIHTGTMFGKMEGDKIM----F--ML-----TEDVAEG-FYRQEW-GMKPTTPIISGGMNALRLPGFFD…	2.618	1	0.382	6.481	13.715	29.021
AAB93814.1	Posidonia oceanica	euk	Form 1	partial	---------S-AG-FKAGVKD--Y-KL-TYYTPEYETKDTDILAAFRVTAQPGVPPEEAGAAVAAESSTGTWTTVWTDGLTSLDRYKGRCYHIEPVVGEEDQFIAYVAYPLDLFEEGSVTNMFTSIVGNVFGFKALRALRLEDLRIPPAYSKTFQGPPHGIQVERDKLNKYGRPLLGCTIKPKLGLSAKNYGRAVYECLRGGLDFTKDDENVNSQPFMRWRDRFLFCAEAIYKSQAETGEIKGHYLNATAATCEEMLKRAIFARELGVPIVMHDYLTGGFTANTTLSYYCRDNGLLLHIHRAMHAVIDRQKNHGMHFRVLAKALRMSGGDHVHAGTVVGKLEGEREITLGF-VDLLRDDYIEKDRSRGIFFTQDWVSMPGVFPVASGGIHVWHMPALTE…	1.278	1	0.382	1.697	3.59	7.598
YP_007026733.1	Lolium multiflorum	euk	Form 1	complete	MSPQTETKAS-VG-FQAGVKD--Y-KL-TYYTPEYETKDTDILAAFRVTPQPGVPPEEAGAAVAAESSTGTWTTVWTDGLTSLDRYKGRCYHIEPVAGEDNQWICYVAYPLDLFEEGSVTNMFTSIVGNVFGFKALRALRLEDLRIPVAYSKTFQGPPHGIQVERDKLNKYGRPLLGCTIKPKLGLSAKNYGRACYECLRGGLDFTKDDENVNSQPFMRWRDRFVFCAEAIYKAQAETGEIKGHYLNATAGTCEEMIKRAVFARELGVPIVMHDYITGGFTANTSLAHYCRDNGLLLHIHRAMHAVIDRQKNHGMHFRVLAKALRMSGGDHIHSGTVVGKLEGEREMTLGF-VDLLRDDFIEKDRARGIFFTQDWASMPGVIPVASGGIHVWHMPALTE…	1.832	1	0.382	2.951	6.244	13.213
SCM15150.1	Panicum antidotale	euk	Form 1	complete	MSPQTETKAS-VG-FKAGVKD--Y-KL-TYYTPEYETKDTDILAAFRVTPQPGVPPEEAGAAVAAESSTGTWTTVWTDGLTSLDRYKGRCYHIEPVPGEADQYICYIAYPLDLFEEGSVTNMFTSIVGNVFGFKALRALRLEDLRIPPTYSKTFQGPPHGIQVERDKLNKYGRPLLGCTIKPKLGLSAKNYGRACYECLRGGLDFTKDDENVNSQPFMRWRDRFVFCAEAIYKAQAETGEIKGHYLNATAGTCEEMIKRAVFARELGVPIVMHDYLTGGFTANTSLSHYCRDNGLLLHIHRAMHAVIDRQKNHGMHFRVLAKALRMSGGDHIHAGTVVGKLEGEREITLGF-VDLLRDDFIEKDRSRGIFFTQDWVSMPGVIPVASGGIHVWHMPALTE…	1.588	1	0.382	2.312	4.893	10.353
WP_136865895.1	Chromatiales	prok	Form 1	complete	MA----TKS-----YSAGVKD--Y-RE-TYWMPEYTPLDTDLLACFKITPQPGIDREEAAAAVAAESSTGTWTTVWTDLLTDMDFYKGRAYRIEDVPGDDSAFYAFIAYPIDLFEEGSVVNVFTSLVGNVFGFKAIRGLRLEDVRFPIAYIKTCGGPPHGIQVERDKLSKYGRPMLGCTIKPKLGLSAKNYGRAVYECLRGGLDFTKDDENINSQPFMRWRDRFLFVQEATQTAENQTGERKGHYLNVTAPTPEEMYKRAEFAKEIGAPIIMHDYITGGFTANTGLAKWCQENGVLLHIHRAMHAVIDRSPTHGIHFRVLTKILRLSGGDHLHTGTVVGKLEGDRASTLGW-IDLLRESFIPEDRSRGIFFDQDWGSMPGVFAVASGGIHVWHMPALVN…	2.697	1	0.382	7.011	14.836	31.394
HFD80931.1	Gammaproteobacteria bacterium	prok	Form 1	complete	MA-----KT-----YQAGVKE--Y-RD-TYWEPDYTPKDSDLLAVFKITPQPGVPREEAAAAVAAESSTGTWTTVWTDLLTDLDYYKGRAYAIEDVPGDDECYYAFIAYPMGLFEEGSVVNVMTSIVGNVFGFKAVRALRLEDIRFPLWFVTTNPGPPHGIQVERDLLDKYGRPLLGCTIKPKLGLSAKNYGRACYEGLRGGLDFTKDDENVNSQFFMRWRDRFLFVQEACEKAEAETGERKGHYLNVTAPTAEEMYKRAEFAKEIGARIIMSDYLTLGWAAHTSLSKWCRDNGILLHVHRAMHGVIDRNPHHGINFRVLTKILRLMGGDHLHSGTVVGKLEGDREATLGW-IDQMRDKYVKEDRSRGIFFDQDWGQMPGVLPVASGGIHVWHMPALVS…	1.711	1	0.382	2.616	5.536	11.714
WP_015132410.1	Leptolyngbya sp. PCC 7376	prok	Form 1	complete	----VQTK-S-AG-FKAGVQD--Y-RL-TYYTPDYTPKDTDLLACFRMTPQAGVPAEECAAAVAAESSTGTWTTVWTDGLTDLDRYKGRCYHVEPVAGEDNQYFCFVAYPLDLFEEGSITNVLTSLVGNVFGFKALRALRLEDIRFPVAFIKTCPGNPHGITVERDLLNKYGRPLLGCTIKPKLGLSAKNYGRAVYECLRGGLDFTKDDENINSQPFMRWRDRFLFVQEAIEKAQAETNEVKGHYLNVTAATCEEMIERAEFAKEIGTPIVMHDFITGGFTANTSLSKWCRKNGLLLHIHRAMHAVIDRQKNHGIHFRVLAKCLRLSGGDHLHSGTVVGKLEGDRQGTLGF-VDLMREDYVEEDRSRGVFFTQDWASAPGTMPVASGGIHVWHMPALVD…	2.758	1	0.382	7.45	15.765	33.359
RMH45282.1	Alphaproteobacteria bacterium	prok	Form 1	complete	MG--NQPGA-----YKAGVKE--Y-RE-TYWEPDYQVKDSDILACFKVVPQPGVPREEAAAAVAAESSTGTWTTVWTDLLTDLEYYKGRAYRIEDVPGDDNAFYAFIAYPIDLFEEGSVVNVITSLAGNVFGFKAVRGLRLEDIRFPLHYVLTCGGPPHGITVERDILNKYGRPLLGCTIKPKLGLSAKNYGRAVYEALRGGLDFTKDDENINSQPFMRWKQRFDFVMEAVQKAEAETGERKGHYLNVTAGTVEEMLKRAEYAKSLGARIIMHDFLTAGFTANTTLANWCRDNGLLLHIHRALHAVLDRNPNHGIHFRVLAKMLRLSGGDHMHSGTVVGKLEGDRAATLGW-IDIMRDRYIKEDRSRGIFFDQDFGPMPGLFPVASGGIHVWHMPALVS…	2.114	1	0.382	3.915	8.285	17.531
WP_029933650.1	Thiomicrospira pelophila	prok	Form 2	complete	------------------M-D----Q--SRYA-DLSLKEEDILVAYNMQQVAGL---EVAAHIAAESSTGTNT---TDDFTALDA---LVYEIDEAN-H----VIKIAYPFDLFDRTMLVSFLTAI-GNNQGMGDVKNLQMVDFWVPETKLHLFDGPAKDI------SDRLGRYIAGTIIKPKLGLRPEPFAAAAYQFW-GG-DFIKNDEPQGNQVF-PMKKVMPLVVDAMKRAQDETGQAKLFSANITA--DDEMLYRADYILEFGNVAFLVDYV-GGPGMITARRNYPS---QYLHYHRAGHGAITSPSARGYTAFVLSKISRLQGASGIHVGTMFGKMEGDKNI----Y--MI-----ERDECQG-FFYQKW-GMKPTTPIISGGMNALRLPGFFK…	2.259	1	0.382	4.523	9.572	20.254
6FTL_A	Skeletonema marinoi	euk	Form 1	partial	MSSETRIK-SD--RYESGV--IPYAKMG-YWDASYTVKDTDVLALFRITPQPGVDPVEAAAAVAGESSTATWTVVWTDLLTACERYRAKAYRVDPVPNSADVFFAFIAYECDLFEEASLANLTASIIGNVFGFKAVSALRLEDMRIPHSYLXTFQGXATGIIVERERLNKYGTPLXGATVKPKLGLSGKNYGRVVYEGLXGGLDFLXDDENINSQPFMRWRERFLNCMEGINRASAATGEVKGSYLNITAATMEEVYKRAEYAKAVGSIVVMID-LVMGYTAIQSIAYWARENDMLLHLHRAGNSTYARQKNHGINFRVICKWMRMSGVDHIHAGTVVGKLEGDPLMIXGFY-DILRLTELEVNLPFGIFFEMDWASLRRCMPVASGGIHCGQMHQLIH…	1.457	1	0.382	2.029	4.294	9.086
OGS93441.1	Gallionellales bacterium GWE2_58_10	prok	Form 2	complete	------------------M-D----Q--SRYA-DLSLKEEDILVAYTMEPAAGL---EAAAHIAAESSTGTNT---TDEFTGVDA---LVYFIDEAK-G----IMKVAYPNDLFDRVMIVSFLTCI-GNNQGMGDIANLQMQDFYVPPRMLQLFDGPAKDI------SDRLGRYISGTIIKPKLGLRPEPFAKAAYQFW-GG-DFIKNDEPQGNQVF-PIKKVLPLVYDSLKRAQDETGQAKLFSMNITA--DDEMCARADFALEFGKVAFLVDFV-GGPGMITARRQYPS---QYLHYHRAGHGMVTSPSSRGYTAFVLAKMSRLQGASGIHVGTMYGKMEGDRII----Y--MI-----ERDSCTG-LYHQEW-GMKPTTPIISGGMNALRLPGFFE…	2.844	1	0.382	8.124	17.19	36.375
GWE2_Gallionellales_58_10_gwe2_scaffold_2450_13	Sulfuricella denitrificans	prok	Form 2	complete	------------------M-D----Q--SRYA-DLSLKEEDILVAYTMEPAAGL---EAAAHIAAESSTGTNT---TDEFTGVDA---LVYFIDEAK-G----IMKVAYPNDLFDRVMIVSFLTCI-GNNQGMGDIANLQMQDFYVPPRMLQLFDGPAKDI------SDRLGRYISGTIIKPKLGLRPEPFAKAAYQFW-GG-DFIKNDEPQGNQVF-PIKKVLPLVYDSLKRAQDETGQAKLFSMNITA--DDEMCARADFALEFGKVAFLVDFV-GGPGMITARRQYPS---QYLHYHRAGHGMVTSPSSRGYTAFVLAKMSRLQGASGIHVGTMYGKMEGDRII----Y--MI-----ERDSCTG-LYHQEW-GMKPTTPIISGGMNALRLPGFFE…	2.844	1	0.382	8.124	17.19	36.375
BAO57038.1	Limonium stenophyllum	euk	Form 1	partial	-----------VG-FKAGVKD--Y-KL-TYYTPEYETLDTDILAAFRVTPQPGVPPEEAGAAVAAESSTGTWTTVWTDGLTNLDRYKGRCYHIEPVAGEESQFIAYVAYPLDLFEEGSVTNMFTSIVGNVFGFKALRALRLEDLRIPPAYSKTFQGPPHGIQVERDKLNKYGRPLLGCTIKPKLGLSAKNYGRAVYECLRGGLDFTKDDENVNSQPFMRWRDRFLFCTEAIYKAQAETGEVKGHYLNATAGTSEEMIKRAACARELGVPIVMHDYLTGGFTSNTSLAHYCRDNGLLLHIHRAMHAVIDRQKNHGMHFRVLAKALRMSGGDHIHAGTVVGKLEGEREITLGF-VDLLRDDYIEKDRSRGIYFTQDWVSMPGVIPVASGGIHVWHMPALTE…	1.427	1	0.382	1.968	4.165	8.813
ASD42566.1	Hordeum murinum	euk	Form 1	complete	MSPQTETKAG-VG-FKAGVKD--Y-KL-TYYTPEYETKDTDILAAFRVSPQPGVPPEEAGAAVAAESSTGTWTTVWTDGLTSLDRYKGRCYHIEPVPGEDSQWICYVAYPLDLFEEGSVTNMFTSIVGNVFGFKALRALRLEDLRIPPTYSKTFQGPPHGIQVERDKLNKYGRPLLGCTIKPKLGLSAKNYGRACYECLRGGLDFTKDDENVNSQPFMRWRDRFVFCAEAIYKSQAETGEIKGHYLNATAGTCEEMIKRAVFARELGVPIVMHDYLTGGFTANTTLAHYCRDNGLLLHIHRAMHAVIDRQKNHGMHFRVLAKALRMSGGDHIHSGTVVGKLEGEREMTLGF-VDLLRDDFIEKDRARGIFFTQDWVSMPGVIPVASGGIHVWHMPALTE…	1.538	1	0.382	2.199	4.653	9.847
YP_008563096.1	Solanum lycopersicum	euk	Form 1	complete	MSPQTETKAS-VG-FKAGVKE--Y-KL-TYYTPEYQTKDTDILAAFRVTPQPGVPPEEAGAAVAAESSTGTWTTVWTDGLTSLDRYKGRCYRIERVVGEKDQYIAYVAYPLDLFEEGSVTNMFTSIVGNVFGFKALRALRLEDLRIPPAYVKTFQGPPHGIQVERDKLNKYGRPLLGCTIKPKLGLSAKNYGRAVYECLRGGLDFTKDDENVNSQPFMRWRDRFLFCAEALFKAQTETGEIKGHYLNATAGTCEEMIKRAVFARELGVPIVMHDYLTGGFTANTTLAHYCRDNGLLLHIHRAMHAVIDRQKNHGIHFRVLAKALRMSGGDHIHSGTVVGKLEGERDITLGF-VDLLRDDFVEQDRSRGIYFTQDWVSLPGVLPVASGGIHVWHMPALTE…	1.508	1	0.382	2.134	4.516	9.556
WP_046277111.1	Limnoraphis robusta	prok	Form 1	complete	MASQTQSK---AG-YKAGVQD--Y-KL-TYYTPDYTPKDTDILAAFRVTPQPGVPPEEAGAAVAAESSTGTWTTVWTDLLTDLDRYKGRCYDIEPVPGEDNQYICFIAYPLDLFEEGSVTNLLTSLVGNVFGFKALRALRLEDLRIPIAYLKTFQGPPHGITVERDKLNKYGRPLLGCTIKPKLGLSAKNYGRAVYECLRGGLDFTKDDENINSQPFMRWRDRFLFVQEAIEKAQAETGEVKGHYLNVTAPTCEEMLERAEFAKELKTPIIMHDYLTGGFTANTTLAKWCRRNGILLHIHRAMHAVIDRQKNHGIHFRVLAKCLRMSGGDHLHSGTVVGKLEGEKGITMGF-VDLMREDHIEQDRDRGIYFTQDWASMPGVMPVASGGIHIWHMPALVE…	2.697	1	0.382	7.009	14.831	31.383
SBO07503.1	Flueggea suffruticosa	euk	Form 1	partial	MSPQTETKAS-VG-FKAGVKE--Y-KL-TYYTPDYETKDTDILAAFRVTPQPGVPPEEAGAAVAAESSTGTWTTVWTDGLTSLDRYKGRCYHIEPVAGEENQFIAYVAYPLDLFEEGSVTNMFTSIVGNVFGFKALRALRLEDLRIPPSYTKTFQGPPHGIQVERDKLNKYGRPLLGCTIKPKLGLSAKNYGRAVYECLRGGLDFTKDDENVNSQPFMRWRDRFLFCAEAIYKAQAETGEIKGHYLNATAGTCEEMIKRAVFARELGVPIVMHDYLTGGFTANTSLAHYCRDNGLLLHIHRAMHAVIDRQKNHGIHFRVLAKALRMSGGDHIHSGTVVGKLEGEREITLGF-VDLLRDDFIEKDRSRGIYFTQDWVSLPGVLPVASGGIHVWHMPALTE…	1.647	1	0.382	2.454	5.194	10.99
WP_038036007.1	Thermopetrobacter sp. TC1	prok	Form 2	complete	------------------M-D----Q--SRYA-DLSLKEEDVLAAYRMKPMPGL---ATAAHVAAESSTGTNT---TDDFTSVDA---LVYEIDEEK-E----LMKIAYPIELFDRAMVVSMMTMV-GNNQGMGDVEYLKLLDFYVPHALMKLFDGPSKNI------VDRLGRMVVGTIIKPKLGLRPKPFADACYQFW-GG-DFIKNDEPQGNQVF-PLKEIIPLIADAMRRAQDETGQAKLFSANITA--DDEMIRRGEFILEFGHVAFLVDFV-GGPTAVTARRYFPN---QFLHYHRAGHGMVTSERSRGYSMLCHMKWARMLGASGIHTGTMFGKMEGDKKV----Y--ML-----TEDEADG-FFRQPW-KMKATTPIISGGMNALRLPGFFE…	2.604	1	0.382	6.391	13.523	28.616
P04991.1	Medicago sativa	euk	Form 1	complete	MSPQTETKAT-VG-FKAGVKD--Y-RL-TYYTPDYETKDTDILAAFRVSPQPGVPAEEAGAAVAAESSTGTWTTVWTDGLTSLDRYKGRCYHIEPVAGEETQFIAYVAYPLDLFEEGSVNYMFTSIVGNVFGFKALRALRLEDLRIPAAYVKTFQGPPQGIQVERDKLNKYGRPLLGCTIKPKLGLSAKNYGRAVYECLRGGLDFTKDDENVNSQPFMRWRDRFLFCAEAIYKAQAETGEIKGHYLNATAGTCEEMMKRAVFARELGVPIVMHDYLTVGFTANTTLAHYCRDNGLLLHIHRAMHAVIDRQKNHGMHFRVLAKALRMSGGDHIHAGTVVGKLEGERDITLGF-VDLLRDDFIEKDRSRGIFFTQDWVSLPGVLPVASGGIHVWHMPALTE…	1.344	1	0.382	1.812	3.834	8.112
SBO07493.1	Desmodium cinereum	euk	Form 1	partial	MSPQTETKSS-VG-FKAGVKD--Y-KL-TYYTPEYETKDTDILAAFRVTPQPGVPPEEAGAAVAAESSTGTWTTVWTDGLTSLDRYKGRCYGIEPVAGEENQYIAYVAYPLDLFEEGSVTNMFTSIVGNVFGFKALRALRLEDLRIPNSYIKTFQGPPHGIQVERDKLNKYGRPLLGCTIKPKLGLSAKNYGRAVYECLRGGLDFTKDDENVNSQPFMRWRDRFLFCAEAIFKAQAETGEIKGHYLNATAGTCEEMIKRAVFARELGAPIVMHDYLTGGFTANTSLAHYCRDNGLLLHIHRAMHAVIDRQKNHGMHFRVLAKALRLSGGDHIHAGTVVGKLEGEREITLGF-VDLLRDDFVEKDRSRGIYFTQDWVSLPGVLPVASGGIHVWHMPALTE…	1.597	1	0.382	2.333	4.937	10.446
WP_097030133.1	Rhodobacter ovatus	prok	Form 2	complete	------------------M-D----Q--SRYA-RLDLREADVLCAYVMKPKAGL---ETAAHFAAESSTGTNT---TDDFTGVDA---LVYEIDEAR-E----LMKIAYPVELFDRAMLCSFLTTI-GNNQGMGDVEYAKMHDFYVPPCYLRLFDGPSMNI------ADRLGRMVVGTIIKPKLGLRPKPFADACYEFW-GG-DFIKNDEPQGNQTF-PLKETIRLVADAMKRAQDETGEAKLFSANITA--DDEMVARGEYILEFGHVAFLVDYV-TGPAAITARRSFPR---QFLHYHRAGHGAVTSPQSRGYTAFVLSKMSRLQGASGIHTGTMYGKMEGDKIM----F--ML-----TDDAAQG-FYHQDW-GMKATTPIISGGMNALRLPGFFD…	2.924	1	0.382	8.796	18.612	39.384
OJW41584.1	Thiobacillus sp. 65-1059	prok	Form 1	complete	MA----VKT-----YNAGVKE--Y-RQ-TYWMPEYTPLDTDILACFKITPQPGVDREEVAAAVAAESSTGTWTTVWTDLLTDLDYYKGRAYRIEDVPGDDTCFYAFVAYPIDLFEEGSMVNVLTSLVGNVFGFKALRALRLEDIRFPIAYVKTCGGPPLGIQVERDVMNKYGRPLLGCTIKPKLGLSAKNYGRAVYECLRGGLDFTKDDENVNSQPFMRWRDRFAFVHEATEKAIRETGERKGHYLNVTAPTPEEMYKRAEFAKEIGAPIIMHDFLTGGLTANTGLANWCRNNGMLLHIHRAMHAVLDRNPHHGIHFRVLTKVLRLSGGDHLHSGTVVGKLEGDREATLGW-IDIMRDSFIKEDRSRGIFFDQDFGSMPGVMPVASGGIHVWHMPALVT…	2.009	1	0.382	3.524	7.456	15.778
CAH10354.1	Limonium gibertii	euk	Form 1	complete	MSPQTETKSF-VG-FKAGVKD--Y-KL-TYYTPEYETLDTDILAAFRVTPQPGVPPEEAGAAVAAESSTGTWTTVWTDGLTNLDRYKGRCYHIEPVAGEESQFIAYVAYPLDLFEEGSVTNMFTSIVGNVFGFKALRALRLEDLRIPPAYSKTFQGPPHGIQVERDKLNKYGRPLLGCTIKPKLGLSAKNYGRAVYECLRGGLDFTKDDENVNSQPFMRWRDRFLFCTEAIYKAQAETGEVKGHYLNATAATSEEMIKRAACARELGVPIVMHDYLTGGFTSNTSLAHYCRDNGLLLHIHRAMHAVIDRQKNHGMHFRVLAKALRMSGGDHIHAGTVVGKLEGEREITLGF-VDLLRDDYIEKDRSRGIYFTQDWVSMPGVIPVASGGIHVWHMPALTE…	1.398	1	0.382	1.913	4.048	8.566
WP_054967076.1	Thiohalorhabdus denitrificans	prok	Form 1	complete	M-----GKK-----FEAGVKD--Y-RE-TYWEPDYPIKESDFLACFKVTPQPGVPREEAAAAVAAESSTGTWTTVWTDLLTDLDYYKGRAYKVEDVPGDDEAFYAFIAYPIDLFEEGSVVNVFTSLVGNVFGFKAVRTLRLEDVRVPLAFTKTCGGPPNGIQVERDLLNKYGRPMLGCTLKPKLGLSAKNYGRACYEVLRGGLDFTKDDENVNSQPFMRWRDRFGYIAEAIHKAEAETGERKGHYLNVTAPTPEEMYKRAERAKELDMPIIMHDYITGGFTANTGLANWCRDNGMLLHIHRAMHAVIDRHPKHGIHFRVLAKILRLSGGDHLHSGTVVGKLEGDRAATLGW-IDIMRDSFVEEDRSRGIFFDQDWGSLPGVFPVASGGIHVWHMPALVN…	2.115	1	0.382	3.919	8.293	17.548
WP_029939712.1	Piscirickettsiaceae	prok	Form 2	complete	------------------M-D----Q--SRYA-DLTLSEEKLLVAYRLKPAAGL---EVAAHVAAESSTGTNT---TDDFTGVDA---LVYEVDEAAGDKG--LMKIAYPVDLFDPYNVSHMWSIL-GNNQGMGDHEGLRMLDFLVPEQMVKKFDGPATDI------SDKLGRYIAGTIIKPKLGLRPEPFAKACYDFW-GG-DFIKNDEPQANQPF-PMETVIPMVAETMDRAQQETGEAKLFSANVTA--DFEMIKRGEYILGFAHVAFLVDFV-TGPAGVTARRNFPD---TYLHFHRAGHGALTSYKSMGMDPLCYMKLARLMGASGIHTGTMYGKMEGERVL----Y--ML-----ERDECQG-YFYQKW-GMKPTTPIISGGMNALRLPGFFE…	3.016	1	0.382	9.648	20.416	43.201
WP_018289723.1	Verrucomicrobium sp. 3C	prok	Form 2	complete	MA----------------Y-D----Q--SRYS-NLKLEEARVLCTYRLQPKPGL---ATAAHVAAESSTGTNT---TDDFTGVDA---LVYAIDEHAGEDG--LIKLAYPLELFDRMMLSQFTSII-GNNQGMADFTSLRLLDVYLPPKALLLFDGPALNI------SHRLGRFVVGTIIKPKLGLRPKPFADAAYDFW-GG-DFIKNDEPQGNQPF-PMREVVPLLADSMRRAQDKTGEAKLFSFNITA--DDEIIARGEYILQFGHVAFLVDFV-AGPSGVAVRRHFPN---VFLHYHRAGHGAITSGVNRGYTTFVHIKLSRLLGASGIHVGTMYGKMEGDRAI----Y--MI-----ERDSADG-YYHQEW-GMRATTPIISGGMNAVRAPGFFE…	1.884	1	0.382	3.109	6.578	13.919
SBO07495.1	Desmodium psilocarpum	euk	Form 1	partial	MSPQTETKAS-VG-FKAGVKD--Y-KL-TYYTPEYETKDTDILAAFRVTPQPGVPPEEAGAAVAAESSTGTWTTVWTDGLTSLDRYKGRCYGIEPVAGEENQYIAYVAYPLDLFEEGSVTNMFTSIVGNVFGFKALRALRLEDLRIPNSYIKTFQGPPHGIQVERDKLNKYGRPLLGCTIKPKLGLSAKNYGRAVYECLRGGLDFTKDDENVNSQPFMRWRDRFLFCAEAIFKAQAETGEIKGHYLNATAGTCEEMIKRAVFARELGAPIVMHDYLTGGFTANTSLAHYCRDNGLLLHIHRAMHAVIDRQKNHGMHFRVLAKALRLSGGDHIHAGTVVGKLEGEREITLGF-VDLLRDDFVEKDRSRGIYFTQDWVSLPGVLPVASGGIHVWHMPALTE…	1.567	1	0.382	2.266	4.794	10.144
TARA_111.SAMEA2622478.90.0.22-3_2354994_2	Rhodobacteraceae	prok	Form 1	complete	MPSEK-LTGKA--RYSAGV--LEYKKMG-YWEPDYEPKETDIISLFRITPQDGVDPVEAAAAVAGESSTATWTVVWTDRLTACEKYRAKAYRVDPVPNSPGQYFAYIAYDLDLFEPGSIANLTASIIGNVFGFKPLKALRLEDMRLPVAYIKTFQGPATGIVVERERLNCFGRPLLGATVKPKLGLSGRNYGRVVYEALKGGLDFTKDDENINSQPFMHWRDRFLYCMEAVNRASAASGEVKGTYLNVTAGTMEEMYKRAEFAKDLGSVIIMID-LVIGYTAIQSMANWARDNDMILHLHRAGHSTYTRQRNHGVSFRVIAKWMRLAGVDHIHAGTVVGKLEGDPATTKGFY-DVMREEYNPQSLETGIFFDQPWASLNKLMPVASGGIHAGQMHQLIQ…	0.707	1	0.382	0.959	2.028	4.292
TARA_004.SAMEA2619399.40.0.22-1.6_2904464_4	Rhodobacteraceae	prok	Form 1	complete	MPSEK-LTGKA--RYSAGV--LEYKKMG-YWEPDYEPKETDIISLFRITPQDGVDPVEAAAAVAGESSTATWTVVWTDRLTACEKYRAKAYRVDPVPNSPGQYFAYIAYDLDLFEPGSIANLTASIIGNVFGFKPLKALRLEDMRLPVAYIKTFQGPATGIVVERERLNCFGRPLLGATVKPKLGLSGRNYGRVVYEALKGGLDFTKDDENINSQPFMHWRDRFLYCMEAVNRASAASGEVKGTYLNVTAGTMEEMYKRAEFAKDLGSVIIMID-LVIGYTAIQSMANWARDNDMILHLHRAGHSTYTRQRNHGVSFRVIAKWMRLAGVDHIHAGTVVGKLEGDPATTKGFY-DVMREEYNPQSLETGIFFDQPWASLNKLMPVASGGIHAGQMHQLIQ…	0.707	1	0.382	0.959	2.028	4.292
NJM45070.1	Alkalinema sp. RU_4_3	prok	Form 1	complete	MSAQTQTK---GG-YNAGVQD--Y-KL-TYYTPDYTPKDTDILAAFRMVPQPGVPPEEAAAAVAAESSTGTWTTVWTDLLTDLDRYKGRCYDIEPVPGEENQYICYIAYPLDLFEEGSVTNLLTSLVGNVFGFKALKSLRLEDLRISVAYLKTFQGPPHGIQVERDRLNKYGRPMLGCTIKPKLGLSAKNYGRAVYEALRGGLDFTKDDENINSQPFQRWRDRFLFVADAIHKAQAETGEIKGHYLNVTAATCEEMLKRAEYAKELEMPIIMHDFLTAGFTANTSLSHWCRDNGVLLHIHRAMHAVIDRQKNHGIHFRVLSKCLRMSGGDHIHTGTVVGKLEGDKAVTLGF-IDLLRENYIEQDRSRGVYFTQDWASMPGVMAVASGGIHVWHMPALVD…	2.664	1	0.382	6.784	14.355	30.377
AYO28971.1	Amaranthus hybridus subsp. cruentus	euk	Form 1	complete	MSPQTETKAS-VG-FKAGVKD--Y-RL-TYYTPEYETLDTDILAAFRVSPQPGVPPEEAGAAVAAESSTGTWTSVWTDGLTNLDRYKGRCYNIEPVAGEENQYICYVAYPLDLFEEGSVTNMFTSIVGNVFGFKALRALRLEDLRIPVAYVKTFQGPPHGIQVERDKLNKYGRPLLGCTIKPKLGLSAKNYGRACYECLRGGLDFTKDDENVNSQPFMRWRDRFLFCAEAIYKSQAETGEIKGHYLNATAGTCEEMIKRAVFARELGVPIVMHDYLTGGFTANTSLSQYCRDNGLLLHIHRAMHAVIDRQKNHGMHFRVLAKALRLSGGDHIHSGTVVGKLEGERDITLGF-VDLLRDDYTEKDRSRGIFFTQSWVSTPGVLPVASGGIHVWHMPALTE…	1.723	1	0.382	2.647	5.602	11.853
WP_163097315.1	Acidithiobacillus ferrianus	prok	Form 1	complete	MA----VKK-----YEAGVKE--Y-RQ-TYWAPEYMPLDSDILACFKITPQPGVDREEAAAAVAAESSTGTWTTVWTDLLTDMDYYKGRAYRIEDVPGDDTSFYALIAYPIDLFEEGSVVNVFTSLVGNVFGFKAVRALRLEDVRFPLAYVKTCNGPPHGIQVERDKMNKYGRPLLGCTIKPKLGLSAKNYGRAVYECLRGGLDFTKDDENVNSQPFMRWRDRFLFVADAIQTAETETGERKGHYLNVTAPSPEEMYERAEFAKELNMPIIMHDFLTGGFCANTGLARWCRKNGILLHIHRAMHAVVDRNPHHGIHFRVLAKALRLSGGDHLHTGTVVGKLEGDRGATQGW-VDLLRESFVPEDRDRGIFFDQDWGSMPGVFAVASGGIHVWHMPALLA…	2.374	1	0.382	5.077	10.743	22.733
WP_131454437.1	unclassified Synechococcus	prok	Form 1	complete	MS-----KK-----YDAGVKE--Y-RD-TYWTPDYVPLDTDLLACFKCTGQEGVPKEEVAAAVAAESSTGTWSTVWSELLTDLDFYKGRCYRIEDVPGDKESFYAFIAYPLDLFEEGSITNVLTSLVGNVFGFKALRHLRLEDIRFPIAFIKSCYGPPNGIQVERDRMNKYGRPLLGCTIKPKLGLSGKNYGRVVYECLRGGLDFTKDDENINSQPFQRWQNRFEFVAEAIKLAEQETGERKGHYLNVTANTPEEMYERAEFAKELKMPIIMHDFITGGFTANTGLSKWCRKNGMLLHIHRAMHAVIDRHPKHGIHFRVLAKCLRLSGGDQLHTGTVVGKLEGDRQTTLGY-IDQLRESFVPEDRSRGNFFDQDWGSMPGVFAVASGGIHVWHMPALVT…	3.032	1	0.382	9.797	20.731	43.867
SBO07476.1	Arctagrostis latifolia	euk	Form 1	partial	MSPQTETKAS-VG-FKAGVKD--Y-KL-TYYTPEYETKDTDILAAFRVTPQPGVPPEEAGAAVAAESSTGTWTTVWTDGLTSLDRYKGRCYHIEPVAGEDNQWICYVAYPLDLFEEGSVTNMFTSIVGNVFGFKALRALRLEDLRIPVAYTKTFQGPPHGIQVERDKLNKYGRPLLGCTIKPKLGLSAKNYGRACYECLRGGLDFTKDDENVNSQPFMRWRDRFVFCAEAIYKAQAETGEIKGHYLNATAGTCEEMIKRAVFARELGVPIVMHDYITGGFTANTTLSHYCRDNGLLLHIHRAMHAVIDRQKNHGMHFRVLAKALRMSGGDHIHSGTVVGKLEGEREMTLGF-VDLLRDDFIEKDRARGIFFTQDWVSLPGVIPVASGGIHVWHMPALTE…	1.907	1	0.382	3.181	6.731	14.242
WP_068749566.1	Tessaracoccus	prok	Form 2	complete	------------------M-D----Q--SRYT-DLSLREDDILCAYAMRPKSGL---EAAAHFAAESSTGTNT---TDDFTGVDA---IVYHADEAT-E----EVRIAYPLDLFDRMMMVSFLTTI-GNNQGMGDIEYAKMFDFYVPRAAISLFDGPAMGI------ADRLGRYIAGTIIKPKLGLRPEPFARAAYEFW-GG-DFIKNDEPQGNQVF-PMKQTIPLVYDAMKRAMDDTGEAKLFSANITA--DDEMIARGEFILEFGKVAFLVDYV-GGPGAVTARRYFAR---QYLHFHRAGHGAVTSPSSRGYTAYVLAKMARLQGASGIHVGTMYGKMEGDRAI----Y--IC-----ERDQYQG-AFHQEW-GMRPTTPIVSGGMNALRLPGFFA…	2.819	1	0.382	7.923	16.766	35.478
AID50105.1	Limonium retusum	euk	Form 1	partial	----TETKSY-VG-FKAGVKD--Y-KL-TYYTPEYETLDTDILAAFRVTPQPGVPPEEAGAAVAAESSTGTWTTVWTDGLTNLDRYKGRCYHIEPVAGEENQFIAYVAYPLDLFEEGSVTNMFTSIVGNVFGFKALRALRLEDLRIPPAYSKTFQGPPHGIQVERDKLNKYGRPLLGCTIKPKLGLSAKNYGRAVYECLRGGLDFTKDDENVNSQPFMRWRDRFLFCTEAIYKAQAETGEVKGHYLNATAGTSEEMIKRAACARELGVPIVMHDYLTGGFTSNTSLAHYCRDNGLLLHIHRAMHAVIDRQKNHGMHFRVLAKALRMSGGDHIHAGTVVGKLEGEREITLGF-VDLLRDDYIEKDRSRGIYFTQDWVSMPGVIPVASGGIHVWHMPALTE…	1.45	1	0.382	2.014	4.262	9.018
SR1_18_B1_scaffold_509483_7|SR1_18_Bp1_UNK|SR1_18_Bp1_QB3_181220		prok	Form 1'	complete	MIQ-A--APKE--KYRAGVRP--YA---DYYVPDYAPRDTDLLCAFRIQPRPGVD--EAAAAVAAESSTGTWTEVWSNQVTNIDYYKAKVYRLE---G-D---IAYIAYPLDLFEENSIVNIMSSIVGNVFGFKAVAALRLEDMRIPVALVKTFPGPNVGIYDERARLNKWDRPLLGGTVKPKLGLSAKDYASIIYECLVGGLDTTKDDENMNSQPF-RWRDRFFYGMDAVKKAEAETGEAKGHFFNVTANSTSESLRRMEYIAAQGSRYIMYDFLTAGFAASADVFKRAGELGVIVHCHRAMHAVFTRQKNHGLHMRVVAKWLRLTGGDHLHTGTVVGKLEGSRNETLGI-IDLLRERVIPPAPERGLYFEQDFAGLKAVWPVASGGIHVLHIPDLHK…	0.632	1	0.382	0.889	1.882	3.982
QB3_181224		prok	Form 1'	complete	MIQ-A--APKE--KYRAGVRP--YA---DYYVPDYAPRDTDLLCAFRIQPRPGVD--EAAAAVAAESSTGTWTEVWSNQVTNIDYYKAKVYRLE---G-D---IAYIAYPLDLFEENSIVNIMSSIVGNVFGFKAVAALRLEDMRIPVALVKTFPGPNVGIYDERARLNKWDRPLLGGTVKPKLGLSAKDYASIIYECLVGGLDTTKDDENMNSQPF-RWRDRFFYGMDAVKKAEAETGEAKGHFFNVTANSTSESLRRMEYIAAQGSRYIMYDFLTAGFAASADVFKRAGELGVIVHCHRAMHAVFTRQKNHGLHMRVVAKWLRLTGGDHLHTGTVVGKLEGSRNETLGI-IDLLRERVIPPAPERGLYFEQDFAGLKAVWPVASGGIHVLHIPDLHK…	0.632	1	0.382	0.889	1.882	3.982
GDX61470.1	Nitrosomonadaceae bacterium	prok	Form 1	complete	MP----QKT-----YKAGVKD--Y-RE-NYWTPDYTPLDTDLLACFKIVPQAGVPREEIAAAVAAESSTGTWTTVWTDMLTDIDYYKGRAYRIEPVPGDNTAFYAFVAYPIDLFEEGSVVNVLTSLVGNVFGFKALRSLRLEDLRFPIAYVMTCGGPPNGIQVERDRLNKYGRAFLGCTIKPKLGLSAKNYGMAVYECLRGGLDFTKDDENVNSQPFMRWRHRFEFVMEAVLKAQAETGERKGHYLNVTAATPEEMYKRAEFAKELGAPIIMHDYLTGGLCANTGLANWCRDNGMLLHIHRAMHAVLDRNPYHGIHFRVLVKCLRLSGGDHLHSGTVVGKLEGDRNATLGW-IDTMRESFIPENRARGLFFDQDWGSMPGVMPVASGGIHVWHIPALVN…	2.204	1	0.382	4.28	9.057	19.164
BAO57029.1	Drosera venusta	euk	Form 1	partial	-----------VG-FKAGVKD--Y-KL-TYYTPEYQTLDTDILAAFRVTPQPGVPPEEAGAAVAAESSTGTWTTVWTDGLTSLDRYKGRCYHIEPVSGEENQFIVYVAYPLDLFEEGSVTNMFTSIVGNVFGFKALRALRLEDLRIPPAYSKTFQGPPHGIQVERDKLNKYGRPLLGCTIKPKLGLSAKNYGRAVYECLRGGLDFTKDDENVNSQPFMRWRDRFLFCAEALYKAQAETGEIKGHYLNATAGTCEEMIKRAVFARELGVPIVMHDYLTGGFTANTSLAHYCRDNGLLLHIHRAMHAVIDRQKNHGIHFRVLAKALRMSGGDHIHSGTVVGKLEGERDITLGF-VDLLRDDFIEKDRSRGIYFTQPWVSLPGVLPVASGGIHVWHMPALTE…	1.68	1	0.382	2.537	5.368	11.359
WP_162548693.1	Jacksonvillea sp. ISTCYN1	prok	Form 1	complete	MSAQTQTK---TG-YQAGVKD--Y-RL-TYYTPDYTPKDTDILAAFRVTPQPGVPPEEAGAAVAAESSTGTWTTVWTDLLTDLDRYKGRCYDVEPVPGEDNQYICYVAYPLDLFEEGSVTNMLTSIVGNVFGFKALKALRLEDLRIPIAYLKTFQGPPHGIQVERDKLNKYGRPLLGCTIKPKLGLSAKNYGRAVYECLRGGLDFTKDDENINSQPFMRWRDRFLFVQEAIEKSQAETGEIKGHYLNVTAPTCEEMMKRAEFAKEIGTPIIMHDYLTGGFTANTTLAKFCRDNGLLLHIHRAMHAVIDRQKHHGIHFRVLAKCLRMSGGDHLHSGTVVGKLEGEKEITMGF-VDLMREDHIELDRGRGIYFTQDWASMPGVMPVASGGIHVWHMPALVE…	2.48	1	0.382	5.646	11.947	25.28
AAC38280.1	endosymbiont of Riftia pachyptila	prok	Form 2	complete	MA----------------L-D----Q--TRYS-DLSLKEDEVLCAYLMKPKSGL---EAAAHFAAESSTGTNT---TDDFTGVDA---LVYEIDEAK-E----LMKIAYPVDLFDIAMLASFLTTI-GNNQGMGDIEYAKMLDFYMPPKYLRLYDGPAVNI------QDRLGRYIAGTIIKPKLGLRPEPFAEAAYQFW-GG-DFIKNDEPQGNQPF-PMKKTIPLVADAMRRAQDETGEAKLFSANITA--DDEMIARGEFVLEFGQVAFLVDYV-AGPTAVAARRNFPN---QFLHFHRAGHGAVTSPQSRGYTAFVHIKMTRLLGASGMHVGTMYGKMEGDKLI----Y--MI-----ERDSADG-FYHQEW-GMKPTTPIISGGMNALRLPGFFE…	3.003	1	0.382	9.524	20.152	42.643
YP_004615354_Methanosalsum_zhilinae_DSM_4017_Putative_IIandIII		prok	Form 2/3	complete	MN---D-D------LQS-N-S----K--QAYV-NLNLED--LLGVFHLIPGGKL---QAASEVAAESSTGTNT---ETAFSTMNA---LVYKLDLDK-N----LVWIAYPWRLFDRGNVQNILTIV-GNILGMKEISALKLLDVWFPPAMLEQYDGPSYTL------DYQLGVPILGTIVKPKMGLTSAEYAEVCYDFWTGG-DFVKNDEPQANQDF-PYEKMVMHVKEAMDKAVRETGQKKVHSFNVSA--ADIMIQRCEMIRNFESYAFLIDIT-AGWMAVQLRRRYPD---VFIHYHRAGHGGFTRPENIGFSVLVLSKFARLAGASGIHTGTAVGKMKGEDVV----A-HGI-----LYFKSKG-FFEQIW-GVKKCCPIVSGGLNPVRLKPFID…	0.856	1	0.382	1.112	2.353	4.979
OYW65964.1	Hydrogenophilales bacterium 12-64-13	prok	Form 1	complete	MA----VKT-----YQAGVKE--Y-RQ-TYWMPEYTPLDTDILACFKITPQAGIDREEAAAAVAAESSTGTWTTVWTDLLTDMDYYKGRAYRIEDVPGDDTCFYAFIAYPIDLFEEGSVVNVFTSLVGNVFGFKAIRALRLEDIRFPIAYVKTCNGPPNGIQVERDVMNKYGRPLLGCTIKPKLGLSGKNYGRAVYECLRGGLDFTKDDENINSQPFMRWKQRFDFVQEATLKAEAETGERKGHYLNVTAPTPDEMMKRAEYAKSIGAPIIMHDYITGGFCANTGLAQWCRDNGLLLHIHRAMHAVLDRNPHHGIHFRVLTKILRLSGGDHLHTGTVVGKLEGDRASTLGW-IDLLRESFVPEDRSRGIFFDQDWGSMPGAFAVASGGIHVWHMPALVN…	2.573	1	0.382	6.19	13.099	27.718
TXF10942.1	Hydrogenophilales bacterium SM250	prok	Form 1	complete	MA----EKT-----YQAGVKE--Y-RK-TYWTPDYVPLDTDLLACFKVVAQPGVPPEEAAAAVAAESSTGTWTTVWTDLLTDLDYYKGRAYRIEPVPGDPSAFYAFVAYPIDLFEEGSVVNVLTSLVGNVFGFKAIRSLRLEDVRFPIAYVKTCGGPPNGIQVERDRLNKYGRPLLGCTIKPKLGLSAKNYGRAVYECLRGGLDFTKDDENINSQPFMRWRQRFEFVMEAVQKAEAETGERKGHYLNVTAPTPEEMYKRAEFAKELGAPIIMHDFLTAGFTANTGLANWCRENGMLLHIHRAMHAVIDRNPYHGIHFRVLAKCLRLSGGDHLHAGTVVGKLEGDRQATLGW-IDIMRESFIPENRRRGIFFDQDWGSMPGVMPVASGGIHVWHMPALVS…	1.922	1	0.382	3.229	6.832	14.456
WP_024850198.1	Hydrogenovibrio kuenenii	prok	Form 1	complete	MA----SKT-----FDAGVQD--Y-QL-TYWTPDYTPLDTDLLACFKVVPQEGVPREEAAAAVAAESSTGTWTTVWTDLLTDMEFYKGRAYRIEDVPGDKNAFYAFIAYPLDLFEEGSVVNVLTSLVGNVFGFKAVRSLRLEDLRFPMAFIKTCGGPPSGIQVERDKLNKYGRPMLGCTIKPKLGLSAKNYGRAVYECLRGGLDLTKDDENINSQPFQRWRDRFEFVAEAVDKATAETGERKGHYLNVTAGSVEEMMKRAEFAKELGQPIIMHDFLTAGFTANTTLANWCRDNGMLLHIHRAMHAVIDRNPNHGIHFRVLAKCLRLSGGDHLHTGTVVGKLEGDRASTLGF-VDQLRESFVPEDRSRGVFFDQDWGSMPGVMAVASGGIHVWHMPALVN…	2.796	1	0.382	7.738	16.373	34.646
WP_013515453.1	Pseudodesulfovibrio aespoeensis	prok	Form 2	complete	MS------------A---Y-D----Q--TRYV-NFDLKEDQVLCAYIYKPANGV---EVAAHFAAESSTGTNT---TDDFTGVDA---LVYEVSDAS-NGD--LMKIAYPVELFDRAMLASFLTCI-GNNQGMGDVAYAKMHDFYVPRQYLELFDGPSKNI------ADRLGRMIAGTIVKPKLGLRPKPFADACYHFW-GG-DFVKNDEPQGNQVF-PLKETITAVADAMRRAQDETGEAKIFSANITA--DDEMIARGEFILNFGRVAFLVDYV-AGPTAITARRNFPN---QFLHYHRAGHGAVTSPQARGYTAFVLSKMSRLQGASGIHTGTMFGKMEGDKSM----Y--MI-----EREEAQG-YFKQKW-GMKATTPMISGGMNALRLPGFFD…	2.267	1	0.382	4.561	9.651	20.422
WP_162085967.1	Sulfuriferula nivalis	prok	Form 1	complete	MA----AKK-----YEAGVKE--Y-RQ-TYWMPEYVPLDTDILACFKITPQAGVDREEAAAAVAAESSTGTWTTVWTDLLTDLDYYKGRAYRIEDVPGDDTCFYAFIAYPIDLFEEGSVVNVLTSLVGNVFGFKAIRALRLEDVRFSVAYVKSCGGPPQGIQVERDVMNKYGRPMLGCTIKPKLGLSAKNYGRAVYECLRGGLDFTKDDENVNSQPFMRWRDRFLFVQDATMAAQAETGERKGHYLNVTAPTCEDMLERAEFAKEIGAPIIMHDYLTGGLSANTSLANWCRKNGVLLHIHRAMHAVLDRNPHHGIHFRVLTKILRLSGGDHLHSGTVVGKLEGDRAATLGW-IDLMRESFIPEDRSRGIMFDQDWGSMPGVMPVASGGIHVWHMPALVN…	2.543	1	0.382	6.01	12.717	26.909
WP_017713779.1	Prochlorothrix hollandica	prok	Form 1	complete	----VQTK----G-YQAGVKD--Y-RL-TYYTPEYTPKDTDLLACFRMTPQPGVPPEEAGAAVAAESSTGTWTTVWTDLLTDLDRYKGRCYEVEPVPGEDNQYFCFVAYPLDLFEEGSVTNILTSIVGNVFGFKALRALRLEDIRFPIALVKTFQGPPHGIQVERDRLNKYGRPLLGCTIKPKLGLSAKNYGRAVYECLRGGLDFTKDDENINSQPFMRWRDRFLFVQEAIEKAQAETGEVKGHYLNVTAATCEEMLKRAEFAKEIGTPIIMHDFLTGGFTANTTLAHYCRDNGLLLHIHRAMHAVIDRQRIHGIHFRVLAKCLRLSGGDHLHSGTVVGKLEGEKDITLGF-VDLMREDHIEEDRSRGVFFTQDWASMPGVMPVASGGIHVWHMPALVE…	2.772	1	0.382	7.56	15.996	33.848
WP_009851287.1	Mariprofundus ferrooxydans	prok	Form 2	complete	------------------M-D----Q--SRYA-DLSLNEADLLVAYKLIPAKGL---EVAAHIAAESSTGTNT---TDDFTGVDA---LVYDIDETAGDGG--LMKVAYPVELFDPYNVSHMWSIL-GNNQGMGDHEGLRMLDFMVPECMIRKFDGPSAGI------ADKLGRYISGTIIKPKLGLRPEPFAKACLDFW-GG-DFIKNDEPQANQPF-PMKVVIPKVAEAMDRAQQETGQAKLFSANATA--DYECVARGEYILSFAHVAFLIDFV-TGPAGVTARRAFPD---TFLHFHRAGHGAVTSYKSMGMDPLCYMKLARLQGASGIHTGTMYGKMEGETVL----Y--ML-----ERDECMG-YFNQKW-GMKPTAPIISGGMNALRLPGFFE…	3.251	1	0.382	12.2	25.815	54.625
SBO07494.1	Desmodium intortum	euk	Form 1	partial	MSPQTESKAS-VG-FKAGVKD--Y-KL-TYYTPEYETKDTDILAAFRVTPQPGVPPEEAGAAVAAESSTGTWTTVWTDGLTSLDRYKGRCYGIEPVAGEENQYIAYVAYPLDLFEEGSVTNMFTSIVGNVFGFKALRALRLEDLRIPNAYIKTFQGPPHGIQVERDKLNKYGRPLLGCTIKPKLGLSAKNYGRAVYECLRGGLDFTKDDENVNSQPFMRWRDRFLFCAEALFKAQAETGEIKGHYLNATAGTCEEMIKRAVFARELGAPIVMHDYLTGGFTANTSLAHYCRDNGLLLHIHRAMHAVIDRQKNHGMHFRVLAKALRLSGGDHIHAGTVVGKLEGEREITLGF-VDLLRDDFVEKDRSRGIYFTQDWVSLPGVLPVASGGIHVWHMPALTE…	1.58	1	0.382	2.295	4.857	10.277
OJX79267.1	Magnetospirillum sp. 64-120	prok	Form 2	complete	------------------M-D----Q--SRYC-NLALKEADVLCAYIIKPKQGI---ATAAHFAAESSTGTNT---TDDFTGVDA---LVYEMTEQA-NGE--LMKIAYPNDLFDRAMIVSFLTTI-GNNQGMSDVEYAKMHDFWVPPYMMNLFDGPAMNI------ADRLGRMVVGTIIKPKLGLRPKPFADACHQFW-GG-DFIKNDEPQGNQVF-PMREVIPLVADAMRRAQDETGEAKLFSANITA--DDEMIKRGEMILEFAHVAFLVDYV-GGPTAITARRYFPG---QFLHYHRAGHGAVTSKQSRGYSVLTHMKMSRLQGASGIHTGTMYGKMEGEKMV----Y--ML-----ERDVAEG-YYTQDW-GMKATTPIISGGMNALRLPGFFD…	2.728	1	0.382	7.228	15.295	32.364
WP_041067559.1	Thiolapillus brandeum	prok	Form 2	complete	------------------M-D----Q--SRYA-DLSLKEEDILVAYKMKPVDGL---EAAAHFAAESSTGTNT---TDDFTGVDA---LVYHIDEET-E----DMRIAYPMELFDRMLLVSFLTVI-GNNQGMGDIAYGQMIDFYMPPRAIQLFDGPAKDI------SDRLGRYIAGTIIKPKLGLRPEPFAEAAYQFW-GG-DFIKNDEPQGNQVF-PVKKVIPLVADAMKRAQDETGEAKLFSMNITA--DDEMCARADFALEFGKVAFLVDFV-GGPGMVTARRQYPN---QYLHYHRAGHGMITSPSSRGYTAYVLAKMSRLQGASGIHVGTMYGKMEGDKII----Y--MI-----ERDECQG-VYYQKW-GMKPTTPIISGGMNALRLPGFFE…	2.928	1	0.382	8.832	18.689	39.546
YP_009252071.1	Brachiaria humidicola	euk	Form 1	complete	MSPQTETKAS-VG-FKAGVKD--Y-KL-TYYTPEYETKDTDILAAFRVTPQPGVPPEEAGAAVAAESSTGTWTTVWTDGLTSLDRYKGRCYHIEPVPGEADQYICYIAYPLDLFEEGSVTNMFTSIVGNVFGFKALRALRLEDLRIPVAYAKTFQGPPHGIQVERDKLNKYGRPLLGCTIKPKLGLSAKNYGRACYECLRGGLDFTKDDENVNSQPFMRWRDRFVFCAEAIYKAQAETGEIKGHYLNATAGTCEEMIKRAVFARELGVPIVMHDYITGGFTANTSLAHYCRDNGLLLHIHRAMHAVIDRQKNHGMHFRVLAKALRMSGGDHIHSGTVVGKLEGEREITLGF-VDLLRDDFIEKDRSRGIFFTQDWASMPGVIPVASGGIHVWHMPALTE…	1.792	1	0.382	2.838	6.004	12.705
YP_053163.2	Nymphaea alba	euk	Form 1	complete	MSPKTETKAS-VG-FKAGVKD--Y-RL-TYYTPEYETLATDILAAFRVTPQPGVPPEEAGAAVAAESSTGTWTTVWTDGLTSLDRYKGRCYHIEPVAGEENQYIAYVAYPLDLFEEGSVTNMFTSIVGNVFGFKALRALRLEDLRIPPAYSKTFQGPPHGIQVERDKLNKYGRPLLGCTIKPKLGLSAKNYGRAVYECLRGGLDFTKDDENVNSQPFMRWRDRFLFCAEAIYKAQAETGEIKGHYLNATAGTSEEMMKRAVCARELGVPIVMHDYLTGGFTANTSLAHYCRDNGLLLHIHRAMHAVIDRQRNHGIHFRVLAKALRMSGGDHIHAGTVVGKLEGERDVTLGF-VDLLRDDFIEKDRSRGIYFTQDWVSMPGVLPVASGGIHVWHMPALTE…	1.45	1	0.382	2.014	4.261	9.017
WP_059417771.1	Sulfuricella sp. T08	prok	Form 2	complete	------------------M-D----Q--SRYA-DLSLKEEDILVAYHMQPATGL---EVAAHIAAESSTGTNT---TDDFTGVDA---LVYFIDEAK-G----VMKVAYPNDLFDRAMLVSFLTAI-GNNQGMGDVKHLQMQDFYVPWSMLRLYDGPAKDI------TDDLGRYIAGTIIKPKLGLRPEPFAKAAYQFW-GG-DFIKNDEPQGNQVF-PTKKVIPLVYDAMKRAMDETGQAKLFSANITA--DDEMLARADYILEFGKVAFLVDYV-GGPGMITARRQYPG---QYLHYHRAGHGAITSPSARGYTAFVLAKMSRLQGASGIHVGTMYGKMEGDRNI----Y--MI-----ERDSADG-YFHQEW-GMKPTTPIISGGMNALRLPGFFE…	2.562	1	0.382	6.126	12.963	27.431
WP_028995230.1	Azonexus hydrophilus	prok	Form 2	complete	------------------M-D----Q--SRYA-DLSLKEDDILCAYKMKPKAGL---EAAAHFAAESSTGTNT---TDEFTGVDA---LVYHIDEAT-E----EMRIAYPIDLFDRMMIVSFLTTI-GNNQGMGDIEHAKMYDFYVPRRAIELFDGPSVDI------SNRLGRYIAGTIIKPKLGLRPEPFAAAAYQFW-GG-DFIKNDEPQGNQVF-PMKQVIPLVRDAMKRAMDETGQAKIFSANITA--DDEMIARGEYILEFGKVAFLVDYV-GGPGMVTARRYFSR---QYLHYHRAGHGAVTSPSSRGYTAYVLAKMSRLQGASGIHVGTMYGKMEGDRAI----Y--II-----ERDSYTG-AYHQEW-GMKPTTPIISGGMNALRLPGFFE…	2.789	1	0.382	7.69	16.273	34.434
OIP08578.1	Betaproteobacteria bacterium CG2_30_68_42	prok	Form 2	complete	------------------M-D----Q--SRYS-DLALHEKEVLCAYILKPKAGL---ATAAHFAAESSTGTNT---TDDFTGVDA---LVYEIDEAR-E----ITKIAYPIELFDRAMLASFLTTI-GNNQGMGDVEYAKMHDFYIPPAYLQLFDGPAMNI------VDRLGRMVVGTIIKPKLGLRPQPFADACYQFW-GG-DFIKNDEPQGNQVF-PLKETIRLVADAMRRAQDETGEAKLFSANITA--DDEMIARGEYILEFAHVAFLVDYV-AGPTAITCRRRFPN---QFLHYHRAGHGAVTSPSARGYTAFVHCKMSRLQGASGIHTGTMYGKMEGDRRI----Y--ML-----ERDSADG-FFHQQW-GMKATTPIISGGMNALRLPGFFA…	2.747	1	0.382	7.374	15.603	33.016
cg1_0.2_scaffold_481_c_31	CG_Rhodocyc_01	prok	Form 2	complete	------------------M-D----Q--SRYS-DLALHEKEVLCAYILKPKAGL---ATAAHFAAESSTGTNT---TDDFTGVDA---LVYEIDEAR-E----ITKIAYPIELFDRAMLASFLTTI-GNNQGMGDVEYAKMHDFYIPPAYLQLFDGPAMNI------VDRLGRMVVGTIIKPKLGLRPQPFADACYQFW-GG-DFIKNDEPQGNQVF-PLKETIRLVADAMRRAQDETGEAKLFSANITA--DDEMIARGEYILEFAHVAFLVDYV-AGPTAITCRRRFPN---QFLHYHRAGHGAVTSPSARGYTAFVHCKMSRLQGASGIHTGTMYGKMEGDRRI----Y--ML-----ERDSADG-FFHQQW-GMKATTPIISGGMNALRLPGFFA…	2.747	1	0.382	7.374	15.603	33.016
cg2_3.0_scaffold_261_c_14	CG_Rhodocyc_01	prok	Form 2	complete	------------------M-D----Q--SRYS-DLALHEKEVLCAYILKPKAGL---ATAAHFAAESSTGTNT---TDDFTGVDA---LVYEIDEAR-E----ITKIAYPIELFDRAMLASFLTTI-GNNQGMGDVEYAKMHDFYIPPAYLQLFDGPAMNI------VDRLGRMVVGTIIKPKLGLRPQPFADACYQFW-GG-DFIKNDEPQGNQVF-PLKETIRLVADAMRRAQDETGEAKLFSANITA--DDEMIARGEYILEFAHVAFLVDYV-AGPTAITCRRRFPN---QFLHYHRAGHGAVTSPSARGYTAFVHCKMSRLQGASGIHTGTMYGKMEGDRRI----Y--ML-----ERDSADG-FFHQQW-GMKATTPIISGGMNALRLPGFFA…	2.747	1	0.382	7.374	15.603	33.016
WP_092620206.1	Roseospirillum parvum	prok	Form 2	complete	------------------M-D----Q--SRYA-DLSLKEDEILCAYQMKPKSGL---EAAAHFAAESSTGTNT---TDDFTGVDA---LVYEIDEAN-E----VMKIAYPLDLFDRMMIVSFLTTI-GNNQGMGDIEYAKMLDFHVPPRAIQLFDGPAKDI------SDRLGRYIAGTIIKPKLGLRPEPFAQAAYEFW-GG-DFIKNDEPQGNQVF-PLKKVIPLVVDAMRRAQDETGQPKLFSANITA--DDEMIARGEFILDFGKVAFLVDYV-GGPGMITARRWFPN---QYLHYHRAGHGAVTSPQSRGYTALVLSKMARLQGASGIHVGTMYGKMEGDKII----Y--MI-----ERDACQG-FYHQEW-GMKPTTPIISGGMNAIRLPGFFA…	2.647	1	0.382	6.672	14.117	29.872
XP_035819608.1	Zea mays	euk	Form 1	complete	MSPQTETKAS-VG-FKAGVKD--Y-KL-TYYTPEYETKDTDILAAFRVTPQLGVPPEEAGAAVAAESSTGTWTTVWTDGLTSLDRYKGRCYHIEPVPGDPDQYICYVAYPLDLFEEGSVTNMFTSIVGNVFGFKALRALRLEDLRIPPAYSKTFQGPPHGIQVERDKLNKYGRPLLGCTIKPKLGLSAKNYGRACYECLRGGLDFTKDDENVNSQPFMRWRDRFVFCAEAIYKAQAETGEIKGHYLNATAGTCEEMIKRAVFARELGVPIVMHDYLTGGFTANTTLSHYCRDNGLLLHIHRAMHAVIDRQKNHGMHFRVLAKALRMSGGDHIHSGTVVGKLEGEREITLGF-VDLLRDDFIEKDRSRGIFFTQDWVSMPGVIPVASGGIHVWHMPALTE…	1.691	1	0.382	2.563	5.424	11.476
QFU78348.1	Cylindrotheca fusiformis	euk	Form 1	partial	---------SD--RYESGV--IPYAKMG-YWDASYAVKATDVLALFRITPQPGVDPVEAAAAVAGESSTATWTVVWTDLLTACDRYRAKAYRVDPVPNAADQYFAFIAYECDLFEEGSLANLTASIIGNVFGFKAVAALRLEDMRIPHSYLKTFQGPATGIVVERERLNKYGTPLLGATVKPKLGLSGKNYGRVVYEGLKGGLDFLKDDENINSQPFMRWRERFLNCMEGINRASAATGEVKGSYLNVTAATMEEVYKRSEYAKEVGSIVIMID-LVMGYTAIQSIALWARENDMLLHLHRAGNSTYARQKNHGINFRVICKWMRMSGVDHIHAGTVVGKLEGDPLMIKGFY-DTLRLTTLDVNLPYGLFFEMSWASLRRCMPVASGGIHCGQMHQLIH…	1.558	1	0.382	2.245	4.75	10.051
WP_073240254.1	Desulfotomaculum putei	prok	Form 2	complete	MA------------L---Y-N----Q--SRYI-NLDLKEKEVLCAYIMKPKQGM---EVAAHFAAESSTGTNT---TDDFTSVDA---IVYELSETD-SGD--LMKIAYPLDLFDRAMMVSFLTAI-GNNQGMGDVEYAKLHDFYFPREYLQLFDGPARNI------VDRLGRMIVGTIIKPKLGLRPALFAEACYQFW-GG-DFVKNDEPQGNQPF-PLKETMKAVSDAMKRAQDKTGEAKIFSANITA--DDEIIARGEYILEFGHVAFLIDYV-AGPTAITVRRNFPN---QFLHYHRAGHGAVTSPQSRGYTAFVLSKMARLLGASGIHTGTMFGKMEGDKIM----Y--ML-----EREEAQG-YFKQKW-GFKATTPMISGGMNALRLPGFFN…	2.088	1	0.382	3.813	8.068	17.073
SBO07501.1	Lolium giganteum	euk	Form 1	partial	MSPQTETKAS-VG-FQAGVKD--Y-KL-TYYTPEYETKDTDILAAFRVTPQPGVPPEEAGAAVAAESSTGTWTTVWTDGLTSLDRYKGRCYHIEPVAGEDNQWICYVAYPLDLFEEGSVTNMFTSIVGNVFGFKALRALRLEDLRIPVAYSKTFQGPPHGIQVERDKLNKYGRPLLGCTIKPKLGLSAKNYGRACYECLRGGLDFTKDDENVNSQPFMRWRDRFVFCAEALYKAQAETGEIKGHYLNATAGTCEEMIKRAVFARELGVPIVMHDYITGGFTANTSLAHYCRDNGLLLHIHRAMHAVIDRQKNHGMHFRVLAKALRMSGGDHIHSGTVVGKLEGEREMTLGF-VDLLRDDFIEKDRARGIFFTQDWASMPGVIPVASGGIHVWHMPALTE…	1.91	1	0.382	3.191	6.752	14.288
WP_058261992.1	Thalassobius gelatinovorus	prok	Form 2	complete	------------------M-D----Q--SRYA-RLDLTEADVLVAYHMKPKAGL---ETAAHFAAESSTGTNT---TDDFTGVDA---LVYEIDPDK-E----LMKIAYPVDLFDRAMICSFLTAI-GNNQGMGDVEYAKMHDFYVPPAYLRLFDGPSTTI------ADRLGRFVVGTIIKPKLGLRPQPFADACYDFW-GG-DFIKNDEPQGNQIF-PMKETITLVADAMKRAQDVTGRAKLFSANITA--DDEMIARAEFILEFGHVAFLVDYV-TGPAAITARRQFPR---QYLHYHRAGHGAVTSPQARGYTAFVLSKMARMQGASGIHVGTMFGKMEGDRAI----Y--MI-----TEDSADG-YYHQDW-GMAPTTPIISGGMNALRMPGFFE…	2.543	1	0.382	6.01	12.718	26.912
ODV03949.1	Thiobacillus sp. SCN 63-57	prok	Form 2	complete	------------------M-D----Q--SRYA-DLSLKEEDILVAYKMKPKSGL---EAAAHFAAESSTGTNT---TDEFTGVDA---LVYLIDEAT-E----DMRIAYPLDLFDRMMIVSFLTAI-GNNQGMGDIEHAKMIDIYFPERAIQLFDGPSKDI------SDRLGRYIAGTIIKPKLGLRPEPFANAAYQFW-GG-DFIKNDEPQGNQVF-PLKKTIPLVYDAMKRAQDETGQAKLFSMNITA--DDEMCARADFALEFGKLAFLVDFV-GGPGMITARRQYPN---QYLHYHRAGHGMITSPSARGYTAFVLAKISRLQGASGIHVGTMYGKMEGDKGI----Y--MI-----ERDECQG-VYFQKW-GMKPTTPIISGGMNALRLPGFFE…	2.853	1	0.382	8.196	17.343	36.698
WP_011801368.1	Polaromonas naphthalenivorans	prok	Form 2	complete	------------------M-D----Q--SRYA-DLSLKEEDILVAYKMKPKAGL---EAAAHFAAESSTGTNT---TDEFTGVDA---LVYLIDEAT-E----EMRIAFPMDLFDRMMIVSFLTVI-GNNQGMGDIQHAKIYDFFMPPRAIQLFDGPSKDI------SDRLGRYIAGTIIKPKLGLRPEPFAQAAYQFW-GG-DFIKNDEPQGNQTF-PMNKVMPLVHDAMKRAMDETGEAKLFSANITA--DDEMLARGDYILRFGKVAFLVDYV-GGPGMITARRAFPN---QYLHYHRAGHGAVTSPSARGYDAYVLAKMSRLQGASGIHVGTMYGKMEGDRAI----Y--II-----ERDSYTG-AYHQEW-GMKPTTPIISGGMNALRLPGFFE…	2.533	1	0.382	5.953	12.597	26.656
cg2_3.0_scaffold_1065_c_17	CG_PER_02	prok	Form 2/3	complete	-------------------------M--QEYL-NFDLDP--MLTVFRMEPSDGV---GEATEVAAESSTGSNT---ATAFSDLDA---IVYKVDEEK-K----LVWMACPWRIFDRGNVQNILTVI-GNVFGMSTLKGLKALDCWFPKEMLEHYDGPATTI------QDALGIPVLGTIVKPKIGLKPDEFAEVCYQFWSGG-DFVKFDEPQADQDF-PMKEVVDAIRKAMDRAEEVTGDKKVMSFNISS--ADTMKERAEYIKSMKSYAFLVDIT-AGWSAVQARREWPE---VFLHFHRAGHGALTRPENFGCSVPFMTKFGRLAGASAMHTGTAIGKMAGEDIT----A-HQA-----LFPKSEG-FFEQDW-GMKGMCPIASGGLNPVLLKPFAD…	1.964	1	0.382	3.369	7.129	15.085
OIP81853.1	Candidatus Peregrinibacteria bacterium CG2_30_44_17	prok	Form 2/3	complete	-------------------------M--QEYL-NFDLDP--MLTVFRMEPSDGV---GEATEVAAESSTGSNT---ATAFSDLDA---IVYKVDEEK-K----LVWMACPWRIFDRGNVQNILTVI-GNVFGMSTLKGLKALDCWFPKEMLEHYDGPATTI------QDALGIPVLGTIVKPKIGLKPDEFAEVCYQFWSGG-DFVKFDEPQADQDF-PMKEVVDAIRKAMDRAEEVTGDKKVMSFNISS--ADTMKERAEYIKSMKSYAFLVDIT-AGWSAVQARREWPE---VFLHFHRAGHGALTRPENFGCSVPFMTKFGRLAGASAMHTGTAIGKMAGEDIT----A-HQA-----LFPKSEG-FFEQDW-GMKGMCPIASGGLNPVLLKPFAD…	1.964	1	0.382	3.369	7.129	15.085
WP_024537032.1	Comamonas badia	prok	Form 1	complete	--STTEITDRK--RYKAGV--LKYREMG-YWRPDYQPKATDVICLFRITPQEGVEPEEAAAGVAGESSCATWTVVWTDRLTACDDYRGKAYQVEQVPNNPQQWFAWIAYDLTLFEPGSIANLTASLIGNVFGFKPLKALRLEDMFLPEAYIKTFDGPPTGLIVERERLDKYGRPLLGATTKPKLGLSGRNYGRVIYEGLKGGLDFMKDDENINSQPFMHWRDRFLNVMDAVNKAQAVTGEIKGSYLNVTAATMEDMYERAEFAKALGSVVVMVD-LVIGWTAIQSMAKWCRRNDMVMHMHRAGHSTYTRQKSHGVSFRVIAKWCRLAGVDHLHTGTAVGKLEGDPLTVQGYY-NVCRDSYTRKDLPRGLFFDMNWADTKKVMPVASGGIHAGQMHQLLH…	0.703	1	0.382	0.955	2.02	4.275
MAF95405.1	Rhodospirillaceae bacterium	prok	Form 1	complete	MS-----KT-----YNAGVKD--Y-QE-TYWLPDYTPKDTDLLACFKFVPQDGVPPEEAASAICAESSTGTWTTVWSNLLTDLDHYKGRAYGVEPVPGDDNAYYTYIAYPLDLFEEGSVVNVLTSLVGNVFGFKAIRSLRLEDIRFPLAYVTTCGGPPHGIQVERDIMNKYGRGMLGCTIKPKLGLSAKNYGRSVYEGLRGGLDFTKDDENVNSQPFMRWKQRFDFVAEAVHKAEQETGERKGHYLNVTSGTIEEMFKRAEYAKSLGMRIIMHDFFTAGFTANTSLANWCRDNGLLLHIHRAMHAVVDRNPYHGIHFRVLAKCLRLSGGDHMHSGTVVGKLEGDREATLGW-IDIMRDKFVAEDRSRGIFFDQDWGHMPGMFPVASGGIHVWHMPALVS…	2.104	1	0.382	3.874	8.197	17.345
QPF22988.1	Puccinellia distans	euk	Form 1	complete	MSPQTETKAS-VG-FQAGVKD--Y-KL-TYYTPEYETKDTDILAAFRVTPQPGVPPEEAGAAVAAESSTGTWTTVWTDGLTSLDRYKGRCYHIEPVAGEDNQWICYVAYPLDLFEEGSVTNMFTSIVGNVFGFKALRALRLEDLRIPPAYTKTFQGPPHGIQVERDKLNKYGRPLLGCTIKPKLGLSAKNYGRACYECLRGGLDFTKDDENVNSQPFMRWRDRFVFCAEAIYKSQAETGEIKGHYLNATAGTCEEMIKRAVFARELGVPIVMHDYITGGFTANTSLAHYCRDNGLLLHIHRAMHAVIDRQKNHGMHFRVLAKALRMSGGDHIHSGTVVGKLEGEREITLGF-VDLLRDDFIEKDRARGIFFTQDWVSMPGVIPVASGGIHVWHMPALTE…	1.716	1	0.382	2.629	5.562	11.77
WP_013897574.1	Methanosalsum zhilinae	prok	Form 2/3	complete	MN---D-D------LQS-N-S----K--QAYV-NLNLED--LLGVFHLIPGGKL---QAASEVAAESSTGTNT---ETAFSTMNA---LVYKLDLDK-N----LVWIAYPWRLFDRGNVQNILTIV-GNILGMKEISALKLLDVWFPPAMLEQYDGPSYTL------DYQLGVPILGTIVKPKMGLTSAEYAEVCYDFWTGG-DFVKNDEPQANQDF-PYEKMVMHVKEAMDKAVRETGQKKVHSFNVSA--ADIMIQRCEMIRNFESYAFLIDIT-AGWMAVQLRRRYPD---VFIHYHRAGHGGFTRPENIGFSVLVLSKFARLAGASGIHTGTAVGKMKGEDVV----A-HGI-----LYFKSKG-FFEQIW-GVKKCCPIVSGGLNPVRLKPFID…	0.856	1	0.382	1.112	2.353	4.979
TARA_076.SAMEA2621242.800.0.45-0.8_959814_154	Rhizobiales	prok	Form 2	complete	------------------M-D----Q--SRYA-NLSLKEEDVLCAYIMKPKAGL---ETAAHFAAESSTGTNT---TDDFTGVDA---LVYEIDEAK-E----LMKIAYPIELFDRAMICSFLTAI-GNNQGMGDVEYAKMHDFWVPPSLLRLFDGPAATI------SDRLGRFIVGTIIKPKLGLRPQPFADACYDFW-GG-DFIKNDEPQGNQLF-PLKETIPLVADAMKRAQDKTGEAKLFSANITA--DDEMLARAEFILEFAHVAFLVDYV-TGPAAITARRNFPK---QYLHYHRAGHGAVTSPQSRGYTAFVLSKIARMQGASGIHTGTMFGKMEGDRLM----Y--MI-----TDDSADG-YFHQEW-GMNPTTPIISGGMNALRMPGFFE…	2.353	1	0.382	4.972	10.52	22.261
1IWA_A	Galdieria partita	euk	Form 1	complete	MSQETRIK-NS--RYESGV--IPYAKMG-YWNPDYQVKDTDVLALFRVTPQPGVDPIEAAAAVAGESSTATWTVVWTDLLTAADLYRAKAYKVDQVPNNPEQYFAYIAYELDLFEEGSIANLTASIIGNVFGFKAVKALRLEDMRLPLAYLKTFQGPATGVILERERLDKFGRPLLGCTTKPKLGLSGKNYGRVVYEALKGGLDFVKDDENINSQPFMRWRERYLFTMEAVNKASAATGEVKGHYLNVTAATMEEMYARANFAKELGSVIIMID-LVIGYTAIQTMAKWARDNDMILHLHRAGNSTYSRQKNHGMNFRVICKWMRMAGVDHIHAGTVVGKLEGDPIITRGFY-KTLLLPKLERNLQEGLFFDMEWASLRKVMPVASGGIHAGQMHQLIH…	0.852	1	0.382	1.108	2.345	4.962
641250887_rbcL_ribulose_1_5_bisphosphate_carboxylase_large_subunit__EC_4.1.1.39___IMGterm___Acaryochloris_marina_MBIC11017__NC_009925_		prok	Form 1	complete	MSSQTQSK---AG-YDAGVKD--Y-KL-TYYTPDYTPKDTDILAAFRMTPQPGVPPEEAGAAVAAESSTGTWTTVWTDLLTDLDRYKGRCYDIEAVANEDNQYIAYIAYPLDLFEEGSVVNLLTSLVGNVFGFKALRALRLEDIRIPVAYMKTFQGPPHGITVERDKINKYGRPLLGCTIKPKLGLSAKNYGRAVYECLRGGLDFTKDDENINSQPFMRWRDRFLFVAEAIHKAQAETGEIKGHYLNVTAATCEEMLKRAEFAKELEMPIIMHDFITGGFTANTTLSHWCRDNGVLLHIHRAMHAVIDRQKNHGMHFRVLSKCLRMSGGDHIHTGTVVGKLEGEKGITMGF-VDLLRENYVEKDLSRGIYFTQDWASMGGVMAVASGGIHVWHMPALVE…	2.589	1	0.382	6.296	13.322	28.19
OIP69680.1	Oscillatoriales cyanobacterium CG2_30_44_21	prok	Form 1	complete	MSSKSKSK---AG-YDAGVQD--Y-KL-KYYTPDYTPRDTDLLAAFRFVPQPGVPPEEAAAAVAAESSTGTWTTVWTDLLTDLDRYKGRCYDLEPVPNEDNQYIAYIAYPLDLFEEGSVTNLLTSLVGNVFGFKALRALRLEDLRVPIAYLKTFQGPPHGIQVERDKLNKYGRPLLGCTIKPKLGLSAKNYGRAVYECLRGGLDFTKDDENINSQPFMRWRDRFLFVQEAIEKAQAESGEIKGHYLNVTAPTCEQMMERAAFAKEIGTPIIMHDFLTGGFTANTTLAKYCRDNGLLLHIHRAMHAVIDRQKTHGIHFRVLAKCLRMSGGDHLHSGTVVGKLEGEKGITMGF-VDLMREDHIELDRSRGIYFTQDWASMPGVLPVASGGIHVWHMPALVE…	2.382	1	0.382	5.117	10.827	22.911
cg2_3.0_scaffold_2380_c_4	CG_Cyano_02	prok	Form 1	complete	MSSKSKSK---AG-YDAGVQD--Y-KL-KYYTPDYTPRDTDLLAAFRFVPQPGVPPEEAAAAVAAESSTGTWTTVWTDLLTDLDRYKGRCYDLEPVPNEDNQYIAYIAYPLDLFEEGSVTNLLTSLVGNVFGFKALRALRLEDLRVPIAYLKTFQGPPHGIQVERDKLNKYGRPLLGCTIKPKLGLSAKNYGRAVYECLRGGLDFTKDDENINSQPFMRWRDRFLFVQEAIEKAQAESGEIKGHYLNVTAPTCEQMMERAAFAKEIGTPIIMHDFLTGGFTANTTLAKYCRDNGLLLHIHRAMHAVIDRQKTHGIHFRVLAKCLRMSGGDHLHSGTVVGKLEGEKGITMGF-VDLMREDHIELDRSRGIYFTQDWASMPGVLPVASGGIHVWHMPALVE…	2.382	1	0.382	5.117	10.827	22.911
TARA_102.SAMEA2622197.480.0.22-3_1360909_4	Candidatus Ruthia magnifica	prok	Form 2	complete	------------------M-D----Q--SRYA-DLSLDEDTILVTYTMEPAEGL---STAAHFAAESSTGTNT---TDDFTDLDA---MVYEIDENA-G----IMKIAYPNNLFDRAMVVSFLTAI-GNNQGMGDVKCAQMQDFWVPKDMLDIFDGPSKDI------TDNLGRYIAGTIIKPKLGLRPKPFAEAAYQFW-GG-DFIKNDEPQGNQVY-RMKDVTPLVADAMKRAQDETGEAKLFSANITA--DDEMCARADYILEFGHVAFLVDYV-GGPGMVTARRNYPN---QYLHYHRAGHGAVTSPSSRGYTAFVLAKLSRLMGASGIHVGTMYGKMEGDRNI----Y--MI-----ERDSADG-YYHQEW-GMKPTTPIISGGMNALRLPGFFE…	2.602	1	0.382	6.374	13.487	28.539
EXI76444.1	Candidatus Accumulibacter sp. SK-11	prok	Form 2	complete	ML------------LI-LM-D----Q--SRYA-DLSLREEDILVAYKMKPKAGL---PAAAHFAAESSTGTNT---TDDFTGVDA---LVYQIDEAS-E----EMRIAYPLELFDRMMIVSFLTCI-GNNQGMGDIEHAKIYDFHVPERALQLFDGPAKDI------SDRLGRYIAGTIIKPKLGLRPEPFALAAYQFW-GG-DFIKNDEPQGNQVF-PMKKVMPLVYDAMKRAQDETGQAKIFSANITA--DDEMCARADYILEFGKVAFLVDYV-GGPGMVTARRQYPN---QYLHYHRAGHGAVTSPSSRGYTAYVLAKMARLQGASGIHVGTMFGKMEGDRAI----Y--II-----ERDEYQG-AYYQKW-GMKPTTPIISGGMNALRLPGFFA…	2.38	1	0.382	5.105	10.802	22.857
WP_093428253.1	Thiohalospira halophila	prok	Form 1	complete	MA----TKT-----YDAGVKD--Y-AQ-MYWTPDYVPLDTDLLACFKVTPQEGVPREEAAAAVAAESSTGTWTTVWSDLLTDIEFYKGRAYRIEDVPGDPEAFYTFIAYPLDLFEEGSITNVLTSLVGNVFGFKAIQALRLEDIRFPIAYIKTCMGPPFGIQVERDRLSKYGRPLLGATIKPKLGLSGKNYGRAVYESLRGGLDFTKDDENVNSQPFMRWQDRFEFVAEAVQKAETKTGETKGHYLNVTAPDPEQMYERAEFAKELGMPIIMHDFLTGGFTANTGLAKWCRKNGMLLHIHRAMHAVIDRSPKHGIHFRVLAKCLRLSGGDHLHTGTVVGKLEGDRASTLGF-VDQLREAFVPEDRSRGVFFDQDWGSLPGVMAVASGGIHVWHMPALVS…	2.735	1	0.382	7.285	15.415	32.618
OIO73685.1	Zetaproteobacteria bacterium CG1_02_53_45	prok	Form 2	complete	------------------M-D----Q--SRYA-DLSLNEADLLVAYKLIPAKGL---EVAAHIAAESSTGTNT---TDDFTGVDA---LVYDIDETAGDGG--LMKVAYPVELFDPYNVSHMWSIL-GNNQGMGDHVGLRMLDFMVPECMIRKFDGPSTGI------ADKLGRYISGTIIKPKLGLRPEPFAKACLDFW-GG-DFIKNDEPQANQPF-PMKVVIPKVAEAMDRAQQETGNAKLFSANATA--DFECIARGEYILSFAHVAFLIDFV-TGPAGVTARRAFPD---TFLHFHRAGHGAVTSYKSMGMDPLCYMKLARLQGASGIHTGTMYGKMEGETVL----Y--MI-----ERDECMG-YFNQKW-GMKPTAPIISGGMNALRLPGFFE…	3.236	1	0.382	12.018	25.431	53.812
cg1_0.2_scaffold_4987_c_3	CG_Mariprof_03	prok	Form 2	complete	------------------M-D----Q--SRYA-DLSLNEADLLVAYKLIPAKGL---EVAAHIAAESSTGTNT---TDDFTGVDA---LVYDIDETAGDGG--LMKVAYPVELFDPYNVSHMWSIL-GNNQGMGDHVGLRMLDFMVPECMIRKFDGPSTGI------ADKLGRYISGTIIKPKLGLRPEPFAKACLDFW-GG-DFIKNDEPQANQPF-PMKVVIPKVAEAMDRAQQETGNAKLFSANATA--DFECIARGEYILSFAHVAFLIDFV-TGPAGVTARRAFPD---TFLHFHRAGHGAVTSYKSMGMDPLCYMKLARLQGASGIHTGTMYGKMEGETVL----Y--MI-----ERDECMG-YFNQKW-GMKPTAPIISGGMNALRLPGFFE…	3.236	1	0.382	12.018	25.431	53.812
WP_115472589.1	Rhodobacter sphaeroides	prok	Form 2	complete	------------------M-D----Q--SRYA-RLDLKEADVLCAYVMKPKAGL---ETAAHFAAESSTGTNT---TDDFTGVDA---LVYEINPEK-E----IMKIAYPVELFDRAMLCSFLTTI-GNNQGMGDVEYAKMHDFYVPPCYLRLFDGPSMNI------ADRLGRMVVGTIIKPKLGLRPKPFADACHEFW-GG-DFIKNDEPQGNQTF-PLKETIRLVADAMKRAQDETGEAKLFSANITA--DDEMVARGEYILEFGHVAFLVDYV-TGPAAITARRQFPR---QFLHYHRAGHGAVTSPQSRGYTAFVLSKMARLQGASGIHTGTMYGKMEGDKIM----Y--ML-----TDDAAEG-FYRQDW-GLKATTPIISGGMNALRLPGFFD…	2.984	1	0.382	9.338	19.759	41.81
ADJ38508.1	Chromera velia	euk	Form 2	complete	MG----------------L-D----Q--SRYA-KLDLDEETVLVAYKMRPK--V---STAAHFAAESSTGTNT---TDDHTSVDA---VVYEVDEDE-E----LMKIAYPVKLFDRAMVCSILTVI-GNNQGMGDVEYGKIHDIFIPPNFLRLFDGPAVDI------RHRLGRFVVGTIIKPKLGLRPKEFAEAAYQFR-GG-DFLKNDEPQGNQTF-PMRTVIPIVVEAMKRAMAETGRRVFFSANITA--DDEMIARGKYVLGFDQVSLLVDYV-AGPTAVTSRRNFPR---QYLHYHRAGHGAVTSPQTRGYTALVLSKISRMLGASGIHVGTMYGKMESDKDI----Y--ML-----ERDIAQG-YYKQDW-GMLPTTGIISGGMNAVRMVGFFE…	2.819	1	0.382	7.924	16.767	35.48
YP_004072585.1	Thalassiosira oceanica CCMP1005	euk	Form 1	complete	MSSETRIK-SD--RYESGV--IPYAKMG-YWDAAYTVKDTDVLALFRITPQPGVDPVEAAAAVAGESSTATWTVVWTDLLTACERYRAKAYRVDPVPNTPDQYFAFIAYECDLFEEASLSNLTASIIGNVFGFKAVSALRLEDMRIPHSYLKTFQGPATGIIVERERLNKYGTPLLGATVKPKLGLSGKNYGRVVYEGLKGGLDFLKDDENINSQPFMRWRERFLNCLEGINRASAATGEVKGSYLNVTAATMEEVYKRAEYAKQIGSIVIMID-LVMGYTAIQSIAYWARENDMLLHLHRAGNSTYARQKNHGINFRVICKWMRMSGVDHIHAGTVVGKLEGDPLMIKGFY-DILRLTELEVNLPFGIFFEMDWASLRRCMPVASGGIHCGQMHQLIH…	1.369	1	0.382	1.859	3.933	8.323
YP_001531291.1	Lolium perenne	euk	Form 1	complete	MSPQTETKAS-VG-FQAGVKD--Y-KL-TYYTPEYETKDTDILAAFRVTPQPGVPPEEAGAAVAAESSTGTWTTVWTDGLTSLDRYKGRCYHIEPVAGEDNQWICYVAYPLDLFEEGSVTNMFTSIVGNVFGFKALRALRLEDLRIPVAYSKTFQGPPHGIQVERDKLNKYGRPLLGCTIKPKLGLSAKNYGRACYECLRGGLDFTKDDENVNSQPFMRWRDRFVFCAEALYKAQAETGEIKGHYLNATAGTCEEMIKRAVFARELGVPIVMHDYITGGFTANTSLAHYCRDNGLLLHIHRAMHAVIDRQKNHGMHFRVLAKALRMSGGDHIHSGTVVGKLEGEREMTLGF-VDLLRDDFIEKDRARGIFFTQDWASMPGVIPVASGGIHVWHMPALTE…	1.817	1	0.382	2.908	6.154	13.023
SBO07542.1	Tephrosia candida	euk	Form 1	partial	MSPQTETKAS-VG-FKAGVKD--Y-KL-TYYTPDYETKDTDILAAFRVTPQPGVPPEEAGAAVAAESSTGTWTTVWTDGLTSLDRYKGRCYHIEPVAGEENQYIAYVAYPLDLFEEGSVTNMFTSIVGNVFGFKALRALRLEDLRIPNSYIKTFQGPPHGIQVERDKLNKYGRPLLGCTIKPKLGLSAKNYGRAVYECLRGGLDFTKDDENVNSQPFMRWRDRFLFCAEAIFKSQAETGEIKGHYLNATAGTCEEMIKRAVFARELGVPIVMHDYLTGGFTANTSLAHYCRDNGLLLHIHRAMHAVIDRQKNHGMHFRVLAKALRLSGGDHIHAGTVVGKLEGEREITLGF-VDLLRDDFIEKDRSRGIYFTQDWVSLPGVLPVASGGIHVWHMPALTE…	1.507	1	0.382	2.133	4.513	9.549
AEB91292.1	Bellerochea horologicalis	euk	Form 1	complete	MSSETRIK-SD--RYESGV--IPYAKMG-YWDASYTVKDTDVLALFRITPQPGVDPVEAAAAVAGESSTATWTVVWTDLLTACERYRAKAYRVDPVPNATDQYFAFIAYEIDLFEEGSLANLTASIIGNVFGFKAISALRLEDMRIPHSYLKTFQGPATGIVVERERLNKYGIPLLGATVKPKLGLSGKNYGRVVYEGLKGGLDFLKDDENINSQPFMRWRERFLNCMEGINRASAATGEVKGSYLNVTAATMEEVYKRAEYAKQVGSIIIMID-LVMGYTAIQSIALWARENDMLLHLHRAGNSTYARQKNHGINFRVICKWMRMSGVDHIHAGTVVGKLEGDPLMIKGFY-DILRLTTLEVNLPYGIFFEMDWASLRRCMPVASGGIHCGQMHQLVY…	1.411	1	0.382	1.937	4.099	8.675
YP_007476240.1	Diacronema lutheri	euk	Form 1	complete	MSESTRIK-NE--RYESGV--IPYAKMG-YWDPDYAIKETDVLAMFRLTPQPGVDPVECAAAVAGESSTATWTVVWTDLLTACDLYRAKAFRVDPVPNSSDQYFAYIAYDIDLFEEGSLANLTASIIGNVFGFKALKALRLEDMRIPYAYLKTFQGPATGVIVERERMDKFGRPLLGATVKPKLGLSGKNYGRVVYEGLKGGLDFLKDDENINSQPFMRWRERFLFSMEGVNRAAAGSGEVKGHYLNATASTMEEMYTRADYAKELGSIIVMID-LVIGYTAIQTMGIWARKNDTILHLHRAGNSTYSRQKNHGMNFRVICKWMRMAGVDHIHAGTVVGKLEGDPLMVKGFY-NTLLENKTDINLPEGLFFEQDWASLRKCMPVASGGIHCGQMHQLIE…	1.211	1	0.382	1.586	3.357	7.103
WP_048018084.1	Synechococcus sp. GFB01	prok	Form 1	complete	MA-----KK-----YDAGVKE--Y-RD-TYWTPDYVPLDTDLLACFKVTGQEGVPREEVAAAVAAESSTGTWSTVWSELLTDLDFYKGRAYRIEDVPGDKESFYAFIAYPLDLFEEGSITNVLTSLVGNVFGFKALRHLRLEDIRFPMAFIKTCMGPPNGIVVERDRMNKYGRPLLGCTIKPKLGLSGKNYGRVVYECLRGGLDFTKDDENINSQPFQRWQNRFEFVAEAVKAAEQETGEKKGHYLNCTAATPEEMYERAEFAKELEMPIIMHDYITGGFTANTGLAKWCRKNGMLLHIHRAMHAVIDRHPKHGIHFRVLAKCLRLSGGDQLHTGTVVGKLEGDRQSTLGF-IDQLRESFVPEDRSRGNFFDQDWGSMGGVFAVASGGIHVWHMPALVS…	2.945	1	0.382	8.984	19.011	40.228
WP_106001968.1	Magnetospirillum gryphiswaldense	prok	Form 2	complete	------------------M-D----Q--SRYC-NLALNEAEVLCAYIFKPKAGI---ATAAHFAAESSTGTNT---TDDFTGVDA---LVYEVTEQA-NGD--LMKIAYPNDLFDRAMIVSFLTTI-GNNQGMSDVEYAKMHDFWMPPAMLQLFDGPAMNI------ADRLGRMVVGTIIKPKLGLRPKPFADACHQFW-GG-DFIKNDEPQGNQVF-PMREVIPLVADALRRAQDETGEAKLFSANITA--DDEMIKRGEMILEFGRVAFLVDYV-GGPSAITARRYFPN---QFLHYHRAGHGAVTSKQSRGYSVLTHMKMARLQGASGIHTGTMYGKMEGEKMV----Y--ML-----ERDVADG-YFRQDW-GIKATTPIISGGMNALRLPGFFD…	2.784	1	0.382	7.646	16.18	34.237
WP_155041937.1	Paracoccus	prok	Form 1	complete	MNSKTEITDKK--RYAAGV--LKYAQMG-YWDGDYEPKETDILALFRITPQEGVDPIEAAAAVAGESSTATWTVVWTDRLTACDQYRAKAYKVEPVPGTPGQFFCYVAYDLILFEEGSIANVTASIIGNVFSFKPLKAARLEDMRFPVAYMKTFAGPPTGIVVERERLDKFGRPLLGATTKPKLGLSGKNYGRVVYEGLKGGLDFMKDDENINSQPFMHWRDRFLYCMEAVNKASAQTGEIKGHYLNVTAGTMEEMYRRAEFAKELGSVIIMVD-LIIGWTATQSISNWARQNDMILHMHRAGHGTYTRQKNHGISFRVIAKWLRMAGVDHLHCGTAVGKLEGDPMTVQGYY-NVCRETRNEVDLPRGIFFEQDWANLKKTLPVASGGIHAGQMHQLID…	1.175	1	0.382	1.53	3.237	6.849
AAD15025.1	Nicotiana tabacum	euk	Form 1	complete	MSPQTETKAS-VG-FKAGVKE--Y-KL-TYYTPEYQTKDTDILAAFRVTPQPGVPPEEAGAAVAAESSTGTWTTVWTDGLTSLDRYKGRCYRIERVVGEKDQYIAYVAYPLDLFEEGSVTNMFTSIVGNVFGFKALRALRLEDLRIPPAYVKTFQGPPHGIQVERDKLNKYGRPLLGCTIKPKLGLSAKNYGRAVYECLRGGLDFTKDDENVNSQPFMRWRDRFLFCAEALYKAQAETGEIKGHYLNATAGTCEEMIKRAVFARELGVPIVMHDYLTGGFTANTSLAHYCRDNGLLLHIHRAMHAVIDRQKNHGIHFRVLAKALRMSGGDHIHSGTVVGKLEGERDITLGF-VDLLRDDFVEQDRSRGIYFTQDWVSLPGVLPEASGGIHVWHMPALTE…	1.518	1	0.382	2.156	4.562	9.653
WP_043749806.1	Imhoffiella purpurea	prok	Form 2	complete	MA----------------L-D----Q--SRYA-DLSLKEADILCAYTMKPKAGL---EAAAHFAAESSTGTNT---TDDFTGVDA---LVYYIDESR-E----EMRIAYPLDLFDRMMMVSFLTTI-GNNQGMGDIEYAKMIDFWVPPRAIQLFDGPSKNI------SDRLGRYIAGTIIKPKLGLRPEPFAEAAYQFW-GG-DFIKNDEPQGNQTF-PVKQVMPLVYDAMKRAMDETGEAKLFSMNITA--DDEMCARADFALEFGKLAFLVDYV-GGPGMVTARRQYPD---QYLHYHRAGHGAITSPSSRGYTAFVLAKMSRLQGASGIHVGTMYGKMEGDRII----Y--MI-----ERDACEG-IYYQEW-GMKATTPIISGGMNALRLPGFFK…	2.83	1	0.382	8.012	16.953	35.872
SBO07482.1	Calamagrostis canescens	euk	Form 1	partial	MSPQTETKAS-VG-FKAGVKD--Y-KL-TYYTPEYETKDTDILAAFRVSPQPGVPPEEAGAAVAAESSTGTWTTVWTDGLTSLDRYKGRCYHIEPVAGEDNQWICYVAYPLDLFEEGSVTNMFTSIVGNVFGFKALRALRLEDLRIPPAYTKTFQGPPHGIQVERDKLNKYGRPLLGCTIKPKLGLSAKNYGRACYECLRGGLDFTKDDENVNSQPFMRWRDRFVFCAEAIYKAQAETGEIKGHYLNATAGTCEEMIKRAVFARELGVPIVMHDYITGGFTANTSLAHYCRDNGLLLHIHRAMHAVIDRQKNHGMHFRVLAKALRMSGGDHIHAGTVVGKLEGEREMTLGF-VDLLRDDFIEKDRARGIFFTQDWVSMPGVIPVASGGIHVWHMPALTE…	1.679	1	0.382	2.533	5.359	11.34
YP007313659_Methanomethylovorans_hollandica_DSM15978		prok	Form 2/3	complete	MN---A-D------LAS-N-P----K--QSYV-NLQLPD--LLSVFHLVPEGKL---QAAAETAAESSTGTNT---ETPFSTMNA---LVYKLDLEQ-N----LVWIAYPWRLFDRGNIQNILTIV-GNILGIKEIKALKLLDVWFPSSMLEQYDGPSYTL------DDKLGVPILGTIVKPKMGLTSAEYAEVCYDFWAGG-DFVKNDEPQANQDF-PYDKMVKHVKEAMDKAVKETGRNKVHSFNVSA--ADTMIERCEMIVNFESYAFLIDIT-AGWMAVQLRRRYPG---VFIHFHRAAHGAFTRPENIGFSVLVLSKFARLAGVSGIHTGTAVGKMKGEDVV----A-HGI-----LYMRSKG-FFEQTW-GVKKCCPIVSGGLNPIRLKPFID…	1.126	1	0.382	1.457	3.083	6.523
WP_015325294.1	Methanomethylovorans hollandica	prok	Form 2/3	complete	MN---A-D------LAS-N-P----K--QSYV-NLQLPD--LLSVFHLVPEGKL---QAAAETAAESSTGTNT---ETPFSTMNA---LVYKLDLEQ-N----LVWIAYPWRLFDRGNIQNILTIV-GNILGIKEIKALKLLDVWFPSSMLEQYDGPSYTL------DDKLGVPILGTIVKPKMGLTSAEYAEVCYDFWAGG-DFVKNDEPQANQDF-PYDKMVKHVKEAMDKAVKETGRNKVHSFNVSA--ADTMIERCEMIVNFESYAFLIDIT-AGWMAVQLRRRYPG---VFIHFHRAAHGAFTRPENIGFSVLVLSKFARLAGVSGIHTGTAVGKMKGEDVV----A-HGI-----LYMRSKG-FFEQTW-GVKKCCPIVSGGLNPIRLKPFID…	1.126	1	0.382	1.457	3.083	6.523
YP_008816229.1	Glycine soja	euk	Form 1	complete	MSPQTETKAS-VG-FKAGVKD--Y-KL-TYYTPDYETKDTDILAAFRVTPQPGVPPEEAGAAVAAESSTGTWTTVWTDGLTSLDRYKGRCYGLEPVAGEENQYIAYVAYPLDLFEEGSVTNMFTSIVGNVFGFKALRALRLEDLRIPTAYIKTFQGPPHGIQVERDKLNKYGRPLLGCTIKPKLGLSAKNYGRAVYECLRGGLDFTKDDENVNSQPFMRWRDRFLFCAEAIFKSQAETGEIKGHYLNATAGTCEEMMKRAVFARELGVPIVMHDYLTGGFTANTSLAHYCRDNGLLLHIHRAMHAVIDRQKNHGMHFRVLAKALRLSGGDHVHAGTVVGKLEGEREITLGF-VDLLRDDFVEKDRSRGIYFTQDWVSLPGVLPVASGGIHVWHMPALTE…	1.396	1	0.382	1.909	4.04	8.548
AAK39106.1	Rhodopseudomonas palustris	prok	Form 2	complete	------------------M-D----Q--SRYA-NLNLKESEVLCAYIMKPKAGI---QTAAHFAAESSTGTNT---TDDFTGVDA---LVYEVDEAN-S----LMKIAYPIELFDRAMIASFLTTI-GNNQGMGDVEYAKMYDFYVPPAYLKLFDGPSTTI------KDRLGRFIVGTIIKPKLGLRPQPFANACYDFW-GG-DFIKNDEPQGNQVF-PFKDTVRAVADAMRRAQDKTGEAKLFSFNITA--DDEMLARGEFILEFAHIAFLVDYV-AGPAAVTARRAFPK---QYLHYHRAGHGAVTSPQSRGYTAFVLSKMARLQGASGIHTGTMFGKMEGDRAI----Y--MI-----TEDAADG-YFHQEW-GMNPTTPIISGGMNALRMPGFFD…	2.684	1	0.382	6.92	14.642	30.983
KJS34037.1	Rhodospirillaceae bacterium BRH_c57	prok	Form 2	complete	------------------M-D----Q--SRYA-NLSLREEDVLCAYIMKPKAGL---ESAAHFAAESSTGTNT---TDDFTGVDA---LVYEIDEAN-E----LMKIAYPVDLFDRAMLASFLTAI-GNNQGMGDIEYAKIHDVYFPPCYLRLFDGPAMNI------VDRLERMVVGTIIKPKLGLRPEPFAAACYQFW-GG-DFIKNDEPQGNQVF-PLRTIMPMIADSMRRAQDETGQAKLFSANITA--DDEMYARGEFILEFGHVAFLVDYV-AGPTAVTCRRRFPQ---QFLHYHRAGHGAVTSPQSRGYTAFVHCKMSRLSGASGIHTGTMYGKMEGDKAI----Y--ML-----EQDDAQG-YFRQTW-GMKATTPIISGGMNALRLPGFFD…	2.646	1	0.382	6.663	14.1	29.835
YP_009634216.1	Fraxinus angustifolia	euk	Form 1	complete	MSPQTETKAS-VG-FKAGVKE--Y-KL-TYYTPEYETKDTDILAAFRVTPQPGVPPEEAGAAVAAESSTGTWTTVWTDGLTSLDRYKGRCYHIEPVPGEADQYICYVAYPLDLFEEGSVTNMFTSIVGNVFGFKALRALRLEDLRIPTAYIKTFQGPPHGIQVERDKLNKYGRPLLGCTIKPKLGLSAKNYGRAVYECLRGGLDFTKDDENVNSQPFMRWRDRFLFCAEAIYKSQAETGEIKGHYLNATAGTCEEMMKRAVFARELGVPIIMHDYLTGGFTANTSLAHYCRDNGLLLHIHRAMHAVIDRQKNHGIHFRVLAKALRMSGGDHIHSGTVVGKLEGERDITLGF-VDLLRDDFIEKDRSRGIYFTQDWVSLPGVLPVASGGIHVWHMPALTE…	1.513	1	0.382	2.147	4.542	9.612
Q8RTI2.1	Magnetospirillum magnetotacticum	prok	Form 2	complete	------------------M-D----Q--SRYV-NLALSEADVLCAYRMRPRPGV---ETAAHFAAESSTGTNT---TDDFTGVDA---LVYEVDEAE-G----LMKIAYPVDLFDRAMIASFLTTV-GNNQGMSDVENAKMEDFYVPPEFLKLFDGPACNI------SHKLGRMVVGTIIKPKLGLRPKPFADACHQFW-GG-DFIKNDEPQGNQVF-PLKETMRLVADAMRRAQDETGVPKLLSANITA--DDEMIARGNFILEFGHVAFLVDFV-AGPTAVTCRRNFPD---TFLHYHRAGHGAITSRQSRGYTVLVHMKMARLLGASGIHTGTMYGKMEGEKMV----Y--ML-----ERQIAEG-YYRQDW-GMASCTPIISGGMSALRLPGFFD…	2.597	1	0.382	6.342	13.419	28.395
WP_008027438.1	Rhodobacter sp. SW2	prok	Form 2	complete	------------------M-D----Q--SRYA-NLGLKEADVLVAYIMKPKAGL---ETAAHFAAESSTGTNT---TDDFTGVDA---LVYEINEAT-G----LMKIAYPVELFDHAMICSFLTTI-GNNQGMGDVEYAKMHDFWVPPVYLNAFDGPSTTI------ADRLGRFIVGTIIKPKLGLRPKPFADACYDFW-GG-DFIKNDEPQGNQIF-PMRETVKLVSDAMKRAQDKTGMAKLFSFNITA--DDEMVARGEYILEFGHVAFLVDYV-TGPAAITARRRFPD---QYLHYHRAGHGAVTSPQSRGYTAFVLSKMARLQGASGIHTGTMFGKMEGDKLM----F--MI-----TDDVAMG-YFKQEW-GMNPTTPIISGGMNALRMPGFFK…	2.684	1	0.382	6.919	14.641	30.982
SBO07489.1	Chrysanthellum indicum	euk	Form 1	partial	MSPQTETKAS-VG-FKAGVKD--Y-KL-TYYTPEYETKDTDILAAFRVTPQPGVPPEEAGAAVAAESSTGTWTTVWTDGLTSLDRYKGRCYGIEPVPGEENQFIAYVAYPLDLFEEGSVTNMFTSIVGNVFGFKALRALRLEDLRIPTAYVKTFDGPPHGIQVERDKLNKYGRPLLGCTIKPKLGLSAKNYGRACYECLRGGLDFTKDDENVNSQPFMRWRDRFLFCAEAIYKSQAETGEIKGHYLNATAGTCEEMIKRAVFARELGVPIIMHDYLTGGFTANTSLAHYCRDNGLLLHIHRAMHAVIDRQKNHGMHFRVLAKALRMSGGDHIHSGTVVGKLEGEREITLGF-VDLLRDDFIEKDRSRGIYFTQDWVSLPGVLPVASGGIHVWHMPALTE…	1.65	1	0.382	2.461	5.207	11.018
WP_066044871.1	Bathymodiolus septemdierum thioautotrophic gill symbiont	prok	Form 2	complete	------------------M-D----Q--SRYA-DLSLDEDTILVAYTMTPMPGL---ETAAHFAAESSTGTNT---TDDFTDLDA---MVYEIDEAK-G----IMKIAYPCGLFDRAMIVSFLTAI-GNNQGMGDIQCSQMIDFHIPKQMLDIFDGPSKDI------TDNLGRYIAGTIIKPKLGLRPKPFAEAAYQFW-GG-DFIKNDEPQGNQVY-RMKDVMPLVADSMKRAQDETGEAKIFSANITA--DDEMIARGEYILEFGHVAFLVDYV-GGCGMITARRNFAD---QYLHYHRAGHGAITSPSSRGYTAFVLAKLSRLMGASGIHVGTMYGKMEGDRNI----Y--MI-----ERDSADG-VYHQEW-GMKPTTPIISGGMNALRLPGFFE…	2.379	1	0.382	5.101	10.794	22.841
MBE2275614.1	Rhodobacteraceae bacterium	prok	Form 1	complete	PD----RKK-----YDAGVKD--Y-RS-TYWEPDYTLRETDVLAVFKVIPQAGVSREEAAAAVAAESSTGTWTTVWTDLLTDLDHYKGRAYRIEDVPGHDEAFYAFIAYPADLFEEGSVVNVFTSLVGNVFGFKAVRSLRLEDVRFPIWFVKTCFGPPHGINVERDKMDKYGRPLLGCTIKPKLGLSAKNYGRAVYECLRGGLDFTKDDENVNSQPFMRWRDRFDFCQEAIGKSERETGERKGHYMNVTAPTVEEMFRRAEYAKEIGTPIIMSDYITLGWAAHNSLSRWCRDNGMLLHVHRAMHAVIDRNPNHGINFRVLAKLLRLLGGDHLHSGTVVGKLEGDRAATLGW-IDLLRDRFVAEDRSRGIFFDQDWGSMPGVFPVASGGIHVWHMPALVA…	1.954	1	0.382	3.335	7.058	14.934
WP_158466229.1	Prochlorococcus marinus	prok	Form 1	complete	MA-----KK-----YDAGVKE--Y-RD-TYFTPDYVPLDTDLLACFKCTGQEGVPKEEVAAAVAAESSTGTWSTVWSELLVDLEFYKGRCYRIEDVPGDKDAFYAFIAYPLDLFEEGSITNVLTSLVGNVFGFKALRHLRLEDIRFPMAFIKTCGGPPSGIVVERDRLNKYGRPLLGCTIKPKLGLSGKNYGRVVYECLRGGLDLTKDDENINSQPFQRWRERFEFVAEAVKLAQQETGEVKGHYLNCTATTPEEMYERAEFAKELDMPIIMHDYITGGFTANTGLANWCRKNGMLLHIHRAMHAVIDRHPQHGIHFRVLAKCLRLSGGDQLHTGTVVGKLEGDRQTTLGY-IDNLRESFVPEDRTRGNFFDQDWGSMPGVFAVASGGIHVWHMPALLA…	2.568	1	0.382	6.161	13.038	27.588
CEH24665.2	Triticum aestivum	euk	Form 1	partial	MSPQTETKAG-VG-FKAGVKD--Y-KL-TYYTPEYETKDTDILAAFRVSPQPGVPPEEAGAAVAAESSTGTWTTVWTDGLTSLDRYKGRCYHIEPVAGEDSQWICYVAYPLDLFEEGSVTNMFTSIVGNVFGFKALRALRLEDLRIPPTYSKTFQGPPHGIQVERDKLNKYGRPLLGCTIKPKLGLSAKNYGRACYECLRGGLDFTKDDENVNSQPFMRWRDRFVFCAEAIYKSQAETGEIKGHYLNATAGTCEEMIKRAVFARELGVPIVMHDYLTGGFTANTTLAHYCRDNGLLLHIHRAMHAVIDRQKNHGMHFRVLAKALRMSGGDHIHSGTVVGKLEGEREMTLGF-VDLLRDDFIEKDRARGIFFTQDWVSMPGVIPVASGGIHVWHMPALTE…	1.636	1	0.382	2.427	5.135	10.866
WP_088518856.1	Rhodoblastus acidophilus	prok	Form 2	complete	------------------M-D----Q--SRYA-NLNLKEADVLCAYTMKPKRGL---AAAAHFAAESSTGTNT---TDDFTGVDA---LVYEIDEAN-E----IMKIAYPVELFDRAMIASFLTTI-GNNQGMGDIEYGKMHDFYVPPAYLKLFDGPSTGI------KDRLGRFIVGTIIKPKLGLRPEPFAKACYDFW-GG-DFIKNDEPQGNQVF-PFKEMVRLVNDAMVRVQDKTGAAKLFSFNITA--DDEMIARGEYILEFGHVAFLVDYV-AGPAAVTARRAFPK---QYLHYHRAGHGAVTSPSSRGYTAFVLSKMARLQGASGIHTGTMFGKMEGDRNI----F--ML-----TDDSADG-FYHQEW-GLNPTTPIISGGMNALRMPGFFK…	2.69	1	0.382	6.959	14.726	31.16
WP_011911067.1	Rhodobacter azotoformans	prok	Form 2	complete	------------------M-D----Q--SRYA-RLDLKEADVLCAYVMKPKAGL---ETAAHFAAESSTGTNT---TDDFTGVDA---LVYEIDEAR-E----LMKIAYPVELFDRAMLCSFLTTI-GNNQGMGDVEYAKMHDFYVPPCYLRLFDGPSMNI------ADRLGRMVVGTIIKPKLGLRPKPFADACYEFW-GG-DFIKNDEPQGNQTF-PLKETIRLVADAMKRAQDETGEAKLFSANITA--DDEMVARGEYILEFGHVAFLVDYV-TGPAAITARRQFPR---QFLHYHRAGHGAVTSPQSRGYTAFVLSKMARLQGASGIHTGTMFGKMEGDRIM----F--ML-----TDDAAQG-FYPQDW-GMKATTPIISGGMNALRLPGFFD…	2.816	1	0.382	7.894	16.705	35.348
WP_005960001.1	sulfur-oxidizing symbionts	prok	Form 2	complete	MA----------------L-D----Q--TRYS-DLSLKEDEVLCAYLMKPKSGL---EAAAHFAAESSTGTNT---TDDFTGVDA---LVYEIDEAK-E----LMKIAYPVDLFDIAMLASFLTTI-GNNQGMGDIEYAKMLDFYMPPKYLRLYDGPAVNI------QDRLGRYIAGTIIKPKLGLRPEPFAEAAYQFW-GG-DFIKNDEPQGNQPF-PMKKTIPLVADAMRRAQDETGEAKLFSANITA--DDEMIARGEFVLEFGQVAFLVDYV-AGPTAVAARRNFPN---QFLHFHRAGHGAVTSPQSRGYTAFVHIKMTRLLGASGMHVGTMYGKMEGDKLI----Y--MI-----ERDSADG-FYHQEW-GMKPTTPIISGGMNALRLPGFFE…	3.005	1	0.382	9.542	20.192	42.726
WP_011289362.1	Dechloromonas aromatica	prok	Form 2	complete	------------------M-D----Q--SRYA-DLSLTEAEILCAYKMKPKAGL---EAAAHFAAESSTGTNT---TDEFTGVDA---LVYHIDEAS-E----DMRIAYPLDLFDRMMMASFLTTI-GNNQGMGDIEHAKMVDFYVPRRGIELFDGPSKDI------SDRLGRYIAGTIIKPKLGLRPEPFARAAYEFW-GG-DFIKNDEPQGNQVF-PLKKVIPLVYDSMKRAMDETGEAKLFSMNITA--DDEMCARADFALEFGKLAFLVDYV-GGPGMITARRQYPN---QYLHYHRAGHGAVTSPSSRGYTAYVLAKMSRLQGASGIHVGTMYGKMEGDRAC----Y--II-----ERDSYTG-VYHQEW-GMKPTTPIISGGMNALRLPGFFE…	2.748	1	0.382	7.375	15.606	33.023
WP_023911418.1	Rhodobacter capsulatus	prok	Form 2	complete	------------------M-D----Q--SRYA-RLDLKEADVLCAYVMKPKAGL---ETAAHFAAESSTGTNT---TDDFTGVDA---LVYEIDPEK-E----IMKIAYPVELFDRAMLCSFLTTI-GNNQGMGDVEYAKMHDFYVPPCYLRLFDGPSMNI------ADRLGRMVVGTIIKPKLGLRPKPFADACYEFW-GG-DFIKNDEPQGNQTF-PLKETIRLVADAMKRAQDETGEAKLFSANITA--DDEMVARGEYILEFGHVAFLVDYV-TGPAAITARRQFPR---QFLHYHRAGHGAVTSPQSRGYTAFVLSKMSRLQGASGIHTGTMYGKMEGDKIM----Y--ML-----TDEAAQG-FYHQDW-GMKATTPIISGGMNALRLPGFFD…	2.92	1	0.382	8.764	18.546	39.243
XP_034575477.1	Setaria viridis	euk	Form 1	complete	---MPSISSS-IA-FQAGVKD--Y-KL-TYYTPEYETKDTDILAAFRVTPQPGVPPEEAGAAVAAESSTGTWTTVWTDGLTSLDRYKGRCYHIEPVPGEADQYICYIAYPLDLFEEGSVTNMFTSIVGNVFGFKALRALRLEDLRIPTAYSKTFQGPPHGIQVERDKLNKYGRPLLGCTIKPKLGLSAKNYGRACYECLRGGLDFTKDDENVNSQPFMRWRDRFVFCAEAIYKAQAETGEIKGHYLNATAGTCEEMIKRAAFARELGVPIVMHDYLTGGFTANTSLSYYCRDNGLLLHIHRAMHAVIDRQKNHGMHFRVLAKALRMSGGDHIHSGTVVGKLEGEREITLGF-VDLLRDDFIEKDRSRGIFFTQDWVSMPGVIPVASGGIHVWHMPALTE…	1.883	1	0.382	3.106	6.572	13.907
SCM15148.1	Steinchisma laxum	euk	Form 1	complete	MSPQTETKAS-VG-FKAGVKD--Y-KL-TYYTPEYETKDTDILAAFRVTPQPGVPPEEAGAAVAAESSTGTWTTVWTDGLTSLDRYKGRCYHIEPVPGEGDQYICYVAYPLDLFEEGSVTNMFTSIVGNVFGFKALRALRLEDLRIPTTYSKTFQGPPHGIQVERDKLNKYGRPLLGCTIKPKLGLSAKNYGRACYECLRGGLDFTKDDENVNSQPFMRWRDRFVFCAEAIYKSQAETGEIKGHYLNATAGTCEEMMKRAVFARELGVPIVMHDYLTGGFTANTSLAHYCRDNGLLLHIHRAMHAVIDRQKNHGMHFRVLAKALRMSGGDHIHAGTVVGKLEGEREITLGF-VDLLRDDFIEKDRSRGIFFTQDWVSMPGVIPVASGGIHVWHMPALTE…	1.327	1	0.382	1.781	3.769	7.976
SBO07532.1	Phaseolus coccineus	euk	Form 1	partial	MSPQTETKAS-VG-FKAGVKD--Y-KL-TYYTPDYETKDTDILAAFRVTPQPGVPPEEAGAAVAAESSTGTWTTVWTDGLTSLDRYKGRCYHIEPVAGEENQFIAYVAYPLDLFEEGSVTNMFTSIVGNVFGFKALRALRLEDLRIPTAYIKTFQGPPHGIQVERDKLNKYGRPLLGCTIKPKLGLSAKNYGRAVYECLRGGLDFTKDDENVNSQPFMRWRDRFLFCAEAIYKAQAETGEIKGHYLNATAGTCEEMIKRAVFARELGVPIVMHDYLTGGFTANTSLAHYCRDNGLLLHIHRAMHAVIDRQKNHGMHFRVLAKALRLSGGDHVHSGTVVGKLEGEREITLGF-VDLLRDDFIEKDRSRGIYFTQDWVSLPGVLPVASGGIHVWHMPALTE…	1.688	1	0.382	2.557	5.41	11.448
SBO07488.1	Oxybasis rubra	euk	Form 1	partial	MSPQTETKAS-VG-FKAGVKD--Y-KL-TYYTPEYETLDTDILAAFRVSPQPGVPPEEAGAAVAAESSTGTWTTVWTDGLTNLDRYKGRCYHIEPVAGEENQYICYVAYPLDLFEEGSVTNMFTSIVGNVFGFKALRALRLEDLRIPVAYIKTFQGPPHGIQVERDKLNKYGRPLLGCTIKPKLGLSAKNYGRACYECLRGGLDFTKDDENVNSQPFMRWRDRFLFCAEAIYKAQAETGEIKGHYLNATAATCEEMIKRAVFARELGVPIVMHDYLTGGFTANTSLAHYCRDNGLLLHIHRAMHAVIDRQKNHGMHFRVLAKALRLSGGDHIHSGTVVGKLEGERDITLGF-VDLLRDDYTEKDRSRGIYFTQSWVSTPGVLPVASGGIHVWHMPALTE…	1.704	1	0.382	2.598	5.497	11.633
SBO07510.1	Lepidium campestre	euk	Form 1	partial	MSPQTETKAS-VG-FKAGVKE--Y-KL-TYYTPEYETKDTDILAAFRVTPQPGVPPEEAGAAVAAESSTGTWTTVWTDGLTSLDRYKGRCYHIEPVPGEETQFIAYVAYPLDLFEEGSVTNMFTSIVGNVFGFKALAALRLEDLRIPPAYTKTFQGPPHGIQVERDKLNKYGRPLLGCTIKPKLGLSAKNYGRAVYECLRGGLDFTKDDENVNSQPFMRWRDRFLFCAEAIYKSQAETGEIKGHYLNATAGTCEEMIKRAVFARELGVPIVMHDYLTGGFTANTSLAHYCRDNGLLLHIHRAMHAVIDRQKNHGMHFRVLAKALRLSGGDHIHAGTVVGKLEGDRESTLGF-VDLLRDDYVEKDRSRGIFFTQDWVSLPGVLPVASGGIHVWHMPALTE…	1.511	1	0.382	2.142	4.532	9.59
WP_054966967.1	Thiohalorhabdus denitrificans	prok	Form 2	complete	MA----------------L-D----Q--TRYA-DLSLREEDVLAAYHMKPKAGL---ATAAHFAAESSTGTNT---TDDHTQVDA---LVYEVDEAS-E----LMKIAYPVALFDRAMLASFLTTI-GNNQGMGDVEYAKMYDFYVPPAYLQLFDGPAANI------SDRLGRFVVGTIIKPKLGLRAQPFADAAYDFW-GG-DFIKNDEPQGNQTF-PMRETIPAVVDAMKRAQDKTGQAKLFSANITA--DDEMIARGEYILEFGHVAFLVDYV-AGPTAITARRRFPN---QFLHFHRAGHGAVTSPQTRGYTAFVLSKMSRLQGASGIHTGTMFGKMEGDKAI----Y--ML-----ERDEAEG-YFKQNW-GVQATTPIISGGMNALRAPGFFD…	2.257	1	0.382	4.514	9.551	20.21
NCN88501.1	Gallionella sp.	prok	Form 2	complete	------------------M-D----Q--SRYA-DLSLKEADVLVAYKMAPNPGL---EAAAHFAAESSTGTNT---TDDFTGVDA---LVYLIDEAT-E----DMRIAFPLELFDRMMMVSFLTAI-GNNQGMGDIKHAKMIDFYMPPRAIQLFDGPSKGI------EDRLGRYISGTIIKPKLGLRPEPFAKAAYQFW-GG-DFIKNDEPQGNQTF-PLKKVLPLVYDSMKRAQDETGDAKLFSMNITA--DDEMCARADMALEFGKLAFLVDFV-GGPGMITARRQYAD---QFLHYHRAGHGMVTSPSARGYTAFVLAKMSRLQGASGIHVGTMYGKMEGDKII----Y--MI-----ERDECQG-IYFQKW-GMKPTAPIVSGGMNALRLPGFFK…	2.778	1	0.382	7.605	16.093	34.054
cg_0.2_sub10_scaffold_2396_c_6	CG_Gallio_01	prok	Form 2	complete	------------------M-D----Q--SRYA-DLSLKEADVLVAYKMAPNPGL---EAAAHFAAESSTGTNT---TDDFTGVDA---LVYLIDEAT-E----DMRIAFPLELFDRMMMVSFLTAI-GNNQGMGDIKHAKMIDFYMPPRAIQLFDGPSKGI------EDRLGRYISGTIIKPKLGLRPEPFAKAAYQFW-GG-DFIKNDEPQGNQTF-PLKKVLPLVYDSMKRAQDETGDAKLFSMNITA--DDEMCARADMALEFGKLAFLVDFV-GGPGMITARRQYAD---QFLHYHRAGHGMVTSPSARGYTAFVLAKMSRLQGASGIHVGTMYGKMEGDKII----Y--MI-----ERDECQG-IYFQKW-GMKPTAPIVSGGMNALRLPGFFK…	2.778	1	0.382	7.605	16.093	34.054
170907		prok	Form 1'	complete	MGTQK-RRPMAA-RFAAGVRP--YR---AYWDPGYEPNPTDILCAFRIQPKPGVD--EAAAAIAAESSTGTWTEVWSNALTEIERYKARCYRIE---G-D---IAYIAYPIDLFEEGSIVNIMSSVVGNVFGFKAVAALKLEDMRIPYALVKTFPGPTTGIENERARLNKYGRPLLGGTVKPKLGLSPRPYAKVVYECLVGGLDTTKDDENMNSQPF-RWRDRFLFVMEAVRKAEAETGEAKGHWLNVTAPTTEDALERTEYAAQLGSRYIMSDYLTMGFAAHQSVVNRAVKLGLMVHVHRAMHAVIDRQKHHGISFLVLAKWLRLAGGDHLHTGTVVGKLEGDRAATMAI-ADMLRKDVVPANPSVGLYFDQEWASLKTVFPVASGGIHVHHIPALYA…	0.29	1	0.382	0.631	1.336	2.827
B_1_S1_170907_scaffold_241187_5|GD2017_1_B_1_S1_170907_UNK|GD2017_1_B_1_S1_Biohub_170907		prok	Form 1'	complete	MGTQK-RRPMAA-RFAAGVRP--YR---AYWDPGYEPNPTDILCAFRIQPKPGVD--EAAAAIAAESSTGTWTEVWSNALTEIERYKARCYRIE---G-D---IAYIAYPIDLFEEGSIVNIMSSVVGNVFGFKAVAALKLEDMRIPYALVKTFPGPTTGIENERARLNKYGRPLLGGTVKPKLGLSPRPYAKVVYECLVGGLDTTKDDENMNSQPF-RWRDRFLFVMEAVRKAEAETGEAKGHWLNVTAPTTEDALERTEYAAQLGSRYIMSDYLTMGFAAHQSVVNRAVKLGLMVHVHRAMHAVIDRQKHHGISFLVLAKWLRLAGGDHLHTGTVVGKLEGDRAATMAI-ADMLRKDVVPANPSVGLYFDQEWASLKTVFPVASGGIHVHHIPALYA…	0.29	1	0.382	0.631	1.336	2.827
YP_008239101.1	Triticum monococcum	euk	Form 1	complete	MSPQTETKAG-VG-FQAGVKD--Y-KL-TYYTPEYETKDTDILAAFRVSPQPGVPPEEAGAAVAAESSTGTWTTVWTDGLTSLDRYKGRCYHIEPVAGEDNQWICYVAYPLDLFEEGSVTNMFTSIVGNVFGFKALRALRLEDLRIPPTYSKTFQGPPHGIQVERDKLNKYGRPLLGCTIKPKLGLSAKNYGRACYECLRGGLDFTKDDENVNSQPFMRWRDRFVFCAEAIYKSQAETGEIKGHYLNATAGTCEEMIKRAVFARELGVPIVMHDYLTGGFTANTTLAHYCRDNGLLLHIHRAMHAVIDRQKNHGMHFRVLAKALRMSGGDHIHSGTVVGKLEGEREMTLGF-VDLLRDDFIEKDRARGIFFTQDWVSMPGVIPVASGGIHVWHMPALTE…	1.592	1	0.382	2.322	4.914	10.397
WP_108221872.1	Rhodobacter azotoformans	prok	Form 1	complete	MA----AKT-----YDAGVKD--Y-RS-IYWEPQYQVKDSDILAVFKVVPQPGVSREEAAAAVAAESSTATWTTVWTDLLTDLDYYKGRAYAIEDVPGSDEAFYAFIAYPMDLFEEGSVVNVFTSLVGNVFGFKAVRALRLEDVRFPLWFVMTCPGAPHGMKVERDLLDKYGRPLLGCTIKPKLGLSAKNYGRAVYECLRGGLDFTKDDENVNSQPFLRWRDRFLFCQEAIEKAEAETGERKGHYMNVTAGTMEEIYERAEFAKEIGTPIIMSDYLTVGWSAHTSLSRWCRKNGMLLHVHRAMHAVMDRNPNHGINFRVLAKILRLMGGDHLHSGTVVGKLEGDREATIGW-INLLRDRFIKADRSRGIFFDQDWGPQPGLFPVASGGIHVWHMPALVS…	1.644	1	0.382	2.447	5.177	10.956
AZB73040.1	Synechococcus elongatus PCC 11801	prok	Form 1	complete	---MTQSA---AG-YKAGVKD--Y-KL-TYYTPDYTPKDTDLLAAFRFSPQPGVPADEAGAAIAAESSTGTWTTVWTDLLTDMDRYKGKCYHIEPVQGEENSYFAFIAYPLDLFEEGSVTNILTSIVGNVFGFKAIRSLRLEDIRFPVALVKTFQGPPHGIQVERDLLNKYGRPMLGCTIKPKLGLSAKNYGRAVYECLRGGLDFTKDDENINSQPFQRWRDRFLFVADAIHKSQAETGEIKGHYLNVTAPTCEEMLKRAEFAKELNMPIIMHDFLTAGFTANTTLAKWCRDNGVLLHIHRAMHAVIDRQRNHGIHFRVLAKCLRLSGGDHLHSGTVVGKLEGDKASTLGF-VDLMREDHIEADRSRGVFFTQDWASLPGVLPVASGGIHVWHMPALVE…	2.824	1	0.382	7.956	16.836	35.625
MBE7528243.1	Ardenticatenaceae bacterium	prok	Form 1'	complete	MAP-K-TSQAELSKYQAGVRD--YA---DYYVPDYVPADTDLLCAFRITPKPGVC--EAAAAVAAESSTGTWTEVWSNQLTDIDFYKAKVYAIE---D-DSAIIAYIAYPMDLFEENSIVNIMSSIVGNVFGFKAVAALRLEDMRIPTALVKTFPGPHVGIYDERVWANKWERPLLGGTVKPKLGLSPKAYSTIIYECLVGGLDTTKDDENMNSQPF-RWQDRFRYAQEAVGEAMVATGEFKGHWHNVTAGSTSESLRRMDFLAERGAKMCMFDFITAGFAASADVFAHARDLDMIVHCHRAMHAVFTRQANHGIHMRVVAKWLRLTGGDHLHTGTVVGKLEGSRSETLGI-IDLLRQRHTPANPERGLYFDQDFAGLKDVWPVASGGIHVHHIPELHR…	0.75	1	0.382	1.001	2.117	4.48
WP_011473338.1	Rhodopseudomonas palustris	prok	Form 2	complete	------------------M-D----Q--SRYA-NLNLTEKDVLCAYIMKPKAGL---QTAAHFAAESSTGTNT---TDDFTGVDA---LVYEIDEAK-Q----LMKIAYPIDLFDRAMIASFLTTI-GNNQGMGDVEYAKMYDFYVPPAYLKLFDGPSTTI------KDRLGRFIVGTIIKPKLGLRPQPFANACYDFW-GG-DFIKNDEPQGNQVF-PFKETVRLVNDAMRRAQDKTGQPKLFSFNITA--DDEMVARGEYILEFAHIAFLVDYV-AGPAAVTARRRFPK---QYLHYHRAGHGAVTSPQARGYTAFVLSKMARLQGASGIHTGTMFGKMEGDRAM----Y--MI-----TEDSADG-YFHQEW-GMNPTTPIISGGMNALRMPGFFK…	2.731	1	0.382	7.251	15.344	32.468
KXS32221.1	Candidatus Gallionella acididurans	prok	Form 2	complete	------------------M-D----Q--SRYA-DLSLKEADILVAYHMRASEGL---EAAAHFAAESSTGTNT---TDEFTGVDA---LVYFIDEVK-G----VMKIAYPSVLFDRAMIVSFLTAI-GNNQGMGDIKHAQMQDFYIPPEMLMQFDGPATDI------SDRLGRYISGTIIKPKLGLRPEPFAKAAYQFW-GG-DFIKNDEPQGNQVF-PLKKVLPLVYDSMKRAMDETGDAKLFSMNITA--DDEMLARADFALSFGKLAFLVDFV-GGPGMITARRQYPQ---QYLHYHRAGHGMITSPSARGYTAFVLAKLSRLQGASGIHVGTMFGKMEGDRNI----Y--MI-----ERDSADG-YYHQEW-GMKPTTPIISGGMNALRLPGFFE…	2.446	1	0.382	5.454	11.541	24.42
YP_009550191.1	Tisochrysis lutea	euk	Form 1	complete	MSESTRIK-SE--RYESGV--IPYAKMG-YWDPEYAIKDTDLLALFRCTPQPGVDPVEAAAALAGESSTATWTVVWTDLLTACDLYRAKAYRVDPVPGASDTYFCYIAYDLDLFEEGSLANLTASIIGNIFGFKAVKALRLEDMRMPVALLKTYQGPATGLVVERERLDKFGRPLLGATVKPKLGLSGKNYGRVVFEGLKGGLDFLKDDENINSQPFMRYRERFLYSMEGVNNAAATTGEVKGHYLNTTAATMEDMYERADFAKELGSVIVMID-LVIGYTAIQTMGRWARKSDVILHLHRAGNSTYSRQKSHGMNFRVICKWMRMSGCDHIHAGTVVGKLEGDPLMIKGFY-NTLLDTKTDINLPQGLFFAQDWASLRKCVPVASGGIHCGQMHQLID…	1.283	1	0.382	1.704	3.607	7.632
AAX44946.1	Aegilops comosa	euk	Form 1	partial	MSPQTETKAG-VG-FQAGVKD--Y-KL-TYYTPEYETKDTDILAAFRVSPQPGVPPEEAGAAVAAESSTGTWTTVWTDGLTXLDRYKXRCYHIZPVAGEDNQWICYVAYPLDLFEEGSVTNMFTSIVGNVFGFKALRALRLEDLRIPPTYSKTFQGPPHGIQVERDKLNKYGRPLLGCTIKPKLGLSAKNYGRACYECLRGGLDFTKDDENVNSQPFMRWRDRFVFCAEAIYKSQAETGEIKGHYLNATAGTCEEMIKRAVFARELGVPIVMHDYLTGGFTANTTLAHYCRDNGLLLHIHRAMHAVIDRQKNHGMHFRVLAKALRMSGGDHIHSGTVVGKLEGEREMTLGF-VDLLRDDFIEKDRARGIFFTQDWVSMPGVIPVASGGIHVWHMPALTE…	1.57	1	0.382	2.272	4.808	10.173
WP_074929473.1	Nitrosomonas eutropha	prok	Form 1	complete	MA----IKT-----YQSGVQE--Y-RQ-TYWQPDYVPLDTDILACFKITPQPGVDREEAAAAVAAESSCGTWTTVWTDLLTDLDYYKGRAYRLEDVPGDDTCFYAFVAYPIDLFEEGSVVSVFTSLVGNVFGFKAIRALRLEDLRFPIAFVKTCGGPPSGIQVERDKMNKYGRPLLGCTIKPKLGLSAKNYGRAVYECLRGGLDFTKDDENISSQPFMRWRDRFEFVQEATLKAEAETGERKGHYLNVTAPTPEEMYKRAEFAKEIGAPIIMHDYLAGGLCANAGLANWCRNNGMLLHVHRAMHAVLDRNPHHGIHFRVLTKILRLSGGDHLHTGTVVGKLEGDRASTLGW-IDLLRESFVPEDRSRGIFFDQDWGSMPGAFAVASGGIHVWHMPALVT…	2.071	1	0.382	3.749	7.933	16.786
SBO07473.1	Agrostis scabra	euk	Form 1	partial	MSPQTETKAS-VG-FKAGVKD--Y-KL-TYYTPEYETKDTDILAAFRVTPQPGVPPEEAGAAVAAESSTGTWTTVWTDGLTSLDRYKGRCYHIEPVAGEDNQWICYVAYPLDLFEEGSVTNMFTSIVGNVFGFKALRALRLEDLRIPPAYTKTFQGPPHGIQVERDKLNKYGRPLLGCTIKPKLGLSAKNYGRACYECLRGGLDFTKDDENVNSQPFMRWRDRFVFCAEAIYKAQAETGEIKGHYLNATAGTCEEMIKRAVFARELGVPIVMHDYITGGFTANTSLAHYCRDNGLLLHIHRAMHAVIDRQKNHGMHFRVLAKALRMSGGDHIHAGTVVGKLEGEREMTLGF-VDLLRDDFIEKDRARGIFFTQDWVSMPGVIPVASGGIHVWHMPALTE…	1.704	1	0.382	2.598	5.498	11.633
WP_117345184.1	Rhodobacter sphaeroides	prok	Form 2	complete	------------------M-D----Q--SRYA-RLDLREADVLCAYVMKPKAGL---ETAAHFAAESSTGTNT---TDDFTGVDA---LVYEIDEAR-E----LMKIAYPVELFDRAMLCSFLTTI-GNNQGMGDVEYAKMHDFYVPPCYLRLFDGPSMNI------ADRLGRMVVGTIIKPKLGLRPKPFADACYEFW-GG-DFIKNDEPQGNQTF-PLKETIRLVADAMKRAQDETGEAKLFSANITA--DDEMVARGEYILEFGHVAFLVDYV-TGPAAITARRQFPR---QFLHYHRAGHGAVTSPQSRGYTAFVLSKMARLQGASGIHTGTMFGKMEGDRIM----F--ML-----TDDAAQG-FYPQDW-GMKATTPIISGGMNALRLPGFFD…	2.786	1	0.382	7.665	16.22	34.321
YP_009156633.1	Dactylis glomerata	euk	Form 1	complete	MSPQTETKAS-VG-FQAGVKD--Y-KL-TYYTPEYETKDTDILAAFRVTPQPGVPPEEAGAAVAAESSTGTWTTVWTDGLTSLDRYKGRCYHIEPVAGEDNQWICYVAYPLDLFEEGSVTNMFTSIVGNVFGFKALRALRLEDLRIPPAYTKTFQGPPHGIQVERDKLNKYGRPLLGCTIKPKLGLSAKNYGRACYECLRGGLDFTKDDENVNSQPFMRWRDRFVFCAEAIYKAQAETGEIKGHYLNATAGTCEEMIKRAVFARELGVPIVMHDYITGGFTANTTLAHYCRDNGLLLHIHRAMHAVIDRQKNHGMHFRVLAKALRMSGGDHIHAGTVVGKLEGEREMTLGF-VDLLRDDFIEKDRARGIFFTQDWVSLPGVIPVASGGIHVWHMPALTE…	1.609	1	0.382	2.361	4.997	10.573
AAK14845.1	Trachycarpus fortunei	euk	Form 1	complete	MSPQTETKAS-VG-FKAGVKD--Y-KL-TYYTPDYETKDTDILAAFRVTPQPGVPPEEAGAAVAAESSTGTWTTVWTDGLTSLDRYKGRCYHIETVVGEENQYIAYVAYPLDLFEEGSVTNMFTSIVGNVFGFKALRALRLEDLRIPTSYSKTFQGPPHGIQVERDKLNKYGRPLLGCTIKPKLGLSAKNYGRAVYECLRGGLDFTKDDENVNSQPFMRWRDRFLFCTEALYKAQAETGEIKGHYLNATAGTCEEMMKRAIFARELGVPIVMHDYLTGGFTANTSLAHYCRDNGLLLHIHRAMHAVIDRQKNHGMHFRVLAKALRMSGGDHIHAGTVVGKLEGEREMTLGF-VDLLRDDFIEKDRSRGIFFTQDWVSMPGVIPVASGGIHVWHMPALTE…	1.403	1	0.382	1.922	4.067	8.605
WP_011390153.1	Rhodospirillum rubrum	prok	Form 2	complete	------------------M-D----Q--SRYV-NLALKEEDVLCAYIMKPKAGV---ATAAHFAAESSTGTNT---TDDFTGVDA---LVYEVDEAR-E----LTKIAYPVALFDRAMIASFLTTM-GNNQGMGDVEYAKMHDFYVPEAYRALFDGPSVNI------SAKLGRLVVGTIIKPKLGLRPKPFAEACHAFW-GG-DFIKNDEPQGNQPF-PLRDTIALVADAMRRAQDETGEAKLFSANITA--DDEIIARGEYVLEFGHVALLVDYV-AGAAAITARRRFPD---NFLHYHRAGHGAVTSPQSRGYTAFVHCKMARLQGASGIHTGTMFGKMEGDRAI----Y--ML-----TQDEAQG-FYRQSW-GMKACTPIISGGMNALRMPGFFE…	2.617	1	0.382	6.469	13.689	28.967
WP_100277765.1	Mariprofundus aestuarium	prok	Form 2	complete	------------------M-D----Q--SRYA-DLSLKEEDLLVAYKLIPAEGL---EVAAHVAAESSTGTNT---TDDFTGVDA---LVYEIDETAGDGG--LMKIAYPVPLFDPFNVSHMWSIL-GNNQGMGDHNGLRMLDFMVPEVMIKKFDGPSTGI------ADELGRYISGTIIKPKLGLRPEPFVKACYQFW-GG-DFIKNDEPQANQPF-PMETVIPMVAETMDRVQQETGQAKIFSANATA--DWECIKRGDFILEFAHVAFLIDFV-TGPAGVTARRAFPD---TFLHFHRAGHGALTSYKSMGMDPLCYMKISRLSGASGIHTGTMYGKMEGETVL----Y--ML-----ERDECMG-YFNQKW-GMKPTAPIISGGMNALRLPGFFE…	3.016	1	0.382	9.644	20.407	43.181
WP_119004344.1	Rhodobacter sphaeroides	prok	Form 2	complete	------------------M-D----Q--SRYA-RLDLQEADVLCAYVMKPKAGL---ETAAHFAAESSTGTNT---TDDFTGVDA---LVYEIDPEK-E----IMKIAYPVELFDRAMLCSFLTTI-GNNQGMGDVEYAKMHDFYVPPCYLRLFDGPSMNI------ADRLGRMVVGTIIKPKLGLRPKPFADACHEFW-GG-DFIKNDEPQGNQTF-PLKETIRLVADAMKRAQDKTGEAKLFSANITA--DDEMVARGEYILEFGHVAFLVDYV-TGPAAITARRQFPR---QFLHYHRAGHGAVTSPQSRGYTAFVLSKMARLQGASGIHTGTMYGKMEGDKIM----Y--ML-----TDDAAEG-FYRQDW-GLKATTPIISGGMNALRLPGFFD…	2.953	1	0.382	9.06	19.171	40.567
GBE43454.1	bacterium BMS3Bbin10	prok	Form 1	complete	MS--NTTGK-----YEAGVKA--Y-QE-TYWEPDYEPKETDLLACFKITPQPGLPKEEVAAAVAAESSTGTWTTVWTDLLTDLDYYKGRAYKIEDVPGDDTSYYAFIAYPIDLFEEGSIVNVLTSLVGNVFGFKALRALRLEDIRFPLHYVMTCGGPPNGIQVERDKLNKYGRPLLGCTIKPKLGLSAKNYGRAVYECLRGGLDFTKDDENINSQPFMRWRNRFECVMEAVNQAEAETGERKGHYLNVTSPTVEEMYKRAEFAKELGSRIIMHDYLTAGFTANTSLANWCRDNGMLLHIHRAMHAVLDRNPLHGIHFRVLTKCLRLSGGDHLHSGTVVGKLEGDREATLGW-VDLMRESFVPENRARGLFFDQDFGTMPGVMPVASGGIHVWHMPALVS…	1.936	1	0.382	3.274	6.928	14.66
ODS92108.1	Comamonas sp. SCN 65-56	prok	Form 1	complete	--SSTEIIDRK--RYKAGV--LKYREMG-YWRPDYQPKATDIICLFRITPQEGVEPEEAAAGVAGESSCATWTVVWTDRLTACDDYRGKAYQVEQVPNNPQQWFAWIAYDLTLFEPGSIANLTASLIGNVFGFKPLKALRLEDMFIPEAYIKTFDGPPTGLIVERERLDKYGRPLLGATTKPKLGLSGRNYGRVIYEGLKGGLDFMKDDENINSQPFMHWRDRFLNVMDAVNKAQAVTGEIKGSYLNVTAATMEDMYERAEFAKALGSVVVMVD-LVIGWTAIQSMAKWCRRNDMVMHMHRAGHSTYTRQKSHGVSFRVIAKWCRLAGVDHLHTGTAVGKLEGDPLTVQGYY-NVCRDSHTKRDLPRGLFFDMNWADTKKVMPVASGGIHAGQMHQLLH…	0.751	1	0.382	1.001	2.119	4.484
P19161.1	Flaveria bidentis	euk	Form 1	complete	MSPQTETKAS-VG-FKAGVKD--Y-KL-TYYTPEYETKDTDILAAFRVTPQPGVPPEEAGAAVAAESSTGTWTTVWTDGLTSLDRYKGRCYGIEPVPGEDNQYIAYVAYPLDLFEEGSVTNMFTSIVGNVFGFKALRALRLEDLRIPTAYVKTFAGPPHGIQVERDKLNKYGRPLLGCTIKPKLGLSAKNYGRACYECLRGGLDFTKDDENVNSQPFMRWRDRFLFCAEAIYKAQAETGEIKGHYLNATAGTCEEMLKRAVFARELGVPIIMHDYLTGGFTANTSLSHYCRDNGLLLHIHRAMHAVIDRQKNHGIHFRVLAKALRMSGGDHIHSGTVVGKLEGEREITLGF-VDLLRDDFIEKDRSRGIYFTQDWVSLPGVLPVASGGIHVWHMPALTE…	1.64	1	0.382	2.435	5.154	10.905
WP_012823801.1	Halothiobacillus neapolitanus	prok	Form 1	complete	MA----VKK-----YSAGVKE--Y-RQ-TYWMPEYTPLDSDILACFKITPQPGVDREEAAAAVAAESSTGTWTTVWTDLLTDMDYYKGRAYRIEDVPGDDAAFYAFIAYPIDLFEEGSVVNVFTSLVGNVFGFKAVRGLRLEDVRFPLAYVKTCGGPPHGIQVERDKMNKYGRPLLGCTIKPKLGLSAKNYGRAVYECLRGGLDFTKDDENINSQPFMRWRDRFLFVQDATETAEAQTGERKGHYLNVTAPTPEEMYKRAEFAKEIGAPIIMHDYITGGFTANTGLAKWCQDNGVLLHIHRAMHAVIDRNPNHGIHFRVLTKILRLSGGDHLHTGTVVGKLEGDRASTLGW-IDLLRESFIPEDRSRGIFFDQDWGSMPGVFAVASGGIHVWHMPALVN…	2.662	1	0.382	6.773	14.331	30.325
WP_029912625.1	Hydrogenovibrio marinus	prok	Form 2	complete	------------------M-D----Q--SRYA-DLTLTEEKLLVAYRLKPAAGL---EVAAHVAAESSTGTNT---TDDFTGVDA---LVYEIDEAAGDKG--LMKIAYPVDLFDPYNVSHMWSIL-GNNQGMGDHEGLRMLDFLVPEKMVKRFDGPATDI------SDKLGRYIAGTIIKPKLGLRPEPFAKACYDFW-GG-DFIKNDEPQANQNF-PMEVVIPKVAEAMDRAQQATGQAKLFSANVTA--DFEMIKRGEYVLGFAHVAFLVDFV-TGPAGVTSRRAFPD---TYLHFHRAGHGAVTSYKSMGMDPLCYMKLARLMGASGIHTGTMYGKMEGERVL----Y--ML-----ERDECQG-YFYQKW-GMKPTTPIISGGMNALRLPGFFE…	3.138	1	0.382	10.896	23.055	48.786
BAO57027.1	Teucrium heterophyllum	euk	Form 1	partial	-----------VG-FKAGVKE--Y-KL-TYYTPEYETKDTDILAAFRVTPQPGVPPEEAGAAVAAESSTGTWTTVWTDGLTSLDRYKGRCYHIEPVLGEKDQYICYVAYPLDLFEEGSVTNMFTSIVGNVFGFKALRALRLEDLRIPPAYIKTFQGPPHGIQVERDKLNKYGRPLLGCTIKPKLGLSAKNYGRAVYECLRGGLDFTKDDENVNSQPFMRWRDRFLFCAEALYKAQAETGEIKGHYLNATAGTCEEMIKRAVFARELGVPIVMHDYLTGGFTANTSLAHYCRDNGLLLHIHRAMHAVIDRQKNHGMHFRVLAKALRLSGGDHIHSGTVVGKLEGEREITLGF-VDLLRDDFIEKDRSRGIYFTQDWVSLPGVIPVASGGIHVWHMPALTE…	1.488	1	0.382	2.092	4.427	9.367
NP_039391.1	Oryza sativa Japonica Group	euk	Form 1	complete	MSPQTETKAS-VG-FKAGVKD--Y-KL-TYYTPEYETKDTDILAAFRVTPQPGVPPEEAGAAVAAESSTGTWTTVWTDGLTSLDRYKGRCYHIEPVVGEDNQYIAYVAYPLDLFEEGSVTNMFTSIVGNVFGFKALRALRLEDLRIPPTYSKTFQGPPHGIQVERDKLNKYGRPLLGCTIKPKLGLSAKNYGRACYECLRGGLDFTKDDENVNSQPFMRWRDRFVFCAEAIYKSQAETGEIKGHYLNATAGTCEEMIKRAVFARELGVPIVMHDYLTGGFTANTSLAHYCRDNGLLLHIHRAMHAVIDRQKNHGMHFRVLAKALRMSGGDHIHAGTVVGKLEGEREMTLGF-VDLLRDDFIEKDRARGIFFTQDWVSMPGVIPVASGGIHVWHMPALTE…	1.467	1	0.382	2.049	4.336	9.175
NP_054944.1	Spinacia oleracea	euk	Form 1	complete	MSPQTETKAS-VG-FKAGVKD--Y-KL-TYYTPEYETLDTDILAAFRVSPQPGVPPEEAGAAVAAESSTGTWTTVWTDGLTNLDRYKGRCYHIEPVAGEENQYICYVAYPLDLFEEGSVTNMFTSIVGNVFGFKALRALRLEDLRIPVAYVKTFQGPPHGIQVERDKLNKYGRPLLGCTIKPKLGLSAKNYGRAVYECLRGGLDFTKDDENVNSQPFMRWRDRFLFCAEALYKAQAETGEIKGHYLNATAGTCEDMMKRAVFARELGVPIVMHDYLTGGFTANTTLSHYCRDNGLLLHIHRAMHAVIDRQKNHGMHFRVLAKALRLSGGDHIHSGTVVGKLEGERDITLGF-VDLLRDDYTEKDRSRGIYFTQSWVSTPGVLPVASGGIHVWHMPALTE…	1.658	1	0.382	2.48	5.248	11.106
WP_020503383.1	Lamprocystis purpurea	prok	Form 2	complete	MA----------------L-D----Q--SRYS-DLSLTEADILVAYRMKPKAGL---EAAAHFAAESSTGTNT---TDDFTGVDA---LVYYIDEAQ-E----DMRIAYPLELFDRMMIVSFLTVI-GNNQGMGDIEYGQIQDFYVPERAIQLFDGPAKDI------SDRLGRYIAGTIIKPKLGLRPEPFAAAAYQFW-GG-DFIKNDEPQGNQVF-PAKKVYPLVYDSLKRAQDETGQAKLFSANITA--DDEMCARADFILEFGKVAFLVDFV-GGPGMITARRQYPN---QYLHYHRAGHGMITSPSSRGYTAFVLAKISRLQGASGIHVGTMYGKMEGDKII----Y--MI-----ERDECQG-VYYQKW-GMKPTTPIISGGMNALRLPGFFE…	2.63	1	0.382	6.555	13.87	29.349
BAO57026.1	Sarracenia flava	euk	Form 1	partial	-----------VG-FKAGVKD--Y-KL-TYYTPDYETKATDILAAFRVSPQPGVPPEEAGAAVAAESSTGTWTTVWTDGLTSLDRYKGRCYHIEPVAGEENQYIAYVAYPLDLFEEGSVTNMFTSIVGNVFGFKALRALRLEDLRIPPAYSKTFQGPPHGIQVERDKLNKYGRPLLGCTIKPKLGLSAKNYGRAVYECLRGGLDFTKDDENVNSQPFMRWRDRFLFCAEAIYKAQAETGEIKGHYLNATAGTCEEMIKRAVFARELGVPIVMHDYLTGGFTANTSLAHYCRDNGLLLHIHRAMHAVIDRQKNHGIHFRVLAKALRMSGGDHIHAGTVVGKLEGERDITLGF-VDLLRDDYIEKDRTRGIYFSQDWVSLPGVLPVASGGIHVWHMPALTE…	1.543	1	0.382	2.211	4.678	9.898
CBV37045.1	Panicum phragmitoides	euk	Form 1	partial	----------------------------------------------------------------------------------------------PVPGRQDQYICYIAYPLDLFEEGSVTNMFTSIVGNVFGFKALRALRLEDLRIPPTYSKTFQGPPHGIQVERDKLNKYGRPLLGCTIKPKLGLSAKNYGRACYECLRGGLDFTKDDENVNSQPFMRWRDRFVFCAEVIYKAQAETGEIKGHYLNATAGTCEEMIKRAVFARELGVPIVMHDYITGGFTVNTSLAHYCRDNGLPLHIHRAMHAVIDRQKNHGMHFRVLAKALRMSGGDHIHAGTVVGKLEGEREITLGF-VDLLRDDFIEKDRSRGIFFTQDWVSMPGVIPVASGGIHVWHMPALTE…	1.535	1	0.382	2.194	4.642	9.822
HFB68562.1	Calditrichae bacterium	prok	Form 1	complete	M-PNTRGGDK---LFEAGVKE--Y----SYYDPDYTPNPTDVLAAFRITPQEGVPWEEAAAAVAAESSSGTWTTVWSDHLTDQARYAGRTYKIEPIPGQDNQFMAYIAYPLDLFEEGSMPNLMSSIVGNVFGFKAIRALRLEDLHIPPVLLKTFQGPPHGIVVERDLLNKYGRPLLGATMKPKLGLSAKNYGRVVYEALRGGLDFTKDDENITSQPFMRWYDRARFVMEAVHKAEAETGERKGHYLNVTAGDMEEMYRRAEDAKALGSRIIMVDYLTVGFTAFASLSKWCRRNGILLHAHRAMHAVIDRQKNHGIHWRVLAKWARIVGADHVHNGTIVGKLEGDRVSTLAV--DLLREDFVPANKERGIFFDQPWVSMAPTMPVASGGIHVWHIPELVA…	1.644	1	0.382	2.446	5.177	10.954
YP_008145856.1	Glycine canescens	euk	Form 1	complete	MSPQTETKAS-VG-FKAGVKD--Y-KL-TYYTPDYETKDTDILAAFRVTPQPGVPPEEAGAAVAAESSTGTWTTVWTDGLTSLDRYKGRCYGLEPVAGEENQYIAYVAYPLDLFEEGSVTNMFTSIVGNVFGFKALRALRLEDLRIPTAYVKTFQGPPHGIQVERDKLNKYGRPLLGCTIKPKLGLSAKNYGRAVYECLRGGLDFTKDDENVNSQPFMRWRDRFLFCAEAIFKSQAETGEIKGHYLNATAGTCEEMMKRAVFARELGAPIIMHDYLTGGFTANTSLAHYCRDNGLLLHIHRAMHAVIDRQKNHGMHFRVLAKALRLSGGDHVHAGTVVGKLEGEREITLGF-VDLLRDDFIEKDRSRGIYFTQDWVSLPGVIPVASGGIHVWHMPALTE…	1.42	1	0.382	1.956	4.138	8.757
cg_0.2_sub10_scaffold_215_c_2	CG_Mariprof_01	prok	Form 2	complete	------------------M-D----Q--SRYA-NLSLKEEDMLVAYKLIPAKGL---EVAAHVAAESSTGTNT---TDDFTGVDA---LVYEIDETAGDGG--LMKIAYPVPLFDPYNISHMWSIL-GNNQGMGDHVGLRMLDFLVPECMMKKFDGPSTGI------ADKLGRYIAGTIIKPKLGLRPEPFAKACYDFW-GG-DFIKNDEPQANQPF-PMKVVIPKVAEVMDRAQQETGQAKLFSANATA--DFECIARGEYILGFAHVAFLIDFV-TGPAGVTARRAFPD---TFLHFHRAGHGAVTSYKSMGMDPLCYMKLVRLMGASGMHTGTMYGKMEGETVL----Y--ML-----ERDECKG-YFNQKW-GMKPTAPIISGGMNALRLPGFFK…	3.221	1	0.382	11.845	25.064	53.036
OIQ01020.1	Zetaproteobacteria bacterium CG2_30_59_37	prok	Form 2	complete	------------------M-D----Q--SRYA-NLSLKEEDMLVAYKLIPAKGL---EVAAHVAAESSTGTNT---TDDFTGVDA---LVYEIDETAGDGG--LMKIAYPVPLFDPYNISHMWSIL-GNNQGMGDHVGLRMLDFLVPECMMKKFDGPSTGI------ADKLGRYIAGTIIKPKLGLRPEPFAKACYDFW-GG-DFIKNDEPQANQPF-PMKVVIPKVAEVMDRAQQETGQAKLFSANATA--DFECIARGEYILGFAHVAFLIDFV-TGPAGVTARRAFPD---TFLHFHRAGHGAVTSYKSMGMDPLCYMKLVRLMGASGMHTGTMYGKMEGETVL----Y--ML-----ERDECKG-YFNQKW-GMKPTAPIISGGMNALRLPGFFK…	3.221	1	0.382	11.845	25.064	53.036
cg1_0.2_scaffold_457_c_14	CG_Mariprof_01	prok	Form 2	complete	------------------M-D----Q--SRYA-NLSLKEEDMLVAYKLIPAKGL---EVAAHVAAESSTGTNT---TDDFTGVDA---LVYEIDETAGDGG--LMKIAYPVPLFDPYNISHMWSIL-GNNQGMGDHVGLRMLDFLVPECMMKKFDGPSTGI------ADKLGRYIAGTIIKPKLGLRPEPFAKACYDFW-GG-DFIKNDEPQANQPF-PMKVVIPKVAEVMDRAQQETGQAKLFSANATA--DFECIARGEYILGFAHVAFLIDFV-TGPAGVTARRAFPD---TFLHFHRAGHGAVTSYKSMGMDPLCYMKLVRLMGASGMHTGTMYGKMEGETVL----Y--ML-----ERDECKG-YFNQKW-GMKPTAPIISGGMNALRLPGFFK…	3.221	1	0.382	11.845	25.064	53.036
cg2_3.0_scaffold_355_c_23	CG_Mariprof_01	prok	Form 2	complete	------------------M-D----Q--SRYA-NLSLKEEDMLVAYKLIPAKGL---EVAAHVAAESSTGTNT---TDDFTGVDA---LVYEIDETAGDGG--LMKIAYPVPLFDPYNISHMWSIL-GNNQGMGDHVGLRMLDFLVPECMMKKFDGPSTGI------ADKLGRYIAGTIIKPKLGLRPEPFAKACYDFW-GG-DFIKNDEPQANQPF-PMKVVIPKVAEVMDRAQQETGQAKLFSANATA--DFECIARGEYILGFAHVAFLIDFV-TGPAGVTARRAFPD---TFLHFHRAGHGAVTSYKSMGMDPLCYMKLVRLMGASGMHTGTMYGKMEGETVL----Y--ML-----ERDECKG-YFNQKW-GMKPTAPIISGGMNALRLPGFFK…	3.221	1	0.382	11.845	25.064	53.036
AET10431.1	Chaetoceros calcitrans	euk	Form 1	partial	-------------------------------DAAYTVKDTDVLALFRITPQPGVDPVEAAAAVAGESSTATWTVVWTDLLTACERYRAKAYRVDPVPNSTDSYFAFIAYECDLFEEGSLANLTASIIGNVFGFKAVAALRLEDMRIPHSYLKTFQGPATGIVVERERLNKYGTPLLGATVKPKLGLSGKNYGRVVYEGLKGGLDFLKDDENINSQPFMRWRERFLYCMEGINRASAATGEVKGSYLNVTAATMEEVYKRSEYAKAVGSVIIMID-LVMGYTAIQSIAYWARENDMLLHLHRAGNSTYARQKNHGINFRVICKWMRMSGVDHIHAGTVVGKLEGDPLMIKGFY-DVLRLTTLDVNLPYGIFFEMDWASLRKCMPVASGGIHCGQMHQLIY…	1.475	1	0.382	2.065	4.37	9.247
CAO94528.1	Elymus farctus	euk	Form 1	partial	---------G-VG-FQAGVKD--Y-KL-TYYTPEYETKDTDILAAFRVSPQPGVPPEEAGAAVAAESSTGTWTTVWTDGLTSLDRYKGRCYHIEPVPGEDNQFICYVAYPLDLFEEGSVTNMFTSIVGNVFGFKALRALRLEDLRIPPTYSKTFQGPPHGIQVERDKLNKYGRPLLGCTIKPKLGLSAKNYGRACYECLRGGLDFTKDDENVNSQPFMRWRDRFVFCAEAIYKSQAETGEIKGHYLNATAGTCEEMLKRAVFARELGVPIVMHDYLTGGFTANTTLAHYCRDNGLLLHIHRAMHAVIDRQKNHGMHFRVLAKALRMSGGDHVHSGTVVGKLEGEREITLGF-VDLLRDDFIEKDRARGIFFTQDWVSMPGVIPVASGGIHVWHMPALTE…	1.604	1	0.382	2.35	4.972	10.522
BAO57024.1	Iris douglasiana	euk	Form 1	partial	-----------VG-FKAGVKD--Y-RL-TYYTPDYETKDTDILAAFRVTPQPGVPAEEAGAAVAAESSTGTWTTVWTDGLTSLDRYKGRCYHIEAVVGEENQYIAYVAYPLDLFEEGSVTNMFTSIVGNVFGFKALRALRLEDLRIPPAYSKTFQGPPHGIQVERDKLNKYGRPLLGCTIKPKLGLSAKNYGRAVYECLRGGLDFTKDDENVNSQPFMRWRDRFLFCAEAIYKAQAETGEIKGHYLNATAGTCEEMIKRAVFARELGVPIVMHDYLTGGFTANTSLAHYCRDNGLLLHIHRAMHAVIDRQKNHGMHFRVLAKALRMSGGDHIHAGTVVGKLEGEREMTLGF-VDLLRDDYIEKDRSRGIFFTQDWVSMPGVLPVASGGIHVWHMPALTE…	1.527	1	0.382	2.176	4.604	9.742
YP006921907_Methanolobus_psychrophilus_R15		prok	Form 2/3	complete	MS---E-Q------LQS-N-P----K--QGYV-DLKLAD--LLGVFHLVPEGRL---QTAAEVAAESSTGTNT---ETPFSVMNA---LVYQLDLER-D----LVWIAYPWRLFDRGNVQNILTIV-GNILGMKEVKALKLMDVWFPPSMLEQYDGPSYTV------DDKLGVPILGTIVKPKMGLTSAEYAEVCYDFWVGG-DFVKNDEPQANQDF-PYDKMVKHVKEAMDKAVKETGKKKVHSFNVSA--ADTMIKRCEMIVNFESYAFLIDIT-AGWMAVQLRRRYPG---VFIHFHRAGHGAFTRPENLGFSVLVLSKFARLAGASGIHTGTAVGKMKGEDVV----A-NGI-----LYLRSKG-FFDQSW-AMKKCCPIVSGGLNPIRLKPFID…	0.79	1	0.382	1.041	2.203	4.661
AFV22539.1	Methanolobus psychrophilus R15	prok	Form 2/3	complete	MS---E-Q------LQS-N-P----K--QGYV-DLKLAD--LLGVFHLVPEGRL---QTAAEVAAESSTGTNT---ETPFSVMNA---LVYQLDLER-D----LVWIAYPWRLFDRGNVQNILTIV-GNILGMKEVKALKLMDVWFPPSMLEQYDGPSYTV------DDKLGVPILGTIVKPKMGLTSAEYAEVCYDFWVGG-DFVKNDEPQANQDF-PYDKMVKHVKEAMDKAVKETGKKKVHSFNVSA--ADTMIKRCEMIVNFESYAFLIDIT-AGWMAVQLRRRYPG---VFIHFHRAGHGAFTRPENLGFSVLVLSKFARLAGASGIHTGTAVGKMKGEDVV----A-NGI-----LYLRSKG-FFDQSW-AMKKCCPIVSGGLNPIRLKPFID…	0.79	1	0.382	1.041	2.203	4.661
WP_106306271.1	Chamaesiphon polymorphus	prok	Form 1	complete	MAAQTQAK---AG-YKAGVQD--Y-RL-TYYTPDYTPKDTDLLAAFRMTPQPGVPAEEAGAAVAAESSTGTWTTVWTDLLTDLDRYKGRCYHIEPVQGEDNQYFCFIAYPLDLFEEGSVTNMLTSLVGNVFGFKALRALRLEDLRVPVAYLKTFQGPPHGITVERDKLNKYGRPLLGCTIKPKLGLSAKNYGRAVYEVLRGGLDLTKDDENINSQPFMRWRDRFLFVQEAIEKAQAETGEIKGHYLNVTAPTCEQMMERAQFAKEIGTPIIMHDFLTGGFTANTTLAKWCQANGILLHIHRAMHAVIDRQKNHGIHFRVLAKCLRMSGGDHLHSGTVVGKLEGEKGITMGF-VDLMRENYIEEDRSRGIFFTQDWASMPGVMPVASGGIHVWHMPALVE…	2.684	1	0.382	6.921	14.646	30.991
AIZ98323.1	Solanum sarrachoides	euk	Form 1	partial	-----ETKAS-VG-FKAGVKE--Y-KL-TYYTPEYQTKDTDILAAFRVTPQPGVPPEEAGAAVAAESSTGTWTTVWTDGLTSLDRYKGRCYRIERVVGEKDQYIAYVAYPLDLFEEGSVTNMFTSIVGNVFGFKALRALRLEDLRIPTAYVKTFQGPPHGIQVERDKLNKYGRPLLGCTIKPKLGLSAKNYGRAVYECLRGGLDFTKDDENVNSQPFMRWRDRFLFCAEALFKAQXXXXXXXXXXXXXXXXXXXXXMKRAIFARELGVPIVMHDYLTGGFTANTSLAHYCRDNGLLLHIHRAMHAVIDRQKNHGIHFRVLAKALRMSGGDHIHSGTVVGKLEGERDITLGF-VDLLRDDFIEQDRSRGIYFTQDWVSLPGVLPVASGGIHVWHMPALTE…	1.488	1	0.382	2.093	4.429	9.371
WP_007042721.1	Thiorhodococcus drewsii	prok	Form 1	complete	MS----IKT-----YDAGVKD--Y-AL-TYWTPDYVPLDSDLLACFKVTPQADVPREEAAAAVAAESSTGTWTTVWSDLLTDLDYYKGRAYRIEDVPGDRESFYAFVAYPIDLFEEGSIVNVLTSLVGNVFGFKAVRALRLEDIRFPLHYVKTCGGPPNGIQVERDRLDKYGRPFLGATVKPKLGLSAKNYGRAVYEMLRGGLDFTKDDENVNSQPFMRWQNRFEFVMEAVRKAQEETGERKGHYLNVTAPTCEEMFKRAEFAKELGAPIIMHDFLTGGFTANTSLANWCRDNGMLLHIHRAMHAVIDRNPKHGIHFRVLAKCLRLSGGDHLHTGTVVGKLEGDRQSTLGF-VDALRESFVPEDRSRGLFFDQDWGGMPGVMAVASGGIHVWHIPALVS…	2.543	1	0.382	6.011	12.719	26.915
BAF40678.1	Manihot esculenta	euk	Form 1	partial	-------KAS-VG-FKAGVKD--Y-KL-TYYTPDYQTKDTDILAAFRVTPQPGVPPEEAGAAVAAESSTGTWTTVWTDGLTSLDRYKGRCYGLEPVPGEENQYIAYVAYPLDLFEEGSVTNMFTSIVGNVFGFKALRALRLEDLRIPPAYSKTFQGPPHGIQVERDKLNKYGRPLLGCTIKPKLGLSAKNYGRAVYECLRGGLDFTKDDENVNSQPFMRWRDRFLFCAEAIYKAQAETGEIKGHYLNATAGTCEEMIKRAVFARELGAPIVMHDYLTGGFTANTSLAHYCRDNGLLLHIHRAMHAVIDRQKNHGMHFRVLAKALRLSGGDHIHAGTVVGKLEGERDITLGF-VDLLRDDFIEKDRSRGIYFTQDWVSLPGVLPVASGGIHVWHMPALTE…	1.436	1	0.382	1.987	4.204	8.895
BAO57036.1	Echeveria elegans	euk	Form 1	partial	-----------VG-FKAGVKE--Y-KL-TYYTPDYETKDTDILAAFRVTPQPGVPPEEAGAAVAAESSTGTWTTVWTDGLTSLDRYKGRCYHIEPVAGEENQFIAYVAYPLDLFEEGSVTNMFTSIVGNVFGFKALRALRLEDLRIPVAYVKTFQGPPHGIQVERDKLNKYGRPLLGCTIKPKLGLSAKNYGRAVYECLRGGLDFTKDDENVNSQPFMRWRDRFLFCAEAIYKSQAETGEIKGHYLNATAGTCEEMMKRAVFARELGVPIVMHDYLTGGFTANTSLAHYCRDNGLLLHIHRAMHAVIDRQKNHGIHFRVLAKALRMSGGDHIHSGTVVGKLEGERDITLGF-VDLLRDDFIEKDRSRGIYFTQDWVSLPGVLPVASGGIHVWHMPALTE…	1.697	1	0.382	2.58	5.46	11.553
TSA10292.1	Betaproteobacteria bacterium	prok	Form 1	complete	MA----GSG-----YSAGVKD--Y-RQ-TYWEPDYPVKDTDLLACFKITPQEGVPREEAAAAVAAESSTGTWTTVWTDLLTDLDHYKGRAYRIEDVPGDPSCFYAFIAYPIDLFEEGSVVNVLTSLAGNVFGFKAIRALRLEDVRFPLAYVMTCGGPPHGIAVERDIMNKYGRPLLGCTIKPKLGLSAKNYGRAVYECLRGGLDFTKDDENVNSQPFMRWRQRFDFVAEAVKKAEAETGERKGHYLNVTAPTPEEMYKRAEHAKALDMPIIMHDFLTGGFCAHTGLANWCRNNGILLHVHRALHAVLDRDRHHGIHFRVLAKCLRLSGGDHLHSGTVVGKLEGDREATLGW-IDLMREKFIPENRARGIFFDQDFGFMPGLFPVASGGIHVWHIPALVA…	1.886	1	0.382	3.115	6.591	13.947
NP_039306.1	Marchantia paleacea	euk	Form 1	complete	MSPQTETKAG-VG-FKAGVKD--Y-RL-TYYTPDYETKDTDILAAFRMTPQPGVPAEEAGNAVAAESSTGTWTTVWTDGLTNLDRYKGRCYDIDPVPGEENQYIAYVAYPLDLFEEGSVTNMFTSIVGNVFGFKALRALRLEDLRIPPAYTKTFQGPPHGIQVERDKLNKYGRPLLGCTIKPKLGLSAKNYGRAVYECLRGGLDFTKDDENVNSQPFMRWRDRFLFVAEAIYKSQAETGEIKGHYLNATAGTCEEMLKRAACARELGVPIVMHDYLTGGFTANTSLAFYCRDNGLLLHIHRAMHAVIDRQKNHGIHFRVLAKALRMSGGDHIHAGTVVGKLEGDRQVTLGF-VDLLRDDYIEKDRSRGIYFTQDWVSLPGVFPVASGGIHVWHMPALTE…	1.501	1	0.382	2.119	4.485	9.489
WP_146295313.1	Euhalothece natronophila	prok	Form 1	complete	----AQTKQS-SG-FKAGVQD--Y-AL-TYYTPDYTPKDTDILAAFRVTAQPGVPPEEAGAAVAAESSTGTWTTVWTDHLTDLDRYKGRCYEIESIPGEENQFFAFVAYPLDLFEEGSVTNLLTSIVGNVFGFKALRALRLEDLRIPVAYLKTFQGPPHGITVERDLLNKYGRPLLGCTIKPKLGLSAKNYGRAAYECLRGGLDFTKDDENINSQPFMRWRDRFLFIAEAVHKAQAETNEIKGHYLNVTASTCDEMLKRAEFVKELEMPILMHDYLTGGFTANTTLAKWCRDNGVLMHIHRAMHAVIDRQKNHGIHFRVLAKCLRMSGGDHLHSGTVVGKLEGERDITLGF-VDQMREDHVEEDRSRGNFFTQDWASMGGVMPVASGGIHIWHMPALVD…	2.467	1	0.382	5.568	11.783	24.933
AAC38280_Riftia_pachyptila_endosymbiont_II		prok	Form 2	complete	MA----------------L-D----Q--TRYS-DLSLKEDEVLCAYLMKPKSGL---EAAAHFAAESSTGTNT---TDDFTGVDA---LVYEIDEAK-E----LMKIAYPVDLFDIAMLASFLTTI-GNNQGMGDIEYAKMLDFYMPPKYLRLYDGPAVNI------QDRLGRYIAGTIIKPKLGLRPEPFAEAAYQFW-GG-DFIKNDEPQGNQPF-PMKKTIPLVADAMRRAQDETGEAKLFSANITA--DDEMIARGEFVLEFGQVAFLVDYV-AGPTAVAARRNFPN---QFLHFHRAGHGAVTSPQSRGYTAFVHIKMTRLLGASGMHVGTMYGKMEGDKLI----Y--MI-----ERDSADG-FYHQEW-GMKPTTPIISGGMNALRLPGFFE…	3.003	1	0.382	9.524	20.152	42.643
WP_011339170.1	Rhodobacter sphaeroides	prok	Form 2	complete	------------------M-D----Q--SRYA-RLDLQEADVLCAYVMKPKAGL---ETAAHFAAESSTGTNT---TDDFTGVDA---LVYEIDPEK-E----IMKIAYPVELFDRAMLCSFLTTI-GNNQGMGDVEYAKMHDFYVPPCYLRLFDGPSMNI------ADRLGRMVVGTIIKPKLGLRPKPFADACHEFW-GG-DFIKNDEPQGNQTF-PLKETIRLVADAMKRAQDETGEAKLFSANITA--DDEMVARGEYILEFGHVAFLVDYV-TGPAAITARRQFPR---QFLHYHRAGHGAVTSPQSRGYTAFVLSKMARLQGASGIHTGTMYGKMEGDKIM----Y--ML-----TDEAAEG-FYRQDW-GLKATTPIISGGMNALRLPGFFD…	2.982	1	0.382	9.321	19.723	41.734
RME84037.1	Caldilineae bacterium	prok	Form 1	complete	M-SKPQPPAD---MFEAGVKE--Y----SYYDIGYEPDPNQVLAAFRITPQEGVPWEEAAASVAAESSFATWTAVWSDHLVDPARYCARTYEIRPVPGRDDQFIAYIAYPLDLFEEGSMPNLMSSIVGNVFGFKPLRALRLEDIYIPPALLKTLQGPPHGIQVERDRLNKYGRPLLGATMKPKLGLSAKNYGRLVYEALAGGLDFTKDDENITSQTFMRWRDRFEFVMEAVNKAEAETGERKGHYLNVTAHTMEEIYRRAEYAKELGSRIIMVDYLIVGFTAFTSLSRWCRENSMLLHAHRALHSVVDRHPDHGIHFRVLAKWARIVGVDHIHTGTVVGKLEGDRATTMGV--EMLRTDHLRKERAPGFHFDQPFLSMPGVFPVASGGIHVWHMPDLVS…	1.797	1	0.382	2.851	6.032	12.764
SBO07492.1	Deschampsia danthonioides	euk	Form 1	partial	MSPQTETKAS-VG-FKAGVKD--Y-KL-TYYTPEYETKDTDILAAFRVTPQPGVPPEEAGAAVAAESSTGTWTTVWTDGLTSLDRYKGRCYHIEPVAGEDNQWICYVAYPLDLFEEGSVTNMFTSIVGNVFGFKALRALRLEDLRIPPAYAKTFQGPPHGIQVERDKLNKYGRPLLGCTIKPKLGLSAKNYGRACYECLRGGLDFTKDDENVNSQPFMRWRDRFVFCAEAIYKAQAETGEIKGHYLNATAGTCEEMIKRAVFARELGVPIVMHDYITGGFTANTSLAHYCRDNGLLLHIHRAMHAVIDRQKNHGMHFRVLAKALRMSGGDHIHAGTVVGKLEGEREMTLGF-VDLLRDDFIEKDRARGIFFTQDWVSMPGVIPVASGGIHVWHMPALTE…	1.726	1	0.382	2.656	5.62	11.891
HFW31841.1	Archaeoglobus fulgidus	prok	Form 3	complete	MP------------FE----G-RY-DRE--YKP--DFNN-DVVAVFRIKPE-GFSIDDVAGAVAAESSTGTWTTLY----S--GRLSAKAYDFD---G---SWVVKIAYPAELFEAKNLPGLLASVAGNVFGMRRVEGLRLEDIYLPEKFLKDFKGPEMGKDGVKKIFEE-NRPIVGTVPKPKVGYSAEEVEKLAYDLLMGGLDYVKDDENLTSPEY-RFEDRASRIMKVIEKVENETGEKKAWFANITADL-REMEKRLKLVAELG--YVMVDVVVTGWGALEYIRDLASDYGLAVHGHRAMHAAFTRNAYHGISMFVLAKLYRITGIDQLHIGTAAGKLEGW-ET-----NRVLSEAVYP-DSSD-FHLKQDFYHIKPAMPVSSGGLH-GNLEPVIE…	-0.094	1	0.382	0.43	0.911	1.927
YP_009547824.1	Petunia x hybrida	euk	Form 1	complete	MSPQTETKAS-VG-FKAGVKE--Y-KL-TYYTPEYQTKDTDILAAFRVTPQPGVPPEEAGAAVAAESSTGTWTTVWTDGLTSLDRYKGRCYRIERVIGEKDQFIAYVAYPLDLFEEGSVTNMFTSIVGNVFGFKALRALRLEDLRIPPAYVKTFQGPPHGIQVERDKLNKYGRPLLGCTIKPKLGLSAKNYGRAVYECLRGGLDFTKDDENVNSQPFMRWRDRFLFCAEAIYKSQAETGEIKGHYLNATAGTCEEMMKRAIFARELGVPIVMHDYLTGGFTANTSLAHYCRDNGLLLHIHRAMHAVIDRQKNHGIHFRVLAKALRMSGGDHIHSGTVVGKLEGERDITLGF-VDLLRDDFVEQDRSRGIYFTQDWVSLPGVLPVASGGIHVWHMPALTE…	1.518	1	0.382	2.156	4.561	9.652
OON11896.1	Synechococcus lacustris str. Tous	prok	Form 1	complete	MS-----KK-----YDAGVKE--Y-RD-TYWTPDYVPLDSDLLACFKCTGQEGVPREEVAAAVAAESSTGTWSTVWSELLTDLDFYKGRCYRIEEVPGDKEAFYAFIAYPLDLFEEGSITNVLTSLVGNVFGFKALRHLRLEDIRFPLAFIKTCGGPPNGIQVERDRMNKYGRPLLGCTIKPKLGLSGKNYGRVVYECLRGGLDFTKDDENINSQPFQRWQNRFEFVAEAVKLAEQETGERKGHYLNCTANTPEEMYERAEFAKELDQPIIMHDYITGGFTANTGLSRWCRKNGMLLHIHRAMHAVIDRHPKHGIHFRVLAKCLRLSGGDQLHTGTVVGKLEGDRQTTLGY-IDQLRESFVPEDRTRGNFFDQDWGSMPGVFAVASGGIHVWHMPALVA…	2.988	1	0.382	9.377	19.841	41.985
S_2p5_S6_170907_scaffold_2631390_2|GD2017_1_S_2p5_S6_Biohub_170907_UNK|GD2017_1_S_2p5_S6_Biohub_170907		prok	Form 1'	complete	MDN-Q--------LYLAGVRP--YA---TYYEPEYMPRETDLLCAFRITPKPGVD--EAASAVAAESSTGTWTEVWSNELTDIEFYKAKVYDIE---D-D---IAYLAYPMDLFEEGSIVNIMSSIVGNVFGFKAVAALRLEDMRLPVALVKTFPGPHTGIYDERVKLDKWDRPLLGGTVKPKLGLSAKDYSTIMYECLAGGLDTTKDDENMNSQPF-RWRDRFLYGMEAVKRAEAETGEAKGHWFNVTAASTEEALRRMEFVAGLGSRYVMFDFITAGFAASMDVFKRAGELGLMVHCHRAMHAVFTRQKNHGIHMRVVAKWLRLAGGDHLHTGTVVGKLEGSRAETREM-IRLLRERYIPAGGT--LYFEQDWAGLKTVWPVASGGIHVGHIPDLYE…	0.751	1	0.382	1.002	2.119	4.485
2p5_S6_Biohub		prok	Form 1'	complete	MDN-Q--------LYLAGVRP--YA---TYYEPEYMPRETDLLCAFRITPKPGVD--EAASAVAAESSTGTWTEVWSNELTDIEFYKAKVYDIE---D-D---IAYLAYPMDLFEEGSIVNIMSSIVGNVFGFKAVAALRLEDMRLPVALVKTFPGPHTGIYDERVKLDKWDRPLLGGTVKPKLGLSAKDYSTIMYECLAGGLDTTKDDENMNSQPF-RWRDRFLYGMEAVKRAEAETGEAKGHWFNVTAASTEEALRRMEFVAGLGSRYVMFDFITAGFAASMDVFKRAGELGLMVHCHRAMHAVFTRQKNHGIHMRVVAKWLRLAGGDHLHTGTVVGKLEGSRAETREM-IRLLRERYIPAGGT--LYFEQDWAGLKTVWPVASGGIHVGHIPDLYE…	0.751	1	0.382	1.002	2.119	4.485
YP_009271303.1	Amaranthus hypochondriacus	euk	Form 1	complete	MSPQTETKAS-VG-FKAGVKD--Y-RL-TYYTPEYETQDTDILAAFRVSPQPGVPPEEAGAAVAAESSTGTWTSVWTDGLTNLDRYKGRCYNIEPVAGEENQYICYVAYPLDLFEEGSVTNMFTSIVGNVFGFKALRALRLEDLRIPVAYVKTFQGPPHGIQVERDKLNKYGRPLLGCTIKPKLGLSAKNYGRACYECLRGGLDFTKDDENVNSQPFMRWRDRFLFCAEAIYKSQAETGEIKGHYLNATAGTCEEMIKRAVFARELGVPIVMHDYLTGGFTANTSLSQYCRDNGLLLHIHRAMHAVIDRQKNHGMHFRVLAKALRLSGGDHIHSGTVVGKLEGERDITLGF-VDLLRDDYTEKDRSRGIFFTQSWVSTPGVLPVASGGIHVWHMPALTE…	1.715	1	0.382	2.626	5.556	11.757
RME08239.1	Anaerolineae bacterium	prok	Form 1	complete	M------QDK----FDAGVKD--Y-RE-AYYFLGYQPPATQVLAAFKITPRPGVAPEEAAAAVAAESSFATWTMVWSDHLVDPARYCARVYHLEPVD-EGKQWMAYIAYPLDLFEEGSIPNLMASLLGNVFGFKPLIALRLEDLYFPPAYLTTFQGPPHGIRQERDMLNKYGRPLLGATMKPKLGLSAKNYGRLIYEALVGGLDFTKDDENITSQTFMRWEHRFEASMEAVHKAEAMTGERKGHYLNVTAHTFDEIFKRAERAKELGSRIIMLDYLIAGMTAFTSVAQWCRENGILLHLHRAFHSVIDRNPDHGVAWPVLAKFARLVGGDHIHNGTIVGKLAGDPQELLDT-ARMLREPRVTRAEAPTIHFDQDWLSMPGTFPVASGGIHVWHMPALVH…	1.239	1	0.382	1.631	3.451	7.303
SBO07538.1	Puccinellia maritima	euk	Form 1	partial	MSPQTETKSS-VG-FQAGVKD--Y-KL-TYYTPEYETKDTDILAAFRVTPQPGVPPEEAGAAVAAESSTGTWTTVWTDGLTSLDRYKGRCYHIEPVAGEDNQWICYVAYPLDLFEEGSVTNMFTSIVGNVFGFKALRALRLEDLRIPPAYAKTFQGPPHGIQVERDKLNKYGRPLLGCTIKPKLGLSAKNYGRACYECLRGGLDFTKDDENVNSQPFMRWRDRFVFCAEAIYKSQAETGEIKGHYLNATAGTCEEMIKRAVFARELGVPIVMHDYITGGFTANTSLAHYCRDNGLLLHIHRAMHAVIDRQKNHGMHFRVLAKALRMSGGDHIHAGTVVGKLEGEREMTLGF-VDLLRDDFIEKDRARGIFFTQDWVSMPGVIPVASGGIHVWHMPALTE…	1.76	1	0.382	2.748	5.814	12.303
WP_002774391.1	Leptonema illini	prok	Form 2	complete	------------------M-D----Q--SRYA-RLDLREEDVLTAYRMKPKQGL---ETAAHFAAESSTGTNT---TDDFTGVDA---LVYWIDEAN-E----LMKIAYPIDLFDRAMMVSFLTAI-GNNQGMGDVEYAKMLDFYFPPAYLRLFDGPTKNI------ADRLGRFIQGTIIKPKLGLRAIPFAKACYEYWAGG-DFIKNDEPQGNQVF-PLQKVIPLVADAMKRAMDETGEAKLFSANITA--DDEIIARGEFILRFGHVAFLIDYL-AGTTGVTARRNFPD---QFIHYHRAGHGAITSPQSRGYTSFVLSKMARLQGASGIHTGTMFGKMEGDRIL----Y--ML-----EGDSVDG-FFHQEW-GMKACTPIISGGMNALRLPAFFD…	2.795	1	0.382	7.736	16.369	34.638
XP_033129022.1	Brassica rapa	euk	Form 1	complete	MSPQTETKAS-VG-FKAGVKE--Y-KL-NYYTPEYETKDTDILAAFRVTPQPGVPPEEAGAAVAAESSTGTWTTVWTDGLTSLDRYKGRCYHIEPVPGEETQFIAYVAYPLDLFEEGSVTNMFTSIVGNVFGFKALAALRLEDLRIPPAYTKTFQGPPHGIQVERDKLNKYGRPLLGCTIKPKLGLSAKNYGRAVYECLRGGLDFTKDDENVNSQPFMRWRDRFLFCAEAIYKSQAETGEIKGHYLNATAGTCEEMMKRAIFARELGVPIVMHDYLTGGFTANTSLAHYCRDNGLLLHIHRAMHAVIDRQKNHGMHFRVLAKALRLSGGDHVHAGTVVGKLEGDRESTLGF-VDLLRDDYVEKDRSRGIFFTQDWVSLPGVLPVASGGIHVWHMPALTE…	1.357	1	0.382	1.835	3.884	8.218
WP_101841124.1	Hydrogenovibrio sp. SC-1	prok	Form 2	complete	------------------M-D----Q--SRYA-DLSLNEDDLLVAYRLKPAPGL---EVAAHVAAESSTGTNT---TDDFTGVDA---LVYEVDEAAGDKG--LMKIAYPVDLFDPYNVSHMWSIL-GNNQGMGDHEGLRMLDFMVPETMVKKFDGPATDI------SDRLGRYIAGTIIKPKLGLRPEPFAKACYDFW-GG-DFIKNDEPQANQPF-PMEVVIPKVAEAMDRAQQATGQAKLFSANVTA--DFEMIKRGEYILGFAHVAFLVDFV-TGPAGVTARRAFPD---TYLHFHRAGHGAVTSYKSMGMDPLCYMKLARLMGASGIHTGTMYGKMEGETVL----Y--ML-----ERDECQG-YFYQKW-GMKPTTPIISGGMNALRLPGFFE…	3.057	1	0.382	10.051	21.269	45.006
ADW80659.1	Flaveria ramosissima	euk	Form 1	complete	MSPQTETKAS-VG-FKAGVKD--Y-KL-TYYTPEYETKDTDILAAFRVTPQPGVPPEEAGAAVAAESSTGTWTTVWTDGLTSLDRYKGRCYGIEPVPGEDNQYIAYVAYPLDLFEEGSVTNMFTSIVGNVFGFKALRALRLEDLRIPTAYVKTFEGPPHGIQVERDKLNKYGRPLLGCTIKPKLGLSAKNYGRACYECLRGGLDFTKDDENVNSQPFMRWRDRFLFCAEAIYKAQAETGEIKGHYLNATAGTCEEMLKRAVFARELGVPIIMHDYLTGGFTANTSLSHYCRDNGLLLHIHRAMHAVIDRQKNHGMHFRVLAKALRMSGGDHIHSGTVVGKLEGEREITLGF-VDLLRDDFIEKDRSRGIYFTQDWVSLPGVLPVASGGIHVWHMPALTE…	1.549	1	0.382	2.224	4.705	9.956
YP_654221.1	Oryza sativa Indica Group	euk	Form 1	complete	MSPQTETKAS-VG-FKAGVKD--Y-KL-TYYTPEYETKDTDILAAFRVTPQPGVPPEEAGAAVAAESSTGTWTTVWTDGLTSLDRYKGRCYHIEPVVGEDNQYIAYVAYPLDLFEEGSVTNMFTSIVGNVFGFKALRALRLEDLRIPPTYSKTFQGPPHGIQVERDKLNKYGRPLLGCTIKPKLGLSAKNYGRACYECLRGGLDFTKDDENVNSQPFMRWRDRFVFCAEAIYKSQAETGEIKGHYLNATAGTCEEMIKRAVFARELGVPIVMHDYLTGGFTANTSLAHYCRDNGLLLHIHRAMHAVIDRQKNHGMHFRVLAKALRMSGGDHIHAGTVVGKLEGEREMTLGF-VDLLRDDFIEKDRARGIFFTQDWVSMPGVIPVASGGIHVWHMPALTE…	1.467	1	0.382	2.049	4.336	9.175
PHT78030.1	Capsicum annuum	euk	Form 1	complete	MSPQTETKAS-VG-FKAGVKE--Y-KL-TYYTPEYQTKDTDILAAFRVTPQPGVPPEEAGAAVAAESSTGTWTTVWTDGLTSLDRYKGRCYRIERVVGEKDQYIAYVAYPLDLFEEGSVTNMFTSIVGNVFGFKALRALRLEDLRVPTAYIKTFQGPPHGIQVERDKLNKYGRPLLGCTIKPKLGLSAKNYGRAVYECLRGGLDFTKDDENVNSQPFMRWRDRFLFCAEALFKAQTETGEIKGHYLNATAGTCEEMMKRAVFARELGAPIVMHDYLTGGFTANTSLAHYCRDNGLLLHIHRAMHAVIDRQKNHGMHFRVLAKALRMSGGDHIHAGTVVGKLEGERDITLGF-VDLLRDDFVEQDRSRGIYFTQDWVSLPGVLPVASGGIHVWHMPALTE…	1.266	1	0.382	1.676	3.546	7.504
SCM15147.1	Panicum bisulcatum	euk	Form 1	complete	MSPQTETKAS-VG-FKAGVKD--Y-KL-TYYTPEYETKDTDILAAFRVTPQPGVPPEEAGAAVAAESSTGTWTTVWTDGLTSLDRYKGRCYHIEPVPGEPDQYICYVAYPLDLFEEGSVTNMFTSIVGNVFGFKALRALRLEDLRIPPTYSKTFQGPPHGIQVERDKLNKYGRPLLGCTIKPKLGLSAKNYGRACYECLRGGLDFTKDDENVNSQPFMRWRDRFVFCAEAIYKSQAETGEIKGHYLNATAGTCEEMIKRAVFARELGVPIVMHDYLTGGFTANTTLAHYCRDNGLLLHIHRAMHAVIDRQKNHGMHFRVLAKALRMSGGDHIHAGTVVGKLEGEREITLGF-VDLLRDDFIEKDRSRGIFFTQDWVSMPGVIPVASGGIHVWHMPALTE…	1.325	1	0.382	1.779	3.764	7.965
YP_009234125.1	Zoysia macrantha	euk	Form 1	complete	MSPQTETKAG-VG-FQAGVKD--Y-KL-TYYTPEYETKDTDILAAFRVTPQPGVPPEEAGAAVAAESSTGTWTTVWTDGLTSLDRYKGRCYHIEPVPGEDSQYICYVAYPLDLFEEGSVTNMFTSIVGNVFGFKALRALRLEDLRIPPAYSKTFQGPPHGIQVERDKLNKYGRPLLGCTIKPKLGLSAKNYGRACYECLRGGLDFTKDDENVNSQPFMRWRDRFVFCAEAIYKAQAETGEIKGHYLNATAGTCEEMMKRAVFARELGVPIVMHDYLTGGFTANTTLSNYCRDNGLLLHIHRAMHAVIDRQKNHGMHFRVLAKALRMSGGDHIHSGTVVGKLEGEREMTLGF-VDLLRDDYIEKDRSRGIFFTQDWVSMPGVIPVASGGIHVWHMPALTE…	1.69	1	0.382	2.562	5.42	11.469
CUS06078.1___Candidatus_Promineofilum_breve__Chloroflexi_		prok	Form 1'	complete	LGP-T-VKAAELSAYKAGVRA--YA---DYYVPDYIPQDTDLLCAFRIQPR-GVD--EAAAAVAAESSTGTWTEVWSNQLTDIDFYKAKVYAIT---G-D---IAYIAYPLDLFEENSVVNIMSSIVGNVFGFKAVGALRLEDMRIPLALVKTFPGPRVGIYDERVWSNKWDRPLIGGTVKPKLGLSPKAYSTIIYECLSGGLDTSKDDENMNSQPF-RWRDRFMYAQEAVDRAAAETNEFKGHWHNVTAGSTEESLRRLEYAYELGSRMVMFDFLTAGFAASADIFKRAGELDMIVHCHRAMHAVFTRQANHGIAMRVVAKWLRLTGGDHLHTGTVVGKLEGSWNDTLGI-IDILRERYVKANLEHGLYFDQDFGGLKASWPVASGGIHVHHVPDLLK…	0.939	1	0.382	1.208	2.556	5.409
CUS06078.1	Candidatus Promineofilum breve	prok	Form 1'	complete	LGP-T-VKAAELSAYKAGVRA--YA---DYYVPDYIPQDTDLLCAFRIQPR-GVD--EAAAAVAAESSTGTWTEVWSNQLTDIDFYKAKVYAIT---G-D---IAYIAYPLDLFEENSVVNIMSSIVGNVFGFKAVGALRLEDMRIPLALVKTFPGPRVGIYDERVWSNKWDRPLIGGTVKPKLGLSPKAYSTIIYECLSGGLDTSKDDENMNSQPF-RWRDRFMYAQEAVDRAAAETNEFKGHWHNVTAGSTEESLRRLEYAYELGSRMVMFDFLTAGFAASADIFKRAGELDMIVHCHRAMHAVFTRQANHGIAMRVVAKWLRLTGGDHLHTGTVVGKLEGSWNDTLGI-IDILRERYVKANLEHGLYFDQDFGGLKASWPVASGGIHVHHVPDLLK…	0.939	1	0.382	1.208	2.556	5.409
AAG37859.1	Symbiodinium sp.	euk	Form 2	complete	-M----------------L-D----Q--SRYA-DLSLDEDTVLVAYIMKPKAGL---ATAAHFAAESSTGTNT---TDDFTSVDA---LVYYIDPDN-E----EMKIAYPTLLFDRGMMCSFLTAI-GNNQGMGDVEYGKIYDFYLPPAFLRLYDGPSVNV------EDRLGRLVVGTIIKPKLGLQPKPFGEACYSFW-GG-DFIKNDEPQGNQVF-QMNECIPEVVKAMRACVKETGSSKLFSANITA--DDEMIARGKYIMSFGNCAFLVDYV-AGGTAVTCRRNFPK---QFLHYHRAGHGSVTSPQTRGYTAFVHTKISRVIGASGIHVGTMFGKMEGDKNI----Y--ML-----QDDEADG-YYRQEW-GMKETTPIISGGMNALRLPAFFE…	2.554	1	0.382	6.076	12.858	27.207
WP_064697605.1	Rhizobium aegyptiacum	prok	Form 1	complete	MNAKTEIKGKE--RYKAGV--LKYAQMG-YWDGDYKPKDTDILALFRITPQEGVDPIEAAAAVAGESSTATWTVVWTDRLTACDQYRGKAYKVDPVPGTPGQYFVYIAYDLILFEPGSIANLTASIIGNVFSFKPLKAARLEDMRFPVAYVKTYKGPSCGIIVERERLDKFGKPLLGATTKPKLGLSGKNYGRVVYEGLKGGLDFMKDDENINSQAFMHYRDRFLYCMEAVNKASAETGEVKGHYLNITAGTMEEMYRRAEFAKQLGSVIVMVD-LIVGWTAIQSISEWCRNNDMILHMHRAGHGTYTRQKNHGISFRVIAKWLRLAGVDHLHAGTAVGKLEGDPMTVQGYY-NVLREQKNAVDLQRGIFFEQDWGDMLKVMPVASGGIHAGQMHQLLD…	1.471	1	0.382	2.057	4.353	9.211
WP_074553303.1	Rhodobacter capsulatus	prok	Form 2	complete	------------------M-D----Q--SRYA-RLDLKEADVLCAYVMKPKAGL---ETAAHFAAESSTGTNT---TDDFTGVDA---LVYEIDPDK-E----IMKIAYPVELFDRAMLCSFLTTI-GNNQGMGDVEYAKMHDFYVPPCYLRLFDGPSMNI------ADRLGRMVVGTIIKPKLGLRPKPFADACYEFW-GG-DFIKNDEPQGNQTF-PLKETIRLVADAMKRAQDETGEAKLFSANITA--DDEMVARGEYILEFGHVAFLVDYV-TGPAAITARRSFPR---QFLHYHRAGHGAVTSPQSRGYTAFVLSKMSRLQGASGIHTGTMYGKMEGDKIM----Y--ML-----TDEAAQG-FYHQDW-GMKATTPIISGGMNALRLPGFFD…	2.915	1	0.382	8.718	18.447	39.033
RifSed_csp2_10ft_3_scaffold_42266_12|RifSed_csp2_10ft_3_metabat_bin_295|RifSed_csp2_10ft_3		prok	Form 1'	complete	MTT-S----AEISKYEAGVRS--YA---DYYVPDYEPLDTDLLCAFRIQPAEGTD--EVAAAVAAESSTGTWTEVWSNQLTDLDFYKAKVYRIE---D-D---IAYIAYPVDLFEENSVVNIMSSIVGNVFGFKAVRALRLEDMRIPVALVKTYPGPGVGIYDERVWSNKWDRPLIGGTVKPKLGLSPKAYSIIISECLEGGLDTTKDDENMNSQPF-RWRDRFMYAQGAVENAMAKTGEFKGHWHNVTAGSTGESLRRLEYVHSLGARMFMFDFITAGFAASSDIFKRARELDMIVHCHRAMHAVFTRQRNHGIHMRVVAKWLRLTGGDHLHTGTVVGKLEGSWSETLGI-IDLLRERTIPVDPAHGIYFDQDFAGLKSVWPTASGGIHVHHIPDLHK…	0.633	1	0.382	0.89	1.883	3.984
RifSed_csp2		prok	Form 1'	complete	MTT-S----AEISKYEAGVRS--YA---DYYVPDYEPLDTDLLCAFRIQPAEGTD--EVAAAVAAESSTGTWTEVWSNQLTDLDFYKAKVYRIE---D-D---IAYIAYPVDLFEENSVVNIMSSIVGNVFGFKAVRALRLEDMRIPVALVKTYPGPGVGIYDERVWSNKWDRPLIGGTVKPKLGLSPKAYSIIISECLEGGLDTTKDDENMNSQPF-RWRDRFMYAQGAVENAMAKTGEFKGHWHNVTAGSTGESLRRLEYVHSLGARMFMFDFITAGFAASSDIFKRARELDMIVHCHRAMHAVFTRQRNHGIHMRVVAKWLRLTGGDHLHTGTVVGKLEGSWSETLGI-IDLLRERTIPVDPAHGIYFDQDFAGLKSVWPTASGGIHVHHIPDLHK…	0.633	1	0.382	0.89	1.883	3.984
AAA88470.1	Portulaca grandiflora	euk	Form 1	complete	MSPQTETKAS-VG-FKAGVKY--Y-KL-TYYTPEYQPLDTDILAAFRVTPQPGVPSEEAGAAVAAESSTGTWTTVWTDGLTSLDRYKGRCYHIDAVPGEDNQYICYVAYPLDLFEEGSVTNMFTSIVGNVFGFKALSALRLEDLRIPVAYIKTFQGPPHGIQVERDKLNKYGRPLLGCTIKPKLGLSAKNYGRAVYECLRGGLDFTKDDENVNSQPFMRWRDRFLFCAEAIYKAQRETGEIKGHYLNATAGTCEEMIKRAVFARELGVPIVMHDYLTGGFTANTSLAHYCRDNGLLLHIHRAMHAVIDRQKNHGIHFRVLAKALRLSGGDHIHSGTVVGKLEGERDITLGF-VDLLRDDYTEIDADRGIYFTQSWVSTPGVLPVASGGIHVWHMPALTE…	1.91	1	0.382	3.19	6.75	14.283
OYV53977.1	Rhodospirillales bacterium 20-60-12	prok	Form 1	complete	MS----GKK-----YSAGVKE--Y-RH-TYWTPDYTPLDTDILACFKITPQAGVDREEAAAAVAAESSTGTWTTVWTDLLTDLDYYKGRAYRIEDVPGDDTCFYAFIAYPIDLFEEGSVVNVFTSLVGNVFGFKAVRALRLEDVRFPIAYVKTCGGPPCGIQVERDKLNKYGRPMLGCTIKPKLGLSAKNYGRAVYEALRGGLDFTKDDENVNSQPFMRWRERFDFVMEAIHKSEAETGERKGHYLNVTAPTPEEMYKRAEYAKEIGAPIIMHDYITGGFTANTGLANWCRNNGMLLHIHRAMHAVLDRNPHHGIHFRVLTKILRLSGGDHLHTGTVVGKLEGDRASTLGW-IDLLRESFIAEDRSRGIFFDQDWGSMPGAFAVASGGIHVWHMPSLVT…	2.431	1	0.382	5.371	11.365	24.049
cg1_0.2_scaffold_945_c_30	CG_Mariprof_02	prok	Form 2	complete	------------------M-D----Q--SRYA-NLDLKEEDFLVAYKLIPAKGL---EVAAHVAAESSTGTNT---TDDFTGVDA---LVYEVDETAGNGG--LMKIAYPVELFDPFNVSHMWSIL-GNNQGMGDHEGLRMLDFLVPECMVKKFDGPATNI------SDKMGRYIAGTIIKPKLGLRPEPFARACYEFW-GG-TFIKNDEPQANQPF-PMETVIPLVAQTMDRAQQETGEVKIFSANVTA--DFEMIKRGEFILGFAHVAFLVDFV-TGPAGVTCRRAFPE---TFLHFHRAGHGAVTSYKSMGMDPLCYMKLARLSGASGIHTGTMYGKMEGETVL----Y--ML-----ERDECQG-YFYQKW-GMKATTPIISGGMNALRLPGFFE…	3.228	1	0.382	11.928	25.24	53.408
OIO66947.1	Zetaproteobacteria bacterium CG1_02_49_23	prok	Form 2	complete	------------------M-D----Q--SRYA-NLDLKEEDFLVAYKLIPAKGL---EVAAHVAAESSTGTNT---TDDFTGVDA---LVYEVDETAGNGG--LMKIAYPVELFDPFNVSHMWSIL-GNNQGMGDHEGLRMLDFLVPECMVKKFDGPATNI------SDKMGRYIAGTIIKPKLGLRPEPFARACYEFW-GG-TFIKNDEPQANQPF-PMETVIPLVAQTMDRAQQETGEVKIFSANVTA--DFEMIKRGEFILGFAHVAFLVDFV-TGPAGVTCRRAFPE---TFLHFHRAGHGAVTSYKSMGMDPLCYMKLARLSGASGIHTGTMYGKMEGETVL----Y--ML-----ERDECQG-YFYQKW-GMKATTPIISGGMNALRLPGFFE…	3.228	1	0.382	11.928	25.24	53.408
WP_076400097.1	Insolitispirillum peregrinum	prok	Form 2	complete	------------------M-D----Q--SRYA-NLSLRESDVLCAYHLKPKAGL---SAAAHFAAESSTGTNT---TDDFTAVDA---LVYQIDEAR-E----LVKIAFPLDLFDRAMVSSFLTAV-GNNQGMGDIEYAKLQDFYIPPAYLALFDGPALNI------AHTLGRMVVGTIVKPKLGLRPQPFADACYQFW-GG-DFIKNDEPQGNQTF-PFRETHCAVADALRRAQDKTGEPKLFSANITA--DDEMLARGEYVLKFGHVAFLVDFV-AGPTAVSVRRQFPG---TFLHYHRAGHGAITSPQSRGYTAFCHLKLSRLQGASGIHTGTMFGKMEGDRMI----Y--ML-----EQQAADG-YFHQPW-GMLSTTPIVSGGMNALRLPAFFS…	2.421	1	0.382	5.317	11.252	23.809
WP_017327366.1	Synechococcus sp. PCC 7336	prok	Form 1	complete	MSSQTQTK---AG-FESGVKD--Y-KL-TYYTPDYTPKDTDILAAFRVSPQPGVPIEEAGAAVAAESSTGTWTTVWTDLLTDLDRYKGRCYDIEPVPGEDNQFICYIAYPLDLFEEGSVTNMLTSIVGNVFGFKALRALRLEDLRIPVAYLKTFQGPPHGITVERDKINKYGRPLLGCTIKPKLGLSAKNYGRAVYECLRGGLDFTKDDENINSQPFQRWRDRFLFVADAIHKAQAETGEIKGHYLNCTASTCEEMLKRAEFAKELEMPIIMHDFLTAGFTANTTLSHWCRDNGLLLHIHRAMHAVVDRQRNHGMHFRVLAKCLRMSGGDHIHTGTVVGKLEGDRESTLGF-IDLLREDYVERDLSRGIYFTQDWVSMGGVMAVASGGIHVWHMPALVD…	2.63	1	0.382	6.554	13.869	29.348
SBO07544.1	Tephrosia rhodesica	euk	Form 1	partial	MSPQTETKSS-VG-FKAGVKD--Y-KL-TYYTPDYETKDTDILAAFRVTPQPGVPPEEAGAAVAAESSTGTWTTVWTDGLTSLDRYKGRCYHIEPVAGEENQFIAYVAYPLDLFEEGSVTNMFTSIVGNVFGFKALRALRLEDLRIPNSYIKTFQGPPHGIQVERDKLNKYGRPLLGCTIKPKLGLSAKNYGRAVYECLRGGLDFTKDDENVNSQPFMRWRDRFLFCAEAIFKSQAETGEIKGHYLNATAGTCEEMIKRAVFARELGVPIVMHDYLTGGFTANTSLAHYCRDNGLLLHIHRAMHAVIDRQKNHGMHFRVLAKALRLSGGDHIHAGTVVGKLEGEREITLGF-VDLLRDDFVEKDRSRGIYFTQDWVSLPGVLPVASGGIHVWHMPALTE…	1.554	1	0.382	2.236	4.731	10.012
WP_087067354.1	Cyanobium sp. NIES-981	prok	Form 1	complete	MS-----KK-----YDAGVKE--Y-RD-TYWTPDYVPLDTDLLACFKCTGQEGVPKEEVAAAVAAESSTGTWSTVWSELLTDLDFYKGRCYRIEDVPGDKEAFYAFIAYPLDLFEEGSVTNVLTSLVGNVFGFKALRHLRLEDIRFPLAFIKTCMGPPNGIQVERDRMNKYGRPLLGCTIKPKLGLSGKNYGRVVYECLRGGLDFTKDDENINSQPFQRWQNRFEFVAEAVRLAQEETGEKKGHYLNCTAATPEQMYERAEFAKELGQPIIMHDYITGGFTANTGLAHWCRKNGMLLHIHRAMHAVIDRHPKHGIHFRVLAKCLRLSGGDQLHTGTVVGKLEGDRQTTLGF-IDQLRESFVPEDRSRGNFFDQDWGSMPGVFAVASGGIHVWHMPALVA…	3.017	1	0.382	9.65	20.421	43.21
YP_009245946.1	Chloris barbata	euk	Form 1	complete	MSPQTETKAG-VG-FQAGVKD--Y-KL-TYYTPEYETKDTDILAAFRVTPQPGVPAEEAGAAVAAESSTGTWTTVWTDGLTSLDRYKGRCYHIEPVPGEDSQYICYIAYPLDLFEEGSVTNMFTSIVGNVFGFKALRALRLEDLRIPPAYSKTFQGPPHGIQVERDKLNKYGRPLLGCTIKPKLGLSAKNYGRACYECLRGGLDFTKDDENVNSQPFMRWRDRFVFVAEAIYKAQAETGEIKGHYLNATAGTCEEMIKRAVFARELGVPIIMHDYITGGFTANTSLAHYCRDNGLLLHIHRAMHAVIDRQKNHGMHFRVLAKALRMSGGDHIHSGTVVGKLEGEREMTLGF-VDLLRDDYIEKDRSRGIFFTQDWVSMPGVIPVASGGIHVWHMPALTE…	1.775	1	0.382	2.789	5.902	12.488
WP_189214503.1	Actinobacteria	prok	Form 1	complete	MSPQTETKAG-VG-FKAGVKD--Y-KL-TYYTPEYETKDTDILAAFRVSPQPGVPPEEAGAAVAAESSTGTWTTVWTDGLTSLDRYKGRCYHIEPVAGEDSQWICYVAYPLDLFEEGSVTNMFTSIVGNVFGFKALRALRLEDLRIPPTYSKTFQGPPHGIQVERDKLNKYGRPLLGCTIKPKLGLSAKNYGRACYECLRGGLDFTKDDENVNSQPFMRWRDRFVFCAEAIYKSQAETGEIKGHYLNATAGTCEEMIKRAVFARELGVPIVMHDYLTGGFTANTTLAHYCRDNGLLLHIHRAMHAVIDRQKNHGMHFRVLAKALRMSGGDHIHSGTVVGKLEGEREMTLGF-VDLLRDDFIEKDRARGIFFTQDWVSMPGVIPVASGGIHVWHMPALTE…	1.535	1	0.382	2.194	4.643	9.824
YP_874418.1	Phaeodactylum tricornutum	euk	Form 1	complete	MSSETRIK-SD--RYESGV--IPYAKMG-YWDAAYAVKNTDVLALFRITPQPGVDPVEAAAAVAGESSTATWTVVWTDLLTACDRYRAKAYRVDPVPNTTDQYFAFIAYECDLFEEGSLANLTASIIGNVFGFKAVSALRLEDMRIPHSYLKTFQGPATGVIVERERLNKYGIPLLGATVKPKLGLSGKNYGRVVYEGLKGGLDFLKDDENINSQPFMRWRERFLYCMEGINRASAATGETKGSYLNITAGTMEEVYKRAEYAKTVGSIVVMID-LVMGYTAIQSAAIWARDNDLILHLHRAGNSTYARQKNHGINFRVICKWMRMCGVDHIHAGTVVGKLEGDPLMIKGFY-DTLLLTHLNVNLPYGIFFEMTWASLRKCMPVASGGIHCGQMHQLVH…	1.488	1	0.382	2.093	4.429	9.372
HIK38644.1	Geminocystis sp. M7585_C2015_104	prok	Form 1	complete	----AQ-----VG-FKAGVQD--Y-RL-TYYTPDYTPKDTDLLACFRVTPQPGVPPEEAAAAVAAESSTGTWTTVWTDNLTDLERYKGRCYNIEPVPGEENQYFAFVAYPLDLFEEGSVTNMLTSLVGNVFGFKALRALRLEDIRVPVALVKTFQGPPHGIVVERDKLNKYGRPLLGCTIKPKLGLSAKNYGRAVYECLRGGLDFTKDDENINSQPFMRWRDRFLFVQEAVQKAQAETGEIKGHYLNVTAPTCEEMLKRAEFAKEIGAVIIMHDFLTAGFTANTTLAKWCRDNGVLLHIHRAMHAVIDRQKNHGIHFRVLAKCLRLSGGDHLHSGTVVGKLEGDRAATLGF-IDLMREDYVEEDRSRGIFFTQDYASMPGVLPVASGGIHVWHMPILLD…	2.142	1	0.382	4.026	8.52	18.028
SBO07541.1	Sphenostylis stenocarpa	euk	Form 1	partial	MSPQTETKAS-VG-FKAGVKD--Y-KL-TYYTPDYETKDTDILAAFRVTPQPGVPPEEAGAAVAAESSTGTWTTVWTDGLTSLDRYKGRCYHIEPVAGEENQYIAYVAYPLDLFEEGSVTNMFTSIVGNVFGFKALRALRLEDLRIPTSYIKTFQGPPHGIQVERDKLNKYGRPLLGCTIKPKLGLSAKNYGRAVYECLRGGLDFTKDDENVNSQPFMRWRDRFLFCAEAIYKAQAETGEIKGHYLNATAGTCEEMIKRAVFARELGVPIVMHDYLTGGFTANTSLAHYCRDNGLLLHIHRAMHAVIDRQKNHGMHFRVLAKALRLSGGDHVHSGTVVGKLEGEREITLGF-VDLLRDDFIEKDRSRGIYFTQDWVSLPGVLPVASGGIHVWHMPALTE…	1.664	1	0.382	2.495	5.28	11.173
YP_009491648.1	Ipomoea lacunosa	euk	Form 1	complete	MSPQTETKAS-VG-FKAGVKD--Y-KL-TYYTPEYQTKDTDILAAFRVTPQPGVPPEEAGAAVAAESSTGTWTTVWTDGLTSLDRYKGRCYRIERVIGEKDQYIAYVAYPLDLFEEGSVTNMFTSIVGNVFGFKALRALRLEDLRIPTAYIKTFQGPPHGIQVERDKLNKYGRPLLGCTIKPKLGLSAKNYGRAVYECLRGGLDFTKDDENVNSQPFMRWRDRFLFCAEALYKAQAETGEIKGHYLNATAGTCEEMMKRAIFARELGVPIVMHDYLTGGFTANTSLAHYCRDNGLLLHIHRAMHAVIDRQKNHGMHFRVLAKALRLSGGDHIHAGTVVGKLEGEREITLGF-VDLLRDDFVEQDRSRGIYFTQDWVSLPGVLPVASGGIHVWHMPALTE…	1.411	1	0.382	1.937	4.099	8.673
AHY80548.1	Beta vulgaris subsp. vulgaris	euk	Form 1	complete	MSPQTETKAS-VG-FKAGVKD--Y-KL-TYYTPEYETLDTDILAAFRVSPQPGVPPEEAGAAVAAESSTGTWTTVWTDGLTSLDRYKGRCYHIEPVAGEENQYICYVAYPLDLFEEGSVTNMFTSIVGNVFGFKALRALRLEDLRIPVAYVKTFQGPPHGIQVERDKLNKYGRPLLGCTIKPKLGLSAKNYGRAVYECLRGGLDFTKDDENVNSQPFMRWRDRFLFCAEALYKAQAETGEIKGHYLNATAGTCEEMIKRAVFARELGVPIVMHDYLTGGFTANTTLAHYCRDNGLLLHIHRAMHAVIDRQKNHGMHFRVLAKALRLSGGDHIHSGTVVGKLEGERDITLGF-VDLLRDDYTEKDRSRGIYFTQSWVSTPGVLPVASGGIHVWHMPALTE…	1.589	1	0.382	2.316	4.9	10.369
WP_068647475.1	Thiomicrospira sp. XS5	prok	Form 2	complete	------------------M-D----Q--SRYA-DLTLSEEKLLVAYRLKPAAGL---EVAAHVAAESSTGTNT---TDDFTGVDA---LVYEIDEAAGDKG--LMKIAYPVDLFDPYNVSHMWSIL-GNNQGMGDHEGLRMLDFMVPEQMVKKFDGPATDI------SDKLGRYIAGTIIKPKLGLRPEPFAKACYDFW-GG-DFIKNDEPQANQPF-PMETVIPMVAETMDRAQQETGEAKLFSANVTA--DFEMIKRGEYILGFAHVAFLVDFV-TGPAGVTARRNFPD---TYLHFHRAGHGALTSYKSMGMDPLCYMKLARLMGASGIHTGTMYGKMEGERVL----Y--ML-----ERDECQG-YFNQKW-GMKPTTPIISGGMNALRLPGFFE…	3.015	1	0.382	9.636	20.389	43.144
SBO07498.1	Erythrina flabelliformis	euk	Form 1	partial	MSPQTETKAS-VG-FKAGVKD--Y-KL-TYYTPEYETKDTDILAAFRVTPQPGVPPEEAGAAVAAESSTGTWTTVWTDGLTSLDRYKGRCYHIEPVAGEENQFIAYVAYPLDLFEEGSVTNMFTSIVGNVFGFKALRALRLEDLRIPTAYVKTFQGPPHGIQVERDKLNKYGRPLLGCTIKPKLGLSAKNYGRAVYECLRGGLDFTKDDENVNSQPFMRWRDRFLFCAEALYKAQAETGEIKGHYLNATAGTCEEMMKRAVFARELGVPIVMHDYLTGGFTANTSLAHYCRDNGLLLHIHRAMHAVIDRQKNHGMHFRVLAKALRLSGGDHVHSGTVVGKLEGEREITLGF-VDLIRDDLIEKDRSRGIYFTQDWVSLPGVLPVASGGIHVWHMPALTE…	1.639	1	0.382	2.435	5.152	10.901
WP_028708174.1	Propionicicella superfundia	prok	Form 2	complete	------------------M-D----Q--SRYA-DLSLDEAEILCAYKLKPKAGL---EAAAHFAAESSTGTNT---TDDFTGVDA---LVYHIDEAT-E----EVRIAYPLELFDRMMLVSFLTTI-GNNQGMGDIDHAKMYDFYVPRRAIELFDGPAVNI------GERLGRYIAGTIIKPKLGLRPEPFAQAAYDFW-GG-DFIKNDEPQGNQVF-PLRKTIPLVYDAMKRAMDETGEAKLFSANITA--DDEMIARGEFILQFGKVAFLVDFV-GGPGMVTVRRYFPR---QFLHFHRAGHGMVTSPSSRGYTAYVLAKMSRLQGASGIHVGTMYGKMEGDRNI----Y--II-----EREEYQG-AYFQKW-GMKQTTPIVSGGMNALRLPGFFS…	2.842	1	0.382	8.103	17.146	36.282
AEK34087.1	Euphorbia helioscopia	euk	Form 1	partial	-----------------GVKD--Y-KL-TYYTPEYETKDTDILAAFRVTPQPGVPPEEAGAAVAAESSTGTWTTVWTDGLTSLDRYKGRCYHIEPVPGEETQFIAYVAYPLDLFEEGSVTNMFTSIVGNVFGFKALRALRLEDLRIPPAYTKTFQGPPHGIQVERDKLNKYGRPLLGCTIKPKLGLSAKNYGRAVYECLRGGLDFTKDDENVNSQPFMRWRDRFLFCAEAIFKSQAETGEIKGHYLNATAGTCEEMIKRAVFARELGVPIVMHDYLTGGFTANTTLAHYCRDNGLLLHIHRAMHAVIDRQKNHGIHFRVLAKALRMSGGDHIHAGPVVGKLEGEREITLGF-VDLLRDDFLEKDRSRGIYFTQDWVSLPGVLPVASGGIHVWHMPALTE…	1.596	1	0.382	2.332	4.935	10.443
WP_015157218.1	Cyanobacteria	prok	Form 1	complete	MSAQTQTK---SG-YQAGVKD--Y-RL-TYYTPDYTPKDTDVLACFRVSPQPGVPPEEAGAAVAAESSTGTWTTVWTDLLTDLDRYKGRCYYIEPVPGEDNQFFCFVAYPLDLFEEGSVTNMLTSIVGNVFGFKALKALRLEDMRIPVAYLKTFQGPPHGIQVERDKLNKYGRPLLGCTIKPKLGLSAKNYGRAVYECLRGGLDFTKDDENINSQPFMRWRDRFLFVQEAIGKAQAETGEVKGHYLNVTAPTCEEMMKRAEFAKELGTPIIMHDYLTGGFTANTTLAKYCRDNGLLLHIHRAMHAVIDRQRNHGIHFRVLAKCLRMSGGDHLHSGTVVGKLEGERGITMGF-VDLMRENYIEEDRSRGIFFTQDWASMPGVMPVASGGIHIWHMPALVE…	2.595	1	0.382	6.333	13.401	28.357
2501795020_ChroDRAFT_4638_ribulose_1_5_bisphosphate_carboxylase_large_subunit__EC_4.1.1.39___IMGterm___Chroococcidiopsis_thermalis_PCC_7203___Chr_Contig00067_		prok	Form 1	complete	MSAQTQTK---SG-YQAGVKD--Y-RL-TYYTPDYTPKDTDVLACFRVSPQPGVPPEEAGAAVAAESSTGTWTTVWTDLLTDLDRYKGRCYYIEPVPGEDNQFFCFVAYPLDLFEEGSVTNMLTSIVGNVFGFKALKALRLEDMRIPVAYLKTFQGPPHGIQVERDKLNKYGRPLLGCTIKPKLGLSAKNYGRAVYECLRGGLDFTKDDENINSQPFMRWRDRFLFVQEAIGKAQAETGEVKGHYLNVTAPTCEEMMKRAEFAKELGTPIIMHDYLTGGFTANTTLAKYCRDNGLLLHIHRAMHAVIDRQRNHGIHFRVLAKCLRMSGGDHLHSGTVVGKLEGERGITMGF-VDLMRENYIEEDRSRGIFFTQDWASMPGVMPVASGGIHIWHMPALVE…	2.595	1	0.382	6.333	13.401	28.357
NJK40784.1	Acaryochloridaceae cyanobacterium SU_2_1	prok	Form 1	complete	MSSPTQSK---AG-YDAGVKD--Y-KL-TYYTPDYTPKDTDILAAFRVTAQPGVPYEEAGAAVAAESSTGTWTTVWTDLLTDLDRYKGRCYDIEPVPGEENQFFAYIAYPLDLFEEGSVTNLLTSLVGNVFGFKALKALRLEDIRIPVAYLKTFQGPPHGIQVERDKINKYGRPLLGCTIKPKLGLSAKNYGRAVYECLRGGLDFTKDDENINSQPFQRWRDRFLFVADAIHKSQAETGEIKGHYLNVTAATCEEMLERAAFAKELDMPIVMHDFLTGGFTANTTLAKYCRANGLLLHIHRAMHAVIDRQKNHGIHFRVLSKCLRMSGGDHIHTGTVVGKLEGDKAITLGF-IDLLRENYVEQDRSRGVFFTQDWASMPGVMAVASGGIHVWHMPALVE…	2.614	1	0.382	6.451	13.65	28.883
NOX28090.1	Gammaproteobacteria bacterium	prok	Form 1	complete	MG-----KK-----YDAGVKE--Y-RD-VYWTPDYVPLDTDLLACFKVTPQEGVPHNEAAAAVAAESSTGTWSTVWSELLTDMEFYKGRAYRIEDVPGDSTCFYAFIAYPIDLFEEGSVVNVLTSLVGNVFGFKAIKALRLEDIRFPIAFVKTCLGPPSGIQVERDKLNKYGRPLLGCTIKPKLGLSAKNYGRAVYECLRGGLDLTKDDENINSQPFMRWRNRFEFVAAAVEKAQAETGEIKGHYLNVTANTPEEMYERAEFAKELGQPVIMHDFLTGGFTANSGLAKWCRDNGILLHIHRAMHAVIDRNPHHGIHFRVLAKCLRLSGGDHLHTGTVVGKLEGDRASTLGF-VDQLRESFIPEDRKRGIFFDQDWGSMPGVFAVASGGIHVWHMPALVE…	2.717	1	0.382	7.153	15.137	32.03
WP_092996737.1	Thiohalomonas denitrificans	prok	Form 2	complete	------------------M-D----Q--SRYA-RLDLNEDEVLCAYLMKPKAGL---GTAAHFAAESSTGTNT---TDDFTGVDA---LVYEIDEAN-E----LMKIAYPIELFDRAMIVSFLTAI-GNNQGMGDVEYAKMLDFYVPPAYLRLFDGPAMNI------QDRLGRMVVGTIIKPKLGLRPQPFADACYQFW-GG-DFIKNDEPQGNQVF-PLKKTIPLVADAMKRAQDETGEAKIFSANITS--DDEMIARGEFILEFGHVAFLVDFV-GGPMAVTCRRYFAN---QFLHYHRAGHGMVTSPQTRGYNALVHMKMSRMQGASGIHTGTMFGKMEGDKLL----Y--ML-----ENEEAEG-YYPQKW-GMKPTTPIISGGMNALRLPGFFD…	2.596	1	0.382	6.339	13.414	28.384
VDD89261.1	uncultured bacterium	prok	Form 3	complete	MP--------KK-QQL----Q--Y-NLK--YKP--K-ST-EVLVLYKPKVK-GFTIEYAAENLAAESSIGTWTALST--MNKIQQLKPNVYKID---S---G-LVYIAYPVKLFEIGNMSGILSSICGNIFGMDFLDGLRVCDIQFPKAMVTSFPGPYHGIAGTRKILKK-GRPITGTIIKPKVGLTSKQHAQVGYEAWVGGLDIVKDDENLTSLTF-QFDSRAKLTCKAKGIAEKVTGQKKLWLANITHSNFDEMMRRDALLRKLG--VTMLDVVTLGFNAVHTYRLRN--TKQIIHAHRAMHGTITRTPGFSMSMLILAKVYRMLGVDLLHVGTATGKMEGA-ET-----LEAIQADKIA-DASK--ILGQDWYGMKPVVAVASGGLY-GAIPTVVK…	0.499	1	0.382	0.779	1.647	3.486
WP_013292022.1	Gallionella capsiferriformans	prok	Form 2	complete	------------------M-D----Q--SRYA-NLNLKEEDLLVAYKLIPAKGL---EVAAHVAAESSTGTNT---TDDFTGVDA---LVYEIDETAGDGG--LFKVAYPVELFDPYNISHMWSIL-GNNQGMGDHQGLRMLDFLVPEMMVRKFDGPSANI------SNKLGRYIAGTIIKPKLGLRPEPFAKACYDFW-GG-DFIKNDEPQANQPF-PMEVVMPKVAEAMDRAQQETGQAKLFSANITA--DYEMIHRGDFVLEFAHVAFLVDFV-TGPAGVTCRREFPD---TFLHFHRAGHGAVTSYKSMGMDPLCYMKLVRLMGASGMHTGTMYGKMEGETVL----Y--ML-----ERDECQG-YFYQKW-GMKATTPIISGGMNALRLPGFFQ…	3.178	1	0.382	11.341	23.998	50.78
SBO07472.1	Agriophyllum squarrosum	euk	Form 1	partial	MSPQTETKAS-VG-FKAGVKD--Y-KL-TYYTPEYETQDTDILAAFRVSPQPGVPPEEAGAAVAAESSTGTWTTVWTDGLTSLDRYKGRCYHIEPVAGEENQYICYVAYPLDLFEEGSVTNMFTSIVGNVFGFKALRALRLEDLRIPVAYIKTFQGPPHGIQVERDKLNKYGRPLLGCTIKPKLGLSAKNYGRAVYECLRGGLDFTKDDENVNSQPFMRWRDRFLFCAEALYKAQTETGEIKGHYLNATAGTCEEMIKRAVFARELGVPIVMHDYLTGGFTANTSLAHYCRDNGLLLHIHRAMHAVIDRQKNHGMHFRVLAKALRLSGGDHIHSGTVVGKLEGERDITLGF-VDLLRDDYTEKDRSRGIYFTQSWVSTPGVLPVASGGIHVWHMPALTE…	1.677	1	0.382	2.527	5.348	11.316
YP_009093415.1	Conticribra weissflogii	euk	Form 1	complete	MSSETRIK-SD--RYESGV--IPYAKMG-YWDAAYTVKDTDVLALFRITPQPGVDPVEAAAAVAGESSTATWTVVWTDLLTACERYRAKAYRVDPVPNATDQYFAFIAYECDLFEEGSLANLTASIIGNVFGFKAISALRLEDMRIPHSYLKTFQGPATGIIVERERLNKYGIPLLGATVKPKLGLSGKNYGRVVYEGLKGGLDFLKDDENINSQPFMRWRERFLNCLEGINRASAATGEVKGSYLNVTAATMEEVYKRAEYAKLIGSVIIMID-LVMGYTAIQSIAYWARENDMLLHLHRAGNSTYARQKNHGINFRVICKWMRMSGVDHIHAGTVVGKLEGDPLMIKGFY-DILRLTELEVNLPYGIFFEMDWASLRRCMPVASGGIHCGQMHQLVH…	1.447	1	0.382	2.009	4.252	8.997
ADW80658.1	Flaveria palmeri	euk	Form 1	complete	MSPQTETKAS-VG-FKAGVKD--Y-KL-TYYTPEYETKDTDILAAFRVTPQPGVPPEEAGAAVAAESSTGTWTTVWTDGLTSLDRYKGRCYGIEPVPGEDNQYIAYVAYPLDLFEEGSVTNMFTSIVGNVFGFKALRALRLEDLRIPTAYVKTFDGPPHGIQVERDKLNKYGRPLLGCTIKPKLGLSAKNYGRACYECLRGGLDFTKDDENVNSQPFMRWRDRFLFCAEAIYKAQAETGEIKGHYLNATAGTCEEMLKRAVFARELGVPIIMHDYLTGGFTANTSLSHYCRDNGLLLHIHRAMHAVIDRQKNHGIHFRVLAKALRMSGGDHIHSGTVVGKLEGEREITLGF-VDLLRDDFIEKDRSRGIYFTQDWVSLPGVLPVASGGIHVWHMPALTE…	1.64	1	0.382	2.437	5.158	10.914
YP_009476306.1	Fraxinus excelsior	euk	Form 1	complete	MSPQTETKAS-VG-FKAGVKE--Y-KL-TYYTPEYETKDTDILAAFRVTPQPGVPPEEAGAAVAAESSTGTWTTVWTDGLTSLDRYKGRCYHIEPVPGEADQYICYVAYPLDLFEEGSVTNMFTSIVGNVFGFKALRALRLEDLRIPTAYIKTFQGPPHGIQVERDKLNKYGRPLLGCTIKPKLGLSAKNYGRAVYECLRGGLDFTKDDENVNSQPFMRWRDRFLFCAEAIYKSQAETGEIKGHYLNATAGTCEEMMKRAVFARELGVPIIMHDYLTGGFTANTSLAHYCRDNGLLLHIHRAMHAVIDRQKNHGIHFRVLAKALRMSGGDHIHSGTVVGKLEGERDITLGF-VDLLRDDFIEKDRSRGIYFTQDWVSLPGVLPVASGGIHVWHMPALTE…	1.513	1	0.382	2.147	4.542	9.612
YP_009573569.1	Cenchrus ciliaris	euk	Form 1	complete	MSPQTETKAS-VG-FKAGVKD--Y-KL-TYYTPEYETKDTDILAAFRVTPQPGVPPEEAGAAVAAESSTGTWTTVWTDGLTSLDRYKGRCYHIEPVPGEADQYICYIAYPLDLFEEGSVTNMFTSIVGNVFGFKALRALRLEDLRIPPSYSKTFQGPPHGIQVERDKLNKYGRPLLGCTIKPKLGLSAKNYGRACYECLRGGLDFTKDDENVNSQPFMRWRDRFVFCAEAIYKAQAETGEIKGHYLNATAGTCEEMIKRAVFARELGVPIVMHDYLTGGFTANTSLSHYCRDNGLLLHIHRAMHAVIDRQKNHGIHFRVLAKALRMSGGDHIHSGTVVGKLEGEREITLGF-VDLLRDDFIEKDRSRGIFFTQDWVSMPGVIPVASGGIHVWHMPALTE…	1.802	1	0.382	2.864	6.06	12.823
YP_004733335.1	Crithmum maritimum	euk	Form 1	complete	MSPQTETKAG-VG-FKAGVKD--Y-KL-TYYTPDYETKDTDILAAFRVTPQPGVPPEEAGAAVAAESSTGTWTTVWTDGLTSLDRYKGRCYEIEPVAGEENQYIAYVAYPLDLFEEGSVTNMFTSIVGNVFGFKALRALRLEDLRIPVSYVKTFQGPPHGIQVERDKLNKYGRPLLGCTIKPKLGLSAKNYGRAVYECLRGGLDFTKDDENVNSQPFMRWRDRFLFCAEAIYKAQAETGEIKGHYLNATAGTCEEMMKRAIFARELGVPIVMHDYLTGGFTANTSLAHYCRDNGLLLHIHRAMHAVIDRQKNHGIHFRVLAKALRMSGGDHIHSGTVVGKLEGERDITLGF-VDLLRDDFIEKDRSRGIYFTQDWVSLPGVLPVASGGIHVWHMPALTE…	1.638	1	0.382	2.431	5.143	10.883
NCO76356.1		prok	Form 1	complete	----VQ-----AGGFKAGVQD--Y-RL-TYYTPDYTPKDTDLLACFRMTPQPGVPPEECAAAVAAESSTGTWTTVWTDGLTDLDRYKGRCYNVEPVQGEDNQYFVFVAYPLDLFEEGSITNVLTSLVGNVFGFKALRALRLEDIRFPVALIKTYQGPPHGITVERDLLNKYGRPLLGCTIKPKLGLSAKNYGRAVYECLRGGLDFTKDDENINSQPFMRWRDRFLFVQEAISKAQAETNEMKGHYLNVTAGTCEEMMKRAEFAKEIGTPIIMHDFFTGGFTANTTLAKWCRENGLLLHIHRAMHAVVDRQKNHGIHFRVLAKCLRLSGGDHLHSGTVVGKLEGDRAVTLGF-VDLMREDYVEEDRSRGVFFTQDYASLPGVMPVASGGIHVWHMPALVE…	2.779	1	0.382	7.609	16.1	34.068
WP_098958429.1	Pseudonocardia sp. N23	prok	Form 1	complete	MS----DKT-----YKAGVKD--Y-AA-TYWTPDYEPLDTDLLAVFKVVAQEGVPREEAAAAVAAESSTGTWTTVWTDLLTDLDYYKGRCYRIENVPGDDTAFFAFIAYPIDLFEEGSVVNVLTSLVGNVFGFKAIRSLRLEDIRFPLAYVKTCGGPPQGIQVERDRLNKYGRPLLGCTIKPKLGLSAKNYGRAVYECLRGGLDFTKDDENIGSQPFMRWNHRFDFVMEAVQKAEAETGEKKGHYLNVTAATPEEMYKRAEYAKSLGAPIIMHDFFTAGFTANTGLANWCRENGMLLHIHRAMHAVVDRNPMHGIHFRVLTKCLRLSGGDHFHSGTVVGKLEGDRQATLGW-IDLMRESFVPENRSRGIFFDQDWGSMPGVMPVASGGIHVWHMPALVA…	2.242	1	0.382	4.448	9.412	19.916
OGT90264.1	Gammaproteobacteria bacterium RIFOXYD12_FULL_61_37	prok	Form 2	complete	MA----------------L-D----Q--SRYA-DLNLKEEDILCAYKMKPKAGL---EAAAHFAAESSTGTNT---TDEFTGVDA---LVYYIDEAT-E----DMRIAYPMELFDRMMLVSFLTTI-GNNQGMGDIEHAKMIDFHVPPEAIRQFDCPAYNI------EDRLGRYIAGTIIKPKLGLRPEPFAHAAYQFW-GG-DFIKNDEPQGNQVF-PIKKVMPLVYDAMKRAMDETGQAKLFSMNITA--DDEMCARADFALEFGKLAFLVDFV-GGPGMVTARRQYPN---QFLHYHRAGHGMVTSPSARGYTAFVLAKMSRLQGASGIHVGTMYGKMEGDKVI----Y--MI-----ERNECQG-VYFQKW-GIRATTPIISGGMNALRLPGFFQ…	2.931	1	0.382	8.856	18.739	39.652
RIFOXYD12_FULL_Gammaproteobacteria_61_37_rifoxyd3_full_scaffold_20_52	RIFOXYD12_FULL_Gammaproteobacteria_61_37_curated	prok	Form 2	complete	MA----------------L-D----Q--SRYA-DLNLKEEDILCAYKMKPKAGL---EAAAHFAAESSTGTNT---TDEFTGVDA---LVYYIDEAT-E----DMRIAYPMELFDRMMLVSFLTTI-GNNQGMGDIEHAKMIDFHVPPEAIRQFDCPAYNI------EDRLGRYIAGTIIKPKLGLRPEPFAHAAYQFW-GG-DFIKNDEPQGNQVF-PIKKVMPLVYDAMKRAMDETGQAKLFSMNITA--DDEMCARADFALEFGKLAFLVDFV-GGPGMVTARRQYPN---QFLHYHRAGHGMVTSPSARGYTAFVLAKMSRLQGASGIHVGTMYGKMEGDKVI----Y--MI-----ERNECQG-VYFQKW-GIRATTPIISGGMNALRLPGFFQ…	2.931	1	0.382	8.856	18.739	39.652
WP_014028655.1	Acidithiobacillus ferrivorans	prok	Form 2	complete	------------------M-D----Q--SRYA-DLSLRENDILVAYKMKPKAGL---EAAAHFAAESSTGTNT---TDDFTGVDA---LVYHIDEAA-D----DMRIAYPLELFDRMMIVSFLTVI-GNNQGMGDIEHGQMIDFFMPPRAIQLFDGPAKDI------SDRLGRYIAGTIIKPKLGLRPEPFAAAAYQFW-GG-DFIKNDEPQGNQVF-PVKKTIPLVYDAMKRAMDETGAAKLFSMNITA--DDEMCARADFALEFGKLAFLVDFV-GGPGMITARRQYPG---QYLHYHRAGHGMITSPSARGYTAFVLAKMARLQGASGIHVGTMYGKMEGDRNI----Y--MI-----ERDSCDG-VYHQEW-GMKPTTPIISGGMNALRLPGFFE…	2.692	1	0.382	6.977	14.764	31.241
WP_045226995.1	Methyloterricola oryzae	prok	Form 2	complete	------------------M-D----Q--SRYA-DLSLKEEDILVAYKMKPKTGL---ETAAHFAAESSTGTNT---TDDFTGVDA---LVYHIDEAT-E----EMRIAYPLDLFDRMMVVSFLTAI-GNNQGMGDVEYGKMYDFWVPPRAIQLFDGPSKDI------SDRLGRYIAGTIIKPKLGLRPEPFAKAAYEFW-GG-DFIKNDEPQGNQVF-PLKKTIPLVVDAMKRAMDETGEAKIFSANITA--DDEMLARGEYILEFGKVAFLVDYV-GGPGMITARRWFPN---QYLHYHRAGHGAVTSPQSRGYTAYVLAKLSRLQGASGIHVGTMYGKMEGDRAI----Y--II-----ERDSYTG-AYHQEW-GMKPTTPIISGGMNALRLPGFFE…	2.614	1	0.382	6.451	13.65	28.884
ABU53651.1	Griffithsia monilis	euk	Form 1	complete	MSEETRIK-NE--RYESGV--IPYAKMG-YWDPNYAVKDTDILALFRVSPQPGVDPVEASAAVAGESSTATWTVVWTDLLTACDLYRAKAYKVESVPNTSDQYFAYISYDIDLFEEGSIANLTASIIGNVFGFKAVKALRLEDMRIPVAYLKTFQGPATGIVVERERMDKFGRPFLGATVKPKLGLSGKNYGRVVYEGLRGGLDFLKDDENINSQPFMRWKERFLYSIEAVNRSIAATGEVKGHYMNVTAATMEEMYERAEFAKQLGTVIIMID-LVIGYTAIQTMGIWARKNDMILHLHRAGNSTYSRQKIHGMNFRVICKWMRMAGVDHIHAGTVVGKLEGDPLMIRGFY-NTLLLPYLEVNLPQGIFFQQDWASLRKVTPVASGGIHCGQMHQLLD…	1.25	1	0.382	1.649	3.49	7.385
2503523036_Syn7336DRAFT_1460_ribulose_1_5_bisphosphate_carboxylase_large_subunit__EC_4.1.1.39___IMGterm___Synechococcus_sp._PCC_7336___SspPCC7336_Contig329_		prok	Form 1	complete	MSSQTQTK---AG-FESGVKD--Y-KL-TYYTPDYTPKDTDILAAFRVSPQPGVPIEEAGAAVAAESSTGTWTTVWTDLLTDLDRYKGRCYDIEPVPGEDNQFICYIAYPLDLFEEGSVTNMLTSIVGNVFGFKALRALRLEDLRIPVAYLKTFQGPPHGITVERDKINKYGRPLLGCTIKPKLGLSAKNYGRAVYECLRGGLDFTKDDENINSQPFQRWRDRFLFVADAIHKAQAETGEIKGHYLNCTASTCEEMLKRAEFAKELEMPIIMHDFLTAGFTANTTLSHWCRDNGLLLHIHRAMHAVVDRQRNHGMHFRVLAKCLRMSGGDHIHTGTVVGKLEGDRESTLGF-IDLLREDYVERDLSRGIYFTQDWVSMGGVMAVASGGIHVWHMPALVD…	2.63	1	0.382	6.554	13.869	29.348
HIK35429.1	Thermosynechococcus sp. M98_K2018_005	prok	Form 1	complete	MATQSQ-K---AG-YQAGVKD--Y-RL-TYYTPDYTPKDTDILAAFRVTPQPGVPFEEAAAAVAAESSTGTWTTVWTDLLTDLDRYKGRCYDIEPLPGEDNQFIAYIAYPLDLFEEGSVTNMLTSIVGNVFGFKALKALRLEDLRIPVAYLKTFQGPPHGIQVERDKLNKYGRPLLGCTIKPKLGLSAKNYGRAVYECLRGGLDFTKDDENVNSQPFQRWRDRFLFVADAIHKAQAETGEIKGHYLNVTAATCEEMLKRAEFAKELEMPIIMHDFLTAGFTANTTLSKWCRDNGMLLHIHRAMHAVIDRQKNHGMHFRVLAKCLRMSGGDHIHTGTVVGKLEGDKAVTLGF-VDLLRENYIEQDRSRGIYFTQDWASMPGVMAVASGGIHVWHMPALVE…	2.486	1	0.382	5.675	12.009	25.412
WP_110804070.1	Rhodobacter viridis	prok	Form 2	complete	------------------M-D----Q--SRYA-RLDLKEADVLCAYIMKPKAGL---ETAAHFAAESSTGTNT---TDDFTGVDA---LVYEIDPAK-E----IMKIAYPVELFDRAMLCSFLTTI-GNNQGMGDVEYAKMHDFYVPPCYLRLFDGPSMNI------ADRLGRMVVGTIIKPKLGLRPKPFADACYEFW-GG-DFIKNDEPQGNQTF-PLKETIRLVADAMKRAQDETGEAKLFSANITA--DDEMVARGEYILEFGHVAFLVDYV-TGPAAITARRSFPR---QFLHYHRAGHGAVTSPQSRGYTAFVLSKMSRLQGASGIHTGTMYGKMEGDKIM----Y--ML-----TDEAAQG-FYHQDW-GMKATTPIISGGMNALRLPGFFD…	2.925	1	0.382	8.807	18.635	39.433
ADV41949.1	Panicum virgatum	euk	Form 1	complete	MSPQTETKAS-VG-FKAGVKD--Y-KL-TYYTPEYETKDTDILAAFRVTPQPGVPPEEAGAAVAAESSTGTWTTVWTDGLTSLDRYKGRCYHIEPVPGEADQYICYIAYPLDLFEEGSVTNMFTSIVGNVFGFKALRALRLEDLRIPPTYSKTFQGPPHGIQVERDKLNKYGRPLLGCTIKPKLGLSAKNYGRACYECLRGGLDFTKDDENVNSQPFMRWRDRFVFCAEAIYKAQAETGEIKGHYLNATAGTCEEMIKRAVFARELGVPIVMHDYITGGFTANTSLAHYCRDNGLLLHIHRAMHAVIDRQKNHGMHFRVLAKALRMSGGDHIHAGTVVGKLEGEREITLGF-VDLLRDDFIEKDRSRGIFFTQDWVSMPGVIPVASGGIHVWHMPALTE…	1.453	1	0.382	2.021	4.277	9.049
WP_096406537.1	Halorhodospira halochloris	prok	Form 1	complete	MA----SRT-----YTAGVKT--Y-RD-EYWEPDYQIKNSDLQAVFKIVPQPGVDREEAAAAVAAESSTATWTYVWTDLMTDIQYYKGRAYKIEDVPGDDEAFYAFIAYPIDLFEEGSIVNVFTSLVGNVFGFKAVRMLRLEDVHFPLAFVMTCQGPPHGIKSERDKLNKYGRPLLGGTLKPKLGLSPKNYGRACYEALRGGLDFTKDDENVNSQPFLRWRERFDYIMEAIEKAEAETGERKGHYLNVTAPTPEEMYKRAEYAKEIGAPIIMHDYITAGFCAHQGLSHWCRDNGMLLHIHRAMHAVLDRNPKHGIHFRVLTKILRLMGGDQLHTGTVVGKLEGDRAATLGW-VDLLRERYIEEDRSRGLFFDQDFGAMPGAFAVASGGIHVWHMPALLS…	1.816	1	0.382	2.905	6.147	13.008
OJY57235.1	Thiobacillus sp. 0-1251	prok	Form 2	complete	------------------M-D----Q--SRYA-DLSLKEEDILVAYKMKPKSGL---EAAAHFAAESSTGTNT---TDEFTGVDA---LVYLIDEAT-E----DMRIAYPLDLFDRMMIVSFLTAI-GNNQGMGDIEHAKMIDIYFPERAIQLFDGPSKDI------SDRLGRYIAGTIIKPKLGLRPEPFANAAYQFW-GG-DFIKNDEPQGNQVF-PLKKTIPLVYDAMKRAQDETGQAKLFSMNITA--DDEMCARADFALEFGKLAFLVDFV-GGPGMITARRQYPN---QYLHYHRAGHGMITSPSARGYTAFVLAKISRLQGASGIHVGTMYGKMEGDKGI----Y--MI-----ERDECQG-VYFQKW-GMKPTTPIISGGMNALRLPGFFE…	2.853	1	0.382	8.196	17.343	36.698
WP_052580230.1	Unknown organizm	prok	Form 2	complete	------------------M-D----Q--SRYA-NLALTEEAVLCAYTMKPKAGL---STAAHFAAESSTGTNT---TDDFTGVDA---LVYEIDEAK-E----LMKIAYPVELFDRAMIASFLTTI-GNNQGMGDVEYAKMHDFYVPPAYLRLFDGPMMNI------QDRLDRMVVGTIIKPKLGLRPQPFADACHQFW-GG-DFIKNDEPQGNQVF-PLKDTMKAVADAMRRAQDETGEAKLFSANITA--DDEMIARGEFILEFAHVAFLVDYV-AGPTSVTARRNFPH---QFLHFHRAGHGAVTSPQSRGYTSFVHCKMTRLQGASGMHTGTMYGKMEGDKAI----F--ML-----EQDSADG-YFHQEW-GMKSTTPIISGGMNALRLPGFFD…	3.089	1	0.382	10.38	21.965	46.478
WP_024807638.1	Verrucomicrobia bacterium LP2A	prok	Form 2	complete	MA----------------Y-D----Q--SRYS-NLKLEEAKVLCAYRIQPKPGL---ATAAHVAAESSTGTNT---TDDFTGVDA---LVYSVDEQAGDGD--LIKIAFPLGLFDRMMLSQFTSII-GNNQGMADFVGLRLLDVYVPPKALTLFDGPAVNI------RERLGRFLVGTIIKPKLGLRPKPFADAAYDFW-GG-DFIKNDEPQGNQPF-PMREVVPLMADAMRRAQDKTGEAKLFSANITA--DDEIIARGEYILEFGHVAFLVDFV-AGPAGVAVRRHFPS---TFLHYHRAGHGAITSGVNRGYSTFVHIKLSRLLGASGIHVGTMYGKMEGDRAI----Y--MI-----EQDSAAG-YFHQEW-GMRATTPIISGGMNAVRAPGFFD…	1.829	1	0.382	2.942	6.225	13.173
WP_085372695.1	Magnetospirillum sp. ME-1	prok	Form 2	complete	------------------M-D----Q--SRYV-NLGLREDDVLCAYRMRPRAGV---ETAAHFAAESSTGTNT---TDDFTGVDA---LVYHADEAS-G----LMKIAYPVELFDRAMIASFLTAV-GNNQGMSDVDHAKMEDFWVPPDFLALFDGPAVNI------SHTLGRMVVGTIIKPKLGLRPKPFADACHQFW-GG-DFIKNDEPQGNQVF-PFKETMILVADAMRRAQDETGIPKLFSANITA--DDEMIARGEFILKFGHVAFLVDFV-AGPTAVTCRRNFPG---TFLHYHRAGHGAVTSRQSRGYTVLVHMKMARLIGASGIHTGTMYGKMEGERMV----Y--ML-----ERPLADG-HYRQDW-SMMACTPIISGGMNALRLPGFFD…	2.561	1	0.382	6.118	12.946	27.393
WP_097070532.1	Rhodobacter maris	prok	Form 2	complete	------------------M-D----Q--SRYA-RLDLKEADVLCAYIMKPKAGL---ETAAHFAAESSTGTNT---TDDFTGVDA---LVYEIDPEK-E----LMKIAYPVELFDRAMLCSFLTTI-GNNQGMGDVEYAKMHDFYVPPCYLRLFDGPSMNI------SDRLGRMVVGTIIKPKLGLRPKPFADACYEFW-GG-DFIKNDEPQGNQTF-PLRETIRLVADAMKRAQDETGEAKLFSANITA--DDEMVARGEYILEFGHVAFLVDYV-TGPAAITARRCFPH---QFLHYHRAGHGAVTSPQSRGYTAFVLSKMSRLQGASGIHTGTMYGKMEGDKIM----Y--ML-----TDEAAQG-YYHQDW-GMKPTTPIISGGMNALRLPGFFD…	2.907	1	0.382	8.647	18.297	38.716
WP_015052263.1	Methanolobus psychrophilus	prok	Form 2/3	complete	MS---E-Q------LQS-N-P----K--QGYV-DLKLAD--LLGVFHLVPEGRL---QTAAEVAAESSTGTNT---ETPFSVMNA---LVYQLDLER-D----LVWIAYPWRLFDRGNVQNILTIV-GNILGMKEVKALKLMDVWFPPSMLEQYDGPSYTV------DDKLGVPILGTIVKPKMGLTSAEYAEVCYDFWVGG-DFVKNDEPQANQDF-PYDKMVKHVKEAMDKAVKETGKKKVHSFNVSA--ADTMIKRCEMIVNFESYAFLIDIT-AGWMAVQLRRRYPG---VFIHFHRAGHGAFTRPENLGFSVLVLSKFARLAGASGIHTGTAVGKMKGEDVV----A-NGI-----LYLRSKG-FFDQSW-AMKKCCPIVSGGLNPIRLKPFID…	0.79	1	0.382	1.041	2.203	4.661
WP_035383183.1	Ferriphaselus sp. R-1	prok	Form 2	complete	------------------M-D----Q--SRYA-NLNLKEADLLVAYKLIPAKGL---EVAAHVAAESSTGTNT---TDDFTGVDA---LVYEIDETAGDGG--LMKIAYPVDLFDPYNVSHMWSIL-GNNQGMGDHVGLRMLDFLVPECMVKKFDGPSAGI------ADRLGRYIAGTIIKPKLGLRPDPFAKACYDFW-GG-DFIKNDEPQANQVF-PMEVVIPKVVQAMDKAQQETGQAKLFSANVTA--DFEMIKRGEYILGFAHVAFLVDFV-TGPAGVTARRAFPD---TFLHFHRAGHGAVTSYKSMGMDPLCYMKLSRLMGASGIHTGTMYGKMEGETVL----Y--ML-----ERDECQG-YFYQKW-GMKPTAPIISGGMNALRLPGFFQ…	3.181	1	0.382	11.381	24.082	50.957
CAM77388.1	Magnetospirillum gryphiswaldense	prok	Form 2	complete	------------------M-D----Q--SRYC-NLALNEAEVLCAYIFKPKAGI---ATAAHFAAESSTGTNT---TDDFTGVDA---LVYEVTEQA-NGD--LMKIAYPNDLFDRAMIVSFLTTI-GNNQGMSDVEYAKMHDFWMPPAMLQLFDGPAMNI------ADRLGRMVVGTIIKPKLGLRPKPFADACHQFW-GG-DFIKNDEPQGNQVF-PMREVIPLVADALRRAQDETGEAKLFSANITA--DDEMIKRGEMILEFGRVAFLVDYV-GGPSAITARRYFPN---QFLHYHRAGHGAVTSKQSRGYSVLTHMKMARLQGASGIHTGTMYGKMEGEKMV----Y--ML-----ERDVADG-YFRQDW-GIKATTPIISGGMNALRLPGFFD…	2.784	1	0.382	7.646	16.18	34.237
CDW95835.1	unclassified Thiomonas	prok	Form 2	complete	MA----------------H-D----Q--SRYA-NLDLKESDILVAYKMKPKAGL---ATAAHFAAESSTGTNT---TDDFTGVDA---LVYYIDEAT-E----DMRIAYPIELFDRFMIVSFLTVI-GNNQGMGDVEYGKMIDFYVPERAIQMFDGPATDI------SNRLGRYIAGTIIKPKLGLRPEPFAQAAYQFW-GG-DFIKNDEPQGNQVF-PVKKVIPLVYDAMKRAQDETGEAKLFSMNITA--DDEMCARADFALEFGKLAFLVDYV-GGPGMVTARRQYPN---QYLHYHRAGHGAITSPSSRGYTAFVLAKMSRLQGASGIHVGTMYGKMEGDRNI----Y--MI-----ERDECQG-VYFQKW-GMKPTTPIISGGMNALRLPGFFE…	2.74	1	0.382	7.317	15.482	32.761
WP_068501953.1	Magnetospirillum moscoviense	prok	Form 2	complete	------------------M-D----Q--SRYC-NFALKEDEVLCAYIIKPKAGI---STAAHFAAESSTGTNT---TDDFTGVDA---LVYEVTEQT-GGE--LMKIAYPNELFDRAMIVSFLTTI-GNNQGMSDVDYAKMHDFHVPREMMMLFDGPAMNI------TDRLGRMVVGTIIKPKLGLRPKPFADACHQFW-GG-DFIKNDEPQGNQVF-PLKDTITLVADAMERAQQETGEAKIFSANITA--DDEMIRRGELILEFGHVAFLVDYV-GGPSAITCRRYFPG---QFLHYHRAGHGAVTSKQSRGYNVLTHMKMARLQGASGIHTGTMYGKMEGEKMV----Y--ML-----ERDEADG-YYRQDW-GMKATTPIISGGMNALRLPGFFD…	2.831	1	0.382	8.014	16.957	35.882
WP_045470294.1	Burkholderiales bacterium GJ-E10	prok	Form 2	complete	------------------M-D----Q--SRYA-DLSLREDDVLVAYKMKPKAGL---EAAAHFAAESSTGTNT---TDDFTGVDA---LVYFIDEAT-E----EMRIAYPLDLFDRMMLVSFLTTI-GNNQGMGDIAYAKMYDFFMPPRGIQLFDGPSKDI------SDRLGRYISGTIIKPKLGLRPEPFAEAAYQFW-GG-DFIKNDEPQGNQVF-PLAKTIPLVYDAMKRAMDKTGEAKIFSANITA--DDEMIARGEFILRFGKVAFLVDYV-GGPGMITARRNFPN---QYLHYHRAGHGAVTSPSARGYTAYVLAKMSRLQGASGIHVGTMYGKMEGDRAI----Y--II-----ERDSFTG-AYHQEW-GMKPTTPIISGGMNALRLPGFFE…	2.787	1	0.382	7.669	16.227	34.336
OIO78882.1	Betaproteobacteria bacterium	prok	Form 2	complete	------------------M-D----Q--SRYS-DLSLKEEDILVAYKMKPKTGL---EAAAHFAAESSTGTNT---TDDFTGVDA---LVYHIDEAT-E----DMRIAYPLELFDRFMMVSFLTTI-GNNQGMGDIAYAKMIDFWVPPEVVRQFDGPATNI------EERLGRYIAGTIIKPKLGLRPEPFAAAAYQFW-GG-DFIKNDEPQGNQVF-PIKKVLPLVYDSMKRAMDETGQAKLFSMNITA--DDEMCARADFALEFGKLAFLVDFV-GGPGMITARRQYPN---QFLHYHRAGHGMITSPSARGYTAFILAKMARLQGASGIHVGTMYGKMEGDKVI----Y--MI-----ERDECQG-VYFQKW-GIKATTPIISGGMNALRLPGFFE…	2.788	1	0.382	7.677	16.244	34.373
OGA97577.1	Burkholderiales bacterium RIFCSPHIGHO2_12_FULL_61_11	prok	Form 2	complete	------------------M-D----Q--SRYA-DLGLKEEDILVAYKMAPRTGL---EAAAHFAAESSTGTNT---TDDFTGVDA---LVYYIDEAT-E----DMRIAYPLDLFDRFMLVSFLTVI-GNNQGMGDIAHAKMIDFYMPDRVIQMFDGPGKGI------ADRLGRFIAGTIIKPKLGLRPEPFAQAAYQFW-GG-DFIKNDEPQGNQVF-PIKKTLPLVYDAMKRAQDETGQAKLFSMNITA--DDEMCARADFALEFGKLAFLVDFV-GGPGMITARRQYPN---QYLHYHRAGHGMITSPSARGYTAFVLAKMSRLQGASGIHVGTMYGKMEGDRII----Y--MI-----ERDECQG-VYFQKW-GMKPTTPIISGGMNALRLPGFFE…	2.657	1	0.382	6.738	14.258	30.171
WP_130537058.1	Thiomicrorhabdus indica	prok	Form 2	complete	------------------M-D----Q--SRYA-DLTLSEDTLLVAYRLKPAEGL---EVAAHVAAESSTGTNT---TDDFTGVDA---LVYEIDEAAGEDG--LMKIAYPVALFDPYNVSHMWSIL-GNNQGMGDHVGLRMLDFFVPEKMVKRFDGPATDI------SDKLGRYIAGTIIKPKLGLRPEPFAQACYDFW-GG-DFIKNDEPQANQDF-PMETVIPLVAETMDRAQQETGQAKLFSANVTA--DFEMVKRGEYILEFAHVAFLVDFV-TGPAGVTCRRNFPD---TYLHFHRAGHGALTSYKSMGMDPLCYMKLARLMGASGIHTGTMYGKMEGETVL----Y--ML-----ERDECQG-YFYQKW-GMKPTTPIISGGMNALRLPGFFE…	3.045	1	0.382	9.933	21.019	44.477
WP_012536704.1	Acidithiobacillus/Acidithiobacillus ferrooxidans	prok	Form 1	complete	MA----VKK-----YEAGVKE--Y-RQ-TYWAPEYVPLDSDILACFKITPQPGVDREEAAAAVAAESSTGTWTTVWTDLLTDMDYYKGRAYRIEDVPGDDTSFYAFIAYPIDLFEEGSVVNVFTSLVGNVFGFKAVRALRLEDVRFPLAYVKTCNGPPHGIQVERDKMNKYGRPMLGCTIKPKLGLSAKNYGRAVYECLRGGLDFTKDDENVNSQPFMRWRDRFLFVADAIHTAEAETGERKGHYLNVTAPSPEEMYERAEFAKELNMPIIMHDFLTGGFCANTGLARWCRKTGTLLHIHRAMHAVVDRNPHHGIHFRVLVKALRLSGGDHLHTGTVVGKLEGDRASTQGW-VDLLRESFVPEDRSRGIFFDQDWGSMPGVFAVASGGIHVWHMPSLLA…	2.512	1	0.382	5.829	12.334	26.1
WP_011130576.1	Prochlorococcus marinus/Prochlorococcus marinus MIT9313	prok	Form 1	complete	MS-----KK-----YDAGVKE--Y-RD-TYWTPDYVPLDTDLLACFKCTGQEGVPREEVAAAVAAESSTGTWSTVWSELLTDLEFYKGRCYRIEDVPGDKESFYAFIAYPLDLFEEGSITNVLTSLVGNVFGFKALRHLRLEDIRFPMAFIKTCGGPPNGIVVERDRLNKYGRPLLGCTIKPKLGLSGKNYGRVVYECLRGGLDLTKDDENINSQPFQRWRERFEFVAEAVKLAQQETGEVKGHYLNCTATTPEEMYERAEFAKELDMPIIMHDYITGGFTANTGLANWCRKNGMLLHIHRAMHAVIDRHPKHGIHFRVLAKCLRLSGGDQLHTGTVVGKLEGDRQTTLGY-IDNLRESFVPEDRSRGNFFDQDWGSMPGVFAVASGGIHVWHMPALLA…	2.69	1	0.382	6.96	14.728	31.165
MBM5816614.1	Cyanobacteria bacterium K_Offshore_surface_m2_239	prok	Form 1	complete	MS-----KK-----YDAGVKE--Y-RD-TYWTPDYVPLDTDLLACFKCTGQEGVPKEEVAAAVAAESSTGTWSTVWSELLTDLDFYKGRAYRIEDVPGDRESFYAFIAYPLDLFEEGSITNVLTSLVGNVFGFKALRHLRLEDIRFPLAFIKTCQGPPNGIQVERDRMNKYGRPLLGCTIKPKLGLSGKNYGRVVYECLRGGLDFTKDDENINSQPFQRWQNRFEFVAEAVRSAQEETGEKKGHYLNCTAATPEEMYERAEFAKELGQPIIMHDYITGGFTANTGLSKWCRKNGMLLHIHRAMHAVIDRHPKHGIHFRVLAKCLRLSGGDQLHTGTVVGKLEGDRQSTLGY-IDQLRESFVPEDRSRGNFFDQDWGSMGGVFAVASGGIHVWHMPALVA…	3.009	1	0.382	9.578	20.267	42.885
WP_215616936.1	Leptothoe kymatousa	prok	Form 1	complete	MSSQTQSK---AG-YSAGVKD--Y-KL-TYYTPDYTPKDTDILAAFRMTPQPGVPPEECAAAVAAESSTGTWTTVWTDLLTDMDRYKGRCYDIEPVPGEDNQYICYVAYPLDLFEEGSVTNLLTSLVGNVFGFKALRALRLEDLRIPVAYLKTFQGPPHGIQVERDKLNKYGRPMLGCTIKPKLGLSAKNYGRAVYECLRGGLDFTKDDENINSQPFQRWRDRFLFCADAITKAQAETGEIKGHYLNVTAATCEEMIKRAEYAKELDQPIIMHDFLTGGFTANTTLSHWCRDNGVLLHIHRAMHAVIDRQKNHGIHFRVLAKCLRMSGGDHIHTGTVVGKLEGDRAGTMGF-VDLLRENYVEQDKSRGVYFTQDWAAMGGVMAVASGGIHVWHMPALVE…	2.92	1	0.382	8.76	18.537	39.226
MCF6324877.1	Gammaproteobacteria bacterium (marine sediment metagenome)	prok	Form 1	complete	MA------K-----FDSGVKE--Y-RD-LYWTPDYTPLDTDLLACFKVVGQAGVPREEVAAAVAAESSTGTWSTVWSELLTDLEFYKGRTYRIEDVPGDKDAFYAFIAYPLDLFEEGSVVNVLTSLVGNVFGFKALRSLRLEDIRFPIAYIKTCGGPPAGIQLERDRLNKYGRPLLGATIKPKLGLSAKNYGRAVYECLRGGLDLTKDDENINSQPFMRWRDRWDFVADAIHKAERETGERKGHYLNVTAATPEEMYKRAEYAKELDMPIIMHDFLTGGFTANTGLANWCRENGMLLHIHRAMHAVIDRNPHHGIHFRVLAKCLRLSGGDQLHTGTVVGKLEGDRNSTLGF-VDQLRESFVPEDRSRGIFFDQDWGSMPGVFAVASGGIHVWHMPALLN…	2.684	1	0.382	6.923	14.649	30.997
YP_010253557.1	Phaseolus lunatus	euk	Form 1	complete	MSPQTETKAS-VG-FKAGVKD--Y-KL-TYYTPDYETKDTDILAAFRVTPQPGVPPEEAGAAVAAESSTGTWTTVWTDGLTSLDRYKGRCYNIEPVAGEENQYIAYVAYPLDLFEEGSVTNMFTSIVGNVFGFKALRALRLEDLRIPTAYIKTFQGPPHGIQVERDKLNKYGRPLLGCTIKPKLGLSAKNYGRAVYECLRGGLDFTKDDENVNSQPFMRWRDRFLFCAEAIYKSQAETGEIKGHYLNATAGTCEEMIKRAVFARELGVPIVMHDYLTGGFTANTSLAHYCRDNGLLLHIHRAMHAVIDRQKNHGMHFRVLAKALRLSGGDHVHSGTVVGKLEGEREITLGF-VDLLRDDFIEKDRSRGIYFTQDWVSLPGVLPVASGGIHVWHMPALTE…	1.53	1	0.382	2.182	4.616	9.768
ADW80654.1	Flaveria linearis/Flaveria floridana/Flaveria brownii/Flaveria chlorifolia/Flaveria anomala/Flaveria cronquistii	euk	Form 1	complete	MSPQTETKAS-VG-FKAGVKD--Y-KL-TYYTPEYETKDTDILAAFRVTPQPGVPPEEAGAAVAAESSTGTWTTVWTDGLTSLDRYKGRCYGIEPVPGEDNQYIAYVAYPLDLFEEGSVTNMFTSIVGNVFGFKALRALRLEDLRIPTAYVKTFDGPPHGIQVERDKLNKYGRPLLGCTIKPKLGLSAKNYGRACYECLRGGLDFTKDDENVNSQPFMRWRDRFLFCAEAIYKAQAETGEIKGHYLNATAGTCEEMLKRAVFARELGVPIIMHDYLTGGFTANTSLSHYCRDNGLLLHIHRAMHAVIDRQKNHGMHFRVLAKALRMSGGDHIHSGTVVGKLEGEREITLGF-VDLLRDDFIEKDRSRGIYFTQDWVSLPGVLPVASGGIHVWHMPALTE…	1.559	1	0.382	2.247	4.754	10.059
ADW80651.1	Flaveria angustifolia/Flaveria pringlei	euk	Form 1	complete	MSPQTETKAS-VG-FKAGVKD--Y-KL-TYYTPEYETKDTDILAAFRVTPQPGVPPEEAGAAVAAESSTGTWTTVWTDGLTSLDRYKGRCYGIEPVPGEDNQYIAYVAYPLDLFEEGSVTNMFTSIVGNVFGFKALRALRLEDLRIPTAYVKTFEGPPHGIQVERDKLNKYGRPLLGCTIKPKLGLSAKNYGRACYECLRGGLDFTKDDENVNSQPFMRWRDRFLFCAEAIYKAQAETGEIKGHYLNATAGTCEEMLKRAVFARELGVPIVMHDYLTGGFTANTSLSHYCRDNGLLLHIHRAMHAVIDRQKNHGMHFRVLAKALRMSGGDHIHSGTVVGKLEGEREITLGF-VDLLRDDFIEKDRSRGIYFTQDWVSLPGVLPVASGGIHVWHMPALTE…	1.524	1	0.382	2.169	4.591	9.714
UZG89758.1	Posidonia australis/Posidonia coriacea/Posidonia sinuosa	euk	Form 1	complete	MLPQTETKAS-AG-FKAGVKD--Y-KL-TYYTPEYETKDTDILAAFRVTAQPGVPPEEAGAAVAAESSTGTWTTVWTDGLTSLDRYKGRCYHIEPVVGEEDQFIAYVAYPLDLFEEGSVTNMFTSIVGNVFGFKALRALRLEDLRIPPAYSKTFQGPPHGIQVERDKLNKYGRPLLGCTIKPKLGLSAKNYGRAVYECLRGGLDFTKDDENVNSQPFMRWRDRFLFCAEAIYKSQAETGEIKGHYLNATAATCEEMMKRAIFARELGVPIVMHDYLTGGFTANTSLSYYCRDNGLLLHIHRAMHAVIDRQKNHGMHFRVLAKALRMSGGDHVHAGTVVGKLEGEREITLGF-VDLLRDDYIEKDRSRGIFFTQDWVSMPGVLPVASGGIHVWHMPALTE…	1.394	1	0.382	1.905	4.032	8.531
SBO07484.1	Calamagrostis inexpansa	euk	Form 1	complete	MSPQTETKAS-VG-FKAGVKD--Y-KL-TYYTPEYETKDTDILAAFRVTPQPGVPPEEAGAAVAAESSTGTWTTVWTDGLTSLDRYKGRCYHIEPVAGEDNQWICYVAYPLDLFEEGSVTNMFTSIVGNVFGFKALRALRLEDLRIPPAYTKTFQGPPHGIQVERDKLNKYGRPLLGCTIKPKLGLSAKNYGRACYECLRGGLDFTKDDENVNSQPFMRWRDRFVFCAEAIYKAQAETGEIKGHYLNATAGTCEEMIKRAVFARELGVPIVMHDYITGGFTANTSLAQYCRDNGLLLHIHRAMHAVIDRQKNHGMHFRVLAKALRMSGGDHIHAGTVVGKLEGEREMTLGF-VDLLRDDFIEKDRARGIFFTQDWVSLPGVIPVASGGIHVWHMPALTE…	1.695	1	0.382	2.573	5.445	11.521
SCM15149.1	Panicum milioides	euk	Form 1	complete	MSPQTETKAS-VG-FKAGVKD--Y-KL-TYYTPEYETKDTDILAAFRVTPQPGVPPEEAGAAVAAESSTGTWTTVWTDGLTSLDRYKGRCYHIEPVPGEGDQYICYVAYPLDLFEEGSVTNMFTSIVGNVFGFKALRALRLEDLRIPPTYSKTFQGPPHGIQVERDKLNKYGRPLLGCTIKPKLGLSAKNYGRACYECLRGGLDFTKDDENVNSQPFMRWRDRFVFCAEAIYKSQAETGEIKGHYLNATAGTCEEMIKRAVFARELGVPIVMHDYLTGGFTANTSLAHYCRDNGLLLHIHRAMHAVIDRQKNHGMHFRVLAKALRMSGGDHIHAGTVVGKLEGEREITLGF-VDLLRDDFIEKDRSRGIFFTQDWVSMPGVIPVASGGIHVWHMPALTE…	1.339	1	0.382	1.802	3.814	8.07
AFY90680.1	Chroococcidiopsis thermalis	prok	Form 1	complete	MSAQTQTK---SG-YQAGVKD--Y-RL-TYYTPDYTPKDTDVLACFRVSPQPGVPPEEAGAAVAAESSTGTWTTVWTDLLTDLDRYKGRCYYIEPVPGEDNQFFCFVAYPLDLFEEGSVTNMLTSIVGNVFGFKALKALRLEDMRIPVAYLKTFQGPPHGIQVERDKLNKYGRPLLGCTIKPKLGLSAKNYGRAVYECLRGGLDFTKDDENINSQPFMRWRDRFLFVQEAIGKAQAETGEVKGHYLNVTAPTCEEMMKRAEFAKELGTPIIMHDYLTGGFTANTTLAKYCRDNGLLLHIHRAMHAVIDRQRNHGIHFRVLAKCLRMSGGDHLHSGTVVGKLEGERGITMGF-VDLMRENYIEEDRSRGIFFTQDWASMPGVMPVASGGIHIWHMPALVE…	2.595	1	0.382	6.333	13.401	28.357
Q7U5I8.1	Parasynechococcus marenigrum WH 8102	prok	Form 1	complete	MS-----KK-----YDAGVKE--Y-RD-TYWTPDYVPLDTDLLACFKCTGQEGVPKEEVAAAVAAESSTGTWSTVWSELLTDLDFYKGRCYRIEDVPGDKESFYAFIAYPLDLFEEGSITNVLTSLVGNVFGFKALRHLRLEDIRFPMAFIKSCYGPPNGIQVERDRMNKYGRPLLGCTIKPKLGLSGKNYGRVVYECLRGGLDFTKDDENINSQPFQRWQNRFEFVAEAIKLSEQETGERKGHYLNVTANTPEEMYERAEFAKELGMPIIMHDFITGGFTANTGLSKWCRKNGMLLHIHRAMHAVIDRHPKHGIHFRVLAKCLRLSGGDQLHTGTVVGKLEGDRQTTLGY-IDQLRESFVPEDRSRGNFFDQDWGSMPGVFAVASGGIHVWHMPALVA…	2.971	1	0.382	9.218	19.506	41.274
BDT84229.1	Nicotiana benthamiana	euk	Form 1	complete	MSPQTETKAS-VG-FKAGVKE--Y-KL-TYYTPEYQTKDTDILAAFRVTPQPGVPPEEAGAAVAAESSTGTWTTVWTDGLTSLDRYKGRCYRIERVVGEKDQYIAYVAYPLDLFEEGSVTNMFTSIVGNVFGFKALRALRLEDLRIPPAYVKTFQGPPHGIQVERDKLNKYGRPLLGCTIKPKLGLSAKNYGRAVYECLRGGLDFTKDDENVNSQPFMRWRDRFLFCAEALFKAQSETGEIKGHYLNATAGTCEEMIKRAVFARELGVPIVMHDYLTGGFTANTSLAHYCRDNGLLLHIHRAMHAVIDRQKNHGIHFRVLAKALRMSGGDHIHSGTVVGKLEGERDITLGF-VDLLRDDFVEQDRSRGIYFTQDWVSLPGVLPVASGGIHVWHMPALTE…	1.518	1	0.382	2.157	4.564	9.658
HDX57131.1	Dehalococcoidia bacterium	prok	Form 1	complete	-------MPN---AYEPGVKL--Y----SYYDPDYRPADTDILCCFRVTPQPGVPPEEAAAAVAAESSTGTWTVVWSDLLTDLERYRARCYRLEEVPGQENQYFAYVAYPLDLFEEGSLPNLTSSIVGNVFGFKAVRALRLEDMRIPPVYVKTFQGPPHGIQVERDKLNKYGRPLLGCTIKPKLGLSAKNYGRMVYEALAGGLDFTKDDENINSQPFMRWQDRYLFVMEAVKKAEAETGEAKGHYLNVTAPTMEEIYERAEFARGLGARIIMVDFLTVGFAAHASLARWCRKNGILLHLHRAMHAVIDRQKNHGIHWRVLAKWARLVGGDHVHNGTVVGKLEADRQATIGV--DLLRENFIPADPTRGIFFDQDWASMPGMFPVASGGIHVWHMPDLVT…	1.193	1	0.382	1.557	3.296	6.974
RMF04955.1	Chloroflexi bacterium	prok	Form 1'	complete	MSN----------NFDAGVNP--YR---AYYEPDYIPKATDLLCAFSLDMGGSTDNEEAAAAVAAESSTGTWTEVWSNQFVDLEYYKGRVYKIEQKPG-K---LVYIAYPMELFEENSIVNIMSSIVGNVFGFKAYQGLRLEDMMVPPILMKGYPGPAAGIEDERFRLDKYDRPLIGGTIKPKLGLSAKDFATVVYESLRGGLDTTKDDENLNSQPF-RWRDRFMYVMDAVKKAEAETGEKKGHWLNVTAGSTAEMLRRTEFAAAQGSRFIMVDFLTAGFTAFADVRQRAEELGLMIHVHRAMHAVIDRQKNHGINFNVLAKWLRMAGGDHLHTGTVVGKLEGSWSETVAR-VTLLREPRYRADAGGTLVFDQDWAGLKNTWPVASGGIHVHNVPDLYK…	1.271	1	0.382	1.685	3.565	7.544
NER37956.1	Oscillatoria sp. SIO1A7	prok	Form 1	complete	----VQAK-S-AG-FEAGVKD--Y-KL-TYYMPEYTPKDTDILAAFRVTPQPGVPIEEAAAAVAAESSTGTWTTVWTDGLTDLDRYKGRCYDIESVKGEDNQFICFVAYPLDLFEEGSVTNMLTSIVGNVFGFKALRALRLEDMRIPIAYLKTFQGPPHGITVERDKLNKYGRPLLGCTIKPKLGLSAKNYGRAVYECLRGGLDFTKDDENINSQPFMRWRDRFLFVAEAIKKAEAETGEVKGHYLNVTAPTCEEMMKRAEFVKELEMPILMHDYLTGGFTANTTLAHWCRDNGVLMHIHRAMHAVIDRQKIHGIHFRVLAKCLRMSGGDHLHSGTVVGKLEGEKGITMGF-VDLMREDHIEEDRARGIYFTQDWASMAGVMPVASGGIHVWHMPALVE…	2.676	1	0.382	6.868	14.533	30.753
WP_014416419.1	Pararhodospirillum photometricum	prok	Form 2	complete	------------------M-D----Q--SRYV-NLDLKEDAVLCAYIMRPKAGV---ETAAHFAAESSTGTNT---TDDFTGVDA---LVYEVDEAS-E----LMKIAYPIDLFDRAMIASFLTTI-GNNQGMGDVEYAKMHDFYVPPAYLSLFDGPSVNI------GAKLGRLVVGTIIKPKLGLRPQPFAAACEAFW-GG-DFIKNDEPQGNQPF-PFKETIRLVADAMARVQDETGQAKLFSANITA--DDEIIARGEYVLEFGHVALLVDYV-AGPTAVTARRRFPN---TFLHYHRAGHGAVTSPQSRGYTAFVLSKMARLQGASGIHTGTMFGKMEGDRAM----F--ML-----EQDVAQG-YYKQAW-GMKACTPIISGGMNAIRLPGFFA…	2.842	1	0.382	8.103	17.146	36.281
NNG14147.1	Gammaproteobacteria bacterium	prok	Form 1	complete	SA----SKA-----YEAGVKE--Y-RE-KYWTPDYVPLDTDLLACFKCTGQPGVPREEVAAAVAAESSTGTWSTVWSEYLTDLEFYKGRAYRIEDVPGDSDAFYTFIAYPIDLFEEGSIVNVLTSLVGNVFGFKALKHLRLEDIRFPIAYIKTCGGPPAGIALERDRLNKYGRPMLGATIKPKLGLSAKNYGRAVYECLRGGLDMTKDDENVNSQPFMRWRDRFEFVAEAIDKAERETGERKGHYLNVTAATPEEMYKRAEFAKEVGSPIIMHDFLTGGFTANTGLANWCRENGMLLHIHRAMHAVIDRHPKHGIHFRVLAKCLRLSGGDHLHTGTVVGKLEGDRNSTLGF-VDQLRESFVPEDRSRGVFFDQDWGSMPGVMAVASGGIHVWHMPALVT…	2.434	1	0.382	5.392	11.409	24.143
WP_180281710.1	Azospirillum oleiclasticum	prok	Form 1	complete	MS-----KA-----YSAGVKD--Y-RS-TYWEPDYTPRDSDLLACFKVVPQDGVDAEEAAAAVAAESSTGTWTTVWTDLLTDLDHYKGRAYRIEKVPGQTNSWFAFVAYPLDLFEEGSVVNVLTSIAGNVFGFKAVRSLRLEDIRFPLAYVTTCGGPPHGITVERDLMNVYGRPMLGCTIKPKLGLSAKNYGRAVYECLRGGLDFTKDDENVNSQPFMRWRQRFDFVAEAIHKAEAETGERKGHYLNVTAPTVEEMFRRAEHAKSLGMRIIMHDYLTAGFTAHTSLANWCRQNGMLLHVHRALHAVLDRNPNHGIHFRVLAKVLRLMGGDHLHTGTVVGKLEGDREATLGW-IDLVRERRVAENRARGLFFDQDWGFMPGLLPVASGGIHVWHVPALLA…	1.598	1	0.382	2.335	4.941	10.455
WP_095045405.1	Candidatus Promineofilum breve	prok	Form 1'	complete	LGP-T-VKAAELSAYKAGVRA--YA---DYYVPDYIPQDTDLLCAFRIQPR-GVD--EAAAAVAAESSTGTWTEVWSNQLTDIDFYKAKVYAIT---G-D---IAYIAYPLDLFEENSVVNIMSSIVGNVFGFKAVGALRLEDMRIPLALVKTFPGPRVGIYDERVWSNKWDRPLIGGTVKPKLGLSPKAYSTIIYECLSGGLDTSKDDENMNSQPF-RWRDRFMYAQEAVDRAAAETNEFKGHWHNVTAGSTEESLRRLEYAYELGSRMVMFDFLTAGFAASADIFKRAGELDMIVHCHRAMHAVFTRQANHGIAMRVVAKWLRLTGGDHLHTGTVVGKLEGSWNDTLGI-IDILRERYVKANLEHGLYFDQDFGGLKASWPVASGGIHVHHVPDLLK…	0.939	1	0.382	1.208	2.556	5.409
WP_040726535.1	Thiomicrorhabdus sp. Kp2	prok	Form 2	complete	------------------M-D----Q--SRYA-DLTLSEEKLLVAYRLKPAAGL---EVAAHVAAESSTGTNT---TDDFTGVDA---LVYEIDEAAGEKG--LMKIAYPVPLFDPYNVSHMWSIL-GNNQGMGDHEGLRMLDFLVPEQMVKKFDGPATDI------SDRLGRYIAGTIIKPKLGLRPEPFAKACYDFW-GG-DFIKNDEPQANQPF-PMETVIPMVAETMDRAQQATGQAKLFSANVTA--DWEMIKRGDYILEFAHVAFLVDFV-TGPAGVTARRAFPD---TYLHFHRAGHGALTSYKSMGMDPLCYMKLSRLMGASGIHTGTMYGKMEGERVL----Y--ML-----ERDECQG-YFYQKW-GMKPTTPIISGGMNALRLPGFFE…	2.955	1	0.382	9.071	19.194	40.616
WP_069331322.1	Rhodobacter	prok	Form 2	complete	------------------M-D----Q--SRYA-RLDLKEADVLCAYVMKPKAGL---ETAAHFAAESSTGTNT---TDDFTGVDA---LVYEIDPEK-E----IMKIAYPVELFDRAMLCSFLTTI-GNNQGMGDVEYAKMHDFYVPPCYLRLFDGPSMNI------ADRLGRMVVGTIIKPKLGLRPKPFADACHEFW-GG-DFIKNDEPQGNQTF-PLKETIRLVADAMKRAQDETGEAKLFSANITA--DDEMVARGEYILEFGHVAFLVDYV-TGPAAITARRQFPR---QFLHYHRAGHGAVTSPQSRGYTAFVLSKMARLQGASGIHTGTMYGKMEGDKIM----Y--ML-----TDDAAEG-FYRQDW-GLKATTPIISGGMNALRLPGFFD…	2.982	1	0.382	9.325	19.733	41.755
AID50106.1	Limonium scorpioides	euk	Form 1	partial	----TETKSF-VG-FKAGVKD--Y-KL-TYYTPEYETLDTDILAAFRVTPQPGVPPEEAGAAVAAESSTGTWTTVWTDGLTNLDRYKGRCYHIEPVAGEESQFIAYVAYPLDLFEEGSVTNMFTSIVGNVFGFKALRALRLEDLRIPPAYSKTFQGPPHGIQVERDKLNKYGRPLLGCTIKPKLGLSAKNYGRAVYECLRGGLDFTKDDENVNSQPFMRWRDRFLFCTEAIYKAQAETGEVKGHYLNATAATSEEMIKRAACARELGVPIVMHDYLTGGFTSNTSLAHYCRDNGLLLHIHRAMHAVIDRQKNHGMHFRVLAKALRMSGGDHIHAGTVVGKLEGEREITLGF-VDLLRDDYIEKDRSRGIYFTQDWVSMPGVIPVASGGIHVWHMPALTE…	1.417	1	0.382	1.95	4.126	8.731
YP_817490.1	Coffea arabica	euk	Form 1	complete	MSPQTETKAS-VG-FKAGVKE--Y-KL-TYYTPEYETKDTDILAAFRVTPQPGVPPEEAGAAVAAESSTGTWTAVWTDGLTSLDRYKGRCYHIEPVPGEENQYIAYVAYPLDLFEEGSVTNMFTSIVGNVFGFKALRALRLEDLRVPPAYIKTFQGPPHGIQVERDKLNKYGRPLLGCTIKPKLGLSAKNYGRAVYECLRGGLDFTKDDENVNSQPFMRWRDRFCFCAEALFKAQAETGEIKGHYLNATAGTCEEMIKRAVFARELGVPIVMHDYLTGGFTANTSLAHYCRDNGLLLHIHRAMHAVIDRQKNHGMHFRVLAKGLRMSGGDHIHAGTVVGKLEGERDITLGF-VDLLRDDFIEKDRSRGIYFTQDWVSLPGVIPVASGGIHVWHMPALTE…	1.244	1	0.382	1.639	3.468	7.338
MBE3550083.1	Brockia lithotrophica	prok	Form 1	complete	MS-------ETT-RLSAGV--KPYAELG-YWDPTYEPKDTDVLAVFRLVPQEGVDPIEAAAAVAGESSTATWTVIWTDLLTAYERYQARAYKVEPVPGT--QYLAYIAYNLDLFEEGSIANLVSSIAGNVFGFKAVKALRLEDMRIPLPYVMTFQGPPHGIVMERELLNKFGRPLLGGTIKPKLGLSPRSYGRVIYEALRGGLDFTKDDENTNSQPFNRWRDRFLYAMEAVHKAMAETGEVKGHYVNVTAATMEDIYERAEFAKELGSVIVMID-LTIGFSAIQSMAKWARKNGVLLHLHRAMHSTFTRQKTHGISFRVLAKWMRLAGVDHLHAGTVVGKLEGDAYLTKGYY-TVLRESSYKADPTLGLYFDQDYGAMPGVMPVASGGLHVGHIPTLVH…	1.038	1	0.382	1.335	2.824	5.976
QGT34301.1	Pueraria montana var. thomsonii	euk	Form 1	complete	MSPQTETKAS-VG-FKAGVKD--Y-KL-TYYTPDYETKDTDILAAFRVTPQPGVPPEEAGAAVAAESSTGTWTTVWTDGLTSLDRYKGRCYHLEPVAGEENQYIAYVAYPLDLFEEGSVTNMFTSIVGNVFGFKALRALRLEDLRIPISYIKTFQGPPHGIQVERDKLNKYGRPLLGCTIKPKLGLSAKNYGRAVYECLRGGLDFTKDDENVNSQPFMRWRDRFLFCAEAIFKSQAETGEIKGHYLNATAGTCEEMMKRAVFARELGVPIVMHDYLTGGFTANTSLAHYCRDNGLLLHIHRAMHAVIDRQKNHGMHFRVLAKALRLSGGDHVHAGTVVGKLEGEREITLGF-VDLLRDDFIEKDRSRGIYFTQDWVSLPGVLPVASGGIHVWHMPALTE…	1.387	1	0.382	1.892	4.004	8.472
PHS23106.1	Robiginitomaculum sp.	prok	Form 1	complete	MS----TKT-----YDAGVKD--Y-RL-TYWDPNYTPKETDLLACFKITAQEGVDRKEAAAAVCAESSTGTWTTVWTDHFTDMDHYKGRAYRIEDVPGDDTCFYAFIAYPIDLFEEGSITNVLTSLVGNVFGFKAIRALRLEDIRFPLAYVMTCGGPPNGINVERDIMNKYGRPMLGCTIKPKLGLSGKNYGRAVYEALRGGLDFTKDDENVNSQPFMRWKQRFDFVAEGLNQAEAETGERKGHYLNVTGPTMEDTYERAEYAKSLGMRIIMHDFFTAGFTANTSLANWCRVNGMLLHIHRAMHAVVDRNPYHGIHFRVLTKCLRLSGGDHLHSGTVVGKLEGDREATLGW-VDLMRDSFIPENRKRGLFFDQDYGTMPGMLPVASGGIHVWHMPALTA…	2.342	1	0.382	4.915	10.4	22.007
637445836_rbcL_ribulose_1_5_bisphosphate_carboxylase_large_subunit__EC_4.1.1.39___IMGterm___Synechococcus_sp._WH_8102__NC_005070_		prok	Form 1	complete	MS-----KK-----YDAGVKE--Y-RD-TYWTPDYVPLDTDLLACFKCTGQEGVPKEEVAAAVAAESSTGTWSTVWSELLTDLDFYKGRCYRIEDVPGDKESFYAFIAYPLDLFEEGSITNVLTSLVGNVFGFKALRHLRLEDIRFPMAFIKSCYGPPNGIQVERDRMNKYGRPLLGCTIKPKLGLSGKNYGRVVYECLRGGLDFTKDDENINSQPFQRWQNRFEFVAEAIKLSEQETGERKGHYLNVTANTPEEMYERAEFAKELGMPIIMHDFITGGFTANTGLSKWCRKNGMLLHIHRAMHAVIDRHPKHGIHFRVLAKCLRLSGGDQLHTGTVVGKLEGDRQTTLGY-IDQLRESFVPEDRSRGNFFDQDWGSMPGVFAVASGGIHVWHMPALVA…	2.971	1	0.382	9.218	19.506	41.274
AAF15318.1	Amphicarpaea bracteata	euk	Form 1	partial	-------KAS-VG-FKAGVKD--Y-KL-TYYTPDYETKDTDILAAFRVTPQPGVPPEEAGAAVAAESSTGTWTTVWTDGLTSLDRYKGRCYHIEPVAGEENQYIAYVAYPLDLFEEGSVTNMFTSIVGNVFGFKALRALRLEDLRIPISYVKTFQGPPHGTQVERDKLNKYGRPLLECTIKPKFRLSAKNYGRAVYECLRGGLDFTKDDENVNSQPFMRWRDRFLFCAEALFKAQTETGEIKGHYLNATAGTCEEMMKRAIFARELGVPIVMHDYLTGGFTANTSLAHYCRDNGLLLHIHRAMHAVIDRQKNHGMHFRVLAKALRLSGGDHVHAGTVVGKLEGEREITLGF-VDLLRDDFIEKDRSRGIYFTQDWVSLPGVLPVASGGIHVWHMPALTE…	1.516	1	0.382	2.152	4.554	9.636
BAO57025.1	Pallenis maritima	euk	Form 1	partial	-----------VG-FKAGVKD--Y-KL-TYYTPEYETKDTDILAAFRVTPQPGVPPEEAGAAVAAESSTGTWTTVWTDGLTSLDRYKGRCYGIEPVPGEESQFIAYVAYPLDLFEEGSVTNMFTSIVGNVFGFKALRALRLEDLRIPTAYVKTFQGPPHGIQVERDKLNKYGRPLLGCTIKPKLGLSAKNYGRAVYECLRGGLDFTKDDENVNSQPFMRWRDRFLFCAEAIYKSQAETGEIKGHYLNATAGTCEEMIKRAVFARELGVPIVMHDYLTGGFTANTSLSHYCRDNGLLLHIHRAMHAVIDRQKNHGMHFRVLAKALRMSGGDHIHSGTVVGKLEGEREITLGF-VDLLRDDFIEKDRSRGIFFTQDWVSLPGVLPVASGGIHVWHMPALTE…	1.593	1	0.382	2.324	4.918	10.408
OIP98664.1	Zetaproteobacteria bacterium CG2_30_46_52	prok	Form 2	complete	------------------M-D----Q--SRYA-DLSLKEEDLLVAYKLIPAAGL---EVAAHIAAESSTGTNT---TDDFTGVDA---LVYEIDETAGDGG--LMKVAYPVPLFDPYNVSHMWSIL-GNNQGMGDHLGLRMLDFMVPECMIRKFDGPSTGI------SDKLGRYIAGTIIKPKLGLRPEPFVKACYDFW-GG-DFIKNDEPQANQPF-PMETVIPMVAETMDRVQQETGEAKLFSANATA--DYECKKRGDFILEFAHVAFLIDFV-TGPAGVTARREFPD---TFLHFHRAGHGALTSYKSMGMDPLCYMKLARLQGASGIHVGTMYGKMEGETVL----Y--MI-----ERDECMG-YFNQKW-GMKPTCPIISGGMNALRLPGFFE…	3.02	1	0.382	9.68	20.483	43.342
cg1_0.2_scaffold_44_c_72	CG_Mariprof_05	prok	Form 2	complete	------------------M-D----Q--SRYA-DLSLKEEDLLVAYKLIPAAGL---EVAAHIAAESSTGTNT---TDDFTGVDA---LVYEIDETAGDGG--LMKVAYPVPLFDPYNVSHMWSIL-GNNQGMGDHLGLRMLDFMVPECMIRKFDGPSTGI------SDKLGRYIAGTIIKPKLGLRPEPFVKACYDFW-GG-DFIKNDEPQANQPF-PMETVIPMVAETMDRVQQETGEAKLFSANATA--DYECKKRGDFILEFAHVAFLIDFV-TGPAGVTARREFPD---TFLHFHRAGHGALTSYKSMGMDPLCYMKLARLQGASGIHVGTMYGKMEGETVL----Y--MI-----ERDECMG-YFNQKW-GMKPTCPIISGGMNALRLPGFFE…	3.02	1	0.382	9.68	20.483	43.342
cg_0.2_sub10_scaffold_20_c_72	CG_Mariprof_05	prok	Form 2	complete	------------------M-D----Q--SRYA-DLSLKEEDLLVAYKLIPAAGL---EVAAHIAAESSTGTNT---TDDFTGVDA---LVYEIDETAGDGG--LMKVAYPVPLFDPYNVSHMWSIL-GNNQGMGDHLGLRMLDFMVPECMIRKFDGPSTGI------SDKLGRYIAGTIIKPKLGLRPEPFVKACYDFW-GG-DFIKNDEPQANQPF-PMETVIPMVAETMDRVQQETGEAKLFSANATA--DYECKKRGDFILEFAHVAFLIDFV-TGPAGVTARREFPD---TFLHFHRAGHGALTSYKSMGMDPLCYMKLARLQGASGIHVGTMYGKMEGETVL----Y--MI-----ERDECMG-YFNQKW-GMKPTCPIISGGMNALRLPGFFE…	3.02	1	0.382	9.68	20.483	43.342
cg2_3.0_scaffold_31_c_72	CG_Mariprof_05	prok	Form 2	complete	------------------M-D----Q--SRYA-DLSLKEEDLLVAYKLIPAAGL---EVAAHIAAESSTGTNT---TDDFTGVDA---LVYEIDETAGDGG--LMKVAYPVPLFDPYNVSHMWSIL-GNNQGMGDHLGLRMLDFMVPECMIRKFDGPSTGI------SDKLGRYIAGTIIKPKLGLRPEPFVKACYDFW-GG-DFIKNDEPQANQPF-PMETVIPMVAETMDRVQQETGEAKLFSANATA--DYECKKRGDFILEFAHVAFLIDFV-TGPAGVTARREFPD---TFLHFHRAGHGALTSYKSMGMDPLCYMKLARLQGASGIHVGTMYGKMEGETVL----Y--MI-----ERDECMG-YFNQKW-GMKPTCPIISGGMNALRLPGFFE…	3.02	1	0.382	9.68	20.483	43.342
ASZ84714.1	Panicum dichotomiflorum	euk	Form 1	partial	----------------------------------YETKDTDILAAFRVTPQPGVPPEEAGAAVAAESSTGTWTTVWTDGLTSLDRYKGRCYHIEPVPGEADQYICYVAYPLDLFEEGSVTNMFTSIVGNVFGFKALRALRLEDLRIPIAYAKTFQGPPHGIQVERDKLNKYGRPLLGCTIKPKLGLSAKNYGRACYECLRGGLDFTKDDENVNSQPFMRWRDRFVFCAEAIYKAQAETGEIKGHYLNATAGTCEEMIKRAVFARELGVPIVMHDYITGGFTANTSLAHYCRDNGLLLHIHRAMHAVIDRQKNHGIHFRVLAKALRMSGGDHIHSGTVVGKLEGEREITLGF-VDLLRDDFIEKDRSRGIFFTQDWASMPGVIPVASGGIHVWHMPALTE…	1.804	1	0.382	2.869	6.071	12.847
QFR04205.1	Oryza sativa	euk	Form 1	complete	MSPQTETKAS-VG-FKAGVKD--Y-KL-TYYTPEYETKDTDILAAFRVTPQPGVPPEEAGAAVAAESSTGTWTTVWTDGLTSLDRYKGRCYHIEPVVGEDNQYIAYVAYPLDLFEEGSVTNMFTSIVGNVFGFKALRALRLEDLRIPPTYSKTFQGPPHGIQVERDKLNKYGRPLLGCTIKQKWGLSAKNYGRACYECLRGGLDFTKDDENVNSQPFMRWRDRFVFCAEAIYKSQAETGEIKGHYLNATAGTCEEMIKRAVFARELGVPIVMHDYLTGGFTANTSLAHYCRDNGLLLHIHRAMHAVIDRQKNHGMHFRVLAKALRMSGGDHIHAGTVVGKLEGEREMTLGF-VDLLRDDFIEKDRARGIFFTQDWVSMPGVIPVASGGIHVWHMPALTE…	1.453	1	0.382	2.021	4.276	9.049
NJK99267.1	Spirulinaceae cyanobacterium SM2_1_0	prok	Form 1	complete	----VQAKSS-SG-FQAGVKD--Y-RL-TYYMPDYTPKDTDLLACFRVTPQPGVPPEEAGAAVAAESSTGTWTTVWTDGLTDLDRYKGRCYDIEAVTGEDNQYFMFVAYPLDLFEEGSVTNMLTSIVGNVFGFKALRALRLEDLRIPVAYMKTFQGPPHGITVERDKLNKYGRPLLGCTIKPKLGLSAKNYGRAVYECLRGGLDFTKDDENINSQPFMRWRDRFLFVQEAIEKSQAETNEIKGHYLNVTAPTCEQMMQRAEFAKEIGTPIIMHDFLTGGFTANTTLAKYCRDNGLLLHIHRAMHAVIDRQKNHGMHFRVLAKCLRMSGGDHLHSGTVVGKLEGDRAVTLGF-VDLMREDYIEEDRSRGIFFTQDWASIPGVFPVASGGIHVWHMPALVE…	2.436	1	0.382	5.402	11.431	24.189
cg2_3.0_scaffold_17644_c_3	Rhodopseudomonas palustris	prok	Form 2	complete	------------------M-D----Q--SRYA-NLDLEEKDVLVAYIMKPKAGL---ETAAHFAAESSTGTNT---TDDFTGVDA---LVYEIDEAR-E----LTKIAYPVELFDRAMLASFLTTI-GNNQGMGDVEYAKMHDFYVPPAYLRLFDGPSTTI------ADRLDRFIVGTIIKPKLGLRPQPFADACYDFW-GG-DFIKNDEPQGNQVF-PLKETVRRVADAMKRAQDKTGEAKLFSWNITA--DDEMIARGEYILEFGHIAFLVDYV-AGPQAITARRHFPK---QYLHFHRAGHGAVTSPSARGYTGFILAKMARLQGASGIHVGTMYGKMEGDTVI----H--MI-----TEDSVTG-YFHQEW-GMNPTTPIISGGMNALRMPGFFK…	2.775	1	0.382	7.582	16.044	33.949
OIP83017.1	Rhodobacterales bacterium CG2_30_65_12	prok	Form 2	complete	------------------M-D----Q--SRYA-NLDLEEKDVLVAYIMKPKAGL---ETAAHFAAESSTGTNT---TDDFTGVDA---LVYEIDEAR-E----LTKIAYPVELFDRAMLASFLTTI-GNNQGMGDVEYAKMHDFYVPPAYLRLFDGPSTTI------ADRLDRFIVGTIIKPKLGLRPQPFADACYDFW-GG-DFIKNDEPQGNQVF-PLKETVRRVADAMKRAQDKTGEAKLFSWNITA--DDEMIARGEYILEFGHIAFLVDYV-AGPQAITARRHFPK---QYLHFHRAGHGAVTSPSARGYTGFILAKMARLQGASGIHVGTMYGKMEGDTVI----H--MI-----TEDSVTG-YFHQEW-GMNPTTPIISGGMNALRMPGFFK…	2.775	1	0.382	7.582	16.044	33.949
BAO57045.1	Platycerium superbum	euk	Form 1	partial	-----------VG-FKAGVKD--Y-RL-TYYTPEYKTKDTDILAAFRMTPQPGVPAEEAGAAVAAESSTGTWTTVWTDGLTSLDRYKGRCYDIEPVAGEENQYIAYVAYPLDLFEEGSVTNLFTSIVGNVFGFKALRALRLEDLRIPPAYSKTFIGPPHGIQVERDKLNKYGRPLLGCTIKPKLGLSAKNYGRAVYECLRGGLDFTKDDENVNSQPFMRWRDRFLFVAEALFKSQAETGEIKGHYLNATAGTCEEMVKRAVFARELGAPIVMHDYLTGGFTANTSLAFYCRDNGLLLHIHRAMHAVIDRQRNHGMHFRVLAKALRMSGGDHIHAGTVVGKLEGEREVTLGF-VDLLRDDYIEKDRSRGIYFTQDWVSMPGVLPVASGGIHVWHMPALTE…	1.458	1	0.382	2.032	4.299	9.097
AGF91965.1	Paspalum dilatatum	euk	Form 1	partial	-----------------------Y-KL-TYYTPEYETKDTDILAAFRVTPQPGVPPEEAGAAVAAESSTGTWTTVWTDGLTSLDRYKGRCYHIEPVPGEADQYICYVAYPLDLFEEGSVTNMFTSIVGNVFGFKALRALRLEDLRIPPTYSKTFQGPPHGIQVERDKLNKYGRPLLGCTIKPKLGLSAKNYGRACYECLRGGLDFTKDDENVNSQPFMRWRDRFVFCAEAIYKAQAETGEIKGHYLNATAGTCEEMIKRAVFARELGVPIVMHDYLTGGFTANTSLSHYCRDNGLLLHIHRAMHAVIDRQKNHGIHFRVLAKALRMSGGDHVHSGTVVGKLEGEREMTLGF-VDLLRDDFIEKDRSRGVFFTQDWVSMPGVIPVASGGIHVWHMPALTE…	1.862	1	0.382	3.041	6.435	13.617
MBC7152521.1	Rhizobium sp.	prok	Form 1	complete	MNAKTEIKGKE--RYRAGV--LKYAQMG-YWDGHYEPKDTDLIALFRITPQEGVDPIEAAAAVAGESSTATWTVVWTDRLTACDQYRAKAYRVDPVPGTPGQYFCYVAYDLILFEEGSIANLTASIIGNVFSFKPLKAARLEDMRFPVAYVKTFKGPPTGIVVERERLDKFGKPLLGATTKPKLGLSGKNYGRVVYEGLKGGLDFMKDDENINSQPFMHWRDRFLYCMEAVNHASAVTGEVKGHYLNITAGTMEEMYRRAEFAKELGSVIVMVD-LIVGWTAIQSISEWCRQNDMILHMHRAGHGTYTRQKNHGISFRVIAKWLRLAGVDHLHAGTAVGKLEGDPMTVQGYY-NVLRETRNEVDLQRGIFFEQDWGDIKKVMPVASGGIHAGQMHQLLD…	1.532	1	0.382	2.187	4.627	9.791
YP_001542455.1	Ceratophyllum demersum	euk	Form 1	complete	MSPQTETKAN-VG-FKAGVKD--Y-KL-TYYTPDYETKDTDILAAFRVSPQPGVPPEEAGAAVAAESSTGTWTTVWTDGLTSLDRYKGRCYDIEPVAGEENQYIAYVAYPLDLFEEGSVTNMFTSIVGNVFGFKALRALRLEDLRIPVAYVKTFQGPPHGIQVERDKLNKYGRPLLGCTIKPKLGLSAKNYGRAVYECLRGGLDFTKDDENVNSQPFMRWRDRFVFCAEAIYKAQAETGEIKGHYLNATAGTCEEMMKRAEFARELGVPIVMHDYLTGGFTANTTLAHYCRDNGLLLHIHRAMHAVIDRQKNHGIHFRVLAKALRMSGGDHIHSGTVVGKLEGERDITLGF-VDLLRDDFIEKDRSRGIYFTQDWVSMPGVLPVASGGIHVWHMPALTE…	1.645	1	0.382	2.449	5.183	10.967
WP_011242444.1	Synechococcus	prok	Form 1	complete	---MTQSA---AG-YKAGVKD--Y-KL-TYYTPDYTPKDTDLLAAFRFSPQPGVPADEAGAAIAAESSTGTWTTVWTDLLTDMDRYKGKCYHIEPVQGEENSYFAFIAYPLDLFEEGSVTNILTSIVGNVFGFKAIRSLRLEDIRFPVALVKTFQGPPHGIQVERDLLNKYGRPMLGCTIKPKLGLSAKNYGRAVYECLRGGLDFTKDDENINSQPFQRWRDRFLFVADAIHKSQAETGEIKGHYLNVTAPTCEEMMKRAEFAKELGMPIIMHDFLTAGFTANTTLAKWCRDNGVLLHIHRAMHAVIDRQRNHGIHFRVLAKCLRLSGGDHLHSGTVVGKLEGDKASTLGF-VDLMREDHIEADRSRGVFFTQDWASMPGVLPVASGGIHVWHMPALVE…	2.833	1	0.382	8.032	16.996	35.965
637615772_rbcL_ribulose_1_5_bisphosphate_carboxylase_large_subunit__EC_4.1.1.39___IMGterm___Synechococcus_elongatus_PCC_6301__NC_006576_		prok	Form 1	complete	---MTQSA---AG-YKAGVKD--Y-KL-TYYTPDYTPKDTDLLAAFRFSPQPGVPADEAGAAIAAESSTGTWTTVWTDLLTDMDRYKGKCYHIEPVQGEENSYFAFIAYPLDLFEEGSVTNILTSIVGNVFGFKAIRSLRLEDIRFPVALVKTFQGPPHGIQVERDLLNKYGRPMLGCTIKPKLGLSAKNYGRAVYECLRGGLDFTKDDENINSQPFQRWRDRFLFVADAIHKSQAETGEIKGHYLNVTAPTCEEMMKRAEFAKELGMPIIMHDFLTAGFTANTTLAKWCRDNGVLLHIHRAMHAVIDRQRNHGIHFRVLAKCLRLSGGDHLHSGTVVGKLEGDKASTLGF-VDLMREDHIEADRSRGVFFTQDWASMPGVLPVASGGIHVWHMPALVE…	2.833	1	0.382	8.032	16.996	35.965
SBO07515.1	Mercurialis annua	euk	Form 1	partial	MSPQTETKAS-VG-FKAGVKD--Y-KL-TYYTPEYETKDTDILAAFRVTPQPGVPPEEAGAAVAAESSTGTWTTVWTDGLTSLDRYKGRCYHIEPVAGEESQFIAYVAYPLDLFEEGSVTNMFTSIVGNVFGFKALRALRLEDLRIPPAYVKTFQGPPHGIQVERDKLNKYGRPLLGCTIKPKLGLSAKNYGRAVYECLRGGLDFTKDDENVNSQPFMRWRDRFLFCAEAIYKAQAETGEIKGHYLNATAGTCEEMIKRAVFARELGVPIVMHDYLTGGFTANTSLAHYCRDNGLLLHIHRAMHAVIDRQKNHGMHFRVLAKALRMSGGDHIHAGTVVGKLEGEREITLGF-VDLLRDDFVEKDRSRGIYFTQDWVSLPGVIPVASGGIHVWHMPALTE…	1.546	1	0.382	2.217	4.692	9.928
AEK34052.1	Digitaria sanguinalis	euk	Form 1	partial	-----------------GVKD--Y-KL-TYYTPEYETKDTDILAAFRVTPQPGVPPEEAGAAVAAESSTGTWTTVWTDGLTSLDRYKGRCYHIEPVPGEADQYICYIAYPLDLFEEGSVTNMFTSIVGNVFGFKALRALRLEDLRIPPTYSKTFQGPPHGIQVERDKLNKYGRPLLGCTIKPKLGLSAKNYGRACYECLRGGLDFTKDDENVNSQPFMRWRDRFVFCAEAIYKAQAETGEIKGHYLNATAGTCEEMIKRAAFARELGVPIVMHDYLTGGFTANTSLSHYCRDNGLLLHIHRAMHAVIDRQKNHGMHFRVLAKALRMSGGDHIHSGTVVGKLEGEREMTLGF-VDLLRDDFIEKDRSRGIFFTQDWVSMPGVIPVASGGIHVWHMPALTE…	1.808	1	0.382	2.883	6.101	12.91
WP_029132057.1	Sedimenticola selenatireducens	prok	Form 2	complete	MA----------------L-D----Q--TRYA-DLSLNEDKILVAYTMEPAAGL---ATAAHFAAESSTGTNT---TDDFTGVDA---LVYEIDEAN-G----IMKIAYPNELFDRIMLVSFLTAI-GNNQGMGDVKSAQMQDFYVPPKMLQLFDGPSKDI------SDRLGRYIAGTIIKPKLGLRPEPFASAAYQFW-GG-DFIKNDEPQGNQVF-PMKKVMPLVADAMKRAQDETGQAKLFSANITA--DDEMLARADYILEFGHVAFLVDYV-GGPGMITARRQYPN---QYLHYHRAGHGAVTSPSSRGYTAFVLAKMARLQGASGIHVGTMYGKMEGDKVI----Y--MI-----ERDSCDG-FYHQEW-GMKPTTPIISGGMNALRLPGFFE…	2.597	1	0.382	6.345	13.427	28.412
HHL73736.1	Bacteroidetes bacterium	prok	Form 1	complete	M-GKANNKNS---SFAAGVRD--Y----SYYSPGYTPGEEEVLAAFRITPQPGVSREEAAAAVAAESSSGTWTTVWSDLLTDQARYAGRTYRIEPVPGNEDQFIAYIAYPLDLFEEGSMANLMSSIVGNVFGFKAVRALRLEDLRIPGVLLKTFQGPPHGIQVERDRLNKYGRPLLGATMKPKLGLSAKNYGRVVYEALRGGLDLTKDDENITSQPFMRWYDRFSFVMEGVKKAEAETGERKGHYLNVTAGDMEEMYRRAELAKKLESPIIMVDYLTVGFTAFTSLSKWCRENGMLLHIHRAMHAVMDRQPNHGIHWRVLAKWCRVVGGDHVHNGTVVGKLEGDRASTIGI--DLLREDSIKADKSRGIYFDQDWHAMPGMFPVASGGIHVWHIPELLH…	1.443	1	0.382	2.001	4.234	8.959
BAO57028.1	Sideritis cretica subsp. spicata	euk	Form 1	partial	-----------VG-FKAGVKE--Y-KL-TYYTPEYETKDTDILAAFRVTPQPGVPPEEAGAAVAAESSTGTWTTVWTDGLTSLDRYKGRCYHIEPVLGEKDQYICYVAYPLDLFEEGSVTNMFTSIVGNVFGFKALRALRLEDLRVPPAYIKTFQGPPHGIQVERDKLNKYGRPLLGCTIKPKLGLSAKNYGRAVYECLRGGLDFTKDDENVNSQPFMRWRDRFLFCAEAIYKAQAETGEIKGHYLNATAGTCEEMMKRAVFARELGVPIVMHDYLTGGFTANTSLSHYCRDNGLLLHIHRAMHAVIDRQKNHGMHFRVLAKALRLSGGDHIHAGTVVGKLEGEREITLGF-VDLLRDDFIEKDRSRGIYFTQDWVSLPGVIPVASGGIHVWHMPALTE…	1.457	1	0.382	2.028	4.291	9.08
YP_874744.1	Agrostis stolonifera	euk	Form 1	complete	MSPQTETKAS-VG-FKAGVKD--Y-KL-TYYTPEYETKDTDILAAFRVSPQPGVPPEEAGAAVAAESSTGTWTTVWTDGLTSLDRYKGRCYHIEPVAGEDSQWICYVAYPLDLFEEGSVTNMFTSIVGNVFGFKALRALRLEDLRIPPAYTKTFQGPPHGIQVERDKLNKYGRPLLGCTIKPKLGLSAKNYGRACYECLRGGLDFTKDDENVNSQPFMRWRDRFVFCAEAIYKAQAETGEIKGHYLNATAGTCEEMIKRAVFARELGVPIVMHDYITGGFTANTSLAHYCRDNGLLLHIHRAMHAVIDRQKNHGMHFRVLAKALRMSGGDHIHAGTVVGKLEGEREMTLGF-VDLLRDDFIEKDRARGIFFTQDWVSMPGVIPVASGGIHVWHMPALTE…	1.56	1	0.382	2.249	4.759	10.07
WP_074200542.1	Sulfurivirga caldicuralii	prok	Form 2	complete	------------------M-D----Q--SRYA-NLDLKEEDMLVAYRMKPAPGL---EVAAHIAAESSTGTNT---TDDFTGVDA---LVYEIDETAGDQG--LLKIAYPVELFDHHPVSHMWSVL-GNNQGMGDHLGLRMLDFYLPEVMVRNFDGPATNI------EDRLGRYIAGTIIKPKLGLRPEPFAKACYDFW-GG-TFIKNDEPQANQTF-PMKKVIPLVAEAMDRAQQETGEAKLFSANITA--DFEMIARGEYILNFAHVAFLVDFV-TGPAGVAARHYFPK---TFLHFHRAGHGALTSYKSMGMDPLCYMKLARLQGASGIHTGTMYGKMEGERVL----Y--ML-----ERDECQG-YFYQKW-GMKATTPIISGGMNALRLIGFFE…	3.045	1	0.382	9.932	21.016	44.47
SBO07480.1	Bromus anomalus	euk	Form 1	partial	MSPQTETKAS-VG-FKAGVKD--Y-KL-TYYTPEYETKDTDILAAFRVSPQPGVPPEEAGAAVAAESSTGTWTTVWTDGLTSLDRYKGRCYHIEPVAGEDNQWICYVAYPLDLFEEGSVTNMFTSIVGNVFGFKALRALRLEDLRIPPTYSKTFQGPPHGIQVERDKLNKYGRPLLGCTIKPKLGLSAKNYGRACYECLRGGLDFTKDDENVNSQPFMRWRDRFVFCAEAIYKSQAETGEIKGHYLNATAGTCEEMIKRAVFARELGVPIVMHDYLTGGFTANTTLAHYCRDNGLLLHIHRAMHAVIDRQKNHGMHFRVLAKALRMSGGDHIHSGTVVGKLEGEREMTLGF-VDLLRDDFIEKDRARGIFFTQDWVSMPGVIPVASGGIHVWHMPALTE…	1.653	1	0.382	2.468	5.223	11.052
QFR04120.1	Sorghum bicolor	euk	Form 1	complete	MSPQTETKAS-VG-FKAGVKD--Y-KL-TYYTPEYETKDTDILAAFRVTPQLGVPPEEAGAAVAAESSTGTWTTVWTDGLTSLDRYKGRCYHIEPVPGEADQYICYVAYPLDLFEEGSVTNMFTSIVGNVFGFKALRALRLEDLRIPPAYVKTFQGPPHGIQVERDKLNKYGRPLLGCTIKPKLGLSAKNYGRACYECLRGGLDFTKDDENVNSQPFMRWRDRFVFCAEAIYKAQAETGEIKGHYLNATAGTCEEMIKRAVFAKELGVPIVMHDYLTGGFTANTTLSHYCRDNGLLLHIHRAMHAVIDRQKNHGMHFRVLAKALRMSGGDHIHSGTVVGKLEGEREITLGF-VDLLRDDFIEKDRSRGIFFTQDWVSMPGVIPVASGGIHVWHMPALTE…	1.768	1	0.382	2.769	5.86	12.399
WP_009566926.1	Acidithiobacillus ferrooxidans	prok	Form 1	complete	MA----VKT-----YNAGVKD--Y-RN-TYWEPDYSVKDTDILAVFKITPQAGVDREEAAAAVAAESSTGTWTTVWTDLLTDLDYYKGRAYRIEDVPGDDTCFYAFIAYPIDLFEEGSVVNVFTSLVGNVFGFKAVRALRLEDVRFPIAYVKTCGGPPHGIQVERDIMNKYGRPLLGCTIKPKLGLSAKNYGRACYEGLRGGLDFTKDDENVNSQPFMRWRQRFDFVMEAIQKAEAETGERKGHYLNVTAPTPEEMYKRAEYAKEIGAPIIMHDYITGGFCANTGLANWCRDNGMLLHIHRAMHAVLDRNPHHGIHFRVLTKILRLSGGDHLHSGTVVGKLEGDREATLGW-IDIMRDRFIKEDRSRGIFFDQDWGSMPGVMPVASGGIHVWHMPALVT…	2.013	1	0.382	3.538	7.487	15.843
WP_100265183.1	Mariprofundus ferrinatatus	prok	Form 2	complete	------------------M-D----Q--SRYA-NLSLNEADLLVAYKLKPAPGL---EVAAHVAAESSTGTNT---TDDFTGVDA---LVYEVDETAGDGG--LMKIAYPVELFDIYMISQMYSIL-GNNQGMGDHAGLRMLDFMVPECMIKKFDGPATNI------SDKLGRYIAGTIIKPKLGLRPEPFARACYEFW-GG-DFIKNDEPQGNQTF-PMKTVLPLVAETMDRVQQETGEVKIFSANVTA--DCELIARGDYILEFGHVAFLVDVV-TGVHGVTCRREFPD---TFLHYHRAGHGAFTSYKSMGMDPLCHMKFARLMGASGIHTGTMYGKMEGETVL----Y--ML-----ERDECQG-YFYQKW-GMKATTPIISGGMNALRLPGFFE…	2.727	1	0.382	7.226	15.29	32.353
RMH14716.1	Gammaproteobacteria bacterium	prok	Form 2	complete	MA----------------L-D----Q--SRYS-DLSLKEEELLVAYKLKPAEGL---QVAAHVAAESSTGTNT---TDDFTGVDA---LVYEIDENAGDAG--LMKVAYPVDLFDPYNVSHMWSIL-GNNQGMGDHVGLRMLDFYVPECMIKRFDGPSANI------TNKLGRYIAGTIIKPKLGLRPEPFAKACYDFW-GG-TFIKNDEPQANQPF-PMKEVIPLVAQAMDKAQQETGEAKLFSANATA--DYECIARGEYILSFAHVAFLIDFV-TGPAGITARRAFPD---TFLHFHRAGHGAVTSYKSMGMDPLCYMKLARLMGASGIHTGTMYGKMEGETVL----Y--ML-----ERDECQG-YFYQKW-GMKATTPIISGGMNALRLIGFFE…	3.173	1	0.382	11.287	23.883	50.537
WP_012537012.1	Acidithiobacillus ferrooxidans	prok	Form 2	complete	------------------M-D----Q--SRYA-DLSLKEEDILVAYKMKPKAGL---EAAAHFAAESSTGTNT---TDDFTGVDA---LVYHIDEAT-E----DMRIAFPLELFDRMMIVSFLTVI-GNNQGMGDIEHGQMIDFFMPPRAIQLFDGPAKDI------SDRLGRYIAGTIIKPKLGLRPEPFAAAAYQFW-GG-DFIKNDEPQGNQVF-PVKKTIPLVYDAMKRAMDETGEAKLFSMNITA--DDEMCARADFALEFGKLAFLVDFV-GGPGMITARRQYAG---QYLHYHRAGHGMITSPSARGYTAFVLAKMSRLQGASGIHVGTMYGKMEGDRNI----Y--MI-----ERDSCDG-VYHQEW-GMKPTTPIISGGMNALRLPGFFE…	2.807	1	0.382	7.825	16.558	35.036
YP002220242_Acidithiobacillus_ferrooxidans_ATCC_53993		prok	Form 2	complete	------------------M-D----Q--SRYA-DLSLKEEDILVAYKMKPKAGL---EAAAHFAAESSTGTNT---TDDFTGVDA---LVYHIDEAT-E----DMRIAFPLELFDRMMIVSFLTVI-GNNQGMGDIEHGQMIDFFMPPRAIQLFDGPAKDI------SDRLGRYIAGTIIKPKLGLRPEPFAAAAYQFW-GG-DFIKNDEPQGNQVF-PVKKTIPLVYDAMKRAMDETGEAKLFSMNITA--DDEMCARADFALEFGKLAFLVDFV-GGPGMITARRQYAG---QYLHYHRAGHGMITSPSARGYTAFVLAKMSRLQGASGIHVGTMYGKMEGDRNI----Y--MI-----ERDSCDG-VYHQEW-GMKPTTPIISGGMNALRLPGFFE…	2.807	1	0.382	7.825	16.558	35.036
WP_076483499.1	Rhodobacter	prok	Form 2	complete	------------------M-D----Q--SRYA-RLDLNEADVLCAYIMKPKAGL---ETAAHFAAESSTGTNT---TDDFTGVDA---LVYEIDPDK-E----LMKIAYPVELFDRAMLCSFLTTI-GNNQGMGDVEYAKMHDFYVPPAYLRLFDGPSMNI------ADRLGRMVVGTIIKPKLGLRPQPFADACYEFW-GG-DFIKNDEPQGNQTF-PLKETIRLVADAMKRAQDETGEAKLFSANITA--DDEMVARGEYILEFGHVAFLVDYV-TGPAAITARRSFPR---QFLHYHRAGHGAVTSPQSRGYTAFVLSKMSRLQGASGIHTGTMYGKMEGDKIM----F--ML-----TDEAAMG-YYHQDW-GMKATTPIISGGMNALRLPGFFD…	2.95	1	0.382	9.026	19.099	40.415
ACZ28620.1	uncultured organism	prok	Form 2	partial	------------------M-D----Q--SRYA-DLSLKEDDVLCAYTMQPAAGL---EVAAHIAAESSTGTNT---TDDFTGVDA---LVYYCNEAE-G----VIKIAYPMDLFDRTMIVSFLTCI-GNNQGMGDCKNLQMQDFYMPERMLQLFDGPQKDI------SDRLGRYIAGTIIKPKLGLRPEPFAKAAYQFW-GG-DFIKNDEPQGNQVF-PMKKVMPLVVDAMRRAEDETGQAKLFSANITA--DCEMIARGEYILEFGKCALLVDYV-GGPGMVTARRHFAD---QYLHYHRAGHGAVTSPSSRGYTALVLSKMSRLQGASGIHVGTMFGKMEGDRII----Y--MI-----EQDSADG-YYHQEW-GMKPTTPIISGGMNALRLPGFFE…	2.784	1	0.382	7.65	16.188	34.254
QPJ78252.1	Lablab purpureus	euk	Form 1	complete	MSPQTETKAS-VG-FKAGVKD--Y-KL-TYYTPDYETKDTDILAAFRVTPQPGVPPEEAGAAVAAESSTGTWTTVWTDGLTSLDRYKGRCYHIEPVAGEENQYIAYVAYPLDLFEEGSVTNMFTSIVGNVFGFKALRALRLEDLRIPTSYIKTFQGPPHGIQVERDKLNKYGRPLLGCTIKPKLGLSAKNYGRAVYECLRGGLDFTKDDENVNSQPFMRWRDRFLFCAEAIYKAQAETGEIKGHYLNATAGTCEEMIKRAVFARELGVPIVMHDYLTGGFTANTSLAHYCRDNGLLLHIHRAMHAVIDRQKNHGMHFRVLAKALRLSGGDHVHSGTVVGKLEGEREITLGF-VDLLRDDFIEKDRSRGIYFTQDWVSLPGVLPVASGGIHVWHMPALTE…	1.538	1	0.382	2.201	4.657	9.855
WP_030436772.1	Actinoplanes subtropicus	prok	Form 1	complete	MA--LPAKM-----YQAGVHP--Y-AA-TYWDPGYRPADTDLLACFKVVAQEGVPREEAAAAIAAESSTGTWTTVWTDLLTDLDHYKGRAYRIEDVPGDTPAFYAFVAYPLDLFEEGSVVNVLTSLAGNVFGFKAIRSLRLEDVRFPLAFVLTCGGPPNGIRVERDKLDKYGRPLLGCTIKPKLGLSARNYGRAVYECLRGGLDFTKDDENINSQPFMRWRDRYEAVAKAIRQAEAETGERKGHYLNVTAGTVEDMFERAEFARELDMPIIMHDYLTAGFTAHASLANWARRNGMLLHVHRALHAVLDRNPRHGIHFRVLTKALRLAGGDHLHSGTVVGKLEGDRQATLGW-IDLMRESFVAEDRSRGIFFDQHFGHMPGVFPVASGGIHVGHVPALVD…	1.569	1	0.382	2.269	4.802	10.16
YP_009267569.1	Whiteochloa capillipes	euk	Form 1	complete	MSPQTETKAS-VG-FKAGVKD--Y-KL-TYYTPEYETKDTDILAAFRVTPQPGVPPEEAGAAVAAESSTGTWTTVWTDGLTSLDRYKGRCYHIEPVPGEADQYICYVAYPLDLFEEGSVTNMFTSIVGNVFGFKALRALRLEDLRIPIAYAKTFQGPPHGIQVERDKLNKYGRPLLGCTIKPKLGLSAKNYGRACYECLRGGLDFTKDDENVNSQPFMRWRDRFVFCAEAIYKAQAETGEIKGHYLNATAGTCEEMIKRAVFARELGVPIVMHDYITGGFTANTSLAHYCRDNGLLLHIHRAMHAVIDRQKNHGMHFRVLAKALRMSGGDHIHAGTVVGKLEGEREITLGF-VDLLRDDFIEKDRSRGIFFTQDWASMPGVIPVASGGIHVWHMPALTE…	1.541	1	0.382	2.207	4.669	9.88
SBO07481.1	Calamagrostis arundinacea	euk	Form 1	partial	MSPQTETKAS-VG-FQAGVKD--Y-KL-TYYTPEYETKDTDILAAFRVTPQPGVPPEEAGAAVAAESSTGTWTTVWTDGLTSLDRYKGRCYHIEPVAGEDNQWICYVAYPLDLFEEGSVTNMFTSIVGNVFGFKALRALRLEDLRIPPAYTKTFQGPPHGIQVERDKLNKYGRPLLGCTIKPKLGLSAKNYGRACYECLRGGLDFTKDDENVNSQPFMRWRDRFVFCAEAIYKAQAETGEIKGHYLNATAGTCEEMIKRAVFARELGVPIVMHDYITGGFTANTTLAHYCRDNGLLLHIHRAMHAVIDRQKNHGMHFRVLAKALRMSGGDHIHAGTVVGKLEGEREMTLGF-VDLLRDDFIEKDRARGIFFTQDWVSLPGVIPVASGGIHVWHMPALTE…	1.713	1	0.382	2.622	5.547	11.738
WP_020395078.1	Thiolinea disciformis	prok	Form 2	complete	MA----------------L-D----Q--SRYS-DLSLKEDEILVAYKMKPKAGL---EAAAHFAAESSTGTNT---TDDFTGVDA---LVYYIDEAT-E----DMRIAYPLDLFDRMMIVSFLTAI-GNNQGMGDIEHAKMIDFFVPERAIQLFDGPSKDI------SDRLGRYIAGTIIKPKLGLRPEPFAHAAYQFW-GG-DFIKNDEPQGNQVF-PMKKVMPLVADAMKRAQDETGQAKIFSANITA--DDEMCARADYILEFGKVAFLVDYV-GGPGMVTARRQYPN---QYLHYHRAGHGAVTSPSARGYTAFVLAKMSRLQGASGIHVGTMYGKMEGDRII----Y--MI-----ERDECQG-VYFQKW-GMKPTTPIISGGMNALRLPGFFA…	2.765	1	0.382	7.507	15.886	33.615
NCN69589.1	Betaproteobacteria bacterium	prok	Form 2	complete	------------------M-D----Q--SRYA-DLSLSEEEILCAYKMAPKDAL---EAAAHFAAESSTGTNT---TDDFTGVDA---LVYHIDPAT-E----DMRIAYPLALFDRFMLVSFLTAI-GNNQGMGDIKHAKMVDFYVPERVIQMFDGPAKDI------SDRLGRYISGTIIKPKLGLRPEPFAQAAYQFW-GG-DFIKNDEPQGNQVF-PIKKTIPLVYDALKRAQDETGQAKLFSMNITA--DDEMCARADFALQFGKLAFLVDFV-GGPGMITARRQYPN---QYLHYHRGGHGMVTSPSARGYTAFVLAKMSRLQGASGIHVGTMHGKMEGDRVI----Y--MI-----ERDECQG-VYFQKW-GIKPTTPIVSGGMNALRLPGFFD…	2.497	1	0.382	5.742	12.15	25.709
cg2_3.0_scaffold_9542_c_2	CG_Rhodof_01	prok	Form 2	complete	------------------M-D----Q--SRYA-DLSLSEEEILCAYKMAPKDAL---EAAAHFAAESSTGTNT---TDDFTGVDA---LVYHIDPAT-E----DMRIAYPLALFDRFMLVSFLTAI-GNNQGMGDIKHAKMVDFYVPERVIQMFDGPAKDI------SDRLGRYISGTIIKPKLGLRPEPFAQAAYQFW-GG-DFIKNDEPQGNQVF-PIKKTIPLVYDALKRAQDETGQAKLFSMNITA--DDEMCARADFALQFGKLAFLVDFV-GGPGMITARRQYPN---QYLHYHRGGHGMVTSPSARGYTAFVLAKMSRLQGASGIHVGTMHGKMEGDRVI----Y--MI-----ERDECQG-VYFQKW-GIKPTTPIVSGGMNALRLPGFFD…	2.497	1	0.382	5.742	12.15	25.709
cg1_0.2_scaffold_11651_c_6	CG_Rhodof_01	prok	Form 2	complete	------------------M-D----Q--SRYA-DLSLSEEEILCAYKMAPKDAL---EAAAHFAAESSTGTNT---TDDFTGVDA---LVYHIDPAT-E----DMRIAYPLALFDRFMLVSFLTAI-GNNQGMGDIKHAKMVDFYVPERVIQMFDGPAKDI------SDRLGRYISGTIIKPKLGLRPEPFAQAAYQFW-GG-DFIKNDEPQGNQVF-PIKKTIPLVYDALKRAQDETGQAKLFSMNITA--DDEMCARADFALQFGKLAFLVDFV-GGPGMITARRQYPN---QYLHYHRGGHGMVTSPSARGYTAFVLAKMSRLQGASGIHVGTMHGKMEGDRVI----Y--MI-----ERDECQG-VYFQKW-GIKPTTPIVSGGMNALRLPGFFD…	2.497	1	0.382	5.742	12.15	25.709
WP_094587518.1	Vulcanococcus limneticus	prok	Form 1	complete	MA-----KK-----YDAGVKE--Y-RD-TYWTPDYVPLDSDLLACFKCTGQEGVPREEVAAAVAAESSTGTWSTVWSELLTDLDFYKGRCYRIEDVPGDKEAFYAFIAYPLDLFEEGSITNVLTSLVGNVFGFKALRHLRLEDIRFPLAFIKTCMGPPNGIQVERDRMNKYGRPLLGCTIKPKLGLSGKNYGRVVYECLRGGLDFTKDDENINSQPFQRWQNRFEFVAEAVKLSEQETGEKKGHYLNCTAATPEEMYERAEFAKELGQPIIMHDYITGGFTANTGLAKWCRKNGMLLHIHRAMHAVIDRHPKHGIHFRVLAKCLRLSGGDQLHTGTVVGKLEGDRQSTLGY-IDQLRESFVPEDRSRGNFFDQDWGSLGGVFAVASGGIHVWHMPALVA…	2.997	1	0.382	9.459	20.016	42.355
RMG51672.1	Gammaproteobacteria bacterium	prok	Form 2	complete	MA----------------L-D----Q--SRYA-NLDLNEDELLVAYRLKPAAGL---AVAAHVAAESSTGTNT---TDDFTGVDA---LVYEIDPNAGEDG--LVKIAYPVELFDHHGVAHMWSIL-GNNQGMGDHVGLRMLDFYVPEQMIRKFDGPATNI------SHKMGRYIAGTIIKPKLGLRPEPFAKACYDFW-GG-TFIKNDEPQANQTF-PMKEVIPLVAEAMDRAQQETGEAKFFSANITA--DFELIARGEYILNFAHVAFLVDFV-AGPAGVTARRYFPS---TFLHFHRAGHGSLTSYKSMGMDPLCYMKLSRLMGASGIHTGTMYGKMEGERVL----Y--ML-----ERDECQG-YFNQKW-GMKATTPIISGGMNALRLIGFFE…	2.902	1	0.382	8.606	18.211	38.535
TARA_039.SAMEA2620097.270.0.22-1.6_805365_30	Alphaproteobacteria	prok	Form 2	complete	------------------M-D----Q--SRYA-DLSLKEADVLCAYIMKPKAGL---ETAAHFAAESSTGTNT---TDDFTGVDA---LVYEVDAAG-E----IMKIAYPTDLFDRAMIASFLTCI-GNNQGMGDVEYAKMHDFYMPPEYLSLYDGPATTI------ADRLGRFIVGTIIKPKLGLRPQPFADAAYDFW-GG-DFIKNDEPQGNQPF-PLKETITLVADALRRAQDDTGEAKLFSANITA--DDEMIARGEFILEFAHVAFLVDYV-AGPQAITARRTFPN---QYLHYHRAGHGAVTSPQSRGYTAFVLSKMARLQGASGIHTGTMFGKMEGDKNM----Y--MI-----ERDSADG-FFHQEW-GMKPTTPIISGGMNALRIPGFFD…	2.523	1	0.382	5.894	12.471	26.389
TARA_037.SAMEA2619970.600.0.22-1.6_1707911_26	Proteobacteria	prok	Form 2	complete	------------------M-D----Q--SRYA-DLSLKEADVLCAYIMKPKAGL---ETAAHFAAESSTGTNT---TDDFTGVDA---LVYEVDAAG-E----IMKIAYPTDLFDRAMIASFLTCI-GNNQGMGDVEYAKMHDFYMPPEYLSLYDGPATTI------ADRLGRFIVGTIIKPKLGLRPQPFADAAYDFW-GG-DFIKNDEPQGNQPF-PLKETITLVADALRRAQDDTGEAKLFSANITA--DDEMIARGEFILEFAHVAFLVDYV-AGPQAITARRTFPN---QYLHYHRAGHGAVTSPQSRGYTAFVLSKMARLQGASGIHTGTMFGKMEGDKNM----Y--MI-----ERDSADG-FFHQEW-GMKPTTPIISGGMNALRIPGFFD…	2.523	1	0.382	5.894	12.471	26.389
TARA_038.SAMEA2620035.340.0.22-1.6_803280_7	Alphaproteobacteria	prok	Form 2	complete	------------------M-D----Q--SRYA-DLSLKEADVLCAYIMKPKAGL---ETAAHFAAESSTGTNT---TDDFTGVDA---LVYEVDAAG-E----IMKIAYPTDLFDRAMIASFLTCI-GNNQGMGDVEYAKMHDFYMPPEYLSLYDGPATTI------ADRLGRFIVGTIIKPKLGLRPQPFADAAYDFW-GG-DFIKNDEPQGNQPF-PLKETITLVADALRRAQDDTGEAKLFSANITA--DDEMIARGEFILEFAHVAFLVDYV-AGPQAITARRTFPN---QYLHYHRAGHGAVTSPQSRGYTAFVLSKMARLQGASGIHTGTMFGKMEGDKNM----Y--MI-----ERDSADG-FFHQEW-GMKPTTPIISGGMNALRIPGFFD…	2.523	1	0.382	5.894	12.471	26.389
MAF48214.1	Rhodospirillaceae bacterium	prok	Form 2	complete	------------------M-D----Q--SRYA-DLSLKEADVLCAYIMKPKAGL---ETAAHFAAESSTGTNT---TDDFTGVDA---LVYEVDAAG-E----IMKIAYPTDLFDRAMIASFLTCI-GNNQGMGDVEYAKMHDFYMPPEYLSLYDGPATTI------ADRLGRFIVGTIIKPKLGLRPQPFADAAYDFW-GG-DFIKNDEPQGNQPF-PLKETITLVADALRRAQDDTGEAKLFSANITA--DDEMIARGEFILEFAHVAFLVDYV-AGPQAITARRTFPN---QYLHYHRAGHGAVTSPQSRGYTAFVLSKMARLQGASGIHTGTMFGKMEGDKNM----Y--MI-----ERDSADG-FFHQEW-GMKPTTPIISGGMNALRIPGFFD…	2.523	1	0.382	5.894	12.471	26.389
WP_075323289.1	Acidithiobacillus	prok	Form 2	complete	------------------M-D----Q--SRYA-DLSLREEDILVAYKMKPKAGL---ASAAHFAAESSTGTNT---TDDFTGVDA---LVYHIDEAT-E----DMRIAYPMDLFDRMMIVSFLTAI-GNNQGMGDIAHAKMIDIFFPPRAIQLFDGPARDI------SDRLGRYIAGTIIKPKLGLRPEPFAEAAYQFW-GG-DFIKNDEPQGNQVF-PLKKTIPLVADAMKRAMDKTGQPKLFSANITA--DDEMCARADYILGFGKVAFLVDFV-GGPGMITARRQYPG---QYLHYHRAGHGMITSPSARGYTAFVLAKISRLQGASGIHVGTMYGKMEGDRNI----Y--MI-----ERDECQG-VYYQKW-GMKPTTPIISGGMNALRLPGFFE…	2.671	1	0.382	6.828	14.447	30.571
AKG25052.1	Carpobrotus edulis	euk	Form 1	partial	-------KAS-VG-FKAGVKD--Y-KL-TYYTPDYQPQDTDILAAFRVSPQPGVPSEEAGAAVAAESSTGTWTTVWTDGLTSLDRYKGRCYHIDPVPGEDNQYICYVAYPLDLFEEGSVTNMFTSIVGNVFGFKALRALRLEDLRIPIAYVKTFQGPPHGIQVERDKLNKYGRPLLGCTIKPKLGLSAKNYGRAVYECLRGGLDFTKDDENVNSQPFMRWRDRFLFCAEAIYKAQAETGEIKGHYLNATAGTCEEMIKRAVFARELGVPIVMHDYLTGGFTANTSLSHYCRDNGLLLHIHRAMHAVIDRQKNHGMHFRVLAKALRLSGGDHIHAGTVVGKLEGERDITLGF-VDLLRDDYTEIDATRGIYFTQSWVSTPGVLPVASGGIHVWHMPALTE…	1.725	1	0.382	2.653	5.614	11.88
KHD09267.1	Candidatus Thiomargarita nelsonii	prok	Form 2	complete	MA----------------L-D----Q--SRYA-DLSLKEEDVLCAYLMKPKEGL---GTAAHFAAESSTGTNT---TDDFTGVDA---LVYEIDEEK-E----LMKIAYPVDLFDRAMIVSFLTAI-GNNQGMGDIEYGKMLDFYVPPKYLRLFDGPNKNI------VDRLGRMVVGTIIKPKLGLRPEPFAKACYQFW-GG-DFIKNDEPQGNQVF-PTRKIIPLIVDAMKRAQDETGEAKIFSANITA--DDEMIHRGEYILEFGHVAFLVDYV-GGPTAITCRRYFPN---QFLHYHRAGHGAVTSQQSRGYSVLVHMKMARMQGASGIHTGTMYGKMEGEKNL----Y--NL-----ERDSADG-YYHQEW-GMKATTPIISGGMNALRLPGFFD…	2.579	1	0.382	6.228	13.179	27.888
ACJ38561.1	Macrotyloma uniflorum	euk	Form 1	partial	------------G-FKAGVKD--Y-KL-TYYTPDYETKDTDILAAFRVTPQPGVPPEEAGAAVAAESSTGTWTTVWTDGLTSLDRYKGRCYHIEPVAGEESQFIAYVAYPLDLFEEGSVTNMFTSIVGNVFGFKALRALRLEDLRIPVSYIKTFQGPPHGIQVERDKLNKYGRPLLGCTIKPKLGLSAKNYGRAVYECLRGGLDFTKDDENVNSQPFMRWRDRFLFCAEAIYKAQAETGEIKGHYLNATAGTCEEMIKRAVFARELGVPIVMHDYLTGGFTANTSLAHYCRDNGLLLHIHRAMHAVIDRQKNHGMHFRVLAKALRLSGGDHVHSGTVVGKLEGEREITLGF-VDLLRDDFVEKDRSRGIYFTQDWVSLPGVLPVASGGIHVWHMPALTE…	1.686	1	0.382	2.552	5.4	11.427
NQT49111.1	Candidatus Kuenenbacteria bacterium	prok	Form 3	complete	M--------------S----G--F-DTT--YQPN-Y-NK-EIVVTFYMEP----AFNEAAEAVAGESSIGSWTDLST--LKDVKKIGAKVFYFN---Q---N-IVKIAYPLELFELGSIPQFLSSVGGNIFSMKAIKNLRLVDVEFPEKYIKSFQGPALGIEGIRKILKK-DRIILGSIIKPKVGLSAIEHAQVAYDVWKNGIDLVKDDENLTSMVF-KFEERIKRTLAMRDKVEKETGKIKIYAANVTAPP-DIMLERAKYVKSLG--CVMVDIVSTGLDNVQYLRKQN--LGLIIHGHRAGHSTFTRYPKHGITMLVLAKLARLAGIDQLHTGTVVGKMEGQ-EV-----IELLRE---D-WQHY--ILRENWSALKPTMPIASGGLH-ALLPKLEE…	0.499	1	0.382	0.778	1.647	3.485
WP_024851801.1	Hydrogenovibrio kuenenii	prok	Form 2	complete	------------------M-D----Q--SRYA-DLTLTEEKLLVAYRLKPAAGL---EVAAHVAAESSTGTNT---TDDFTGVDA---LVYEIDEAAGDKG--LMKIAYPVDLFDPYNVSHMWSIL-GNNQGMGDHEGLRMLDFLVPESMVKRFDGPATDI------SDKLGRYIAGTIIKPKLGLRPEPFAKACYDFW-GG-DFIKNDEPQANQPF-PMEVVIPKVAEAMDRAQQATGQAKLFSANVTA--DFEMIKRGEYVLSFAHVAFLVDFV-TGPAGVTSRRAFPD---TYLHFHRAGHGALTSYKSMGMDPLCYMKLARLMGASGIHTGTMYGKMEGERVL----Y--ML-----ERDECQG-YFYQKW-GMKPTTPIISGGMNALRLPGFFE…	3.107	1	0.382	10.562	22.35	47.294
NJL97415.1	Synechococcaceae cyanobacterium SM2_3_2	prok	Form 1	complete	MSSQAQSK---SG-YKAGVQD--Y-RL-TYYTPDYTPKDTDILACFRVSPQPGVPPEEAGAAVAAESSTGTWTTVWTDLLTDLDRYKGRCYDIEAVPGEDNQYFCFIAYPLDLFEEGSVTNLLTSIVGNVFGFKALKALRLEDLRIPVAYLKTFQGPPHGIQVERDKLGKYGRPLLGCTIKPKLGLSAKNYGRAVYECLRGGLDFTKDDENINSQPFQRWRDRFLFVMDAIHKAQAETGEIKGHYLNVTAPTVEQMFQRAEYAKELGAPIIMHDYLTAGFTANTSLAKWCRDNGILLHIHRAMHAVIDRQKNHGIHFRVLAKCLRMSGGDHLHSGTVVGKLEGERDITLGF-VDQMRENYVEADRSRGNFFTQDWASMPGVMPVASGGIHIWHMPALVE…	2.545	1	0.382	6.022	12.742	26.962
CAA6823104.1	uncultured Thiotrichaceae bacterium	prok	Form 1	complete	-M----AKK-----YEAGVKE--Y-RQ-TYWQPEYVPLDSDILACFKISPQPGVDREEAAAAVAAESSTGTWTTVWTDLLTDMDYYRGRAYSIEDVPGDDSCFYAFIAYPIDLFEEGSVVNVFTSLVGNVFGFKAVRALRLEDVRFSLHYIKTCNGPPHGIQVERDHMTKYGRPMLGCTIKPKLGLSAKNYGRAVYEVLRGGLDFSKDDENINSQPFMRWRDRFLFVQDAIETAEAQTGERKGHYLNVTAPSPEEMYERAEFAKEIGSPIIMHDFLTGGLTANTGLARWCRKNGVLLHIHRAMHAVLDRNPHHGIHFRVLTKALRLSGGDHLHTGTVVGKLEGDRASTLGW-IDLLRESFVPEDRSRGIFFDQDWGSMPGVFAVASGGIHVWHMPALVS…	2.573	1	0.382	6.191	13.101	27.722
WP_085216190.1	Methylomagnum ishizawai	prok	Form 1	complete	MA----TKT-----YSAGVKQ--Y-RE-TYWDPDYTPAATDLLAVFKITPQPGVDPEEAAAAVASESSTGTWTTVWTDLLTDLDYYKGRAYRIEAVPGHPEQFYAFIAYPIDLFEEGSVVNVLTSLVGNVFGFKAVRGLRLEDVHFPIAYIKTCGGPPHGIQVERDIMNIYGRPLLGCTIKPKLGLSAKNYGRAVYECLRGGLDFTKDDENVNSQPFMRWRQRFDFVQEAIDKAEVETGERKGHYLNVTAPTPEEMYKRAEYAKAIGSRIIMHDFLSGGFCANTGLANWCRENGMLLHIHRAMHAVIDRNPSHGIHFRVLAKVLRLSGGDHLHTGTVVGKLEGDRAAVLGV-IDLLRERRVKEDRSRGIFFDQDWGSMPGVFTVGSGGIHVWHMPALLG…	1.715	1	0.382	2.626	5.557	11.76
WP_038250565.1	Ghiorsea bivora	prok	Form 2	complete	------------------M-D----Q--SRYA-DLSLKEEDLLTAYKLKTAPGL---EVAAHIAAESSTGTNT---TDDFTGVDC---MVYEIDETAEDGF--LFKAAYPIELFDIYMVSQMHSIL-GNNQGMGDHVGLRLMDFMVPEAMLKKFDGPNVGI------KDKLGRYIAGTIIKPKLGLRPEPFAKAAYQFW-GG-DFIKNDEPQGNQTF-PMKEVIPKVVDAMDRAQQETGEAKLFSANITA--DCEMIARGNYILDFDHVAFLVDFV-TGVHGVTCRREFPD---TFLHYHRAGHGAVTSYKSMGMDPLCFMKLSRLMGASGIHTGTMYGKMEGERVL----Y--ML-----ERDECMG-YFNQKW-GMKPTVAIISGGMNALRLPGFFE…	2.544	1	0.382	6.017	12.732	26.94
SBO07486.1	Chenopodiastrum murale	euk	Form 1	partial	MSPQTETKAS-VG-FKAGVKD--Y-KL-TYYTPEYETQDTDILAAFRVSPQPGVPPEEAGAAVAAESSTGTWTTVWTDGLTSLDRYKGRCYHIEPVAGEENQYICYVAYPLDLFEEGSVTNMFTSIVGNVFGFKALRALRLEDLRIPVAYIKTFQGPPHGIQVERDKLNKYGRPLLGCTIKPKLGLSAKNYGRAVYECLRGGLDFTKDDENVNSQPFMRWRDRFLFCAEAINKAQAETGEIKGHYLNATAGTCEEMIKRAVFARELGVPIVMHDYITGGFTANTSLAHYCRDNGLLLHIHRAMHAVIDRQKNHGMHFRVLAKALRLSGGDHIHSGTVVGKLEGERDITLGF-VDLLRDDYTEKDRSRGIYFTQSWVSTPGVLPVASGGIHVWHMPALTE…	1.768	1	0.382	2.768	5.856	12.392
SBO07518.1	Oryza barthii x Oryza glaberrima	euk	Form 1	partial	MSPQTETKAS-VG-FKAGVKD--Y-KL-TYYTPEYETKDTDILAAFRVTPQPGVPPEEAGAAVAAESSTGTWTTVWTDGLTSLDRYKGRCYHIEPVVGEDNQYIAYVAYPLDLFEEGSVTNMFTSIVGNVFGFKALRALRLEDLRIPPTYSKTFQGPPHGIQVERDKLNKYGRPLLGCTIKPKLGLSAINYGRACYECLRGGLDFTKDDENVNSQPFMRWRDRFVFCAEAIYKSQAETGEIKGHYLNATAGTCEEMIKRAVFARELGVPIVMHDYLTGGFTANTSLAHYCRDNGLLLHIHRAMHAVIDRQKNHGMHFRVLAKALRMSGGDHIHAGTVVGKLEGEREMTLGF-VDLLRDDFIEKDRARGIFFTQDWVSMPGVIPVASGGIHVWHMPALTE…	1.532	1	0.382	2.186	4.626	9.788
SBO07478.1	Artemisia vulgaris	euk	Form 1	partial	MSPQTETKAS-VG-FKAGVKD--Y-KL-TYYTPEYETKDTDILAAFRVTPQPGVPPEEAGAAVAAESSTGTWTTVWTDGLTSLDRYKGRCYGIEPVPGEENQYICYVAYPLDLFEEGSVTNMFTSIVGNVFGFKALRALRLEDLRIPTAYVKTFQGPPHGIQVERDKLNKYGRPLLGCTIKPKLGLSAKNYGRAVYECLRGGLDFTKDDENVNSQPFMRWRDRFLFCAEAIFKSQAETGEIKGHYLNATAGTCEDMMKRAVFARELGVPIVMHDYLTGGFTANTTLAHYCRDNGLLLHIHRAMHAVIDRQKNHGMHFRVLAKALRMSGGDHIHAGTVVGKLEGEREITLGF-VDLLRDDFIEKDRSRGIYFTQDWVSLPGVLPVASGGIHVWHMPALTE…	1.53	1	0.382	2.182	4.616	9.768
VDD88871.1	uncultured bacterium	prok	Form 2/3	complete	-------------------------M--QEYL-NFDLDP--MLTVFRMEPSDGV---GEATEVAAESSTGSNT---ATAFSDLDA---IVYKVDEEK-K----LVWMACPWRIFDRGNVQNILTVI-GNVFGMSTLKGLKALDCWFPKEMLEHYDGPATTI------QDALGIPVLGTIVKPKIGLKPDEFAEVCYQFWSGG-DFVKFDEPQADQDF-PMKEVVDAIRKAMDRAEEVTGDKKVMSFNISS--ADTMKERAEYIKSMKSYAFLVDIT-AGWSAVQARREWPE---VFLHFHRAGHGALTRPENFGCSVPFMTKFGRLAGASAMHTGTAIGKMAGEDIT----A-HQA-----LFPKSEG-FFEQDW-GMKGMCPIASGGLNPVLLKPFAD…	1.964	1	0.382	3.369	7.129	15.085
WP_041041009.1	Magnetospirillum magnetotacticum	prok	Form 2	complete	------------------M-D----Q--SRYV-NLALSEADVLCAYRMRPRPGV---ETAAHFAAESSTGTNT---TDDFTGVDA---LVYEVDEAE-G----LMKIAYPVDLFDRAMIASFLTTV-GNNQGMSDVENAKMEDFYVPPEFLKLFDGPACNI------SHKLGRMVVGTIIKPKLGLRPKPFADACHQFW-GG-DFIKNDEPQGNQVF-PLKETMRLVADAMRRAQDETGVPKLFSANITA--DDEMIARGNFILEFGHVAFLVDFV-AGPTAVTCRRNFPD---TFLHYHRAGHGAITSRQSRGYTVLVHMKMARLLGASGIHTGTMYGKMEGEKMV----Y--ML-----ERQIAEG-YYRQDW-GMASCTPIISGGMNALRLPGFFD…	2.608	1	0.382	6.413	13.57	28.714
NP_051067.1	Arabidopsis thaliana	euk	Form 1	complete	MSPQTETKAS-VG-FKAGVKE--Y-KL-TYYTPEYETKDTDILAAFRVTPQPGVPPEEAGAAVAAESSTGTWTTVWTDGLTSLDRYKGRCYHIEPVPGEETQFIAYVAYPLDLFEEGSVTNMFTSIVGNVFGFKALAALRLEDLRIPPAYTKTFQGPPHGIQVERDKLNKYGRPLLGCTIKPKLGLSAKNYGRAVYECLRGGLDFTKDDENVNSQPFMRWRDRFLFCAEAIYKSQAETGEIKGHYLNATAGTCEEMIKRAVFARELGVPIVMHDYLTGGFTANTSLSHYCRDNGLLLHIHRAMHAVIDRQKNHGMHFRVLAKALRLSGGDHIHAGTVVGKLEGDRESTLGF-VDLLRDDYVEKDRSRGIFFTQDWVSLPGVLPVASGGIHVWHMPALTE…	1.483	1	0.382	2.082	4.405	9.322
YP_009380306.1	Solanum berthaultii	euk	Form 1	complete	MSPQTETKAS-VG-FKAGVKE--Y-KL-TYYTPEYQTKDTDILAAFRVTPQPGVPPEEAGAAVAAESSTGTWTTVWTDGLTSLDRYKGRCYRIERVVGEKDQYIAYVAYPLDLFEEGSVTNMLTSIVGNVFGFKALRALRLEDLRIPVAYVKTFQGPPHGIQVERDKLNKYGRPLLGCTIKPKLGLSAKNYGRAVYECLRGGLDFTKDDENVNSQPFMRWRDRFLFCAEALFKAQAETGEIKGHYLNATAGTCEEMMKRAVFARELGTPIVMHDYLTGGFTANTTLAHYCRDNGLLLHIHRAMHAVIDRQKNHGMHFRVLAKALRMSGGDHIHSGTVVGKLEGERDITLGF-VDLLRDDFIEQDRSRGIYFTQDWVSLPGVLPVASGGIHVWHMPALTE…	1.448	1	0.382	2.011	4.255	9.004
NEQ51517.1	Leptolyngbya sp. SIO3F4	prok	Form 1	complete	MSSQTQSK---AG-YSAGVKD--Y-KL-TYYTPDYTPKDTDILAAFRMTPQPGVPPEECAAAVAAESSTGTWTTVWTDLLTDMDRYKGRCYDIEPVPGEDNQYICYVAYPLDLFEEGSVTNLLTSLVGNVFGFKALRALRLEDLRIPVAYLKTFQGPPHGIQVERDKLNKYGRPMLGCTIKPKLGLSAKNYGRAVYECLRGGLDFTKDDENINSQPFQRWRDRFLFCADAITKAQAETGEIKGHYLNVTAATCEEMIKRAEYAKELDQPIIMHDFLTGGFTANTTLSHWCRDNGVLLHIHRAMHAVIDRQKNHGIHFRVLAKCLRMSGGDHIHTGTVVGKLEGDRAGTMGF-VDLLRENYVEQDKSRGVYFTQDWAAMGGVMAVASGGIHVWHMPALVE…	2.92	1	0.382	8.76	18.537	39.226
TGG89950.1	Aphanocapsa feldmannii 277cV	prok	Form 1	complete	MS-----KK-----YDAGVKE--Y-RD-TYWTPDYVPLDTDLLACFKVTGQEGVPREEVAAAVAAESSTGTWSTVWSELLTDLDFYKGRCYRIEDVPGDKESFYAFVAYPLDLFEEGSVTNVLTSLVGNVFGFKALRHLRLEDIRFPLAFIKTCGGPPNGIAVERDRMNKYGRPLLGCTIKPKLGLSGKNYGRVVYECLRGGLDFTKDDENINSQPFQRWQNRFEFVAEAVQTAEQETGERKGHYLNVTAATPEEMYERAEFAKELKQPIIMHDYITGGFTANTGLAKWCRRNGMLLHIHRAMHAVIDRHPKHGIHFRVLAKCLRLSGGDHLHTGTVVGKLEGDRQTTLGF-IDQMRESFVPEDRSRGNFFDQDWSSMPGVFAVASGGIHVWHMPALVT…	2.978	1	0.382	9.288	19.653	41.586
SBO07487.1	Blitum petiolare	euk	Form 1	partial	MSPQTETKAS-VG-FKAGVKD--Y-KL-TYYTPEYETQDTDILAAFRVSPQPGVPPEEAGAAVAAESSTGTWTTVWTDGLTSLDRYKGRCYHIEPVAGEENQYICYVAYPLDLFEEGSVTNMFTSIVGNVFGFKALRALRLEDLRIPVAYIKTFQGPPHGIQVERDKLNKYGRPLLGCTIKPKLGLSAKNYGRACYECLRGGLDFTKDDENVNSQPFMRWRDRFLFCAEAIYKAQAETGEIKGHYLNATAATCEEMIKRAVFARELGAPIVMHDYLTGGFTANTSLAHYCRDNGLLLHIHRAMHAVIDRQKNHGMHFRVLAKALRLSGGDHIHSGTVVGKLEGERDITLGF-VDLLRDDYTEKDRSRGIYFTQSWVSTPGVLPVASGGIHVWHMPALTE…	1.697	1	0.382	2.58	5.459	11.551
SBO07516.1	Musa velutina	euk	Form 1	partial	MSPQTETKAS-VG-FKAGVKD--Y-KL-NYYTPDYEVKDTDILAAFRVTPQPGVPPEEAGAAVAAESSTGTWTTVWTDGLTSLDRYKGRCYHIEAVVGEENQYIAYVAYPLDLFEEGSVTNMFTSIVGNVFGFKALRALRLEDLRIPTSYSKTFQGPPHGIQVERDKLNKYGRPLLGCTIKPKLGLSAKNYGRAVYECLRGGLDFTKDDENVNSQPFMRWRDRFLFCTEALFKAQAETGEIKGHYLNATAGTCEEMMKRAICARELGVPIVMHDYLTGGFTANTSLAHYCRDNGLLLHIHRAMHAVIDRQKNHGMHFRVLAKALRMSGGDHIHAGTVVGKLEGEREMTLGF-VDLLRDDYIEKDRSRGIFFTQDWVSMPGVLPVASGGIHVWHMPALTE…	1.435	1	0.382	1.984	4.198	8.884
BAP89723.1	Burkholderiales bacterium GJ-E10	prok	Form 2	complete	------------------M-D----Q--SRYA-DLSLREDDVLVAYKMKPKAGL---EAAAHFAAESSTGTNT---TDDFTGVDA---LVYFIDEAT-E----EMRIAYPLDLFDRMMLVSFLTTI-GNNQGMGDIAYAKMYDFFMPPRGIQLFDGPSKDI------SDRLGRYISGTIIKPKLGLRPEPFAEAAYQFW-GG-DFIKNDEPQGNQVF-PLAKTIPLVYDAMKRAMDKTGEAKIFSANITA--DDEMIARGEFILRFGKVAFLVDYV-GGPGMITARRNFPN---QYLHYHRAGHGAVTSPSARGYTAYVLAKMSRLQGASGIHVGTMYGKMEGDRAI----Y--II-----ERDSFTG-AYHQEW-GMKPTTPIISGGMNALRLPGFFE…	2.787	1	0.382	7.669	16.227	34.336
WP_036522376.1	Nitrincola sp. A-D6	prok	Form 2	complete	------------------M-D----Q--SRYA-RLDLTEEEVLAAYKMKPKAGL---EAAAHFAAESSTGTNT---TDDFTGVDA---LVYHIDEAT-E----DMRIAYPIDLFDRTMLVSFLTAI-GNNQGMGDIEHAKMIDFYMPPEMLSLYDGPQVNI------EDRLGRYIAGTIIKPKLGLRPEPFAKAAYQFW-GG-DFIKNDEPQGNQVF-PMQKVIPLVVDAMRRAMDETGQAKIFSANITA--DWEMIARGEFILDFGKVAFLVDYV-GGPGMVTARRYFPN---QFLHYHRAGHGAVTSPSARGYSAYVLAKMSRLQGASGIHVGTMYGKMEGDRDI----Y--II-----ERDSFQG-VYFQDW-GMKATTPIISGGMNALRLPGFFE…	2.743	1	0.382	7.343	15.538	32.878
YP_002000495.1	Brachypodium distachyon	euk	Form 1	complete	MSPQTETKAS-VG-FKAGVKD--Y-RL-TYYTPEYETKDTDILAAFRVSPQPGVPPEEAGAAVAAESSTGTWTTVWTDGLTSLDRYKGRCYHIEPVPGEDSQWICYVAYPLDLFEEGSVTNMFTSIVGNVFGFKALRALRLEDLRIPPTYSKTFQGPPHGIQVERDKLNKYGRPLLGCTIKPKLGLSAKNYGRACYECLRGGLDFTKDDENVNSQPFMRWRDRFVFCAEAIYKSQAETGEIKGHYLNATAGTCEEMMKRAVFARELGVPIVMHDYLTGGFTANTTLAHYCRDNGLLLHIHRAMHAVIDRQKNHGMHFRVLAKALRMSGGDHIHAGTVVGKLEGEREITLGF-VDLLRDDFIEKDRARGIFFTQDWVSMPGVIPVASGGIHVWHMPALTE…	1.328	1	0.382	1.783	3.773	7.985
YP_009128399.1	Ipomoea batatas	euk	Form 1	complete	MSPQTETKAS-VG-FKAGVKD--Y-KL-TYYTPEYQTKDTDILAAFRVTPQPGVPPEEAGAAVAAESSTGTWTTVWTDGLTSLDRYKGRCYRIERVIGEKDQYIAYVAYPLDLFEEGSVTNMFTSIVGNVFGFKALRALRLEDLRIPTAYIKTFQGPPHGIQVERDKLNKYGRPLLGCTIKPKLGLSAKNYGRAVYECLRGGLDFTKDDENVNSQPFMRWRDRFLFCAEALYKAQAETGEIKGHYLNATAGTCEEMMKRAIFARELGVPIVMHDYLTGGFTANTSLAHYCRDNGLLLHIHRAMHAVIDRQKNHGMHFRVLAKALRLSGGDHIHAGTVVGKLEGEREITLGF-VDLLRDDFVEQDRSRGIYFTQDWVSLPGVLPVASGGIHVWHMPALTE…	1.411	1	0.382	1.937	4.099	8.673
AFB70630.1	Portulaca oleracea	euk	Form 1	partial	MSPQTETKAS-VG-FKAGVKD--Y-KL-TYYTPEYQPLDTDILAAFRVTPQPGVPSEEAGAAVAAESSTGTWTTVWTDGLTSLDRYKGRCYHIDAVPGEDNQYICYVAYPLDLFEEGSVTNMFTSIVGNVFGFKALRALRLEDLRIPVAYIKTFQGPPHGIQVERDKLNKYGRPLLGCTIKPKLGLSAKNYGRAVYECLRGGLDFTKDDENVNSQPFMRWRDRFLFCAEAIYKAQAETGEIKGHYLNATAGTCEEMIKRAVFARELGVPIVMHDYLTGGFTANTSLSHYCRDNGLLLHIHRAMHAVIDRQKNHGIHFRVLAKALRLSGGDHIHSGTVVGKLEGERDITLGF-VDLLRDDYTEIDAERGIYFTQSWVSTPGVLPVASGGIHVWHMPALTE…	1.99	1	0.382	3.456	7.312	15.473
WP_173269803.1	Thiosulfatimonas sediminis	prok	Form 1	complete	MA-----QT-----FDAGVQD--Y-QL-TYWTPDYVPLDTDLLACFKIVGQQGVPREEVAAAVAAESSTGTWTTVWTDLLTDMDFYKGRAYRIEEVPGDKEAFYAFIAYPLDLFEEGSVVNVLTSLVGNVFGFKALRSLRLEDIRFPIAYIKTCMGPPNGIQVERDRMNKYGRPLLGCTIKPKLGLSGKNYGRAVYECLRGGLDFTKDDENINSQPFMRWQNRFEFVAEAVNKAQEVTGEKKGHYLNVTAATPEDMYERAEFAKDLGQPIIMHDFITGGFTANTGLAKWCRKNGILLHIHRAMHAVIDRNPRHGIHFRVLAKCLRLSGGDQLHTGTVVGKLEGDRASTLGF-VDQLREAFVPEDRSRGVFFDQDWGSMPGVFAVASGGIHVWHMPALVT…	3.045	1	0.382	9.925	21.001	44.439
SBO07511.1	Lolium multiflorum	euk	Form 1	partial	MSPQTETKAS-VG-FQAGVKD--Y-KL-TYYTPEYETKDTDILAAFRVTPQPGVPPEEAGAAVAAESSTGTWTTVWTDGLTSLDRYKGRCYHIEPVAGEDNQWICYVAYPLDLFEEGSVTNMFTSIVGNVFGFKALRALRLEDLRIPVAYSKTFQGPPHGIQVERDKLNKYGRPLLGCTIKPKLGLSAKNYGRACYECLRGGLDFTKDDENVNSQPFMRWRDRFVFCAEAIYKAQAETGEIKGHYLNATAGTCEEMIKRAVFARELGVPIVMHDYITGGFTANTSLAHYCRDNGLLLHIHRAMHAVIDRQKNHGMHFRVLAKALRMSGGDHIHSGTVVGKLEGEREMTLGF-VDLLRDDFIEKDRARGIFFTQDWASMPGVIPVASGGIHVWHMPALTE…	1.925	1	0.382	3.238	6.852	14.5
P29278.3	Rhodobacter sphaeroides	prok	Form 2	complete	------------------M-D----Q--SRYA-RLDLQEADVLCAYVMKPKAGL---ETAAHFAAESSTGTNT---TDDFTGVDA---LVYEIDPEK-E----IMKIAYPVELFDRAMLCSFLTTI-GNNQGMGDVEYAKMHDFYVPPCYLRLFDGPSMNI------ADRLGRMVVGTIIKPKLGLRPKPFADACHEFW-GA-DFIKNDEPQGNQTF-PLKETIRLVADAMKRAQDETGEAKLFSANITA--DDEMVARGEYILEFGHVAFLVDYV-TGPAAITARRQFPR---QFLHYHRAGHGAVTSPQSRGYTAFVLSKMARLQGASGIHTGTMYGKMEGDKIM----Y--ML-----TDEAAEG-FYRQTG-GSKATTPIISGGMNALRLPGFFD…	2.955	1	0.382	9.079	19.211	40.651
YP_009260243.1	Megathyrsus maximus	euk	Form 1	complete	MSPQTETKAS-VG-FKAGVKD--Y-KL-TYYTPEYETKDTDILAAFRVTPQPGVPPEEAGAAVAAESSTGTWTTVWTDGLTSLDRYKGRCYHIEPVPGEADQYICYIAYPLDLFEEGSVTNMFTSIVGNVFGFKALRALRLEDLRIPVAYAKTFQGPPHGIQVERDKLNKYGRPLLGCTIKPKLGLSAKNYGRACYECLRGGLDFTKDDENVNSQPFMRWRDRFVFCAEAIYKAQAETGEIKGHYLNATAGTCEEMIKRAVFARELGVPIVMHDYITGGFTANTSLAHYCRDNGLLLHIHRAMHAVIDRQKNHGMHFRVLAKALRMSGGDHIHSGTVVGKLEGEREITLGF-VDLLRDDFIEKDRSRGIFFTQDWASMPGVIPVASGGIHVWHMPALTE…	1.799	1	0.382	2.857	6.046	12.793
YP_009049277.1	Oryza australiensis	euk	Form 1	complete	MSPQTETKAS-VG-FKAGVKD--Y-KL-TYYTPEYETKDTDILAAFRVTPQPGVPPEEAGAAVAAESSTGTWTTVWTDGLTSLDRYKGRCYHIEPVVGEENQYIAYVAYPLDLFEEGSVTNMFTSIVGNVFGFKALRALRLEDLRIPPTYSKTFQGPPHGIQVERDKLNKYGRPLLGCTIKPKLGLSAKNYGRACYECLRGGLDFTKDDENVNSQPFMRWRDRFVFCAEAIYKSQAETGEIKGHYLNATAGTCEEMIKRAVFARELGVPIVMHDYLTGGFTANTSLAHYCRDNGLLLHIHRAMHAVIDRQKNHGMHFRVLAKALRMSGGDHIHAGTVVGKLEGEREMTLGF-VDLLRDDFIEKDRARGIFFTQDWVSMPGVIPVASGGIHVWHMPALTE…	1.408	1	0.382	1.933	4.089	8.653
YP_009233700.1	Eragrostis tef	euk	Form 1	complete	MSPQTETKAG-VG-FQAGVKD--Y-KL-TYYTPEYETKDTDILAAFRVTPQPGVPPEEAGAAVAAESSTGTWTTVWTDGLTSLDRYKGRCYHIEPVPGEEDQYICYIAYPLDLFEEGSVTNMFTSIVGNVFGFKALRALRLEDLRIPAAYAKTFNGPPHGIQVERDKLNKYGRPLLGCTIKPKLGLSAKNYGRACYECLRGGLDFTKDDENVNSQPFMRWRDRFVFVAEAIYKAQAETGEIKGHYLNATAGTCEEMIKRAVFARELGVPIIMHDYLTGGFTANTSLSNYCRDNGLLLHIHRAMHAVIDRQKNHGMHFRVLAKALRMSGGDHIHSGTVVGKLEGEREMTLGF-VDLLRDDYIEKDRSRGIFFTQDWVSMPGVIPVASGGIHVWHMPALTE…	1.866	1	0.382	3.055	6.464	13.677
RIFOXYD12_FULL_Gallionella_53_10_rifoxyd3_full_scaffold_657_19	GWA2_Gallionellales_54_124_curated	prok	Form 2	complete	------------------M-D----Q--SRYA-NLNLKEEDLLVAYKLIPAKGL---EVAAHVAAESSTGTNT---TDDFTGVDA---LVYEIDETAGDGG--LFKVAYPVELFDPYNISHMWSIL-GNNQGMGDHQGLRMLDFLVPEMMVRKFDGPSANI------SNKLGRYIAGTIIKPKLGLRPEPFAKACYDFW-GG-DFIKNDEPQANQPF-PMEVVMPKVAEAMDRAQQATGQAKLFSANITA--DYEMIHRGDFVLEFAHVAFLVDFV-TGPAGVTARREFPD---TFLHFHRAGHGAVTSYKSMGMDPLCYMKLVRLMGASGMHTGTMYGKMEGETVL----Y--ML-----ERDECQG-YFYQKW-GMKATTPIISGGMNALRLPGFFQ…	3.185	1	0.382	11.424	24.173	51.152
OGS68397.1	Gallionellales bacterium GWA2_54_124	prok	Form 2	complete	------------------M-D----Q--SRYA-NLNLKEEDLLVAYKLIPAKGL---EVAAHVAAESSTGTNT---TDDFTGVDA---LVYEIDETAGDGG--LFKVAYPVELFDPYNISHMWSIL-GNNQGMGDHQGLRMLDFLVPEMMVRKFDGPSANI------SNKLGRYIAGTIIKPKLGLRPEPFAKACYDFW-GG-DFIKNDEPQANQPF-PMEVVMPKVAEAMDRAQQATGQAKLFSANITA--DYEMIHRGDFVLEFAHVAFLVDFV-TGPAGVTARREFPD---TFLHFHRAGHGAVTSYKSMGMDPLCYMKLVRLMGASGMHTGTMYGKMEGETVL----Y--ML-----ERDECQG-YFYQKW-GMKATTPIISGGMNALRLPGFFQ…	3.185	1	0.382	11.424	24.173	51.152
GWA2_Gallionellales_54_124_11_197	GWA2_Gallionellales_54_124_curated	prok	Form 2	complete	------------------M-D----Q--SRYA-NLNLKEEDLLVAYKLIPAKGL---EVAAHVAAESSTGTNT---TDDFTGVDA---LVYEIDETAGDGG--LFKVAYPVELFDPYNISHMWSIL-GNNQGMGDHQGLRMLDFLVPEMMVRKFDGPSANI------SNKLGRYIAGTIIKPKLGLRPEPFAKACYDFW-GG-DFIKNDEPQANQPF-PMEVVMPKVAEAMDRAQQATGQAKLFSANITA--DYEMIHRGDFVLEFAHVAFLVDFV-TGPAGVTARREFPD---TFLHFHRAGHGAVTSYKSMGMDPLCYMKLVRLMGASGMHTGTMYGKMEGETVL----Y--ML-----ERDECQG-YFYQKW-GMKATTPIISGGMNALRLPGFFQ…	3.185	1	0.382	11.424	24.173	51.152
NKQ36332.1	Chloroflexi bacterium	prok	Form 1	complete	M-TQKNDSAE---MFDAGVKE--Y----SYYDIGYEPGPEQVLAAFRITPQEGVPWEEAAASVAAESSFATWTTVWSDNLVDPARYCARTYEIKPAPGRDDQFIAYLAYPLDLFEESSMPNLMSSIVGNVFGFKPLRALRLEDIYIPPAYLKTFQGPPHGMYVERDRMNKYGRPLLGATMKPKLGLSAKNYGRLVYEALRGGLDFTKDDENITSQPFMRWRDRFEFVMEAVDKAEAETGERKGHYLNVTAHSMEEMYRRAEFAKELGSRIIMVDYLVVGFTAFYSLSQWCRDNSMLLHAHRAMHSVIDRHPDHGIHWRVLSKWARIIGVDHVHNGTVVGKLEGDRASTMGI--EMLRTDYLKREDAPGFHFDQPFLSMPPVFPVASGGIHVWHMPDLVD…	1.386	1	0.382	1.89	3.999	8.462
YP_009154359.1	Metasequoia glyptostroboides	euk	Form 1	complete	MSPKTETKAS-VG-FKAGVKD--Y-RL-TYYTPEYATKDTDILAAFRVTPQPGVPPEEAGAAVAAESSTGTWTTVWTDGLTSLDRYKGRCYDIEPVPGEENQFIAYVAYPLDLFEEGSVTNLFTSIVGNVFGFKALRALRLEDLRIPPAYSKTFQGPPHGIQVERDKLNKYGRPLLGCTIKPKLGLSAKNYGRAVYECLRGGLDFTKDDENVNSQPFMRWRDRFCFCAEALYKAQAETGEIKGHYLNATAGTCEEMMKRAVFARELGVPIVMHDYLTGGFTANTSLAHYCRDNGLLLHIHRAMHAVIDRQRNHGMHFRVLAKALRMSGGDHIHAGTVVGKLEGEREVTLGF-VDLLRDDFIEKDRSRGIYFTQDWVSMPGVLPVASGGIHVWHMPALTE…	1.487	1	0.382	2.091	4.426	9.365
P23755.1	Galdieria sulphuraria	euk	Form 1	complete	MSQETRIK-NS--RYESGV--IPYAKMG-YWNPDYQVKDTDVLALFRVTPQPGVDPIEAAAAVAGESSTATWTVVWTDLLTAADLYRAKAYKVDQVPNNPEQYFAYIAYELDLFEEGSIANLTASIIGNVFGFKAVKALRLEDMRLPFAYIKTFQGPATGVILERERLDKFGRPLLGCTTKPKLGLSGKNYGRVVYEALKGGLDFVKDDENINSQPFMRWRERYLFVMEAVNKAAAATGEVKGHYLNVTAATMEEMYARAQLAKELGSVIIMID-LVIGYTAIQTMAKWARDNDMILHLHRAGNSTYSRQKNHGMNFRVICKWMRMAGVDHIHAGTVVGKLEGDPIITRGFY-KTLLLPKLERNLQEGLFFDMDWASLRKVMPVASGGIHAGQMHQLIH…	0.791	1	0.382	1.043	2.207	4.669
RMG30778.1	Gammaproteobacteria bacterium	prok	Form 2	complete	------------------M-D----Q--SRYS-DLSLKEEDLLVAYRLKPAPGL---AVAAHVAAESSTGTNT---TDDFTGVDA---LVYEIDENAGEAG--LVKIAYPVELFDHHSVAHMWSIL-GNNQGMSDHVGLRMLDFFVPECMIRKFDGPTTNI------THKMGRYIAGTIIKPKLGLRPEPFAKACYEFW-GG-TFIKNDEPQANQSF-PMKEVIPLVAQAMDRAQQETGEAKLFSANITA--DFEMIARGEYILNFAHVAFLVDFV-AGPAGITARRYFPQ---TFLHFHRAGHGAVTSYKSLGMDPICYMKMARLMGASGIHTGTMYGKMEGERVL----Y--ML-----ERDECQG-YFYQKW-GMKATTPIISGGMNALRLPGFFD…	3.022	1	0.382	9.703	20.533	43.448
AKG24984.1	Amaranthus retroflexus	euk	Form 1	partial	-------KAS-VG-FKAGVKD--Y-RL-TYYTPEYETLDTDILAAFRVSPQPGVPPEEAGAAVAAESSTGTWTSVWTDGLTNLDRYKGRCYNIEPVAGEENQYICYVAYPLDLFEEGSVTNMFTSIVGNVFGFKALRALRLEDLRIPVAYVKTFQGPPHGIQVERDKLNKYGRPLLGCTIKPKLGLSAKNYGRACYECLRGGLDFTKDDENVNSQPFMRWRDRFLFCAEAIYKSQAETGEIKGHYLNATAGTCEEMIKRAVFARELGVPIVMHDYLTGGFTANTSLSQYCRDNGLLLHIHRAMHAVIDRQKNHGMHFRVLAKALRLSGGDHIHSGTVVGKLEGERDITLGF-VDLLRDDYTEKDRSRGIFFTQSWVSTPGVLPVASGGIHVWHMPALTE…	1.724	1	0.382	2.65	5.608	11.866
cg1_0.2_scaffold_1669_c_9	CG_PER_02	prok	Form 2/3	complete	-------------------------M--QEYL-NFDLDP--MLTVFRMEPSDGV---GEATEVAAESSTGSNT---ATAFSDLDA---IVYKVDEEK-K----LVWMACPWRIFDRGNVQNILTVI-GNVFGMSTLKGLKALDCWFPKEMLEHYDGPATTI------QDALGIPVLGTIVKPKIGLKPDEFAEVCYQFWSGG-DFVKFDEPQADQDF-PMKEVVDAIRKAMDRAEEVTGDKKVMSFNISS--ADTMKERAEYIKSMKSYAFLVDIT-AGWSAVQARREWPE---VFLHFHRAGHGALTRPENFGCSVPFMTKFGRLAGASAMHTGTAIGKMAGEDIT----A-HQA-----LFPKSEG-FFEQDW-GMKGMCPIASGGLNPVLLKPFAD…	1.964	1	0.382	3.369	7.129	15.085
WP_121444813.1	Brockia lithotrophica	prok	Form 1	complete	MS-------ETT-RLSAGV--KPYAELG-YWDPTYEPKDTDVLAVFRLVPQEGVDPIEAAAAVAGESSTATWTVIWTDLLTAYERYQARAYKVEPVPGT--QYLAYIAYNLDLFEEGSIANLVSSIAGNVFGFKAVKALRLEDMRLPLPYVMTFQGPPHGIVMERELLNKFGRPLLGATIKPKLGLSPRSYGRVIYEALRGGLDFTKDDENTNSQPFNRWRDRFLYAMEAVHKAMAETGEIKGHYVNVTAATMEDIYERAEFAKELGSVIVMID-LTIGFSAIQSMAKWARKNGVLLHLHRAMHSTFTRQKTHGISFRVLAKWMRLAGVDHMHAGTVVGKLEGDAYLTKGYY-TVLRESSYKADPTLGLYFDQDYGAMPGVMPVASGGLHVGHIPTLVH…	1.061	1	0.382	1.366	2.89	6.116
WP_012971927.1	Allochromatium vinosum	prok	Form 1	complete	MS----TKT-----YDAGVKD--Y-AL-TYWTPDYVPLDSDLLACFKVTPQAKVSREEAAAAVAAESSTGTWTTVWSDLLTDLDYYKGRAYRIEDVPGDKESFYAFIAYPLDLFEEGSIVNVLTSLVGNVFGFKAVRALRLEDIRFPLHYVKTCGGPPNGIQVERDRMDKYGRPFLGATVKPKLGLSAKNYGRAVYEMLRGGLDFTKDDENVNSQPFMRWQNRFEFVSEAVRKAQEETGERKGHYLNVTAPTCEEMFKRAEFAKECGAPIIMHDFLTGGFTANTSLANWCRDNGMLLHIHRAMHAVIDRNPKHGIHFRVLAKCLRLSGGDHLHTGTVVGKLEGDRQSTLGF-VDQLRESFIPEDRSRGLFFDQDWGGMPGVMAVASGGIHVWHIPALVT…	2.603	1	0.382	6.383	13.506	28.579
641611808_rbcL_ribulose_1_5_bisphosphate_carboxylase_large_subunit__EC_4.1.1.39___IMGterm___Synechococcus_sp._PCC_7002__NC_010475_		prok	Form 1	complete	----VQTK-S-AG-FNAGVQD--Y-RL-TYYTPDYTPKDTDLLACFRMTPQPGVPPEECAAAVAAESSTGTWTTVWTDGLTDLDRYKGRCYNVEPVPGEDNQYFCFVAYPLDLFEEGSVTNVLTSLVGNVFGFKALRALRLEDIRFPVALIKTYQGPPHGITVERDLLNKYGRPLLGCTIKPKLGLSAKNYGRAVYECLRGGLDFTKDDENINSQPFMRWRDRFLFVQEAIEKSQAETNEVKGHYLNVTAGTCEEMLKRAEFAKEIGTPIIMHDFLTGGFTANTTLAKWCRDNGVLLHIHRAMHAVIDRQKNHGIHFRVLAKCLRLSGGDHLHSGTVVGKLEGDRAATLGF-VDLMREDYVEEDRSRGVFFTQDYASLPGTMPVASGGIHVWHMPALVE…	2.766	1	0.382	7.511	15.893	33.63
WP_012307409.1	unclassified Synechococcus	prok	Form 1	complete	----VQTK-S-AG-FNAGVQD--Y-RL-TYYTPDYTPKDTDLLACFRMTPQPGVPPEECAAAVAAESSTGTWTTVWTDGLTDLDRYKGRCYNVEPVPGEDNQYFCFVAYPLDLFEEGSVTNVLTSLVGNVFGFKALRALRLEDIRFPVALIKTYQGPPHGITVERDLLNKYGRPLLGCTIKPKLGLSAKNYGRAVYECLRGGLDFTKDDENINSQPFMRWRDRFLFVQEAIEKSQAETNEVKGHYLNVTAGTCEEMLKRAEFAKEIGTPIIMHDFLTGGFTANTTLAKWCRDNGVLLHIHRAMHAVIDRQKNHGIHFRVLAKCLRLSGGDHLHSGTVVGKLEGDRAATLGF-VDLMREDYVEEDRSRGVFFTQDYASLPGTMPVASGGIHVWHMPALVE…	2.766	1	0.382	7.511	15.893	33.63
WP_015187492.1	Chroococcaceae	prok	Form 1	complete	MSAQTQTK---TG-YQAGVKD--Y-RL-TYYTPDYTPKDTDVLAAFRVTPQPGVPPEEAGAAVAAESSTGTWTTVWTDLLTDLDRYKGRCYDIEPVPGEDNQYICYVAYPLDLFEEGSVTNMLTSIVGNVFGFKALRALRLEDLRIPVAYLKTFQGPPHGIQVERDKLNKYGRPLLGCTIKPKLGLSAKNYGRAVYECLRGGLDFTKDDENINSQPFMRWRDRFLFVAEAIHKAQAETGEIKGHYLNVTAPTCEEMMKRAEFAKELEMPIIMHDYLTGGFTANTTLARWCRDNGVLLHIHRAMHAVIDRQKNHGMHFRVLAKCLRMSGGDHLHSGTVVGKLEGERGITMGF-VDLMRENYVEQDRDRGIFFTQDWASMPGVMPVASGGIHIWHMPALVE…	2.492	1	0.382	5.714	12.09	25.583
2502945401_Glo7428DRAFT_2794_Ribulose_bisphosphate_carboxylase__Gloeocapsa_sp._PCC_7428___sp_Contig00028_		prok	Form 1	complete	MSAQTQTK---TG-YQAGVKD--Y-RL-TYYTPDYTPKDTDVLAAFRVTPQPGVPPEEAGAAVAAESSTGTWTTVWTDLLTDLDRYKGRCYDIEPVPGEDNQYICYVAYPLDLFEEGSVTNMLTSIVGNVFGFKALRALRLEDLRIPVAYLKTFQGPPHGIQVERDKLNKYGRPLLGCTIKPKLGLSAKNYGRAVYECLRGGLDFTKDDENINSQPFMRWRDRFLFVAEAIHKAQAETGEIKGHYLNVTAPTCEEMMKRAEFAKELEMPIIMHDYLTGGFTANTTLARWCRDNGVLLHIHRAMHAVIDRQKNHGMHFRVLAKCLRMSGGDHLHSGTVVGKLEGERGITMGF-VDLMRENYVEQDRDRGIFFTQDWASMPGVMPVASGGIHIWHMPALVE…	2.492	1	0.382	5.714	12.09	25.583
WP_174235981.1	Agarivorans sp. Toyoura001	prok	Form 1	complete	MSPQTETKAS-VG-FKAGVKD--Y-KL-TYYTPEYETKDTDILAAFRVTPQLGVPPEEAGAAVAAESSTGTWTTVWTDGLTSLDRYKGRCYHIEPVPGDPDQYICYVAYPLDLFEEGSVTNMFTSIVGNVFGFKALRALRLEDLRIPPAYSKTFQGPPHGIQVERDKLNKYGRPLLGCTIKPKLGLSAKNYGRACYECLRGGLDFTKDDENVNSQPFMRWRDRFVFCAEAIYKAQAETGEIKGHYLNATAGTCEEMIKRAVFARELGVPIVMHDYLTGGFTANTTLSHYCRDNGLLLHIHRAMHAVIDRQKNHGMHFRVLAKALRMSGGDHIHSGTVVGKLEGEREITLGF-VDLLRDDFIEKDRSRGIFFTQDWVSMPGVIPVASGGIHVWHMPALTE…	1.691	1	0.382	2.563	5.424	11.476
WP_006748372.1	Thioalkalivibrio paradoxus	prok	Form 1	complete	MA----VKT-----YEAGVKE--Y-RE-KYWTPDYVPLDTDLLACFKVTGQPGVPREEVAAAVAAESSTGTWSTVWSELLTDLEYYKGRAYRIEDVPGDKESFYAFVAYPLDLFEEGSIVNVLTSLVGNVFGFKALKHLRLEDIRFPIAYIKTCMGPPSGIQVERDKLNKYGRPMLGATIKPKLGLSAKNYGRAVYECLRGGLDLTKDDENVNSQPFMRWQNRFEFVAEAVMKSQAETGERKGHYLNVTAPDPEQMYERAEFAKELGMPIVMHDFLTGGFTANTGLAKWCRKNGVLLHIHRAMHAVIDRHPKHGIHFRVLAKCLRLSGGDHLHTGTVVGKLEGDRNSTLGF-VDQLRESFVPEDRARGVFFDQDWGSMPGVFAVASGGIHVWHMPALVS…	2.684	1	0.382	6.919	14.641	30.982
TARA_128.SAMEA2622923.40.0.22-3_753667_20	Prochlorococcus marinus	prok	Form 1	complete	MS-----KK-----YDAGVKE--Y-RD-TYWTPEYVPLDTDLLACFKCTGQEGVPREEVAAAVAAESSTGTWSTVWSELLTDLEFYKGRCYRIEDVPGDQESFYAFIAYPLDLFEEGSITNVLTSLVGNVFGFKALRHLRLEDIRFPMAFIKTCGGPPNGIQVERDRLNKYGRPLLGCTIKPKLGLSGKNYGRVVYECLRGGLDLTKDDENINSQPFQRWRERFEFVAEAVKLAQQETGEVKGHYLNCTATTPEEMYQRAEFAKELDMPIIMHDYITGGFTANTGLANWCRNNGMLLHIHRAMHAVIDRHPKHGIHFRVLAKCLRLSGGDQLHTGTVVGKLEGDRQTTLGF-IDNLRESFVPEDRSRGNFFDQDWGSMPGVFAVASGGIHVWHMPALLA…	2.664	1	0.382	6.782	14.35	30.365
TARA_128.SAMEA2622901.5.0.22-3_747956_5	Prochlorococcus marinus	prok	Form 1	complete	MS-----KK-----YDAGVKE--Y-RD-TYWTPEYVPLDTDLLACFKCTGQEGVPREEVAAAVAAESSTGTWSTVWSELLTDLEFYKGRCYRIEDVPGDQESFYAFIAYPLDLFEEGSITNVLTSLVGNVFGFKALRHLRLEDIRFPMAFIKTCGGPPNGIQVERDRLNKYGRPLLGCTIKPKLGLSGKNYGRVVYECLRGGLDLTKDDENINSQPFQRWRERFEFVAEAVKLAQQETGEVKGHYLNCTATTPEEMYQRAEFAKELDMPIIMHDYITGGFTANTGLANWCRNNGMLLHIHRAMHAVIDRHPKHGIHFRVLAKCLRLSGGDQLHTGTVVGKLEGDRQTTLGF-IDNLRESFVPEDRSRGNFFDQDWGSMPGVFAVASGGIHVWHMPALLA…	2.664	1	0.382	6.782	14.35	30.365
WP_062625813.1	Ferriphaselus amnicola	prok	Form 2	complete	------------------M-D----Q--SRYA-NLNLKEADLLVAYKLIPAKGL---EVAAHVAAESSTGTNT---TDDFTGVDA---LVYEVDETAGDGG--LFKVAYPVELFDPYNISHMWSIL-GNNQGMGDHQGLRMLDFLVPEMMVRKFDGPSANI------TNKLGRYIAGTIIKPKLGLRPEPFAKACYDFW-GG-DFIKNDEPQANQPF-PMEVVMPKVAEAMDRAQQATGQAKLFSANITA--DYEMIHRGDYVLNFAHVAFLVDFV-TGPAGVTARREFPD---TFLHFHRAGHGAVTSYKSMGMDPLCYMKLVRLMGASGMHTGTMYGKMEGETVL----Y--ML-----ERDECQG-YFYQKW-GMKATTPIISGGMNALRLPGFFQ…	3.128	1	0.382	10.785	22.821	48.29
PHX68273.1	Cyanobium sp. Baikal-G2	prok	Form 1	complete	MS-----KK-----YESGVKE--Y-RD-TYWTPDYIPLDTDLLACFKCTGQEGVPREEVAAAVAAESSTGTWSAVWSELLTDLDFYKGRCYRIEDVPGDKEAFYAFIAYPLDLFEEGSITNVLTSLVGNVFGFKALRHLRLEDIRFPMAFIKTCMGPPNGIVVERDRMNKYGRPLLGCTIKPKLGLSGKNYGRVVYECLRGGLDFTKDDENINSQPFQRWQNRFEFVAEATNLAQQETGEKKGHYLNCTAATPEEMYERAEFAKELGQPIIMHDYITGGFTANTGLAKWCRKNGMLLHIHRAMHAVIDRHPKHGIHFRVLAKCLRLSGGDQLHTGTVVGKLEGDRQSTLGY-IDQLRESFVPEDRSRGNFFDQDWGSMGGVFAVASGGIHCWHMPALVA…	3.072	1	0.382	10.202	21.587	45.679
WP_029406688.1	Thiomicrorhabdus sp. Milos-T2	prok	Form 2	complete	------------------M-D----Q--SRYA-DLTLKEDDLLVAYRLKPAAGL---EVAAHIAAESSTGTNT---TDDFTGVDA---LVYDIDEAAGEKG--LMKVAYPVELFDPYNVSHMWSIL-GNNQGMGDHEGLRMLDFLVPEQMVKKFDGPATDI------SDKLGRYIAGTIIKPKLGLRPEPFAKACYDFW-GG-DFIKNDEPQANQPF-PMEVVIPKVAEAMDRAQQATGEAKLFSANVTA--DFEMIHRGEYVLSFAHVAFLVDFV-TGPAGVTSRRAFPD---TYLHFHRAGHGALTSYKSMGMDPLCYMKLARLMGASGIHTGTMYGKMEGETVL----Y--ML-----ERDECQG-YFYQKW-GMKPTTPIISGGMNALRLPGFFE…	3.064	1	0.382	10.118	21.41	45.305
WP_066708018.1	Curvibacter delicatus	prok	Form 2	complete	------------------M-D----Q--SRYA-DLSLKEAEILAAYKMKPKSGL---EAAAHFAAESSTGTNT---TDDFTGVDA---LVYLIDEAR-E----EMRIAYPLDLFDRMMIVSFLTAI-GNNQGMGDIEYAKMYDFHVPRRAIELFDGPAKDI------SDRLGRYIAGTIIKPKLGLRPEPFAQAAYEFW-GG-DFIKNDEPQGNQVF-PMKKVMPLLYDAMKRAMDETGEAKIFSANITA--DDEMIARGEYILEFGKIAFLVDYV-GGPGMVTARRCFAN---QYLHYHRAGHGAVTSPQSRGYTAYVLAKMSRLQGASGIHVGTMYGKMEGDRAI----Y--II-----ERDSYTG-AYHQEW-GMKPTTPIISGGMNALRLPGFFE…	2.603	1	0.382	6.38	13.5	28.566
BAO57042.1	Agave victoriae-reginae	euk	Form 1	partial	-----------VG-FKAGVKD--Y-RL-TYYTPDYETKDTDILAAFRVTPQPGVPPEEAGAAVAAESSTGTWTTVWTDGLTSLDRYKGRCYHIEAVVGEENQYIAYVAYPLDLFEEGSVTNMFTSIVGNVFGFKALRALRLEDLRIPPAYSKTFQGPPHGIQVERDKLNKYGRPLLGCTIKPKLGLSAKNYGRAVYECLRGGLDFTKDDENVNSQPFMRWRDRFLFCAEAIYKAQAETGEIKGHYLNATAGTCEEMIKRAVFARELGVPIVMHDYLTGGFTANTSLAHYCRDNGLLLHIHRAMHAVIDRQKNHGMHFRVLAKALRMSGGDHIHAGTVVGKLEGEREMTLGF-VDLLRDDFIEKDRSRGIFFTQDWVSMPGVIPVASGGIHVWHMPALTE…	1.518	1	0.382	2.157	4.564	9.657
WP_011909660.1	Rhodobacter	prok	Form 1	complete	MD--TEIKGKE--RYKAGV--LKYAQMG-YWDGDYQPKDTDVLALFRITPQEGVDPIEAAAAVAGESSTATWTVVWTDRLTACDSYRAKAYKVEPVPGTPGQYFCYVAYDLILFEEGSIANLTASIIGNVFSFKPLKAARLEDMRFPVAYVKTYKGPPTGIIVERERLDKFGKPLLGATTKPKLGLSGKNYGRVVYEGLKGGLDFMKDDENINSQPFMHWRDRFLYVMEAVNLASAQTGEVKGHYLNITAGTMEEMYRRAEFAKSLGSVIVMVD-LIIGYTAIQSISEWCRQNDMILHMHRAGHGTYTRQKNHGISFRVIAKWLRLAGVDHLHCGTAVGKLEGDPPTVQGYY-NVCREPFNTVDLQRGLFFEQDWADLKKVMPVASGGIHAGQMHQLLS…	1.568	1	0.382	2.266	4.795	10.146
SCM15159.1	Panicum deustum	euk	Form 1	complete	MSPQTETKAS-VG-FKAGVKD--Y-KL-TYYTPEYETKDTDILAAFRVTPQPGVPPEEAGAAVAAESSTGTWTTVWTDGLTSLDRYKGRCYHIEPVPGEADQYICYIAYPLDLFEEGSVTNMFTSIVGNVFGFKALRALRLEDLRIPTAYSKTFQGPPHGIQVERDKLNKYGRPLLGCTIKPKLGLSAKNYGRACYECLRGGLDFTKDDENVNSQPFMRWRDRFVFCAEAIYKAQAETGEIKGHYLNATAGTCEEMIKRAVFARELGVPIVMHDYITGGFTANTSLAHYCRDNGLLLHIHRAMHAVIDRQKNHGMHFRVLAKALRMSGGDHIHSGTVVGKLEGEREITLGF-VDLLRDDFIEKDRSRGIFFTQDWVSMPGVIPVASGGIHVWHMPALTE…	1.695	1	0.382	2.574	5.446	11.524
WP_024851896.1	Hydrogenovibrio kuenenii	prok	Form 1	complete	M-----AKT-----YNAGVKE--Y-RE-TYWMPEYEPKDSDFLACFKVVPQPGVPREEIAAAVAAESSTGTWTTVWTDLLTDLDYYKGRAYRIEDVPGDDSAFYAFIAYPIDLFEEGSIVSVMTSLVGNVFGFKALRSIRLEDIRFPLAYVMTCGGPPHGIEVERDKMDKYGRPMLGCTIKPKLGLSAKNYGRAVYECLRGGLDFTKDDENVTSQPFMRWRDRFLFCQDAIEKAEAETGERKGHYLNVTAGTPEEMYERAEFAKEIGSPIVMHDFLTGGLTANTGLANYCRKNGLLLHIHRAMHGVIDRNPMHGIHFRVLSKVLRLSGGDHLHSGTVVGKLEGDREATLGW-IDIMRDSFIAEDRSRGIMFDQDFGAMPGVIPVASGGIHVWHMPALVS…	2.091	1	0.382	3.824	8.092	17.123
TARA_056.SAMEA2620666.1000.0.22-3_1664_16	Proteobacteria	prok	Form 1	complete	MS----ENQ-----YSAGVRD--Y-RE-TYWEPDYTPKETDLLACFKIVAQAGVPREEAAAAVAAESSTGTWTTVWTDLLTDLDYYKGRAYSIEDVSGDENAFYAFVAYPLDLFEEGSVVNVLTSLVGNVFGFKAIRSLRLEDVRFPLHYVLTCGGPPNGITVERDVMNKYGRPLLGCTIKPKLGLSAKNYGRAVYECLRGGLDFTKDDENVNSQPFMRWQQRFNFVADAVHLATKETGERKGHYLNVTAPTVEEMYKRAEHAKSLDMPIIMHDYLTAGFTANTSLANWCRDNGMLLHIHRAMHAVIDRNPYHGIHFRVLAKCLRLSGGDHLHSGTVVGKLEGDREATLGW-ISMMRDSYVKEDRKRGIFFDQDWGHMPGMLPVASGGIHVWHMPALVS…	1.772	1	0.382	2.78	5.883	12.45
TARA_112.SAMEA2622568.696.0.22-3_4274_7	Alphaproteobacteria	prok	Form 1	complete	MS----ENQ-----YSAGVRD--Y-RE-TYWEPDYTPKETDLLACFKIVAQAGVPREEAAAAVAAESSTGTWTTVWTDLLTDLDYYKGRAYSIEDVSGDENAFYAFVAYPLDLFEEGSVVNVLTSLVGNVFGFKAIRSLRLEDVRFPLHYVLTCGGPPNGITVERDVMNKYGRPLLGCTIKPKLGLSAKNYGRAVYECLRGGLDFTKDDENVNSQPFMRWQQRFNFVADAVHLATKETGERKGHYLNVTAPTVEEMYKRAEHAKSLDMPIIMHDYLTAGFTANTSLANWCRDNGMLLHIHRAMHAVIDRNPYHGIHFRVLAKCLRLSGGDHLHSGTVVGKLEGDREATLGW-ISMMRDSYVKEDRKRGIFFDQDWGHMPGMLPVASGGIHVWHMPALVS…	1.772	1	0.382	2.78	5.883	12.45
TARA_070.SAMEA2621092.800.0.22-3_1229859_4	Rhodospirillaceae	prok	Form 1	complete	MS----ENQ-----YSAGVRD--Y-RE-TYWEPDYTPKETDLLACFKIVAQAGVPREEAAAAVAAESSTGTWTTVWTDLLTDLDYYKGRAYSIEDVSGDENAFYAFVAYPLDLFEEGSVVNVLTSLVGNVFGFKAIRSLRLEDVRFPLHYVLTCGGPPNGITVERDVMNKYGRPLLGCTIKPKLGLSAKNYGRAVYECLRGGLDFTKDDENVNSQPFMRWQQRFNFVADAVHLATKETGERKGHYLNVTAPTVEEMYKRAEHAKSLDMPIIMHDYLTAGFTANTSLANWCRDNGMLLHIHRAMHAVIDRNPYHGIHFRVLAKCLRLSGGDHLHSGTVVGKLEGDREATLGW-ISMMRDSYVKEDRKRGIFFDQDWGHMPGMLPVASGGIHVWHMPALVS…	1.772	1	0.382	2.78	5.883	12.45
TARA_068.SAMEA2620995.700.0.22-3_2407500_6	Rhodospirillaceae	prok	Form 1	complete	MS----ENQ-----YSAGVRD--Y-RE-TYWEPDYTPKETDLLACFKIVAQAGVPREEAAAAVAAESSTGTWTTVWTDLLTDLDYYKGRAYSIEDVSGDENAFYAFVAYPLDLFEEGSVVNVLTSLVGNVFGFKAIRSLRLEDVRFPLHYVLTCGGPPNGITVERDVMNKYGRPLLGCTIKPKLGLSAKNYGRAVYECLRGGLDFTKDDENVNSQPFMRWQQRFNFVADAVHLATKETGERKGHYLNVTAPTVEEMYKRAEHAKSLDMPIIMHDYLTAGFTANTSLANWCRDNGMLLHIHRAMHAVIDRNPYHGIHFRVLAKCLRLSGGDHLHSGTVVGKLEGDREATLGW-ISMMRDSYVKEDRKRGIFFDQDWGHMPGMLPVASGGIHVWHMPALVS…	1.772	1	0.382	2.78	5.883	12.45
TARA_076.SAMEA2621232.800.0.22-3_2592365_6	Rhodospirillaceae	prok	Form 1	complete	MS----ENQ-----YSAGVRD--Y-RE-TYWEPDYTPKETDLLACFKIVAQAGVPREEAAAAVAAESSTGTWTTVWTDLLTDLDYYKGRAYSIEDVSGDENAFYAFVAYPLDLFEEGSVVNVLTSLVGNVFGFKAIRSLRLEDVRFPLHYVLTCGGPPNGITVERDVMNKYGRPLLGCTIKPKLGLSAKNYGRAVYECLRGGLDFTKDDENVNSQPFMRWQQRFNFVADAVHLATKETGERKGHYLNVTAPTVEEMYKRAEHAKSLDMPIIMHDYLTAGFTANTSLANWCRDNGMLLHIHRAMHAVIDRNPYHGIHFRVLAKCLRLSGGDHLHSGTVVGKLEGDREATLGW-ISMMRDSYVKEDRKRGIFFDQDWGHMPGMLPVASGGIHVWHMPALVS…	1.772	1	0.382	2.78	5.883	12.45
SBO07531.1	Phaseolus carteri	euk	Form 1	partial	MSPQTETKAS-VG-FKAGVKD--Y-KL-TYYTPDYETKDTDILAAFRVTPQPGVPPEEAGAAVAAESSTGTWTTVWTDGLTSLDRYKGRCYHIEPVAGEENQYIAYVAYPLDLFEEGSVTNMFTSIVGNVFGFKALRALRLEDLRIPTAYIKTFQGPPHGIQVERDKLNKYGRPLLGCTIKPKLGLSAKNYGRAVYECLRGGLDFTKDDENVNSQPFMRWRDRFLFCAEAIYKAQAETGEIKGHYLNATAGTCEEMIKRAVFARELGVPIVMHDYLTGGFTANTSLAHYCRDNGLLLHIHRAMHAVIDRQKNHGMHFRVLAKALRLSGGDHVHSGTVVGKLEGEREITLGF-VDLLRDDFIEKDRSRGIYFTQDWVSLPGVLPVASGGIHVWHMPALTE…	1.653	1	0.382	2.469	5.224	11.055
MBC8333483.1	Anaerolineae bacterium	prok	Form 3	complete	MS-----K--------KGA--ISYADE--YLRLGYTPREEELLCAFKVTPREDVP--EAAAAVAAESSTGTWTDV--DSEVA-ERLKARVYKI-----DGD--MVYVAYQPGLFEISSMPNILSSVAGNVFGMKAVEGLRLEDIRFPKEVVDAFPGPYYGLPGVRERMGVQGRAMTGSTIKPKIGLTTEEHAQVCYETWMGGADTVKDDENLGSQDF-NFYDRMARTLELLHKAEAETGETKGYWANLTAATVDEMAKRAECIKENGGIFAMVDYVTVGYTGVASLRQITE--GLVIHAHRAMHAAFDRIPYHGIEYRVIAKTSRLIGVDHIHTGTGVGKLEGER-------IALLRDKVTK---FRGVLFEQDWHNIKPVAPVASGGLH-GHVPALHS…	1.388	1	0.382	1.893	4.005	8.474
RME00383.1	Calditrichaeota bacterium	prok	Form 1	complete	S-NRSQNRPK---VFEAGVKA--Y----SYYEPGYVPKDTEVLAAFRVTPQPEVPWEEAAAAVAAESSSGTWTTVWSDLLTDQARYAGRTYNIEAIPGREDQFMAYIAYPLDLFEEGSLPNLMSSIVGNVFGFKALRALRLEDIRIPPVLLKTFQGPPHGIQVERDRMNKYGRPLLGGTMKPKLGLSAKNYGRVVYEALRGGLDFTKDDENITSQPFMRWYDRFMFVMEGVKKAEAETGERKGHFLNVTAGTMEEMYRRAETAKQLDAPVIMVDYLTVGFTAFTSLSKWCRENGMLLHAHRAMHAVIDRQPHHGIHWRVLAKWCRLVGADHVHNGTVVGKLESDRAATLGV--DLLRKDEVRRDPSRGIYFDQPWTGLPPMFPVASGGIHVWHIPALVD…	1.217	1	0.382	1.596	3.378	7.148
YP_009380136.1	Chenopodium quinoa	euk	Form 1	complete	MSPQTETKAS-VG-FKAGVKD--Y-KL-TYYTPEYETQDTDILAAFRVSPQPGVPPEEAGAAVAAESSTGTWTTVWTDGLTSLDRYKGRCYHIEPVAGEENQYICYVAYPLDLFEEGSVTNMFTSIVGNVFGFKALRALRLEDLRIPVAYIKTFQGPPHGIQVERDKLNKYGRPLLGCTIKPKLGLSAKNYGRACYECLRGGLDFTKDDENVNSQPFMRWRDRFLFCAEAIYKAQAETGEIKGHYLNATAATCEEMIKRAVFARELGAPIVMHDYLTGGFTANTSLAHYCRDNGLLLHIHRAMHAVIDRQKNHGMHFRVLAKALRLSGGDHIHSGTVVGKLEGERDITLGF-VDLLRDDYTEKDRSRGIYFTQSWVSTPGVLPVASGGIHVWHMPALTE…	1.615	1	0.382	2.375	5.026	10.636
WP_132961271.1	Tepidimonas ignava	prok	Form 1	complete	MA----VKT-----YNAGVKE--Y-RQ-TYWMPDYTPLDTDLLAVFKIVPQPGVDREEAAAAVAAESSTGTWTTVWTDLLTDLDYYKGRAYRIEDVPGDDTAFYAFIAYPIDLFEEGSVVNVFTSLVGNVFGFKAVRSLRLEDVRFPIAYVKTCGGPPHGIQVERDLMNKYGRPLLGCTIKPKLGLSAKNYGRAVYEALRGGLDFTKDDENVNSQPFMRWKQRFDFVMEAIEKAERETGERKGHYLNVTAPTPEEMYKRAEYAKSIGAPIIMHDYLTGGFCAHTGLANWCRENGVLLHVHRAMHAVIDRNPYHGIHFRVLTKVLRLMGGDHLHTGTVVGKLEGDRQATLGW-VDLLRESFVPEDRSRGIFFDQDWGSMPGAFAVASGGIHVWHMPALLS…	1.827	1	0.382	2.937	6.216	13.153
WP_188528096.1	Maritimibacter lacisalsi	prok	Form 1	complete	MA----EKK-----YQAGVKD--Y-AA-TYWTPDYIPLDTDLLACFKVVAQEGVPPEEAAAAVAAESSTGTWTTVWTDLLTDMDYYKGRAYKIEPVPNDPTAFYAFVAYPLDLFEEGSVVNVLTSLVGNVFGFKALRSLRLEDIRFPIAYIKTCGGPPNGIQVERDKLAKYGRGLLGCTIKPKLGLSAKNYGRAVYECLRGGLDFTKDDENINSQPFMRWNHRFDFVMEAVHKAEAETGERKGHYLNVTAGTAEEMLERAEYAKSLGARIIMHDFFTAGFTANTTLANWCRKNGMLLHIHRAMHAVVDRNPYHGIHFRVLTKCLRLSGGDHMHSGTVVGKLEGDREATIGW-IDQMRESFVPENRARGLFFDQDWGAMPGVLPVASGGIHVWHMPALVS…	2.358	1	0.382	4.993	10.565	22.356
VDS11124.1	uncultured bacterium	prok	Form 2/3	complete	-------------------------M--QEYL-NFDLDP--MLTVFRMEPSDGV---GEATEVAAESSTGSNT---ATAFSDLDA---IVYKVDEEK-K----LVWMACPWRIFDRGNVQNILTVI-GNVFGMSTLKGLKALDCWFPKEMLEHYDGPATTI------QDALGIPVLGTIVKPKIGLKPDEFAEVCYQFWSGG-DFVKFDEPQADQDF-PMKEVVDAIRKAMDRAEEVTGDKKVMSFNISS--ADTMKERAEYIKSMKSYAFLVDIT-AGWSAVQARREWPE---VFLHFHRAGHGALTRPENFGCSVPFMTKFGRLAGASAMHTGTAIGKMAGEDIT----A-HQA-----LFPKSEG-FFEQDW-GMKGMCPIASGGLNPVLLKPFAD…	1.964	1	0.382	3.369	7.129	15.085
WP_011160173.1	Rhodopseudomonas palustris	prok	Form 2	complete	------------------M-D----Q--SRYA-NLNLKESEVLCAYIMKPKAGI---QTAAHFAAESSTGTNT---TDDFTGVDA---LVYEVDEAN-S----LMKIAYPIELFDRAMIASFLTTI-GNNQGMGDVEYAKMYDFYVPPAYLKLFDGPSTTI------KDRLGRFIVGTIIKPKLGLRPQPFANACYDFW-GG-DFIKNDEPQGNQVF-PFKDTVRAVADAMRRAQDKTGEAKLFSFNITA--DDEMLARGEFILEFAHIAFLVDYV-AGPAAVTARRAFPK---QYLHYHRAGHGAVTSPQSRGYTAFVLSKMARLQGASGIHTGTMFGKMEGDRAI----Y--MI-----TEDAADG-YFHQEW-GMNPTTPIISGGMNALRMPGFFD…	2.684	1	0.382	6.92	14.642	30.983
WP_081534969.1	Rhodovulum sp. P5	prok	Form 2	complete	------------------M-D----Q--SRYA-RIELDEATVLCAYKMKPKEGL---ATAAHFAAESSTGTNT---TDDFTGVDA---LVYEIDEAN-E----VMKIAYPIELFDRAMLASFLTTI-GNNQGMGDVEYAKMHDFYVPPAYLRLFDGPAMNI------QDRLGRMVVGTIIKPKLGLRPQPFADACYEFW-GG-DFIKNDEPQGNQTF-PLKETIALVADAMKRAQDATGEAKLFSANITA--DDEMIARGEYILEFGHVAFLVDYV-AGPTAVTCRRNFPG---QFLHYHRAGHGAVTSPQSRGYTAFVHCKMSRLSGASGIHTGTMYGKMEGDKAI----F--ML-----ERDEAEG-FYKQGW-GMKATTPIISGGMNALRLPGFFD…	2.722	1	0.382	7.19	15.215	32.196
WP_150882264.1	Synechococcus sp. RSCCF101	prok	Form 1	complete	MS-----KK-----YDAGVKE--Y-RD-TYWTPDYVPLDTDLLACFKCTGQEGVPREEVGAAVAAESSTGTWSTVWSELLTDLDFYKGRCYRIEDVPGDKESFYAFIAYPLDLFEEGSVTNVLTSLVGNVFGFKALRHLRLEDIRFPLAFIKTCMGPPNGIVVERDRMNKYGRPLLGCTIKPKLGLSGKNYGRVVYECLRGGLDFTKDDENINSQPFQRWQNRFEFVAEAVKSAEMETGEKKGHYLNCTAATPEEMYERAEFAKELGQPIIMHDYITGGFTANTGLAKWCRKNGMLLHIHRAMHAVIDRHPKHGIHFRVLAKCLRLSGGDQLHTGTVVGKLEGDRQTTLGF-IDQLRESFIPEDRTRGNFFDQDWGSMGGVFAVASGGIHVWHMPALVT…	3.048	1	0.382	9.962	21.08	44.607
WP_026756535.1	Sediminimonas qiaohouensis	prok	Form 2	complete	------------------M-D----Q--SRYA-DLTLSEADVLVAYHMRPKTGL---ATAAHFAAESSTGTNT---TDDFTGVDA---LVYEIDEAN-E----LMKIAYPVDLFDRAMICSFLTAI-GNNQGMGDVEYAKMHDFWVPPAFLRLFDGPSTTI------SDRLGRFIVGTIIKPKLGLRPKPFADACHDFW-GG-DFIKNDEPQGNQTF-PLKQTIPLVADAMRRAQDATGEAKLFSANITA--DDEMLARAEFILEFAHVAFLVDYV-TGPAAITARRSFPR---QYLHYHRAGHGAVTSPQSRGYTAFVLSKMARMQGASGIHTGTMFGKMEGDKLM----Y--MI-----TDDSADG-YFHQEW-GMGPTTPIISGGMNALRMPGFFG…	2.337	1	0.382	4.892	10.352	21.906
WP_045218222.1	Desulfonatronum thioautotrophicum	prok	Form 2	complete	MS------------L---L-D----Q--TRYV-NLELREDDVLCAYVIKPKQGL---EVAAHFAAESSTGTNT---TDEFTGVDA---LVYELSDLN-DGE--LMKIAYPLALFDRAMMVSFLTCI-GNNQGMGDVEYAKMHDFYFPREYLRLFDGPAVNI------VDRLGRMIVGTIIKPKLGLRPQPFAEACYRFW-GG-DFVKNDEPQGNQPF-PLKETIKAVADAMRRAQDETGQAKIFSANISA--DDEMIARGEYILEFAQVALLVDYL-AGTTGVTARRRFPG---QFLHYHRAGHGAVTSPQSRGYTAFVHCKMARLQGSSGIHTGTMFGKMEGDKII----Y--ML-----ERDEAQG-YFNQPW-GMKATTPMISGGMNALRLPGFFD…	2.144	1	0.382	4.034	8.537	18.064
YP_009020145.1	Sorghum timorense	euk	Form 1	complete	MSPQTETKAS-VG-FKAGVKD--Y-KL-TYYTPEYETKDTDILAAFRVTPQLGVPPEEAGAAVAAESSTGTWTTVWTDGLTSLDRYKGRCYHIEPVPGDPDQYICYVAYPLDLFEEGSVTNMFTSIVGNVFGFKALRALRLEDLRIPPAYVKTFQGPPHGIQVERDKLNKYGRPLLGCTIKPKLGLSAKNYGRACYECLRGGLDFTKDDENVNSQPFMRWRDRFVFCAEAIYKAQAETGEIKGHYLNATAGTCEEMIKRAVFAKELGVPIVMHDYLTGGFTANTTLSHYCRDNGLLLHIHRAMHAVIDRQKNHGMHFRVLAKALRMSGGDHIHSGTVVGKLEGEREITLGF-VDLLRDDFIEKDRSRGIFFTQDWVSMPGVIPVASGGIHVWHMPALTE…	1.765	1	0.382	2.761	5.842	12.362
SBO07537.1	Puccinellia lemmonii	euk	Form 1	partial	MSPQTETKSS-VG-FQAGVKD--Y-KL-TYYTPEYETKDTDILAAFRVTPQPGVPPEEAGAAVAAESSTGTWTTVWTDGLTSLDRYKGRCYHIEPVAGEDNQWICYVAYPLDLFEEGSVTNMFTSIVGNVFGFKALRALRLEDLRIPPAYAKTFQGPPHGIQVERDKLNKYGRPLLGCTIKPKLGLSAKNYGRACYECLRGGLDFTKDDENVNSQPFMRWRDRFVFCAEAIYKSQAETGEIKGHYLNATAGTCEEMIKRAVFARELGVPIVMHDYITGGFTANTSLAHYCRDNGLLLHIHRAMHAVIDRQKNHGMHFRVLAKALRMSGGDHIHSGTVVGKLEGEREMTLGF-VDLLRDDFIEKDRARGIFFTQDWVSMPGVIPVASGGIHVWHMPALTE…	1.854	1	0.382	3.019	6.388	13.517
TARA_037.SAMEA2619970.600.0.22-1.6_181232_40	Alphaproteobacteria	prok	Form 2	complete	------------------M-D----Q--SRYA-NLNLNEQTVLCAYIMKPKEGI---STAAHFAAESSTGTNT---TDSFTSVDA---IVYEADETF-E----VVKVAYPIELFDRAMIASFLTTI-GNNQGMGDVEYAKMYDFYFPPNFLKLFDGPSTTI------ADRLGRFIVGTIVKPKLGLRPQPFANACYDFW-GG-DFIKNDEPQGNQPF-PLKETITAVADAMRRAQDETGEAKLFSANITA--DDEMLARGEFILEFGHVAFLVDYV-CGPQAITARRTFPN---QYLHYHRAGHGAVTSPQSRGYTAFVLAKMARLQGASGIHTGTMYGKMEGDKDM----Y--MI-----TEDRAKG-FYHQEW-GMNPTTPIISGGMNALRIPGFFQ…	2.672	1	0.382	6.838	14.469	30.617
YP_009157550.1	Poa palustris	euk	Form 1	complete	MSPQTETKAS-VG-FQAGVKD--Y-KL-TYYTPEYETKDTDILAAFRVTPQPGVPPEEAGAAVAAESSTGTWTTVWTDGLTSLDRYKGRCYHIEPVAGEDNQWICYVAYPLDLFEEGSVTNMFTSIVGNVFGFKALRALRLEDLRIPVAYAKTFQGPPHGIQVERDKLNKYGRPLLGCTIKPKLGLSAKNYGRACYECLRGGLDFTKDDENVNSQPFMRWRDRFVFCAEAIYKAQAETGEIKGHYLNATAGTCEEMMKRAIFARELGVPIVMHDYITGGFTANTSLAHYCRDNGLLLHIHRAMHAVIDRQKNHGMHFRVLAKALRMSGGDHIHAGTVVGKLEGEREMTLGF-VDLLRDDFIEKDRARGIFFTQDWVSMPGVIPVASGGIHVWHMPALTE…	1.7	1	0.382	2.587	5.474	11.582
YP_398337.1	Lactuca sativa	euk	Form 1	complete	MSPQTETKAS-VG-FKAGVKD--Y-KL-TYYTPEYETKDTDILAAFRVTPQPGVPPEEAGAAVAAESSTGTWTTVWTDGLTSLDRYKGRCYGIEPVPGEENQYIAYVAYPLDLFEEGSVTNMFTSIVGNVFGFKALRALRLEDLRIPTAYVKTFQGPPHGIQVERDKLNKYGRPLLGCTIKPKLGLSAKNYGRAVYECLRGGLDFTKDDENVNSQPFMRWRDRFLFCAEAIFKSQAETGEIKGHYLNATAGTCEEMMKRAIFARELGVPIVMHDYLTGGFTANTSLAHYCRDNGLLLHIHRAMHAVIDRQKNHGIHFRVLAKALRMSGGDHIHSGTVVGKLEGEREITLGF-VDLLRDDFIEKDRSRGIYFTQDWVSLPGVLPVASGGIHVWHMPALTE…	1.507	1	0.382	2.133	4.514	9.551
TQV62574.1	Halothiobacillaceae bacterium	prok	Form 1	complete	M-----AKT-----YQAGVKE--Y-RA-TYWEPNYTPKESDVLACFKVTPQPGIDREEVAAAVAAESSTGTWTTVWTDLLTDLNYYKGRAYRIEDVPGSDAEFYAFIAYPIDLFESGSIVNVFTSLVGNVFGFKALRAIRLEDIRFPLAYVTTCDGPPHGIQVERDMMNKYGRPMLGCTIKPKLGLSAKNYGRAVYEALRGGLDFTKDDENVNSQPFMNWKQRFDFCQEAIEKAERETGERKGHYLNVTAATAEEMIKRAEYAKEIGTPIIMTDYITAGFSAHTSISRFCKENGILLHVHRAMHGVIDRNPHHGIHFRVLAKILRLMGGDHLHSGTVVGKLEGDRTATLGW-IDIMREEYVKEDRSRGIMFDQDFGYMPGMIPVASGGIHVWHMPALVN…	1.954	1	0.382	3.335	7.058	14.934
WP_124257644.1	Rhodobacter sphaeroides	prok	Form 2	complete	------------------M-D----Q--SRYA-RLDLKEADVLCAYVMKPKAGL---ETAAHFAAESSTGTNT---TDDFTGVDA---LVYEIDPEK-E----IMKIAYPVELFDRAMLCSFLTTI-GNNQGMGDVEYAKMHDFYVPPCYLRLFDGPSMNI------ADRLGRMVVGTIIKPKLGLRPKPFADACHEFW-GG-DFIKNDEPQGNQTF-PLKETIRLVADAMKRAQDETGEAKLFSANITA--DDEMVARGEYILEFGHVAFLVDYV-TGPAAITARRQFPR---QFLHYHRAGHGAVTSPQSRGYTAFVLSKMARLQGASGIHTGTMYGKMEGDKIM----Y--ML-----TDEAAEG-FYRQDW-GLKATTPIISGGMNALRLPGFFD…	2.989	1	0.382	9.386	19.862	42.028
WP_055208325.1	Rhodobacter capsulatus	prok	Form 2	complete	------------------M-D----Q--SRYA-RLDLKEADVLCAYIMKPKAGL---ETAAHFAAESSTGTNT---TDDFTGVDA---LVYEIDPEK-E----IMKIAYPVELFDRAMLCSFLTTI-GNNQGMGDVEYAKMHDFYVPPCYLRLFDGPSMNI------ADRLGRMVVGTIIKPKLGLRPKPFADACYEFW-GG-DFIKNDEPQGNQTF-PLKETIRLVADAMKRAQDETGEAKLFSANITA--DDEMVARGEYILEFGHVAFLVDYV-TGPAAITARRSFPR---QFLHYHRAGHGAVTSPQSRGYTAFVLSKMSRLQGASGIHTGTMYGKMEGDKIM----Y--ML-----TDEAAQG-FYHQDW-GMKATTPIISGGMNALRLPGFFD…	2.935	1	0.382	8.893	18.818	39.819
CCD10589.1	Panicum amarum	euk	Form 1	partial	-----ETKAS-VG-FKAGVKD--Y-KL-TYYTPEYETKDTDILAAFRVTPQPGVPPEEAGAAVAAESSTGTWTTVWTDGLTSLDRYKGRCYHIEPVPGEADQYICYIAYPLDLFEEGSVTNMFTSIVGNVFGFKALRALRLEDLRIPPAYSKTFQGPPHGIQVERDKLNKYGRPLLGCTIKPKLGLSAKNYGRACYECLRGGLDFTKDDENVNSQPFMRWRDRFVFCAEAIYKAQAETGEIKGHYLNATAATCEEMIKRAVFARELGVPIVMHDYITGGFTANTSLAHYCRDNGLLLHIHRAMHAVIDRQKNHGMHFRVLAKALRMSGGDHIHAGTVVGKLEGEREITLGF-VDLLRDDFIEKDRSRGIFFTQDWVSMPGVIPVASGGIHVWHMPALTE…	1.591	1	0.382	2.319	4.906	10.382
AZC11520.1	Tephrosia purpurea	euk	Form 1	partial	-----------------------Y-KL-NYYTPDYETKDTDILAAFRVTPQPGVPPEEAGAAVAAESSTGTWTTVWTDGLTSLDRYKGRCYHIEPVAGEENQYIAYVAYPLDLFEEGSVTNMFTSIVGNVFGFKALRALRLEDLRIPNSYIKTFQGPPHGIQVERDKLNKYGRPLLGCTIKPKLGLSAKNYGRAVYECLRGGLDFTKDDENVNSQPFMRWRDRFLFCAEALFKSQAETGEIKGHYLNATAGTCEEMMKRAVFARELGVPIVMHDYLTGGFTANTSLAHYCRDNGLLLHIHRAMHAVIDRQKNHGMHFRVLAKALRLSGGDHIHAGTVVGKLEGEREITLGF-VDLLRDDFIEKDRSRGIYFTQDWVSLPGVLPVASGGIHVWHMPALTE…	1.433	1	0.382	1.98	4.19	8.867
QPG24621.1	Cyperus exaltatus	euk	Form 1	complete	MSPQTETKAN-VG-FKAGVKD--Y-KL-TYYTPEYETKDTDILAAFRVTPQPGVPPEEAGAAVAAESSTGTWTTVWTDGLTSLDRYKGRCYHIEPVAGEENQYIAYIAYPLDLFEEGSVTNMFTSIVGNVFGFKALRALRLEDLRIPPAYAKTFQGPPHGIQAERDKLNKYGRPLLGCTIKPKLGLSAKNYGRACYECLRGGLDFTKDDENVNSQPFMRWRDRFLFCAEAIYKAQAETGEIKGHYLNATAGTSEEMIKRAVFARELGVPIIMHDYITGGFTANTSLSFYCRDNGLLLHIHRAMHAVIDRQKNHGIHFRVLAKALRMSGGDHIHSGTVVGKLEGEREMTLGF-VDLLRDDYIEKDRSRGIFFTQDWVSMPGVIPVASGGIHVWHMPALTE…	1.903	1	0.382	3.17	6.707	14.193
WP_011057346.1	Thermosynechococcus elongatus	prok	Form 1	complete	MATQSQ-K---VG-YQAGVKD--Y-RL-TYYTPDYTPKDTDILAAFRVTPQPGVPFEEAAAAVAAESSTGTWTTVWTDLLTDLDRYKGCCYDIEPLPGEDNQFIAYIAYPLDLFEEGSVTNMLTSIVGNVFGFKALKALRLEDLRIPVAYLKTFQGPPHGIQVERDKLNKYGRPLLGCTIKPKLGLSAKNYGRAVYECLRGGLDFTKDDENINSQPFQRWRDRFLFVADAIHKAQAETGEIKGHYLNVTAPTCEEMLKRAEFAKELEMPIIMHDFLTAGFTANTTLSKWCRDNGMLLHIHRAMHAVMDRQKNHGIHFRVLAKCLRMSGGDHIHTGTVVGKLEGDKAVTLGF-VDLLRENYIEQDRSRGIYFTQDWASMPGVMAVASGGIHVWHMPALVD…	2.547	1	0.382	6.033	12.767	27.015
637314131_rbcL_ribulose_1_5_bisphosphate_carboxylase_large_subunit__EC_4.1.1.39___IMGterm___Thermosynechococcus_elongatus_BP_1__NC_004113_		prok	Form 1	complete	MATQSQ-K---VG-YQAGVKD--Y-RL-TYYTPDYTPKDTDILAAFRVTPQPGVPFEEAAAAVAAESSTGTWTTVWTDLLTDLDRYKGCCYDIEPLPGEDNQFIAYIAYPLDLFEEGSVTNMLTSIVGNVFGFKALKALRLEDLRIPVAYLKTFQGPPHGIQVERDKLNKYGRPLLGCTIKPKLGLSAKNYGRAVYECLRGGLDFTKDDENINSQPFQRWRDRFLFVADAIHKAQAETGEIKGHYLNVTAPTCEEMLKRAEFAKELEMPIIMHDFLTAGFTANTTLSKWCRDNGMLLHIHRAMHAVMDRQKNHGIHFRVLAKCLRMSGGDHIHTGTVVGKLEGDKAVTLGF-VDLLRENYIEQDRSRGIYFTQDWASMPGVMAVASGGIHVWHMPALVD…	2.547	1	0.382	6.033	12.767	27.015
WP_011385076.1	Magnetospirillum magneticum	prok	Form 2	complete	------------------M-D----Q--SRYV-NLGLREADVLCAYRMRPRPGV---ETAAHFAAESSTGTNT---TDDFTGVDA---LVYEVDEAE-G----LMKIAYPVELFDRAMIASFLTTV-GNNQGMSDVENAKMEDFYVPPDFLTLFDGPARNI------AHKLGRMVVGTIIKPKLGLRPKPFADACHQFW-GG-DFIKNDEPQGNQVF-PFKDTMRLVADSMRRAQDETGQAKLFSANITA--DDEMIARGQFILDFGHVAFLVDFV-AGPTAVTCRRNFPD---TFLHYHRAGHGAITSRQSRGYSVLVHMKMARLLGASGIHTGTMYGKMEGEKVV----Y--ML-----ERPTAEG-HYRQDW-DMRACTPIISGGMNALRLPGFFD…	2.748	1	0.382	7.375	15.605	33.021
YP_422059_Magnetospirillum_magnetotacticum_AMB_1_II		prok	Form 2	complete	------------------M-D----Q--SRYV-NLGLREADVLCAYRMRPRPGV---ETAAHFAAESSTGTNT---TDDFTGVDA---LVYEVDEAE-G----LMKIAYPVELFDRAMIASFLTTV-GNNQGMSDVENAKMEDFYVPPDFLTLFDGPARNI------AHKLGRMVVGTIIKPKLGLRPKPFADACHQFW-GG-DFIKNDEPQGNQVF-PFKDTMRLVADSMRRAQDETGQAKLFSANITA--DDEMIARGQFILDFGHVAFLVDFV-AGPTAVTCRRNFPD---TFLHYHRAGHGAITSRQSRGYSVLVHMKMARLLGASGIHTGTMYGKMEGEKVV----Y--ML-----ERPTAEG-HYRQDW-DMRACTPIISGGMNALRLPGFFD…	2.748	1	0.382	7.375	15.605	33.021
SBW00154.1	uncultured Alphaproteobacteria bacterium	prok	Form 2	complete	------------------M-D----Q--SRYA-ALELDEPAVLAVYAMQPKRGL---AAAAHFAAESSTGTNT---TDDFTGIDA---LVYHADADA-G----LMRIAFPLALFDRAMVASVLTLA-GNNQGMDDIAHAKLLDFYAPPDFLKAFDGPAANI------ETRLGRPILGTIIKPKLGLRPQPFAKACHDFW-GG-DFIKNDEPQGNQVF-PMKETMRAVADAMARAQDETGAAKLFSANVTA--DDEILARCELILDFGHVAFLVDFV-AGPTAVAVRRNHPD---HFLHYHRAGHGAITSRQSRGYTSLVLAKLARMMGASGFHTGGMFGKMEGDRAV----D--ML-----DHDLAAG-AFLQPW-GMKAATPIVSGGMNALRLPGFFD…	2.062	1	0.382	3.716	7.864	16.64
ABE76802.1	Atrichum undulatum	euk	Form 1	partial	--------------FKAGVKD--Y-RL-TYYTPDYETSETDILAAFRMTPQPGVPPEEAGAAVAAESSTGTWTTVWTDGLTSLDRYKGRCYDIEPVAGEENQFIAYVAYPLDLFEEGSVTNLFTSIVGNVFGFKALRALRLEDLRIPPAYSKTFQGPPHGIQVERDKLNKYGRPLLGCTIKPKLGLSAKNYGRAVYECLRGGLDFTKDDENVNSQPFMRWRDRFLFVAEAIYKSQGETNEIKGHYLNATAGTCEEMLKRAAFARELGAPIVMHDYLTGGFTANTTLAHYCRDNGLLLHIHRAMHAVIDRQKNHGMHFRVLAKALRLSGGDHIHAGTVVGKLEGERQVTLGF-VDLLRDDYIEKDRSRGIYFTQDWVSLPGVLPVASGGIHVWHMPALTE…	1.504	1	0.382	2.127	4.501	9.523
YP_006666038.1	Capsicum annuum	euk	Form 1	complete	MSPQTETKAS-VG-FKAGVKE--Y-KL-TYYTPEYQTKDTDILAAFRVTPQPGVPPEEAGAAVAAESSTGTWTTVWTDGLTSLDRYKGRCYRIERVVGEKDQYIAYVAYPLDLFEEGSVTNMFTSIVGNVFGFKALRALRLEDLRVPTAYIKTFQGPPHGIQVERDKLNKYGRPLLGCTIKPKLGLSAKNYGRAVYECLRGGLDFTKDDENVNSQPFMRWRDRFLFCAEALFKAQTETGEIKGHYLNATAGTCEEMMKRAVFARELGAPIVMHDYLTGGFTANTSLAHYCRDNGLLLHIHRAMHAVIDRQKNHGMHFRVLAKALRMSGGDHIHAGTVVGKLEGERDITLGF-VDLLRDDFVEQDRSRGIYFTQDWVSLPGVLPVASGGIHVWHMPALTE…	1.266	1	0.382	1.676	3.546	7.504
YP_009161198.1	Oryza punctata	euk	Form 1	complete	MSPQTETKAS-VG-FQAGVKD--Y-KL-TYYTPEYETKDTDILAAFRVTPQPGVPPEEAGAAVAAESSTGTWTTVWTDGLTSLDRYKGRCYHIEPVVGEENQYIAYVAYPLDLFEEGSVTNMFTSIVGNVFGFKALRALRLEDLRIPPTYSKTFQGPPHGIQVERDKLNKYGRPLLGCTIKPKLGLSAKNYGRACYECLRGGLDFTKDDENVNSQPFMRWRDRFVFCAEAIYKSQAETGEIKGHYLNATAGTCEEMIKRAVFARELGVPIVMHDYLTGGFTANTSLAHYCRDNGLLLHIHRAMHAVIDRQKNHGMHFRVLAKALRMSGGDHIHAGTVVGKLEGEREMTLGF-VDLLRDDFIEKDRARGIFFTQDWVSMPGVIPVASGGIHVWHMPALTE…	1.468	1	0.382	2.052	4.342	9.188
WP_127470167.1	Thiomicrorhabdus aquaedulcis	prok	Form 2	complete	------------------M-D----Q--SRYA-DLMLKEENLLVAYRLKPAPGL---EVAAHIAAESSTGTNT---TDDFTGVDA---LVYEIDEVAGEKG--LMKVAYPVALFDPYNISHMWSIL-GNNQGMGDHEGLRMLDFYVPEKMVKRFDGPATDI------SDKLGRYIAGTIIKPKLGLRPEPFAKACYDFW-GG-DFIKNDEPQANQDF-PMKTVIPLVAETMERAQQATGQAKLFSANITA--DFEMIHRGEFILNFAHVAFLVDFV-TGPAGVTARRAFPD---TYLHFHRAGHGALTSYKSMGMDPLCYMKLARLMGASGIHTGTMYGKMEGETVL----Y--ML-----ERDECQG-YFYQKW-GMKPTTPIISGGMNALRLPGFFE…	3.149	1	0.382	11.012	23.301	49.306
ACJ50136.1	Chlamydomonas reinhardtii	euk	Form 1	complete	MVPQTETKAG-AG-FKAGVKD--Y-RL-TYYTPDYVVRDTDILAAFRMTPQPGVPPEECGAAVAAESSTGTWTTVWTDGLTSLDRYKGRCYDIEPVPGEDNQYIAYVAYPIDLFEEGSVTNMFTSIVGNVFGFKALRALRLEDLRIPPAYVKTFVGPPHGIQVERDKLNKYGRGLLGCTIKPKLGLSAKNYGRAVYECLRGGLDFTKDDENVNSQPFMRWRDRFLFVAEAIYKAQAETGEVKGHYLNATAGTCEEMMKRAVCAKELGVPIIMHDYLTGGFTANTSLAIYCRDNGLLLHIHRAMHAVIDRQRNHGIHFRVLAKALRMSGGDHLHSGTVVGKLEGEREVTLGF-VDLMRDDYVEKDRSRGIYFTQDWCSMPGVMPVASGGIHVWHMPALVE…	2.052	1	0.382	3.678	7.784	16.47
YP_009033978.1	Cenchrus americanus	euk	Form 1	complete	MSPQTETKAS-VG-FKAGVKD--Y-KL-TYYTPEYETKDTDILAAFRVTPQPGVPPEEAGAAVAAESSTGTWTTVWTDGLTSLDRYKGRCYHIEPVPGEADQYICYIAYPLDLFEEGSVTNMFTSIVGNVFGFKALRALRLEDLRIPPSYSKTFQGPPHGIQVERDKLNKYGRPLLGCTIKPKLGLSAKNYGRACYECLRGGLDFTKDDENVNSQPFMRWRDRFVFCAEAIYKAQAETGEIKGHYLNATAGTCEEMIKRAVFARELGVPIVMHDYLTGGFTANTSLSHYCRDNGLLLHIHRAMHAVIDRQKNHGIHFRVLAKALRMSGGDHIHSGTVVGKLEGEREITLGF-VDLLRDDFIEKDRSRGIFFTQDWVSMPGVIPVASGGIHVWHMPALTE…	1.802	1	0.382	2.864	6.06	12.823
WP_069126921.1	Candidatus Thiodiazotropha endolucinida	prok	Form 2	complete	MA----------------L-D----Q--SRYS-DLSLKEEDILCAYKMKPASGL---EVASHFAAESSTGTNT---TDDFTGVDA---LVYHIDEAT-E----EMRIAYPIDLFDRMMLVSFLTTI-GNNQGMGDCEYAKMYDFFMPPRAIQLFDGPAKDI------SDRLGRYIAGTIIKPKLGLRPEPFAEAAYQFW-GG-DFIKNDEPQGNQVF-PAKKVYPLVYDAMKRAMDETGEAKLFSANITA--DDEMIARGEFILDFGKVAFLVDYV-GGPGMVTARRYFPG---QYLHYHRAGHGAVTSPSSRGYTAYVLAKMSRLQGASGIHVGTMYGKMEGDRNI----Y--II-----ERDEYQG-AYNQKW-GMKPTTPIISGGMNALRLPGFFE…	2.671	1	0.382	6.829	14.451	30.579
WP_069958099.1	Magnetovibrio blakemorei	prok	Form 2	complete	------------------M-D----Q--SRYA-DLSLKEDDVLVAYLMKPKTGL---EAAAHFSAESSTGTNT---TDDFTGVDA---LVYEIDEAK-E----IMKIAYPVDLFDRAMIVSFLTAI-GNNQGMGDIAYAKMLDFYVPQKYLRLFDGPSKDI------SDRLGRYIAGTIIKPKLGLRPKPFAEAAYQFW-GG-DFIKNDEPQGNQVF-PMRETIPLVYDSMKRAMDETGEAKLFSANITA--DDEMMARGEFILNFGKVAFLVDYV-GGPGMVTARRHFAN---QYLHYHRAGHGAVTSPSARGYTAFVLAKMSRLQGASGIHVGTMYGKMEGDKNI----Y--MI-----ERDSADG-FYHQEW-GMKPTTPIISGGMNALRLPGFFE…	2.807	1	0.382	7.828	16.563	35.049
YP_009649021.1	Hordeum vulgare subsp. spontaneum	euk	Form 1	complete	MSPQTETKAG-VG-FQAGVKD--Y-KL-TYYTPEYETKDTDILAAFRVSPQPGVPPEEAGAAVAAESSTGTWTTVWTDGLTSLDRYKGRCYHIEPVAGEDSQWICYVAYPLDLFEEGSVTNMFTSIVGNVFGFKALRALRLEDLRIPPTYSKTFQGPPHGIQVERDKLNKYGRPLLGCTIKPKLGLSAKNYGRACYECLRGGLDFTKDDENVNSQPFMRWRDRFVFCAEAIYKSQAETGEIKGHYLNATAGTCEEMIKRAVFARELGVPIVMHDYLTGGFTANTTLAHYCRDNGLLLHIHRAMHAVIDRQKNHGMHFRVLAKALRMSGGDHIHSGTVVGKLEGEREMTLGF-VDLLRDDFIEKDRARGIFFTQDWVSMPGVIPVASGGIHVWHMPALTE…	1.567	1	0.382	2.265	4.794	10.144
WP_011500311.1	Methanococcoides burtonii	prok	Form 2/3	complete	MS---E-D------LKS-D-S----K--QAYV-DLKLPD--LLAVFHMIPGGDL---QAAAEIAAESSTGTNT---ETAFSTMNA---RVYQLDLER-E----LVWIAYPWRLFDRGNVQNILTII-GNILGMKEIQALKLMDIWFPPSMLEQYDGPSYTV------DDKLDVPILGTIVKPKMGLTSAEYAEVCYDFWVGG-DFVKNDEPQANQDF-PYEKMVAHVKEAMDKAVKETGQKKVHSFNVSA--ADTMIERCEMITNFESYAFLIDIT-AGWMAVQLRRRYPD---VFLHFHRAAHGAFTRQENIGFSVLVLSKFARLAGASGIHTGTAIGKMKGEDVV----A-HSI-----QYLKSPG-FFEQTW-AMKKCCPIVSGGLNPVKLKPFID…	0.749	1	0.382	0.999	2.114	4.474
YP_566926_Methanococcoides_burtonii_DSM_6242_IIandIII		prok	Form 2/3	complete	MS---E-D------LKS-D-S----K--QAYV-DLKLPD--LLAVFHMIPGGDL---QAAAEIAAESSTGTNT---ETAFSTMNA---RVYQLDLER-E----LVWIAYPWRLFDRGNVQNILTII-GNILGMKEIQALKLMDIWFPPSMLEQYDGPSYTV------DDKLDVPILGTIVKPKMGLTSAEYAEVCYDFWVGG-DFVKNDEPQANQDF-PYEKMVAHVKEAMDKAVKETGQKKVHSFNVSA--ADTMIERCEMITNFESYAFLIDIT-AGWMAVQLRRRYPD---VFLHFHRAAHGAFTRQENIGFSVLVLSKFARLAGASGIHTGTAIGKMKGEDVV----A-HSI-----QYLKSPG-FFEQTW-AMKKCCPIVSGGLNPVKLKPFID…	0.749	1	0.382	0.999	2.114	4.474
WP_010467950.1	Acaryochloris	prok	Form 1	complete	MSSQTQSK---AG-YDAGVKD--Y-KL-TYYTPDYTPKDTDILAAFRMTPQPGVPPEEAGAAVAAESSTGTWTTVWTDLLTDLDRYKGRCYDIEAVANEDNQYIAYIAYPLDLFEEGSVVNLLTSLVGNVFGFKALRALRLEDIRIPVAYMKTFQGPPHGITVERDKINKYGRPLLGCTIKPKLGLSAKNYGRAVYECLRGGLDFTKDDENINSQPFMRWRDRFLFVAEAIHKAQAETGEIKGHYLNVTAATCEEMLKRAEFAKELEMPIIMHDFITGGFTANTTLSHWCRDNGVLLHIHRAMHAVIDRQKNHGMHFRVLSKCLRMSGGDHIHTGTVVGKLEGEKGITMGF-VDLLRENYVEKDLSRGIYFTQDWASMGGVMAVASGGIHVWHMPALVE…	2.589	1	0.382	6.296	13.322	28.19
QGX04319.1	Nicandra physalodes	euk	Form 1	complete	MSPQTETKAS-VG-FKAGVKE--Y-KL-TYYTPEYKTKDTDILAAFRVTPQPGVPPEEAGAAVAAESSTGTWTTVWTDGLTSLDRYKGRCYRIERVVGEKDQYIAYVAYPLDLFEEGSVTNMFTSIVGNVFGFKALRALRLEDLRIPPAYVKTFQGPPHGIQVERDKLNKYGRPLLGCTIKPKLGLSAKNYGRAVYECLRGGLDFTKDDENVNSQPFMRWRDRFLFCAEALFKAQAETGEIKGHYLNATAGTCEEMIKRAVFARELGVPIVMHDYLTGGFTANTTLAHYCRDNGLLLHIHRAMHAVIDRQKNHGIHFRVLAKALRMSGGDHIHSGTVVGKLEGERDITLGF-VDLLRDDFVEQDRSRGIYFTQDWVSLPGVLPVASGGIHVWHMPALTE…	1.51	1	0.382	2.139	4.526	9.576
WP_043107373.1	endosymbiont of unidentified scaly snail isolate Monju	prok	Form 2	complete	MA----------------L-D----Q--SRYS-DLSLKEEDILCAYKMKPKAGL---EAAAHFAAESSTGTNT---TDEFTGVDA---LVYHIDEAN-E----DMRIAYPIELFDRMMMVSFLTTI-GNNQGMGDIEYAKMIDFYMPKRAIELFDGPAKDI------SDRLGRYIAGTIIKPKLGLRPEPFAEAAYQFW-GG-DFIKNDEPQGNQVF-PLKKVIPLVADAMKRAQDETGEAKLFSANITA--DDEMIARGEYILEFGHVAFLVDYV-GGPGMITARRWFPN---QYLHYHRAGHGAVTSPSSRGYTAFVLAKMSRLQGASGIHVGTMYGKMEGDRVI----Y--MI-----ERDSVDG-VYHQEW-GMKPTTPIISGGMNALRLPGFFE…	2.76	1	0.382	7.466	15.798	33.428
YP_009711902.1	Fragilariopsis cylindrus	euk	Form 1	complete	MSSETRIK-SD--RYESGV--IPYAKMG-YWDASYAVKTTDILALFRITPQPGVDPVEAAAAVAGESSTATWTVVWTDLLTACDRYRAKAYRVDPVPNSTDVYFAFIAYECDLFEEGSLSNLTASIIGNVFGFKAVSALRLEDMRIPHSYLKTFQGPATGIVVERERLNKYGTPLLGATVKPKLGLSGKNYGRVVYEGLKGGLDFLKDDENINSQPFMRWRERFLNCMEGINRASAATGEVKGSYLNVTAATWEEVLKRCEYAKQVGSIVVMID-LVMGYTAIQSAAIWARENDMLLHLHRAGNSTYARQKNHGINFRVICKWMRMSGVDHIHAGTVVGKLEGDPLMIKGFY-DVLRLTTLDVNLPYGIFFEMSWASLRRCMPVASGGIHCGQMHQLIH…	1.547	1	0.382	2.22	4.697	9.94
WP_043756787.1	Imhoffiella purpurea	prok	Form 1	complete	MA-----KT-----YNAGVKE--Y-RE-TYWMPNYTPKDTDILACFKITPQAGVPREEAAAAVAAESSTGTWTTVWTDLLTDLDYYKGRAYAIEDVPGNDDAFYAFIAYPIDLFEEGSVVNVFTSLVGNVFGFKAVRALRLEDVRFPIAYVMTCNGPPHGIQVERDLMNKYGRPLLGCTIKPKLGLSAKNYGRAVYECLRGGLDFTKDDENVNSQPFMRWRQRFDFVMEAIDKAERETGERKGHYLNVTAPTPEEMYKRAEYAKEIGAPIIMHDYITGGFCANTGLAQWCQDNGMLLHIHRAMHAVLDRNPNHGIHFRVLTKILRLSGGDHLHTGTVVGKLEGDRESTLGW-IDLLRESYVKEDRSRGIFFDQDWGAMPGAFAVASGGIHVWHMPALVT…	2.16	1	0.382	4.099	8.674	18.354
AID50113.1	Limonium companyonis	euk	Form 1	partial	----TETKSF-VG-FKAGVKD--Y-KL-TYYTPEYETLDTDILAAFRVTPQPGVPPEEAGAAVAAESSTGTWTTVWTDGLTNLDRYKGRCYHIEPVAGEENQFIAYVAYPLDLFEEGSVTNMFTSIVGNVFGFKALRALRLEDLRIPPAYSKTFQGPPHGIQVERDKLNKYGRPLLGCTIKPKLGLSAKNYGRAVYECLRGGLDFTKDDENVNSQPFMRWRDRFLFCTEAIYKAQAETGEVKGHYLNATAGTSEEMIKRAACARELGVPIVMHDYLTGGFTSNTSLAHYCRDNGLLLHIHRAMHAVIDRQKNHGIHFRVLAKALRMSGGDHIHSGTVVGKLEGERDITLGF-VDLLRDDYIEKDRSRGIYFTQDWVSMPGVIPVASGGIHVWHMPALTE…	1.616	1	0.382	2.378	5.031	10.647
OYY45669.1	Gallionellales bacterium 35-53-114	prok	Form 2	complete	------------------M-D----Q--SRYS-NLDLKEADILVAYKMKPKAGL---EAAAHFAAESSTGTNT---TDDFTGVDA---LVYYIDEAT-E----DMRIAYPMELFDRMMLVSVLTII-GNNQGMGDIEHAKIHDFYMPKRAIQLFDGPSKDI------SDRLGRYIAGTIIKPKLGLRPEPFAAAAYQFW-GG-DFIKNDEPQGNQVF-PLKKVLPLVRDAMCRAQDETGQAKLFSMNITA--DDEMLARADYALEFGKVAFLVDFV-GGPGMVTARRQYPD---QYLHYHRAGHGMITSPSARGYTAFVLAKMSRLQGASGIHVGTMYGKMEGDKNI----Y--MI-----ERDEAQG-VYFQKW-GMKPTTPIISGGMNALRLPGFFE…	2.686	1	0.382	6.932	14.668	31.039
YP_003795588.1	Pteridium aquilinum subsp. aquilinum	euk	Form 1	complete	MSPQTETKAG-VG-FKAGVKD--Y-RL-TYYTPEYKTKDTDILAAFRMTPQPGVPAEEAGAAVAAESSTGTWTTVWTDGLTSLDRYKGRCYDIEPVAGEENQYIAYVAYPLDLFEEGSVTNLFTSIVGNVFGFKALRALRLEDLRIPPAYSKTFIGPPHGIQVERDKLNKYGRPLLGCTIKPKLGLSAKNYGRAVYECLRGGLDFTKDDENVNSQPFMRWRDRFLFVSEALFKAQAETGEIKGHYLNATAGTCEEMMKRAAFAYELGVPIVMHDYLTGGFTANTSLAFYCRDHGLLLHIHRAMHAVIDRQRNHGIHFRVLAKALRMSGGDHIHAGTVVGKLEGEREVTLGF-VDLLRDDYIEKDRSRGIYFTQDWVSMPGVLPVASGGIHVWHMPALTE…	1.663	1	0.382	2.492	5.274	11.16
WP_156052524.1	unclassified Thiomonas	prok	Form 2	complete	MA----------------H-D----Q--SRYA-NLDLKESDILVAYKMKPKAGL---ATAAHFAAESSTGTNT---TDDFTGVDA---LVYYIDEAT-E----DMRIAYPIELFDRFMIVSFLTVI-GNNQGMGDVEYGKMIDFYVPERAIQMFDGPATDI------SNRLGRYIAGTIIKPKLGLRPEPFAQAAYQFW-GG-DFIKNDEPQGNQVF-PVKKVIPLVYDAMKRAQDETGEAKLFSMNITA--DDEMCARADFALEFGKLAFLVDYV-GGPGMVTARRQYPN---QYLHYHRAGHGAITSPSSRGYTAFVLAKMSRLQGASGIHVGTMYGKMEGDRNI----Y--MI-----ERDECQG-VYFQKW-GMKPTTPIISGGMNALRLPGFFE…	2.74	1	0.382	7.317	15.482	32.761
NP_958405.1	Chlamydomonas reinhardtii	euk	Form 1	complete	MVPQTETKAG-AG-FKAGVKD--Y-RL-TYYTPDYVVRDTDILAAFRMTPQLGVPPEECGAAVAAESSTGTWTTVWTDGLTSLDRYKGRCYDIEPVPGEDNQYIAYVAYPIDLFEEGSVTNMFTSIVGNVFGFKALRALRLEDLRIPPAYVKTFVGPPHGIQVERDKLNKYGRGLLGCTIKPKLGLSAKNYGRAVYECLRGGLDFTKDDENVNSQPFMRWRDRFLFVAEAIYKAQAETGEVKGHYLNATAGTCEEMMKRAVCAKELGVPIIMHDYLTGGFTANTSLAIYCRDNGLLLHIHRAMHAVIDRQRNHGIHFRVLAKALRMSGGDHLHSGTVVGKLEGEREVTLGF-VDLMRDDYVEKDRSRGIYFTQDWCSMPGVMPVASGGIHVWHMPALVE…	2.068	0.998	0.383	3.73	7.906	16.758
WP_013067553.1	Rhodobacter capsulatus	prok	Form 2	complete	------------------M-D----Q--SRYA-RLDLKEADVLCAYVMKPKAGL---ETAAHFAAESSTGTNT---TDDFTGVDA---LVYEIDPEK-E----IMKIAYPVELFDRAMLCSFLTTI-GNNQGMGDVEYAKMHEFYVPPCYLRLFDGPSMNI------ADRLGRMVVGTIIKPKLGLRPKPFADACYEFW-GG-DFIKNDEPQGNQTF-PLKETIRLVADAMKRAQDETGEAKLFSANITA--DDEMVARGEYILEFGHVAFLVDYV-TGPAAITARRQFPR---QFLHYHRAGHGAVTSPQSRGYTAFVLSKMSRLQGASGIHTGTMYGKMEGDKIM----Y--ML-----TDEAAQG-FYHQDW-GMKATTPIISGGMNALRLPGFFD…	2.918	0.998	0.383	8.733	18.51	39.232
YP_009439295.1	Entolasia imbricata	euk	Form 1	complete	MSPQTETKAS-VG-FKAGVKD--Y-KL-TYYTPEYETKDTDILAAFRVTPQPGVPPEEAGAAVAAESSTGTWTTVWTDGLTSLDRYKGRCYHIEPVPGEADQYICYVAYPLDLFEEGSVTNMFTSIVGNVFGFKALRALRLEDLRIPPTYSKTFQGPPHGIQVERDKLNKYGRPLLGCTIKPKLGLSAKNYGRACYECLRGGLDFTKDDENVNSQPFMRWRDRFVFCAEAIYKSQAETGEIKGHYLNATAGTCEEMIKRAVFARELGVPIVMHDYLTGGFTANTSLAHYCRDNGLLLHIHRAMHAVIDRQKNHGMHFRVLAKALRMSGGDHIHAGTVVGKLEGEREITLGF-VDLLRDDFIEKDRSRGIFFTQDWVSMPGVIPVASGGIHVWHMPALTE…	1.358	0.998	0.383	1.834	3.888	8.241
3ZXW_A	Thermosynechococcus elongatus BP-1	prok	Form 1	partial	MATQSQ-K---VG-YQAGVKD--Y-RL-TYYTPDYTPKDTDILAAFRVTPQPGVPFEEAAAAVAAESSTGTWTTVWTDLLTDLDRYKGCCYDIEPLPGEDNQFIAYIAYPLDLFEEGSVTNMLTSIVGNVFGFKALKALRLEDLRIPVAYLKTFQGPPHGIQVERDKLNKYGRPLLGCTIKPKLGLSAKNYGRAVYECLRGGLDFTXDDENINSQPFQRWRDRFLFVADAIHKAQAETGEIKGHYLNVTAPTCEEMLKRAEFAKELEMPIIMHDFLTAGFTANTTLSKWCRDNGMLLHIHRAMHAVMDRQKNHGIHFRVLAKCLRMSGGDHIHTGTVVGKLEGDKAVTLGF-VDLLRENYIEQDRSRGIYFTQDWASMPGVMAVASGGIHVWHMPALVD…	2.543	0.998	0.383	5.998	12.713	26.945
TARA_100.SAMEA2622119.50.0.22-3_2306921_6	Rhodobacteraceae	prok	Form 1	complete	MPSEK-LTGKA--RYSAGV--LEYKKMG-YWEPDYEPKETDIISLFRITPQDGVDPVEAAAAVAGESSTATWTVVWTDRLTACEKYRAKAYRVDPVPNSPGQYFAYIAYDLDLFEPGSIANLTASIIGNVFGFKPLKALRLEDMRLPVAYIKTFQGPATGIVVERERLNCFGRPLLGATVKPKLGLSGRNYGRVVYEALKGGLDFTKDDENINSQPFMHWRDRFLYCMEAVNRASAASGEVKGTYLNVTAGTMEEMYKRAEFAKDLGSVIIMID-LVIGYTAIQSMANWARDNDMILHLHRAGHSTYTRQRNHGVSFRVIAKWMRLAGVDHIHAGTVVGKLEGDPATTKGFY-DVMREEYNPQSLETGLFFDQPWASLNKLMPVASGGIHAGQMHQLIQ…	0.722	0.998	0.383	0.971	2.059	4.364
YP_009389579.1	Saccharum officinarum	euk	Form 1	complete	MSPQTETKAS-VG-FKAGVKD--Y-KL-TYYTPEYETKDTDILAAFRVTPQLGVPPEEAGAAVAAESSTGTWTTVWTDGLTSLDRYKGRCYHIEPVPGDPDQYICYVAYPLDLFEEGSVTNMFTSIVGNVFGFKALRALRLEDLRIPPAYVKTFQGPPHGIQVERDKLNKYGRPLLGCTIKPKLGLSAKNYGRACYECLRGGLDFTKDDENVNSQPFMRWRDRFVFCAEAIYKAQAETGEIKGHYLNATAGTCEEMIKRAVFAKELGVPIVMHDYLTGGFTANTTLSHYCRDNGLLLHIHRAMHAVIDRQKNHGMHFRVLAKALRMSGGDHIHSGTVVGKLEGEREITLGF-VDLLRDDFIEKDRSRGIFFTQDWVSMPGVIPVASGGIHVWHMPALTE…	1.753	0.998	0.383	2.724	5.774	12.237
YP_009896624.1	Horwoodia dicksoniae	euk	Form 1	complete	MSPQTETKAS-VG-FKAGVKE--Y-KL-TYYTPEYETKDTDILAAFRVTPQPGVPPEEAGAAVAAESSTGTWTTVWTDGLTSLDRYKGRCYHIEPVPGEETQFIAYVAYPLDLFEEGSVTNMFTSIVGNVFGFKALAALRLEDLRIPPAYTKTFQGPPHGIQVERDKLNKYGRPLLGCTIKPKLGLSAKNYGRAVYECLRGGLDFTKDDENVNSQPFMRWRDRFLFCAEAIYKSQAETGEIKGHYLNATAGTCEEMIKRAVFARELGVPIVMHDYLTGGFTANTSLAHYCRDNGLLLHIHRAMHAVIDRQKNHGMHFRVLAKALRLSGGDHIHAGTVVGKLEGDRESTLGF-VDLLRDDYVEKDRSRGIFFTQDWVSLPGVLPVASGGIHVWHMPALTE…	1.427	0.998	0.383	1.965	4.166	8.829
AAN27987.1	Hordeum bulbosum	euk	Form 1	partial	MSPQTETKAG-VG-FQAGVKD--Y-KL-TYYTPEYETKDTDILAAFRVSPQPGVPPEEAGAAVAAESSTGTWTTVWTDGLTSLDRYKGRCYHIEPVAGEDSQWICYVAYPLDLFEEGSVTNMFTSIVGNVFGFKALRALRLEDLRIPPTYSKTFQGPPHGIQVERDKLNKYGRPLLGCTIKPKLGLSAKNYGRACYECLRGGLDFTKDDENVNSQPFMRWRDRFVFCAEAIYKSQAETGEIKGHYLNATAGTCEEMIKRAVFARELGVPIVMHDYLTGGFTANTTLAHYCRDNGLLLHIHRAMHAVIDRQKNHGMHFRVLXKALRMSGGDHIHSGTVVGKLEGEREMTLGF-VDLLRDDFIEKDRARGIFFTQDWVSMPGVIPVASGGIHVWHMPALTE…	1.567	0.998	0.383	2.261	4.792	10.157
QPG24104.1	Meeboldia yunnanensis	euk	Form 1	complete	MSPQTETKAG-VG-FKAGVKD--Y-KL-TYYTPDYETKDTDILAAFRVTPQPGVPPEEAGAAVAAESSTGTWTTVWTDGLTSLDRYKGRCYGIEPVAGEENQYIAYVAYPLDLFEEGSVTNMFTSIVGNVFGFKALRALRLEDLRIPVSYVKTFQGPPHGIQVERDKLNKYGRPLLGCTIKPKLGLSAKNYGRAVYECLRGGLDFTKDDENVNSQPFMRWRDRFLFCAEAIYKAQAETGEIKGHYLNATAGTCEEMMKRAIFARELGVPIVMHDYLTGGFTANTSLAHYCRDNGLLLHIHRAMHAVIDRQKNHGIHFRVLAKALRMSGGDHIHSGTVVGKLEGERDITLGF-VDLLRDDFIEKDRSRGIYFTQDWVSLPGVLPVASGGIHVWHMPALTE…	1.631	0.998	0.383	2.411	5.111	10.832
AAY68360.1	Beta vulgaris	euk	Form 1	complete	MSPQTETKAS-VG-FKAGVKD--Y-KL-TYYTPEYETLDTDILAAFRVSPQPGVPPEEAGAAVAAESSTGTWTTVWTDGLTSLDRYKGRCYHIEPVAGEENQYICYVAYPLDLFEEGSVTNMFTSIVGNVFGFKALRALRLEDLRIPVAYVKTFQGPPHGIQVERDKLNKYGRPLLGCTIKPKLGLSAKNYGRAVYECLRGGLDFTKDNENVNSQPFMRWRDRFLFCAEALYKAQAETGEIKGHYLNATAGTCEEMIKRAVFARELGVPIVMHDYLTGGFTANTTLAHYCRDNGLLLHIHRAMHAVIDRQKNHGMHFRVLAKALRLSGGDHIHSGTVVGKLEGERDITLGF-VDLLRDDYTEKDRSRGIYFTQSWVSTPGVLPVASGGIHVWHMPALTE…	1.589	0.998	0.383	2.31	4.897	10.379
ATJ02849.1	Porphyridium purpureum	euk	Form 1	complete	MSEETRIK-NE--RYESGV--IPYAKMG-YWDADYAIKETDVLALFRVTPQPGVDPVEAAAAIAGESSTATWTVVWTDLLTACDLYRAKAYRVDPVPNSPDQFFAYIAYDIDLFEEGSIANLTASIIGNVFGFKAVKALRLEDMRLPIAYLKTFQGPATGVIVERERMNNFGRPVLGATVKPKLGLSGKNYGRVVYEGLKGGLDFLKDDENINSQPFMRWRERFLFCIEGTNRAVAASGEVKGHYLNVTAATQEDMYERAEFAKEVGSIICMID-LVIGYTAIQTMAKWARKNDMILHLHRAGNSTYSRQKNHGMNFRVICKWMRMAGVDHIHAGTVVGKLEGDPLMIKGFY-NTLLDSHLPINLPQGLFFEQNWASLRKVMPVASGGIHCGQMHQLIN…	1.051	0.998	0.383	1.349	2.859	6.061
BAS44726.1	Marchantia paleacea subsp. diptera	euk	Form 1	complete	MSPQTETKAG-VG-FKAGVKD--Y-RL-TYYTPDYETKDTDILAAFRMTPQPGVPAEEAGAAVAAESSTGTWTTVWTDGLTNLDRYKGRCYDIDPVPGEENQYIAYVAYPLDLFEEGSVTNMFTSIVGNVFGFKALRALRLEDLRIPPAYTKTFQGPPHGIQVERDKLNKYGRPLLGCTIKPKLGLSAKNYGRAVYECLRGGLDFTKDDENVNSQPFMRWRDRFLFVAEAIYKSQAETGEIKGHYLNATAGTCEEMLKRAACARELGVPIVMHDYLTGGFTANTSLAFYCRDNGLLLHIHRAMHAVIDRQKNHGIHFRVLAKALRMSGGDHIHAGTVVGKLEGDRQVTLGF-VDLLRDDYIEKDRSRGIYFTQDWVSLPGVFPVASGGIHVWHMPALTE…	1.51	0.998	0.383	2.135	4.525	9.59
ABU85297.1	Cycas micronesica	euk	Form 1	partial	MSPKTETKAS-VG-FKAGVKD--Y-RL-TYYTPEYQTKDTDILAAFRVTPQPGVPPEEAGAAVAAESSTGTWTTVWTDGLTSLDRYKGRCYDIEPVPGEENQFIAYVAYPLDLFEEGSVTNMFTSIVGNVFGFKALRALRLEDLRVPPAYSKTFQGPPHGIQVERDKLNKYGRPLLGCTIKPKLGLSAKNYGRAVYECLRGGLDFTKDDENVNSQPFMRWRDRFCFCAEAIYKAQAETGEIKGHYLNATAGTCEEMIKRAVFARELGVPIVMHDYLTGGFTANTSLAHYCRDNGLLLHIHRAMHAVIDRQRNHGMHFRVLAKALRMSGGDHIHGGTVVGKLEGERDVTLGF-VDLLRDDFIERDRSRGIYFTQDWVSMPGVLPVASGGIHVWHMPALTE…	1.526	0.998	0.383	2.17	4.599	9.748
YP_009326216.1	Chloris truncata	euk	Form 1	complete	MSPQTETKAG-VG-FQAGVKD--Y-KL-TYYTPEYETKDTDILAAFRVTPQPGVPAEEAGAAVAAESSTGTWTTVWTDGLTSLDRYKGRCYHIEPVPGEDSQYICYIAYPLDLFEEGSVTNMFTSIVGNVFGFKALRALRLEDLRIPPAYSKTFQGPPHGIQVERDKLNKYGRPLLGCTIKPKLGLSAKNYGRACYECLRGGLDFTKDDENVNSQPFMRWRDRFVFVAEAIYKAQAETGEIKGHYLNATAGTCEEMIKRAVFARELGVPIIMHDYITGGFTANTSLAHYCRDNGLLLHIHRAMHAVIDRQKNHGMHFRVLAKALRMSGGDHIHSGTVVGKLEGEREMTLGF-VDLLRDDYIEKDRSRGIFFTQDWVSMPGVIPVASGGIHVWHMPALTE…	1.809	0.998	0.383	2.88	6.105	12.94
YP_009741164.1	Stenotaphrum subulatum	euk	Form 1	complete	MSPQTETKAS-VG-FKAGVKD--Y-KL-TYYTPEYETKDTDILAAFRVTPQPGVPPEEAGAAVAAESSTGTWTTVWTDGLTSLDRYKGRCYHIEPVPGEADQYICYIAYPLDLFEEGSVTNMFTSIVGNVFGFKALRALRLEDLRIPPTYSKTFQGPPHGIQVERDKLNKYGRPLLGCTIKPKLGLSAKNYGRACYECLRGGLDFTKDDENVNSQPFMRWRDRFVFCAEAIYKAQAETGEIKGHYLNATAGTCEEMIKRAVFARELGVPIVMHDYLTGGFTANTSLSHYCRDNGLLLHIHRAMHAVIDRQKNHGMHFRVLAKALRMSGGDHIHAGTVVGKLEGEREITLGF-VDLLRDDFIEKDRSRGIFFTQDWVSMPGVIPVASGGIHVWHMPALTE…	1.57	0.998	0.383	2.268	4.807	10.188
YP_009233007.1	Ligusticum tenuissimum	euk	Form 1	complete	MSPQTETKAG-VG-FKAGVKD--Y-KL-TYYTPDYETKDTDILAAFRVTPQPGVPPEEAGAAVAAESSTGTWTTVWTDGLTSLDRYKGRCYEIEPVAGEENQYIAYVAYPLDLFEEGSVTNMFTSIVGNVFGFKALRALRLEDLRIPVAYVKTFQGPPHGIQVERDKLNKYGRPLLGCTIKPKLGLSAKNYGRAVYECLRGGLDFTKDDENVNSQPFMRWRDRFLFCAEAIYKAQAETGEIKGHYLNATAGTCEEMMKRAIFARELGVPIVMHDYLTGGFTANTSLAHYCRDNGLLLHIHRAMHAVIDRQKNHGIHFRVLAKALRMSGGDHIHSGTVVGKLEGERDITLGF-VDLLRDDFIEKDRSRGIYFTQDWVSLPGVLPVASGGIHVWHMPALTE…	1.65	0.998	0.383	2.457	5.208	11.039
WP_024079063.1	Magnetospirillum gryphiswaldense	prok	Form 2	complete	------------------M-D----Q--SRYC-NLALNEAEVLCAYIFKPKAGI---ATAAHFAAESSTGTNT---TDDFTGVDA---LVYEVTEQA-NGD--LMKIAYPNDLFDRAMIVSFLTTI-GNNQGMSDVEYAKMHDFWVPPAMLQLFDGPAMNI------ADRLGRMVVGTIIKPKLGLRPKPFADACHQFW-GG-DFIKNDEPQGNQVF-PMREVIPLVADALRRAQDETGEAKLFSANITA--DDEMIKRGEMILEFGRVAFLVDYV-GGPSAITARRYFPN---QFLHYHRAGHGAVTSKQSRGYSVLTHMKMARLQGASGIHTGTMYGKMEGEKMV----Y--ML-----ERDVADG-YFRQDW-GIKATTPIISGGMNALRLPGFFD…	2.782	0.998	0.383	7.622	16.155	34.242
AJV90625.1	Lolium arundinaceum	euk	Form 1	complete	MSPQTETKAS-VG-FQAGVKD--Y-KL-TYYTPEYETKDTDILAAFRVTPQPGVPPEEAGAAVAAESSTGTWTTVWTDGLTSLDRYKGRCYHIEPVAGEDNQWICYVAYPLDLFEEGSVTNMFTSIVGNVFGFKALRALRLEDLRIPVAYSKTFQGPPHGIQVERDKLNKYGRPLLGCTIKPKLGLSAKNYGRACYECLRGGLDFTKDDENVNSQPFMRWRDRFVFCAEAIYKAQAETGEIKGHYLNATAGTCEEMIKRAVFARELGVPIVMHDYITGGFTANTSLAHYCRDNGLLLHIHRAMHAVIDRQKNHGMHFRVLAKALRMSGGDHIHSGTVVGKLEGEREMTLGF-VDLLRDDFIEKDRARGIFFTQDWVSMPGVIPVASGGIHVWHMPALTE…	1.808	0.998	0.383	2.878	6.099	12.927
WP_145110204.1	Rhodobacter sediminicola	prok	Form 1	complete	MA----AKT-----YDAGVKD--Y-RS-IYWEPQYQVKDSDILAVFKVVPQPGVSREEAAAAVAAESSTATWTTVWTDLLTDLDYYKGRAYAIEDVPGSDEAFYAFIAYPMDLFEEGSVVNVFTSLVGNVFGFKAVRALRLEDVRFPLWFVMTCPGAPHGMKVERDLLDKYGRPLLGCTIKPKLGLSAKNYGRAVYECLRGGLDFTKDDENVNSQPFLRWRDRFLFCQEAIEKAEAETGERKGHYMNVTAGTMEEIYERAEFAKEIGTPIIMSDYLTVGWSAHTSLSRWCRKNGMLLHVHRAMHAVMDRNPNHGINFRVLAKILRLMGGDHLHSGTVVGKLEGDREATIGW-INLLRDRFIKADRSRGIFFEQDWGPQPGLFPVASGGIHVWHMPALVS…	1.653	0.998	0.383	2.465	5.224	11.072
CAG34174.1	Oryza sativa	euk	Form 1	partial	MSPQTETKAS-VG-FKAGVKD--Y-KL-TYYTPEYETKDTDILAAFRVTPQPGVPPEEAGAAVAAESSTGTWTTVWTDGLTSLDRYKGRCYHIEPVVGEDNQYIAYVAYPLDLFEEGSVTNMFTSIVGNVFGFKALRALRLEDLRIPPTYSKTFQGPPHGIQVERDKLNKYGRPLLGCTIKPKLGLSAKNYGRACYECLRGGLDFTKDDENVNSQPFMRWRDRFVFCAEAIYKSQAETGEIKGHYLNATAGTCEEMIKRAVFARELGVPIVMHDYLTGGFTANTSLAHYCRDNGLLLHIHRAMHAVIDRQKNHGMHFRVLAKALRMSGGDHIHAGTVVGKLEGEREMTLGF-VDLLRDDFIEKDRARGIFFTQDWVSMPGVIPVASGGIHVWHMPALTE…	1.472	0.998	0.383	2.056	4.358	9.236
AAN27969.1	Hordeum marinum subsp. marinum	euk	Form 1	complete	MSPQTETKAG-VG-FKAGVKD--Y-KL-TYYTPEYETKDTDILAAFRVSPQPGVPPEEAGAAVAAESSTGTWTTVWTDGLTSLDRYKGRCYHIEPVPGEESQWICYVAYPLDLFEEGSVTNMFTSIVGNVFGFKALRALRLEDLRIPPTYSKTFQGPPHGIQVERDKLNKYGRPLLGCTIKPKLGLSAKNYGRACYECLRGGLDFTKDDENVNSQPFMRWRDRFVFCAEAIYKSQAETGEIKGHYLNATAGTCEEMIKRAVFARELGVPIVMHDYLTGGFTANTTLAHYCRDNGLLLHIHRAMHAVIDRQKNHGMHFRVLAKALRMSGGDHIHSGTVVGKLEGEREMTLGF-VDLLRDDFIEKDRARGIFFTQDWVSMPGVIPVASGGIHVWHMPALTE…	1.512	0.998	0.383	2.139	4.534	9.611
1BWV_A	Galdieria partita	euk	Form 1	partial	MSQETRIK-NS--RYESGV--IPYAKMG-YWNPDYQVKDTDVLALFRVTPQPGVDPIEAAAAVAGESSTATWTVVWTDLLTAADLYRAKAYKVDQVPNNPEQYFAYIAYELDLFEEGSIANLTASIIGNVFGFKAVKALRLEDMRLPLAYLKTFQGPATGVILERERLDKFGRPLLGCTTKPKLGLSGKNYGRVVYEALKGGLDFVXDDENINSQPFMRWRERYLFTMEAVNKASAATGEVKGHYLNVTAATMEEMYARANFAKELGSVIIMID-LVIGYTAIQTMAKWARDNDMILHLHRAGNSTYSRQKNHGMNFRVICKWMRMAGVDHIHAGTVVGKLEGDPIITRGFY-KTLLLPKLERNLQEGLFFDMEWASLRKVMPVASGGIHAGQMHQLIH…	0.856	0.998	0.383	1.11	2.353	4.987
CEH24690.1	Hordeum vulgare	euk	Form 1	partial	MSPQTETKAG-VG-FQAGVKD--Y-KL-TYYTPEYETKDTDILAAFRVSPQPGVPPEEAGAAVAAESSTGTWTTVWTDGLTSLDRYKGRCYHIEPVAGEDSQWICYVAYPLDLFEEGSVTNMFTSIVGNVFGFKALRALRLEDLRIPPTYSKTFQGPPHGIQVERDKLNKYGRPLLGCTIKPKLGLSAKNYGRACYECLRGGLDFTKDDENVNSQPFMRWRDRFVFCAEAIYKSQAETGEIKGHYLNATAGTCEEMIKRAVFARELGVPIVMHDYLTGGFTANTTLAHYCRDNGLLLHIHRAMHAVIDRQKNHGMHFRVLAKALRMSGGDHIHSGTVVGKLEGEREMTLGF-VDLLRDDFIEKDRARGIFFTQDWVSMPGVIPVASGGIHVWHMPALTE…	1.667	0.998	0.383	2.498	5.295	11.223
WP_028948306.1	Synechocystis sp. PCC 6714	prok	Form 1	complete	----VQAK---AG-FKAGVQD--Y-RL-TYYTPDYTPKDTDLLACFRMTPQPGVPAEEAAAAVAAESSTGTWTTVWTDNLTDLDRYKGRCYDLEAVPNEDNQYFAFIAYPLDLFEEGSVTNVLTSLVGNVFGFKALRALRLEDIRFPVALIKTFQGPPHGITVERDKLNKYGRPLLGCTIKPKLGLSAKNYGRAVYECLRGGLDFTKDDENINSQPFMRWRDRFLFVQEAIEKAQAETNEMKGHYLNVTAGTCEEMMKRAEFAKEIGTPIIMHDFFTGGFTANTTLARWCRDNGVLLHIHRAMHAVVDRQKNHGIHFRVLAKCLRLSGGDHLHSGTVVGKLEGERGITMGF-VDLMREDYVEEDRSRGIFFTQDYASMPGTMPVASGGIHVWHMPALVE…	2.565	0.998	0.383	6.136	13.005	27.565
WP_126986447.1	Thermosynechococcus vulcanus	prok	Form 1	complete	MATQSQ-K---VG-YQAGVKD--Y-RL-TYYTPDYTPKDTDILAAFRVTPQPGVPFEEAAAAVAAESSTGTWTTVWTDLLTDLDRYKGRCYDIEPLPGEDNQFIAYIAYPLDLFEEGSVTNMLTSIVGNVFGFKALKALRLEDLRIPVAYLKTFQGPPHGIQVERDKLNKYGRPLLGCTIKPKLGLSAKNYGRAVYECLRGGLDFTKDDENINSQPFQRWRDRFLFVADAIHKAQAETGEIKGHYLNVTAPTCEEMLKRAEFAKELEMPIIMHDFLTAGFTANTTLSKWCRDNGMLLHIHRAMHAVMDRQKNHGIHFRVLAKCLRMSGGDHIHTGTVVGKLEGDKAVTLGF-VDLLRENYIEQDRSRGIYFTQDWASMPGVMAVASGGIHVWHMPALVD…	2.551	0.998	0.383	6.047	12.817	27.167
AAA32046.1	Puccinellia distans	euk	Form 1	complete	MSPQTETKAS-VG-FQAGVKD--Y-KL-TYYTPEYETKDTDILAAFRVTPQPGVPPEEAGAAVAAESSTGTWTTVWTDGLTSLDRYKGRYYHIEPVAGEDNQWICYVAYPLDLFEEGSVTNMFTSIVGNVFGFKALRALRLEDLRIPPAYAKTFQGPPHGIQVERDKLNKYGRPLLGCTIKPKLGLSAKNYGRACYECLRGGLDFTKDDENVNSQPFMRWRDRFVFCAEAIYKSQAETGEIKGHYLNATAGTCEEMIKRAVFARELGVPIVMHDYITGGFTANTSLAHYCRDNGLLLHIHRAMHAVIDRQKNHGMHFRVLAKALRMSGGDHIHSGTVVGKLEGEREMTLGF-VDLLRDDFIEKDRARGIFFTQDWVSMPGVIPVASGGIHVWHMPALTE…	1.721	0.998	0.383	2.638	5.591	11.851
TARA_100.SAMEA2622149.177.0.22-3_2107131_15	Candidatus Ruthia magnifica	prok	Form 2	complete	------------------M-D----Q--SRYA-DLSLDEDTILVTYTMEPAEGL---STAAHFAAESSTGTNT---TDDFTDLDA---MVYEIDENA-G----IMKIAYPNNLFDRAMVVSFLTAI-GNNQGMGDVKCAQMQDFWVPKDMLDIFDGPSKDI------TDNLGRYIAGTIIKPKLGLRPKPFAEAAYQFW-GG-DFIKNDEPQGNQVY-RMKDVTPLVADAMKRAQDETGEAKLFSANITA--DDEMCARADYILEFGHVAFLVDYV-GGPGMVTARRNYPN---QYLHYHRAGHGAVTSPSARGYTAFVLAKLSRLMGASGIHVGTMYGKMEGDRNI----Y--MI-----ERDSADG-YYHQEW-GMKPTTPIISGGMNALRLPGFFE…	2.596	0.998	0.383	6.327	13.41	28.423
TARA_009.SAMEA2619548.55.0.22-1.6_2122733_1	Gammaproteobacteria	prok	Form 1	complete	MA----KKG-----YDAGVKE--Y-RD-TYWMPEYEPVDTDILACFKITPQPGVPREEVAAAVAAESSTGTWTTVWTDLLTDLDHYKGRAYRIEDVPGSDDAIYAFIAYPIDLFEEGSIVNVLTSLVGNVFGFKALRALRLEDIRFPIAYVMTCGGPPNGIEVERDKMNKYGRPLLGCTIKPKLGLSAKNYGRACYEGLRGGLDFTKDDENVNSQPFMRWRDRFGFVQDAIERAEKETGERKGHYLNVTAPTPEEMYKRAEYAKELGTPIIMHDFFTAGFTANTGLANWCRDNGLLLHIHRAMHAVVDRNPNHGIHFRVLAKCLRLSGGDHMHSGTVVGKLEGDRDSTLGW-IDCMRDSFIKEDRSRGIFFDQDFGSMPGMLPVASGGIHVWHMPALVN…	2.266	0.998	0.383	4.546	9.636	20.424
TARA_066.SAMEA2620950.30.0.22-3_1312224_4	Gammaproteobacteria	prok	Form 1	complete	MA----KKG-----YDAGVKE--Y-RD-TYWMPEYEPVDTDILACFKITPQPGVPREEVAAAVAAESSTGTWTTVWTDLLTDLDHYKGRAYRIEDVPGSDDAIYAFIAYPIDLFEEGSIVNVLTSLVGNVFGFKALRALRLEDIRFPIAYVMTCGGPPNGIEVERDKMNKYGRPLLGCTIKPKLGLSAKNYGRACYEGLRGGLDFTKDDENVNSQPFMRWRDRFGFVQDAIERAEKETGERKGHYLNVTAPTPEEMYKRAEYAKELGTPIIMHDFFTAGFTANTGLANWCRDNGLLLHIHRAMHAVVDRNPNHGIHFRVLAKCLRLSGGDHMHSGTVVGKLEGDRDSTLGW-IDCMRDSFIKEDRSRGIFFDQDFGSMPGMLPVASGGIHVWHMPALVN…	2.266	0.998	0.383	4.546	9.636	20.424
TARA_067.SAMEA2620980.5.0.45-0.8_164965_4	Proteobacteria	prok	Form 1	complete	MA----KKG-----YDAGVKE--Y-RD-TYWMPEYEPVDTDILACFKITPQPGVPREEVAAAVAAESSTGTWTTVWTDLLTDLDHYKGRAYRIEDVPGSDDAIYAFIAYPIDLFEEGSIVNVLTSLVGNVFGFKALRALRLEDIRFPIAYVMTCGGPPNGIEVERDKMNKYGRPLLGCTIKPKLGLSAKNYGRACYEGLRGGLDFTKDDENVNSQPFMRWRDRFGFVQDAIERAEKETGERKGHYLNVTAPTPEEMYKRAEYAKELGTPIIMHDFFTAGFTANTGLANWCRDNGLLLHIHRAMHAVVDRNPNHGIHFRVLAKCLRLSGGDHMHSGTVVGKLEGDRDSTLGW-IDCMRDSFIKEDRSRGIFFDQDFGSMPGMLPVASGGIHVWHMPALVN…	2.266	0.998	0.383	4.546	9.636	20.424
YP_009259098.1	Sequoia sempervirens	euk	Form 1	complete	MSPKTETKAS-VG-FKAGVKD--Y-RL-TYYTPEYVTKDTDILAAFRVTPQPGVPPEEAGAAVAAESSTGTWTTVWTDGLTSLDRYKGRCYDIEPVPGEENQFIAYVAYPLDLFEEGSVTNLFTSIVGNVFGFKALRALRLEDLRIPPAYSKTFQGPPHGIQVERDKLNKYGRPLLGCTIKPKLGLSAKNYGRAVYECLRGGLDFTKDDENVNSQPFMRWRDRFCFCAEALYKAQAETGEIKGHYLNATAGTCEEMMKRAVFARELGVPIVMHDYLTGGFTANTSLAHYCRDNGLLLHIHRAMHAVIDRQRNHGMHFRVLAKALRMSGGDHIHAGTVVGKLEGEREVTLGF-VDLLRDDFIEKDRSRGIYFTQDWVSMPGVLPVASGGIHVWHMPALTE…	1.491	0.998	0.383	2.096	4.443	9.416
6URA_A	Candidatus Promineofilum breve	prok	Form 1'	partial	LGP-T-VKAAELSAYKAGVRA--YA---DYYVPDYIPQDTDLLCAFRIQPR-GVD--EAAAAVAAESSTGTWTEVWSNQLTDIDFYKAKVYAIT---G-D---IAYIAYPLDLFEENSVVNIMSSIVGNVFGFKAVGALRLEDMRIPLALVKTFPGPRVGIYDERVWSNKWDRPLIGGTVKPKLGLSPKAYSTIIYECLSGGLDTSXDDENMNSQPF-RWRDRFMYAQEAVDRAAAETNEFKGHWHNVTAGSTEESLRRLEYAYELGSRMVMFDFLTAGFAASADIFKRAGELDMIVHCHRAMHAVFTRQANHGIAMRVVAKWLRLTGGDHLHTGTVVGKLEGSWNDTLGI-IDILRERYVKANLEHGLYFDQDFGGLKASWPVASGGIHVHHVPDLLK…	0.938	0.998	0.383	1.205	2.555	5.415
AGY32027.1	Paspalum dilatatum	euk	Form 1	partial	-----------------------Y-KL-TYYTPEYETKDTDILAAFRVTPQPGVPPEEAGAAVAAESSTGTWTTVWTDGLTSLDRYKGRCYHIEPVPGEADQYICYVAYPLDLFEEGSVTNMFTSIVGNVFGFKALRALRLEDLRIPPTYSKTFQGPPHGIQVERDKLNKYGRPLLGCTIKPKLGLSAKNYGRACYECLRGGLDFTKDDENVNSQPFMRWRDRFVFCAEAIYKAQAETGEIKGHYLNATAGTCEEMIKRAVFARELGVPIVMHDYLTGGFTANTSLSHYCRDNGLLLHIHRAMHAVIDRQKNHGIHFRVLAKALRMSGGDHVHSGTVVGKLEGEREMTLGF-VDLLRDDFIEKDRSRGVFFTQDWVSMPGVIPVASGGIHVWHMPALTE…	1.858	0.998	0.383	3.023	6.408	13.582
SBO07508.1	Hordeum murinum	euk	Form 1	partial	MSPQTETKAG-VG-FKAGVKD--Y-KL-TYYTPEYETKDTDILAAFRVSPQPGVPPEEAGAAVAAESSTGTWTTVWTDGLTSLDRYKGRCYHIEPVPGEDSQWICYVAYPLDLFEEGSVTNMFTSIVGNVFGFKALRALRLEDLRIPPTYSKTFQGPPHGIQVERDKLNKYGRPLLGCTIKPKLGLSAKNYGRACYECLRGGLDFTKDDENVNSQPFMRWRDRFVFCAEAIYKSQAETGEIKGHYLNATAGTCEEMIKRAVFARELGVPIVMHDYLTGGFTANTTLAHYCRDNGLLLHIHRAMHAVIDRQKNHGMHFRVLAKALRMSGGDHIHSGTVVGKLEGEREMTLGF-VDLLRDDFIEKDRARGIFFTQDWVSMPGVIPVASGGIHVWHMPALTE…	1.623	0.998	0.383	2.391	5.067	10.74
WP_145111151.1	Rhodobacter sediminicola	prok	Form 2	complete	------------------M-D----Q--SRYA-RLDLKEADVLCAYVMKPKAGL---ETAAHFAAESSTGTNT---TDDFTGVDA---LVYEIDEAR-E----LMKIAYPVELFDRAMLCSFLTTI-GNNQGMGDVEYAKMHDFYVPPCYLRLFDGPSMNI------ADRLGRMVVGTIIKPKLGLRPKPFADACYEFW-GG-DFIKNDEPQGNQTF-PLKETIRLVADAMKRAQDETGEAKLFSANITA--DDEMVARGEYILEFGHVAFLVDYV-TGPAAITARRQFPR---QFLHYHRAGHGAVTSPQSRGYTAFVLSKMSRLQGASGIHTGTMFGKMEGDRIM----F--ML-----TDDAAQG-FYPQDW-GMKATTPIISGGMNALRLPGFFD…	2.808	0.998	0.383	7.821	16.578	35.137
WP_018507398.1	Thiobacillus thioparus	prok	Form 2	complete	------------------M-D----Q--SRYA-DLSLKEEDILVAYKMKPKAGL---EAAAHFAAESSTGTNT---TDEFTGVDA---LVYLIDEAT-E----DMRIAYPLDLFDRMMIVSFLTAI-GNNQGMGDIEHAKMIDIYFPERAIQLFDGPSKDI------SDRLGRYIAGTIIKPKLGLRPEPFANAAYQFW-GG-DFIKNDEPQGNQVF-PLKKTIPLVYDAMKRAQDETGQAKLFSMNITA--DDEMCARADFALEFGKLAFLVDFV-GGPGMITARRQYPN---QYLHYHRAGHGMITSPSARGYTAFVLAKISRLQGASGIHVGTMYGKMEGDKGI----Y--MI-----ERDECQG-VYFQKW-GMKPTTPIISGGMNALRLPGFFE…	2.859	0.998	0.383	8.234	17.453	36.991
BAO57039.1	Limonium latibracteatum	euk	Form 1	partial	-----------VG-FKAGVKD--Y-KL-TYYTPEYETLDTDILAAFRVTPQPGVPPEEAGAAVAAESSTGTWTTVWTDGLTNLDRYKGRCYHIEPVAGEENQFIAYVAYPLDLFEEGSVTNMFTSIVGNVFGFKALRALRLEDLRIPPAYSKTFQGPPHGIQVERDKLNKYGRPLLGCTIKPKLGLSAKNYGRAVYECLRGGLDFTKDDENVNSQPFMRWRDRFLFCTEAIYKAQAETGEVKGHYLNATAGTSEEMIKRAACARELGVPIVMHDYLTGGFTSNTSLAHYCRDNGLLLHIHRAMHAVIDRQKNHGMHFRVLAKALRMSGGDHIHAGTVVGKLEGEREITLGF-VDLLRDDYIEKDRSRGIYFTQDWVSMPGVIPVASGGIHVWHMPALTE…	1.445	0.998	0.383	2.001	4.241	8.989
ARS85891.1	Heteropogon triticeus	euk	Form 1	complete	MSPQTETKAS-VG-FKAGVKD--Y-KL-TYYTPEYETKDTDILAAFRVTPQLGVPPEEAGAAVAAESSTGTWTTVWTDGLTSLDRYKGRCYHIEPVPGEADQYICYVAYPLDLFEEGSVTNMFTSIVGNVFGFKALRALRLEDLRIPPAYAKTFQGPPHGIQVERDKLNKYGRPLLGCTIKPKLGLSAKNYGRACYECLRGGLDFTKDDENVNSQPFMRWRDRFVFCAEAIYKAQAETGEIKGHYLNATAGTCEEMIKRAVFAKELGVPIVMHDYLTGGFTANTTLSHYCRDNGLLLHIHRAMHAVIDRQKNHGMHFRVLAKALRMSGGDHIHSGTVVGKLEGEREITLGF-VDLLRDDFIEKDRSRGIFFTQDWVSMPGVIPVASGGIHVWHMPALTE…	1.776	0.998	0.383	2.786	5.904	12.514
WP_036901157.1	Prochlorococcus sp. MIT 0601	prok	Form 1	complete	MS-----KK-----YDAGVKE--Y-RD-TYWTPDYVPLDTDLLACFKCTGQEGVPREEVAAAVAAESSTGTWSTVWSELLTDLEFYKGRCYRIEDVPGDKESFYAFIAYPLDLFEEGSITNVLTSLVGNVFGFKALRHLRLEDIRFPMAFIKTCGGPPNGIVVERDRLNKYGRPLLGCTIKPKLGLSGKNYGRVVYECLRGGLDLTKDDENINSQPFQRWRERFEFVAEAVKLAQQETGEVKGHYLNCTATTPEEMYERAEFAKELDMPIIMHDYITGGFTANTGLANWCRKNGMLLHIHRAMHAVIDRHPKHGIHFRVLAKCLRLSGGDQLHTGTVVGKLEGDRQTTLGY-IDNLRESFVPEDRTRGNFFDQDWGSMPGVFAVASGGIHVWHMPALLA…	2.69	0.998	0.383	6.949	14.729	31.219
SBO07545.1	Triticum aestivum	euk	Form 1	partial	MSPQTETKAG-VG-FKAGVKD--Y-KL-TYYTPEYETKDTDILAAFRVSPQPGVPPEEAGAAVAAESSTGTWTTVWTDGLTSLDRYKGRCYHIEPVAGEDSQWICYVAYPLDLFEEGSVTNMFTSIVGNVFGFKALRALRLEDLRIPPTYSKTFQGPPHGIQVERDKLNKYGRPLLGCTIKPKLGLSAKNYGRACYECLRGGLDFTKDDENVNSQPFMRWRDRFVFCAEAIYKSQAETGEIKGHYLNATAGTCEEMIKRAVFARELGVPIVMHDYLTGGFTANTTLAHYCRDNGLLLHIHRAMHAVIDRQKNHGMHFRVLAKALRMSGGDHIHSGTVVGKLEGEREVTLGF-VDLLRDDFIEKDRARGIFFTQDWVSMPGVIPVASGGIHVWHMPALTE…	1.618	0.998	0.383	2.379	5.042	10.687
P48697.1	Cucurbita pepo	euk	Form 1	partial	---------S-VG-FKAGVKD--Y-KL-TYYTPEYETKDTDILAAFRVTPQPGVPPEEAGAAVAAESSTGTWTTVWTDGLTSLDRYKGRCYGIEPVPGEENQYIAYVAYPLDLFEEGSVTNMFTSIVGNVFGFKALRALRLEDLRIPTAYIKTFQGPPHGIQVERDKLNKYGRPLLGCTIKPKLGLSAKNYGRAVYECLRGGLDFTKDDENVNSQPFMRWRDRFLFCAEAIYKSQAETGEIKGHYLNATAGTCEEMMKRAIFARELGAPIVMHDYLTGGFTANTSLAHYCRDNGLLLHIHRAMHAVIDRQKNHGMHFRVLAKALRLSGGDHIHAGTVVGKLEGERDITLGF-VDLLRDDFVEKDRSRGIYFTQDWVSLPGVLPVASGGIHVWHMPALTE…	1.405	0.998	0.383	1.923	4.076	8.64
AGY93813.1	Oryza minuta	euk	Form 1	complete	MSPQTETKAS-VG-FQAGVKD--Y-KL-TYYTPEYETKDTDILAAFRVTPQPGVPPEEAGAAVAAESSTGTWTTVWTDGLTSLDRYKGRCYHIEPVVGEENQYIAYVAYPLDLFEEGSVTNMFTSIVGNVFGFKALRALRLEDLRIPPTYSKTFQGPPHGIQVERDKLNKYGRPLLGCTIKPKLGLSAKNYGRACYECLRGGLDFTKDDENVNSQPFMRWRDRFVFCAEAIYKSQAETGEIKGHYLNATAGTCEEMIKRAVFARELGAPIVMHDYLTGGFTANTSLAHYCRDNGLLLHIHRAMHAVIDRQKNHGMHFRVLAKALRMSGGDHIHAGTVVGKLEGEREMTLGF-VDLLRDDFIEKDRARGIFFTQDWVSMPGVIPVASGGIHVWHMPALTE…	1.457	0.998	0.383	2.025	4.291	9.095
YP_009649883.1	Kengyilia melanthera	euk	Form 1	complete	MSPQTETKAG-VG-FQAGVKD--Y-KL-TYYTPEYETKDTDILAAFRVSPQPGVPPEEAGAAVAAESSTGTWTTVWTDGLTSLDRYKGRCYHIEPVAGEDSQWICYVAYPLDLFEEGSVTNMFTSIVGNVFGFKALRALRLEDLRIPPTYSKTFQGPPHGIQVERDKLNKYGRPLLGCTIKPKLGLSAKNYGRACYECLRGGLDFTKDDENVNSQPFMRWRDRFVFCAEAIYKSQAETGEIKGHYLNATAGTCEEMIKRAVFARELGVPIVMHDYLTGGFTANTTLAHYCRDNGLLLHIHRAMHAVIDRQKNHGMHFRVLAKALRMSGGDHIHSGTVVGKLEGEREMTLGF-VDLLRDDFIEKDRARGIFFTQDWVSMPGVIPVASGGIHVWHMPALTE…	1.576	0.998	0.383	2.282	4.836	10.25
AYP73622.1	synthetic construct	euk	Form 1	complete	QSEETRIK-NE--RYESGV--IPYAKMG-YWDPNYAVKDTDILALFRVSPQPGVDPVEASAAVAGESSTATWTVVWTDLLTACDLYRAKAYKVESVPNTSDQYFAYISYDIDLFEEGSIANLTASIIGNVFGFKAVKALRLEDMRIPVAYLKTFQGPATGIVVERERMDKFGRPFLGATVKPKLGLSGKNYGRVVYEGLRGGLDFLKDDENINSQPFMRWKERFLYSIEAVNRSIAATGEVKGHYMNVTAATMEEMYERAEFAKQLGTVIIMID-LVIGYTAIQTMGIWARKNDMILHLHRAGNSTYSRQKIHGMNFRVICKWMRMAGVDHIHAGTVVGKLEGDPLMIRGFY-NTLLLPYLEVNLPQGIFFQQDWASLRKVTPVASGGIHCGQMHQLLD…	1.249	0.998	0.383	1.645	3.487	7.392
1AA1_B	Spinacia oleracea	euk	Form 1	partial	MSPQTETKAS-VG-FKAGVKD--Y-KL-TYYTPEYETLDTDILAAFRVSPQPGVPPEEAGAAVAAESSTGTWTTVWTDGLTNLDRYKGRCYHIEPVAGEENQYICYVAYPLDLFEEGSVTNMFTSIVGNVFGFKALRALRLEDLRIPVAYVKTFQGPPHGIQVERDKLNKYGRPLLGCTIKPKLGLSAKNYGRAVYECLRGGLDFTXDDENVNSQPFMRWRDRFLFCAEALYKAQAETGEIKGHYLNATAGTCEDMMKRAVFARELGVPIVMHDYLTGGFTANTTLSHYCRDNGLLLHIHRAMHAVIDRQKNHGMHFRVLAKALRLSGGDHIHSGTVVGKLEGERDITLGF-VDLLRDDYTEKDRSRGIYFTQSWVSTPGVLPVASGGIHVWHMPALTE…	1.657	0.998	0.383	2.475	5.246	11.118
AAN27973.1	Hordeum erectifolium	euk	Form 1	complete	MSPQTETKAG-VG-FQAGVKD--Y-KL-TYYTPEYETKDTDILAAFRVSPQPGVPPEEAGAAVAAESSTGTWTTVWTDGLTSLDRYKGRCYHIEPVAGEDNQWICYVAYPLDLFEEGSVTNMFTSIVGNVFGFKALRALRLEDLRIPPTYSKTFQGPPHGIQVERDKLNKYGRPLLGCTIKPKLGLSAKNYGRACYECLRGGLDFTKDDENVNSQPFMRWRDRFVFCAEAIYKSQAETGEIKGHYLNATAGTCEEMIKRAVFARELGVPIVMHDYLTGGFTANTTLAHYCRDNGLLLHIHRAMHAVIDRQKNHGMHFRVLAKALRMSGGDHIHSGTVVGKLEGEREMTLGF-VDLLRDDFIEKDRARGIFFTQDWVSMPGVIPVASGGIHVWHMPALTE…	1.553	0.998	0.383	2.23	4.726	10.018
AAX44976.1	Peridictyon sanctum	euk	Form 1	partial	MSPQTETKAG-VG-FQAGVKD--Y-KL-TYYTPEYETKDTDILAAFRVSPQPGVPPEEAGAAVAAESSTGTWTTVWTDGLTSLDRYKGRCYHIEPVAGEDSQWICYVAYPLDLFEEGSVTNMFTSIVGNVFGFKALRALRLEDLRIPPTYSKTFQGPPHGIQVERDKLNKYGRPLLGCTIKPKLGLSAKNYGRACYECLRGGLDFTKDDENVNSQPFMRWRDRFVFCAEAIYKSQAETGEIKGHYLNATAGTCEEMIKRAVFARELGVPIVMHDYLTGGFTANTTLAHYCRDNGLLLHIHRAMHAVIDRQKNHGMHFRVLAKALRMSGGDHIHSGTVVGKLEGEREMTLGF-VDLLRDDFIEKDRARGIFFTQDWVSMPGVIPVASGGIHVWHMPALTE…	1.563	0.998	0.383	2.252	4.773	10.117
YP_009057325.1	Aegilops searsii	euk	Form 1	complete	MSPQTETKAG-VG-FQAGVKD--Y-KL-TYYTPEYETKDTDILAAFRVSPQPGVPPEEAGAAVAAESSTGTWTTVWTDGLTSLDRYKGRCYHIEPVAGEDNQWICYVAYPLDLFEEGSVTNMFTSIVGNVFGFKALRALRLEDLRIPPTYSKTFQGPPHGIQVERDKLNKYGRPLLGCTIKPKLGLSAKNYGRACYECLRGGLDFTKDDENVNSQPFMRWRDRFVFCAEAIYKSQAETGEIKGHYLNATAGTCEEMIKRAVFARELGVPIVMHDYLTGGFTANTTLAHYCRDNGLLLHIHRAMHAVIDRQKNHGMHFRVLAKALRMSGGDHIHSGTVVGKLEGEREMTLGF-VDLLRDDYIEKDRARGIFFTQDWVSMPGVIPVASGGIHVWHMPALTE…	1.598	0.998	0.383	2.332	4.943	10.476
YP_009131804.1	Solanum chilense	euk	Form 1	complete	MSPQTETKAS-VG-FKAGVKE--Y-KL-TYYTPEYQTKDTDILAAFRVTPQPGVPPEEAGAAVAAESSTGTWTTVWTDGLTSLDRYKGRCYRIERVVGEKDQYIAYVAYPLDLFEEGSVTNMFTSIVGNVFGFKALRALRLEDLRIPPAYVKTFQGPPHGIQVERDKLNKYGRPLLGCTIKPKLGLSAKNYGRAVYECLRGGLDFTKDDENVNSQPFMRWRDRFLFCAEALFKAQAETGEIKGHYLNATAGTCEEMIKRAVFARELGVPIVMHDYLTGGFTANTTLAHYCRDNGLLLHIHRAMHAVIDRQKNHGIHFRVLAKALRMSGGDHIHSGTVVGKLEGERDITLGF-VDLLRDDFVEQDRSRGIYFTQDWVSLPGVLPVASGGIHVWHMPALTE…	1.511	0.998	0.383	2.137	4.529	9.6
WP_106502475.1	Cyanobium usitatum	prok	Form 1	complete	MA-----KK-----YESGVKE--Y-RD-TYWTPDYIPLDTDLLACFKCTGQEGVPREEVAAAVAAESSTGTWSAVWSELLTDLDFYKGRCYRIEDVPGDKEAFYAFIAYPLDLFEEGSITNVLTSLVGNVFGFKALRHLRLEDIRFPMAFIKTCMGPPNGIVVERDRMNKYGRPLLGCTIKPKLGLSGKNYGRVVYECLRGGLDFTKDDENINSQPFQRWQNRFEFVAEATNLAQQETGEKKGHYLNCTAATPEEMYERAEFAKELGQPIIMHDYITGGFTANTGLAKWCRKNGMLLHIHRAMHAVIDRHPKHGIHFRVLAKCLRLSGGDQLHTGTVVGKLEGDRQSTLGY-IDQLRESFVPEDRSRGNFFDQDWGSMGGVFAVASGGIHCWHMPALVA…	3.052	0.998	0.383	9.98	21.152	44.833
PUB83206.1	gamma proteobacterium symbiont of Ctena orbiculata	prok	Form 2	complete	MA----------------L-D----Q--SRYS-DLSLKEEDILCAYKMKPASGL---EVASHFAAESSTGTNT---TDDFTGVDA---LVYHIDEAT-E----EMRIAYPIDLFDRMMLVSFLTTI-GNNQGMGDCEYAKMYDFFMPPRAIQLFDGPAKDI------SDRLGRYIAGTIIKPKLGLRPEPFAEAAYQFW-GG-DFIKNDEPQGNQVF-PSKKVYPLVYDAMKRAMDETGEAKLFSANITA--DDEMIARGEFILDFGKVAFLVDYV-GGPGMVTARRYFPG---QYLHYHRAGHGAVTSPSSRGYTAYVLAKMSRLQGASGIHVGTMYGKMEGDRNI----Y--II-----ERDEYQG-AYNQKW-GMKPTTPIISGGMNALRLPGFFE…	2.678	0.998	0.383	6.868	14.556	30.852
GWA2_Gallionellales_59_43_gwa2_scaffold_17992_3	GWA2_Gallionellales_59_43_curated	prok	Form 2	complete	------------------M-D----Q--SRYA-DLSLKEEDILVAYTMEPAAGL---EAAAHIAAESSTGTNT---TDEFTGVDA---LVYFIDEAK-G----IMKVAYPNDLFDRVMIVSFLTCI-GNNQGMGDIANLQMQDFYVPPRMLQLFDGPAKDI------SDRLGRYISGTIIKPKLGLRPEPFAKAAYQFW-GG-DFIKNDEPQGNQVF-PIKKVLPLVYDSLKRAQDETGQAKLFSMNITA--DDEMCARADFALEFGKVAFLVDFV-GGPGMITARRQYPS---QYLHYHRAGHGMVTSPSSRGYTAFVLAKMSRLQGASGIHVGTMYGKMEGDRII----Y--MI-----ERDSCTG-FYHQEW-GMKPTTPIISGGMNALRLPGFFE…	2.841	0.998	0.383	8.086	17.139	36.327
OGS92936.1	Gallionellales bacterium GWA2_59_43	prok	Form 2	complete	------------------M-D----Q--SRYA-DLSLKEEDILVAYTMEPAAGL---EAAAHIAAESSTGTNT---TDEFTGVDA---LVYFIDEAK-G----IMKVAYPNDLFDRVMIVSFLTCI-GNNQGMGDIANLQMQDFYVPPRMLQLFDGPAKDI------SDRLGRYISGTIIKPKLGLRPEPFAKAAYQFW-GG-DFIKNDEPQGNQVF-PIKKVLPLVYDSLKRAQDETGQAKLFSMNITA--DDEMCARADFALEFGKVAFLVDFV-GGPGMITARRQYPS---QYLHYHRAGHGMVTSPSSRGYTAFVLAKMSRLQGASGIHVGTMYGKMEGDRII----Y--MI-----ERDSCTG-FYHQEW-GMKPTTPIISGGMNALRLPGFFE…	2.841	0.998	0.383	8.086	17.139	36.327
YP_001123381.1	Capsella bursa-pastoris	euk	Form 1	complete	MSPQTETKAS-VG-FKAGVKE--Y-KL-TYYTPEYETKDTDILAAFRVTPQPGVPPEEAGAAVAAESSTGTWTTVWTDGLTSLDRYKGRCYHIEPVPGEETQFIAYVAYPLDLFEEGSVTNMFTSIVGNVFGFKALAALRLEDLRIPPAYTKTFQGPPHGIQVERDKLNKYGRPLLGCTIKPKLGLSAKNYGRAVYECLRGGLDFTKDDENVNSQPFMRWRDRFLFCAEAIYKSQAETGEIKGHYLNATAGTCEEMIKRAVFARELGVPIVMHDYLTGGFTANTSLSHYCRDNGLLLHIHRAMHAVIDRQKNHGMHFRVLAKALRLSGGDHIHAGTVVGKLEGDRESTLGF-VDLLRDDYVEKDRSRGIFFTQDWVSLPGVLPVASGGIHVWHMPALTE…	1.482	0.998	0.383	2.076	4.401	9.328
YP_009629143.1	Thuja plicata	euk	Form 1	complete	MSPKTETKAS-VG-FKAGVKD--Y-RL-TYYTPEYQTKDTDILAAFRVTPQPGVPPEEAGAAVAAESSTGTWTTVWTDGLTSLDRYKGRCYDIEPVPGEENQFIAYVAYPLDLFEEGSVTNLFTSIVGNVFGFKALRALRLEDLRIPPAYSKTFQGPPHGIQVERDKLNKYGRPLLGCTIKPKLGLSAKNYGRAVYECLRGGLDFTKDDENVNSQPFMRWRDRFCFCAEALYKAQAETGEIKGHYLNATAGTCEEMMKRAVFARELGVPIVMHDYLTGGFTANTSLAHYCRDNGLLLHIHRAMHAVIDRQRNHGMHFRVLAKALRMSGGDHIHAGTVVGKLEGEREVTLGF-VDLLRDDFIEKDRSRGIYFTQDWVSMPGVLPVASGGIHVWHMPALTE…	1.485	0.998	0.383	2.084	4.417	9.361
AAN27990.1	Hordeum patagonicum subsp. magellanicum	euk	Form 1	partial	MSPQTETKAG-VG-FQAGVKD--Y-KL-TYYTPEYETKDTDILAAFRVSPQPGVPPEEAGAAVAAESSTGTWTTVWTDGLTSLDRXKGRCYHIEPVAGEDNQWICYVAYPLDLFEEGSVTNMFTSIVGNVFGFKALRALRLEDLRIPPTYSKTFQGPPHGIQVERDKLNKYGRPLLGCTIKPKLGLSAKNYGRACYECLRGGLDFTKDDENVNSQPFMRWRDRFVFCAEAIYKSQAETGEIKGHYLNATAGTCEEMIKRAVFARELGVPIVMHDYLTGGFTANTTLAHYCRDNGLLLHIHRAMHAVIDRQKNHGMHFRVLAKALRMSGGDHIHSGTVVGKLEGEREMTLGF-VDLLRDDFIEKDRARGIFFTQDWVSMPGVIPVASGGIHVWHMPALTE…	1.591	0.998	0.383	2.316	4.909	10.406
PKL35013.1	Spirochaetae bacterium HGW-Spirochaetae-10	prok	Form 2	complete	------------------M-D----Q--SRYA-RLDLREEDVLTAYRMKPKQGL---ETAAHFAAESSTGTNT---TDDFTGVDA---LVYWIDEAN-E----LMKIAYPIDLFDRAMMVSFLTAI-GNNQGMGDVEYAKMLDFYFPPAYLRLFDGPTKNI------ADRLGRFIQGTIIKPKLGLRAIPFAKACYEYWAGG-DFIKNDEPQGNQVF-PLQKVIPLVADAMKRAMDETGEAKLFSANITA--DDEIVARGEFILRFGHVAFLIDYL-AGTTGVTARRNFPD---QFIHYHRAGHGAITSPQSRGYTSFVLSKMARLQGASGIHTGTMFGKMEGDRIL----Y--ML-----EGDSVDG-FFHQEW-GMKACTPIISGGMNALRLPAFFD…	2.808	0.998	0.383	7.823	16.58	35.143
AAX44960.1	Heteranthelium piliferum	euk	Form 1	partial	MSPQTETKAG-VG-FQAGVKD--Y-KL-TYYTPEYETKDTDILAAFRVSPQPGVPPEEAGAAVAAESSTGTWTTVWTDGLTSLDRYKGRCYHIEPVAGEDNQWICYVAYPLDLFEEGSVTNMFTSIVGNVFGFKALRALRLEDLRIPPTYSKTFQGPPHGIQVERDKLNKYGRPLLGCTIKPKLGLSAKNYGRACYECLRGGLDFTKDDENVNSQPFMRWRDRFVFCAEAIYKSQAETGEIKGHYLNATAGTCEEMIKRAVFARELGVPIVMHDYLTGGFTANTTLAHYCRDNGLLLHIHRAMHAVIDRQKNHGMHFRVLAKALRMSGGDHIHSGTVVGKLEGEREMTLGF-XDLLRDDFIEKDRARGIFFTQDWVSMPGVIPVASGGIHVWHMPALTE…	1.583	0.998	0.383	2.297	4.869	10.319
ABF60357.1	Thalassiosira oceanica	euk	Form 1	partial	MSSETRIK-SD--RYESGV--IPYAKMG-YWDAAYTVKDTDVLALFRITPQPGVDPVEAAAAVAGESSTATWTVVWTDLLTACERYRAKAYRVDPVPNTPDQYFAFIAYECDLFEEASLSNLTASIIGNVFGFKAVSALRLEDMRIPHSYLKTFQGPATGIIVERERLNKYGTPLLGATVKPKLGLSGKNYGRVVYEGLKGGLDFLKDDENINSQPFMRWRERFLNCLEGINRASAATGEVKGSYLNVTAATMEEVYKRAEYAKQIGSIVIMID-LVMGYTAIQSIAYWARENDMLLHLHRAGNSTYARQKNHGINFRVICKWMRMSGVDHIHAGTVVGKLEGDPLMIKGFY-DILRLTELEVNLPFGIFFEMDWASLRRCMPVASGGIHCGQMHQLIH…	1.377	0.998	0.383	1.87	3.964	8.403
MBA0921735.1	Nitrosospira sp.	prok	Form 1	complete	MP----QKT-----YKAGVKD--Y-RE-NYWTPDYTPLDTDLLACFKIVPQAGVPREEIAAAVAAESSTGTWTTVWTDMLTDIDYYKGRAYRIEPVPGDNTAFYAFVAYPIDLFEEGSVVNVLTSLVGNVFGFKALRSLRLEDLRFPIAYVMTCGGPPNGIQVERDRLNKYGRAFLGCTIKPKLGLSAKNYGMAVYECLRGGLDFTKDDENVNSQPFMRWRHRFEFVMEAVLKAQAETGERKGHYLNVTAATPEEMYKRAEFAKELGAPIIMHDYLTGGLCANTGLANWCRDNGMLLHIHRAMHAVLDRNPYHGIHFRVLVKCLRLSGGDHLHSGTVVGKLEGDRNATLGW-IDTMRESFIPENRARGLFFDQDWGSMPGVMPVASGGIHVWHIPALVN…	2.221	0.998	0.383	4.349	9.218	19.538
YP_009245430.1	Chrysopogon serrulatus	euk	Form 1	complete	MSPQTETKAS-VG-FKAGVKD--Y-KL-TYYTPEYETKDTDILAAFRVTPQLGVPPEEAGAAVAAESSTGTWTTVWTDGLTSLDRYKGRCYHIEPVPGDPDQYICYVAYPLDLFEEGSVTNMFTSIVGNVFGFKALRALRLEDLRIPPAYAKTFQGPPHGIQVERDKLNKYGRPLLGCTIKPKLGLSAKNYGRACYECLRGGLDFTKDDENVNSQPFMRWRDRFVFCAEAIYKAQAETGEIKGHYLNATAGTCEEMIKRAVFARELGVPIVMHDYLTGGFTANTTLSHYCRDNGLLLHIHRAMHAVIDRQKNHGMHFRVLAKALRMSGGDHIHSGTVVGKLEGEREITLGF-VDLLRDDFIEKDRSRGIFFTQDWVSMPGVIPVASGGIHVWHMPALTE…	1.714	0.998	0.383	2.618	5.548	11.76
TARA_124.SAMEA2622759.5.0.22-3_311743_14	Prochlorococcus marinus	prok	Form 1	partial	-S-----KK-----YDAGVKE--Y-RD-TYWTPEYVPLDTDLLACFKCTGQEGVPREEVAAAVAAESSTGTWSTVWSELLTDLEFYKGRCYRIEDVPGDQESFYAFIAYPLDLFEEGSITNVLTSLVGNVFGFKALRHLRLEDIRFPMAFIKTCGGPPNGIQVERDRLNKYGRPLLGCTIKPKLGLSGKNYGRVVYECLRGGLDLTKDDENINSQPFQRWRERFEFVAEAVKLAQQETGEVKGHYLNCTATTPEEMYQRAEFAKELDMPIIMHDYITGGFTANTGLANWCRNNGMLLHIHRAMHAVIDRHPKHGIHFRVLAKCLRLSGGDQLHTGTVVGKLEGDRQTTLGF-IDNLRESFVPEDRSRGNFFDQDWGSMPGVFAVASGGIHVWHMPALLA…	2.658	0.998	0.383	6.732	14.27	30.245
WP_152832907.1	Hydrogenovibrio sp. JE_KL2	prok	Form 2	complete	------------------M-D----Q--SRYA-DLTLTEEKLLVAYRLKPAAGL---EVAAHVAAESSTGTNT---TDDFTGVDA---LVYEIDEAAGDKG--LMKIAYPVDLFDPYNVSHMWSIL-GNNQGMGDHEGLRMLDFLVPEKMVKRFDGPATDI------SDKLGRYIAGTIIKPKLGLRPEPFAKACYDFW-GG-DFIKNDEPQANQNF-PMEVVIPKVAEAMDRAQQATGQAKLFSANVTA--DFEMIKRGEYVLSFAHVAFLVDFV-TGPAGVTSRRAFPD---TYLHFHRAGHGAVTSYKSMGMDPLCYMKLARLMGASGIHTGTMYGKMEGERVL----Y--ML-----ERDECQG-YFYQKW-GMKPTTPIISGGMNALRLPGFFE…	3.131	0.998	0.383	10.804	22.899	48.535
WP_036906976.1	Prochlorococcus marinus	prok	Form 1	complete	MA-----KK-----YDAGVKE--Y-RD-TYFTPDYVPLDTDLLACFKCTGQEGVPKEEVAAAVAAESSTGTWSTVWSELLVDLEFYKGRCYRIEDVPGDKDAFYAFIAYPLDLFEEGSITNVLTSLVGNVFGFKALRHLRLEDIRFPMAFIKTCGGPPSGIVVERDRLNKYGRPLLGCTIKPKLGLSGKNYGRVVYECLRGGLDLTKDDENINSQPFQRWRERFEFVAEAVKLAQQETGEVKGHYLNCTATTPEEMYERAEFAKELDMPIIMHDYITGGFTANTGLANWCRKNGMLLHIHRAMHAVIDRHPQHGIHFRVLAKCLRLSGGDQLHTGTVVGKLEGDRQTTLGY-IDNLRESFVPEDRSRGNFFDQDWGSMPGVFAVASGGIHVWHMPALLA…	2.568	0.998	0.383	6.152	13.039	27.636
WP_113527451.1	Acidithiobacillus	prok	Form 1	complete	MA----VKT-----YNAGVKD--Y-RN-TYWEPDYSVKDTDILAVFKITPQAGVDREEAAAAVAAESSTGTWTTVWTDLLTDLDYYKGRAYRIEDVPGDDTCFYAFIAYPIDLFEEGSVVNVFTSLVGNVFGFKAVRALRLEDVRFPIAYVKTCGGPPHGIQVERDIMNKYGRPLLGCTIKPKLGLSAKNYGRACYEGLRGGLDFTKDDENVNSQPFMRWRQRFDFVMEAIQKAEAETGERKGHYLNVTAPTPEEMYKRAEYAKEIGAPIIMHDYITGGFCANTGLANWCRDNGMLLHIHRAMHAVLDRNPHHGIHFRVLTKILRLSGGDHLHSGTVVGKLEGDREATLGW-IDIMRDRFIKEDRSRGIFFDQDWGSMPGVMPVASGGIHVWHMPALVT…	2.026	0.998	0.383	3.577	7.582	16.07
CEH24676.1	Aegilops cylindrica	euk	Form 1	partial	MSPQTETKAG-VG-FQAGAKD--Y-KL-TYYTPEYETKDTDILAAFRVSPQPGVPPEEAGAAVAAESSTGTWTTVWTDGLTSLDRYKGRCYHIEPVAGEDNQWICYVAYPLDLFEEGSVTNMFTSIVGNVFGFKALRALRLEDLRIPPTYSKTFQGPPHGIQVERDKLNKYGRPLLGCTIKPKLGLSAKNYGRACYECLRGGLDFTKDDENVNSQPFMRWRDRFVFCAEAIYKSQAETGEIKGHYLNATAGTCEEMIKRAVFARELGVPIVMHDYLTGGFTANTTLAHYCRDNGLLLHIHRAMHAVIDRQKNHGMHFRVLAKALRMSGGDHIHSGTVVGKLEGEREMTLGF-VDLLRDDFIEKDRARGIFFTQDWVSMPGVIPVASGGIHVWHMPALTE…	1.687	0.998	0.383	2.55	5.404	11.454
WP_010637025.1	Acidithiobacillus thiooxidans	prok	Form 2	complete	------------------M-D----Q--SRYA-DLSLREEDILVAYKMKPKAGL---ASAAHFAAESSTGTNT---TDDFTGVDA---LVYHIDEAT-E----DMRIAYPMDLFDRMMIVSFLTAI-GNNQGMGDIAHAKMIDIFFPPRAIQLFDGPARDI------SDRLGRYIAGTIIKPKLGLRPEPFAEAAYQFW-GG-DFIKNDEPQGNQVF-PLKKTIPLVADAMKRAMDKTGQPKLFSANITA--DDEMCARADYILGFGKVAFLVDFV-GGPGMITARRQYPG---QYLHYHRAGHGMITSPSARGYTAFVLAKISRLQGASGIHVGTMYGKMEGDRNI----Y--MI-----ERDECQG-VYYQKW-GMKPTTPIISGGMNALRLPGFFE…	2.685	0.998	0.383	6.913	14.652	31.056
YP_009452285.1	Sacciolepis indica	euk	Form 1	complete	MSPQTETKAS-VG-FKAGVKD--Y-KL-TYYTPEYETKDTDILAAFRVTPQPGVPPEEAGAAVAAESSTGTWTTVWTDGLTSLDRYKGRCYHIEPVPGEPDQYICYVAYPLDLFEEGSVTNMFTSIVGNVFGFKALRALRLEDLRIPPTYSKTFQGPPHGIQVERDKLNKYGRPLLGCTIKPKLGLSAKNYGRACYECLRGGLDFTKDDENVNSQPFMRWRDRFVFCAEAIYKSQAETGEIKGHYLNATAGTCEEMIKRAVFARELGVPIVMHDYLTGGFTANTSLAHYCRDNGLLLHIHRAMHAVIDRQKNHGMHFRVLAKALRMSGGDHIHAGTVVGKLEGEREITLGF-VDLLRDDFIEKDRSRGIFFTQDWVSMPGVIPVASGGIHVWHMPALTE…	1.332	0.998	0.383	1.787	3.787	8.026
SBO07474.1	Agrostis stolonifera	euk	Form 1	partial	MSPQTETKAS-VG-FKAGVKD--Y-KL-TYYTPEYETKDTDILAAFRVSPQPGVPPEEAGAAVAAESSTGTWTTVWTDGLTSLDRYKGRCYHIEPVAGEDSQWICYVAYPLDLFEEGSVTNMFTSIVGNVFGFKALRALRLEDLRIPPAYTKTFQGPPHGIQVERDKLNKYGRPLLGCTIKPKLGLSAKNYGRACYECLRGGLDFTKDDENVNSQPFMRWRDRFVFCAEAIYKAQAETGEIKGHYLNATAGTCEEMIKRAVFARELGVPIVMHDYITGGFTANTSLAHYCRDNGLLLHIHRAMHAVIDRQKNHGMHFRVLAKALRMSGGDHIHAGTVVGKLEGEREMTLGF-VDLLRDDFIEKDRARGIFFTQDWVSMPGVIPVASGGIHVWHMPALTE…	1.661	0.998	0.383	2.485	5.267	11.163
WP_013123277.1	Thiomonas intermedia	prok	Form 2	complete	MA----------------H-D----Q--SRYA-NLDLKESDILVAYKMKPKAGL---ATAAHFAAESSTGTNT---TDDFTGVDA---LVYFIDEAT-E----DMRIAYPIELFDRFMIVSFLTVI-GNNQGMGDVEYGKMIDFYVPERAIQMFDGPATDI------SNRLGRYIAGTIIKPKLGLRPEPFAQAAYQFW-GG-DFIKNDEPQGNQVF-PVKKVIPLVYDAMKRAQDETGEAKLFSMNITA--DDEMCARADFALEFGKLAFLVDYV-GGPGMVTARRQYPN---QYLHYHRAGHGAITSPSSRGYTAFVLAKMSRLQGASGIHVGTMYGKMEGDRNI----Y--MI-----ERDECQG-VYFQKW-GMKPTTPIISGGMNALRLPGFFE…	2.74	0.998	0.383	7.31	15.494	32.839
YP_009528355.1	Capsicum pubescens	euk	Form 1	complete	MSPQTETKAS-VG-FKAGVKE--Y-KL-TYYTPEYQTKDTDILAAFRVTPQPGVPPEEAGAAVAAESSTGTWTTVWTDGLTSLDRYKGRCYRIERVVGEKDQYIAYVAYPLDLFEEGSVTNMFTSIVGNVFGFKALRALRLEDLRVPTAYIKTFQGPPHGIQVERDKLNKYGRPLLGCTIKPKLGLSAKNYGRAVYECLRGGLDFTKDDENVNSQPFMRWRDRFLFCAEALFKAQTETGEIKGHYLNATAGTCEEMMKRAVFARELGVPIVMHDYLTGGFTANTSLAHYCRDNGLLLHIHRAMHAVIDRQKNHGMHFRVLAKALRMSGGDHIHAGTVVGKLEGERDITLGF-VDLLRDDFVEQDRSRGIYFTQDWVSLPGVLPVASGGIHVWHMPALTE…	1.278	0.998	0.383	1.694	3.59	7.61
AAN27976.1	Hordeum cf. pusillum GP-2003	euk	Form 1	partial	MSPQTETKAG-VG-FQAGVKD--Y-KL-TYYTPEYETKDTDILAAFRVSPQPGVPPEEAGAAVAAESSTGTWTTVWTDGLTSLDRYKGRCYHIEPVAGEDNQWICYVAYPLDLFEEGSVTNMFTSIVGNVFGFKALRALRLEDLRIPPTYSKTFQGPPHGIQVERDKLNKYGRPLLGCTIKPKLGLSAKNYGRACYECLRGGLDFTKDDENVNSQPFMRWRDRFVFCAEAIYKSQAETGEIKGHYLNATAGTCEEMIKRAVFARELGVPIVMHDYLTGGFTANTTLAHYCRDNGLLLHIHRAMHAVIDRQKNHGMHFRVLAKALRMSGGDHIHSGTVVGKLEGEREMTLGF-VDLLRDDFIEKDRARGIFFTQDWVSMPGVIPVASGGIHVWHMPALTE…	1.59	0.998	0.383	2.314	4.905	10.396
AAR37722.1	uncultured marine bacterium 441	prok	Form 1	complete	MA----KKG-----YDAGVKE--Y-RD-TYWMPEYEPVDTDILACFKITPQPGVPREEVAAAVAAESSTGTWTTVWTDLLTDLDHYKGRAYRIEDVPGSDDAIYAFIAYPIDLFEEGSIVNVLTSLVGNVFGFKALRALRLEDIRFPIAYVMTCGGPPNGIEVERDKMNKYGRPLLGCTIKPKLGLSAKNYGRACYEGLRGGLDFTKDDENVNSQPFMRWRDRFGFVQDAIERAEKETGERKGHYLNVTAPTPEEMYKRAEYAKELGTPIIMHDFFTAGFTANTGLANWCRDNGLLLHIHRAMHAVVDRNPNHGIHFRVLAKCLRLSGGDHMHSGTVVGKLEGDRDSTLGW-IDCMRDSFIKEDRSRGIFFDQDFGSMPGMLPVASGGIHVWHMPALVN…	2.266	0.998	0.383	4.546	9.636	20.424
MBC2730056.1	Thiobacillus sp.	prok	Form 2	complete	------------------M-D----Q--SRYA-DLSLKEEDILVAYKMKPKSGL---EAAAHFAAESSTGTNT---TDEFTGVDA---LVYLIDEAT-E----DMRIAYPLDLFDRMMIVSFLTAI-GNNQGMGDIEHAKMIDIYFPERAIQLFDGPSKDI------SDRLGRYIAGTIIKPKLGLRPEPFAHAAYQFW-GG-DFIKNDEPQGNQVF-PLKKTIPLVYDAMKRAQDETGQAKLFSMNITA--DDEMCARADFALEFGKLAFLVDFV-GGPGMITARRQYPN---QYLHYHRAGHGMITSPSARGYTAFVLAKISRLQGASGIHVGTMYGKMEGDKGI----Y--MI-----ERDECQG-VYFQKW-GMKPTTPIISGGMNALRLPGFFE…	2.854	0.998	0.383	8.186	17.35	36.774
TARA_038.SAMEA2620035.340.0.22-1.6_727196_12	Rhodospirillaceae	prok	Form 1	complete	MS-----KT-----YNAGVKD--Y-QE-TYWLPDYTPKDTDLLACFKFVPQDGVPPEEAASAICAESSTGTWTTVWSDLLTDLDHYKGRAYGVEPVPGDDNAYYTYIAYPLDLFEEGSVVNVLTSLVGNVFGFKAIRSLRLEDIRFPLAYVTTCGGPPHGIQVERDIMNKYGRGMLGCTIKPKLGLSAKNYGRSVYEGLRGGLDFTKDDENVNSQPFMRWKQRFDFVAEAVHKAEQETGERKGHYLNVTSGTIEEMFKRAEYAKSLGMRIIMHDFFTAGFTANTSLANWCRDNGLLLHIHRAMHAVVDRNPYHGIHFRVLAKCLRLSGGDHMHSGTVVGKLEGDREATLGW-IDIMRDKFVAEDRSRGIFFDQDWGHMPGMFPVASGGIHVWHMPALVS…	2.1	0.998	0.383	3.854	8.169	17.314
5MAC_A	Methanococcoides burtonii	prok	Form 2/3	partial	MS---E-D------LKS-D-S----K--QAYV-DLKLPD--LLAVFHMIPGGDL---QAAAEIAAESSTGTNT---ETAFSTMNA---RVYQLDLER-E----LVWIAYPWRLFDRGNVQNILTII-GNILGMKEIQALKLMDIWFPPSMLEQYDGPSYTV------DDKLDVPILGTIVKPKMGLTSAEYAEVCYDFWVGG-DFVXNDEPQANQDF-PYEKMVAHVKEAMDKAVKETGQKKVHSFNVSA--ADTMIERCEMITNFESYAFLIDIT-AGWMAVQLRRRYPD---VFLHFHRAAHGAFTRQENIGFSVLVLSKFARLAGASGIHTGTAIGKMKGEDVV----A-HSI-----QYLKSPG-FFEQTW-AMKKCCPIVSGGLNPVKLKPFID…	0.752	0.998	0.383	1.001	2.121	4.495
YP_009260907.1	Plagiantha tenella	euk	Form 1	complete	MSPQTETKAS-VG-FKAGVKD--Y-KL-TYYTPEYETKDTDILAAFRVTPQPGVPPEEAGAAVAAESSTGTWTTVWTDGLTSLDRYKGRCYHIEPVPGEGDQYICYVAYPLDLFEEGSVTNMFTSIVGNVFGFKALRALRLEDLRIPTTYSKTFQGPPHGIQVERDKLNKYGRPLLGCTIKPKLGLSAKNYGRACYECLRGGLDFTKDDENVNSQPFMRWRDRFVFCAEAIYKSQAETGEIKGHYLNATAGTCEEMIKRAVFARELGVPIVMHDYLTGGFTANTSLAHYCRDNGLLLHIHRAMHAVIDRQKNHGMHFRVLAKALRMSGGDHIHAGTVVGKLEGEREITLGF-VDLLRDDFIEKDRSRGIFFTQDWVSMPGVIPVASGGIHVWHMPALTE…	1.363	0.998	0.383	1.844	3.909	8.285
P00875.1	Spinacia oleracea	euk	Form 1	complete	MSPQTETKAS-VE-FKAGVKD--Y-KL-TYYTPEYETLDTDILAAFRVSPQPGVPPEEAGAAVAAESSTGTWTTVWTDGLTNLDRYKGRCYHIEPVAGEENQYICYVAYPLDLFEEGSVTNMFTSIVGNVFGFKALRALRLEDLRIPVAYVKTFQGPPHGIQVERDKLNKYGRPLLGCTIKPKLGLSAKNYGRAVYECLRGGLDFTKDDENVNSQPFMRWRDRFLFCAEALYKAQAETGEIKGHYLNATAGTCEDMMKRAVFARELGVPIVMHDYLTGGFTANTTLSHYCRDNGLLLHIHRAMHAVIDRQKNHGMHFRVLAKALRLSGGDHIHSGTVVGKLEGERDITLGF-VDLLRDDYTEKDRSRGIYFTQSWVSTPGVLPVASGGIHVWHMPALTE…	1.662	0.998	0.383	2.485	5.268	11.165
ACI95759.1	Eremopyrum orientale	euk	Form 1	complete	MSPQTETKAG-VG-FQAGVKD--Y-KL-TYYTPEYETKDTDILAAFRVSPQPGVPPEEAGAAVAAESSTGTWTTVWTDGLTSLDRYKGRCYHIEPVAGEDNQWICYVAYPLDLFEEGSVTNMFTSIVGNVFGFKALRALRLEDLRIPPTYSKTFQGPPHGIQVERDKLNKYGRPLLGCTIKPKLGLSAKNYGRACYECLRGGLDFTKDDENVNSQPFMRWRDRFVFCAEAIYKSQAETGEIKGHYLNATAGTCEEMIKRAVFARELGVPIVMHDYLTGGFTANTTLAHYCRDNGLLLHIHRAMHAVIDRQKNHGMHFRVLAKALRMSGGDHIHSGTVVGKLEGEREMTLGF-VDLLRDDFIEKDRARGIFFTQDWVSMPGVIPVASGGIHGWHMPALTE…	1.593	0.998	0.383	2.32	4.917	10.423
AOG74971.1	Poa pratensis	euk	Form 1	complete	MSPQTETKAS-VG-FQAGVKD--Y-KL-TYYTPEYETKDTDILAAFRVTPQPGVPPEEAGAAVAAESSTGTWTTVWTDGLTSLDRYKGRCYHIEPVAGEDNQWICYVAYPLDLFEEGSVTNMFTSIVGNVFGFKALRALRLEDLRIPVAYAKTFQGPPHGIQVERDKLNKYGRPLLGCTIKPKLGLSAKNYGRACYECLRGGLDFTKDDENVNSQPFMRWRDRFVFCAEAIYKAQAETGEIKGHYLNATAGTCEEMMKRAIFARELGVPIVMHDYITGGFTANTSLAHYCRDNGLLLHIHRAMHAVIDRQKNHGMHFRVLAKALRMSGGDHIHAGTVVGKLEGEREMTLGF-VDLLRDDFIEKDRARGIFFTQDWVSMPGVIPVASGGIHVWHMPALTE…	1.69	0.998	0.383	2.558	5.422	11.492
YP_009260990.1	Sorghastrum nutans	euk	Form 1	complete	MSPQTETKAS-VG-FKAGVKD--Y-KL-TYYTPEYETKDTDILAAFRVTPQLGVPPEEAGAAVAAESSTGTWTTVWTDGLTSLDRYKGRCYHIEPVPGDPDQYICYVAYPLDLFEEGSVTNMFTSIVGNVFGFKALRALRLEDLRIPPAYAKTFQGPPHGIQVERDKLNKYGRPLLGCTIKPKLGLSAKNYGRACYECLRGGLDFTKDDENVNSQPFMRWRDRFVFCAEAIYKAQAETGEIKGHYLNATAGTCEEMIKRAVFAKELGVPIVMHDYLTGGFTANTTLSHYCRDNGLLLHIHRAMHAVIDRQKNHGMHFRVLAKALRMSGGDHIHSGTVVGKLEGEREITLGF-VDLLRDDFIEKDRSRGIFFTQDWVSMPGVIPVASGGIHVWHMPALTE…	1.773	0.998	0.383	2.778	5.887	12.478
YP_009585570.1	Solanum microdontum	euk	Form 1	complete	MSPQTETKAS-VG-FKAGVKE--Y-KL-TYYTPEYQTKDTDILAAFRVTPQPGVPPEEAGAAVAAESSTGTWTTVWTDGLTSLDRYKGRCYRIERVVGEKDQYIAYVAYPLDLFEEGSVTNMLTSIVGNVFGFKALRALRLEDLRIPVAYVKTFQGPPHGIQVERDKLNKYGRPLLGCTIKPKLGLSAKNYGRAVYECLRGGLDFTKDDENVNSQPFMRWRDRFLFCAEALFKAQAETGEIKGHYLNATAGTCEEMMKRAVFARELGTPIVMHDYLTGGFTANTTLAHYCRDNGLLLHIHRAMHAVIDRQKNHGMHFRVLAKALRMSGGDHIHSGTVVGKLEGERDITLGF-VDLLRDDFIEQDRSRGIYFTQDWVSLPGVLPVASGGIHVWHMPALTE…	1.423	0.998	0.383	1.959	4.152	8.799
CRK62437.1	Saccharum hybrid cultivar	euk	Form 1	complete	MSPQTETKAS-VG-FKAGVKD--Y-KL-TYYTPEYETKDTDILAAFRVTPQLGVPPEEAGAAVAAESSTGTWTTVWTDGLTSLDRYKGRCYHIEPVPGDPDQYICYVAYPLDLFEEGSVTNMFTSIVGNVFGFKALRALRLEDLRIPPAYVKTFQGPPHGIQVERDKLNKYGRPLLGCTIKPKLGLSAKNYGRACYECLRGGLDFTKDDENVNSQPFMRWRDRFVFCAEAIYKAQAETGEIKGHYLNATAGTCEEMIKRAVFAKELGVPIVMHDYLTGGFTANTTLSHYCRDNGLLLHIHRAMHAVIDRQKNHGMHFRVLAKALRMSGGDHIHSGTVVGKLEGEREITLGF-VDLLRDDFIEKDRSRGIFFTQDWVSMPGVIPVASGGIHVWHMPALTE…	1.763	0.998	0.383	2.75	5.83	12.356
WP_151528417.1	Acidithiobacillus sp. 'AMD consortium'	prok	Form 1	complete	MA----VKK-----YEAGVKE--Y-RQ-TYWAPEYVPLDSDILACFKITPQPGVDREEAAAAVAAESSTGTWTTVWTDLLTDMDYYKGRAYRIEDVPGDDTSFYAFIAYPIDLFEEGSVVNVFTSLVGNVFGFKAVRALRLEDVRFPLAYVKTCNGPPHGIQVERDKMNKYGRPMLGCTIKPKLGLSAKNYGRAVYECLRGGLDFTKDDENVNSQPFMRWRDRFLFVADAIHTAEAETGERKGHYLNVTAPSPEEMYERAEFAKELNMPIIMHDFLTGGFCANTGLARWCRKNGTLLHIHRAMHAVVDRNPHHGIHFRVLVKALRLSGGDHLHTGTVVGKLEGDRASTQGW-VDLLRESFVPEDRSRGIFFDQDWGSMPGVFAVASGGIHVWHMPSLLA…	2.512	0.998	0.383	5.819	12.334	26.143
CAA90002.1	Hordeum jubatum	euk	Form 1	complete	MSPQTETKAG-VG-FQAGVKD--Y-KL-TYYTPEYETKDTDILAAFRVSPQPGVPPEEAGAAVAAESSTGTWTTVWTDGLTSLDRYKGRCYHIEPVAGEDNQWICYVAYPLDLFEEGSVTNMFTSIVGNVFGFKALRALRLEDLRIPPTYSKTFQGPPHGIQVERDKLNKYGRPLLGCTIKPKLGLSAKNYGRACYECLRGGLDFTKDDENVNSQPFMRWRDRFVFCAEAIYKSQAETGEIKGHYLNATAGTCEEMIKRAVFARELGVPIVMHDYLTGGFTANTTLAHYCRDNGLLLHIHRAMHAVIDRQKNHGMHFRVLAKALRMSGGDHIHSGTVVGKLEGEREMTLGF-VDLLRDDFIEKDRARGIFFTQDWVSMPGVIPVASGGIHVWHMPALTE…	1.589	0.998	0.383	2.312	4.901	10.387
TARA_039.SAMEA2620097.270.0.22-1.6_653747_12	Rhodospirillaceae	prok	Form 1	complete	MS-----KT-----YNAGVKD--Y-QE-TYWLPDYTPKDTDLLACFKFVPQDGVPPEEAASAICAESSTGTWTTVWSDLLTDLDHYKGRAYGVEPVPGDDNAYYTYIAYPLDLFEEGSVVNVLTSLVGNVFGFKAIRSLRLEDIRFPLAYVTTCGGPPHGIQVERDIMNKYGRGMLGCTIKPKLGLSAKNYGRSVYEGLRGGLDFTKDDENVNSQPFMRWKQRFDFVAEAVHKAEQETGERKGHYLNVTSGTIEEMFKRAEYAKSLGMRIIMHDFFTAGFTANTSLANWCRDNGLLLHIHRAMHAVVDRNPYHGIHFRVLAKCLRLSGGDHMHSGTVVGKLEGDREATLGW-IDIMRDKFVAEDRSRGIFFDQDWGHMPGMFPVASGGIHVWHMPALVS…	2.1	0.998	0.383	3.854	8.169	17.314
AAP92166.1	Triticum aestivum	euk	Form 1	complete	MSPQTETKAG-VG-FKAGVKD--Y-KL-TYYTPEYETKDTDILAAFRVSPQPGVPPEEAGAAVAAESSTGTWTTVWTDGLTSLDRYKGRCYHIEPVAGEDSQWICYVAYPLDLFEEGSVTNMFTSIVGNVFGFKALRALRLEDLRIPPTCSKTFQGPPHGIQVERDKLNKYGRPLLGCTIKPKLGLSAKNYGRACYECLRGGLDFTKDDENVNSQPFMRWRDRFVFCAEAIYKSQAETGEIKGHYLNATAGTCEEMIKRAVFARELGVPIVMHDYLTGGFTANTTLAHYCRDNGLLLHIHRAMHAVIDRQKNHGMHFRVLAKALRMSGGDHIHSGTVVGKLEGEREMTLGF-VDLLRDDFIEKDRARGIFFTQDWVSMPGVIPVASGGIHVWHMPALTE…	1.54	0.998	0.383	2.201	4.665	9.889
AAK00291.1	Acidithiobacillus ferrooxidans	prok	Form 1	complete	MA----VKT-----YNAGVKD--Y-RN-TYWEPDYSVKDTDILAVFKITPQAGVDREEAAAAVAAESSTGTWTTVWTDLLTDLDYYKGRAYRIEDVPGDDTCFYAFIAYPIDLFEEGSVVNVFTSLVGNVFGFKAVRALRLEDVRFPIAYVKTCGGPPHGIQVERDIMNKYGRPLLGCTIKPKLGLSAKNYGRACYEGLRGGLDFTKDDENVNSQPFMRWRQRFDFVMEAIQKAEAETGERKGHYLNVTAPTPEEMYKRAEYAKEIGAPIIMHDYITGGFCANTGLANWCRDNGMLLHIHRAMHAVLDRNPHHGIHFRVLTKILRLSGGDHLHSGTVVGKLEGDREATLGW-IDIMRDRFIKEDRSRGIFFDQDWGSMPGVMPVASGGIHVWHMPALVT…	2.018	0.998	0.383	3.55	7.525	15.949
AAN27970.1	Hordeum murinum subsp. glaucum	euk	Form 1	partial	MSPQTETKAG-VG-FKAGVKD--Y-KL-TYYTPEYETKDTDILAAFRVSPQPGVPPEEAGAAVAAESSTGTWTTVWTDGLTSLDRYKGRCYHIEPVPGEDSQWICYVAYPLDLFEEGSVTNMFTSIVGNVFGFKALRALRLEDLRIPPTYSKTFQGPPHGIQVERDKLNKYGRPLLGCTIKPKLGLSAKNYGRACYECLRGGLDFTKDDENVNSQPFMRWRDRFVFCAEAIYKSQAETGEIKGHYLNATAGTCEEMIKRAVFARELGVPIVMHDYLTGGFTANTTLAHYCRDNGLLLHIHRAMHAVIDRQKNHGMHFRVLAKALRMSGGDHXHSGTVVGKLEGEREMTLGF-VDLLRDDFIEKDRARGIFFTQDWVSMPGVIPVASGGIHVWHMPALTE…	1.549	0.998	0.383	2.22	4.704	9.971
TGG84399.1	Aphanocapsa feldmannii 288cV	prok	Form 1	complete	MS-----KK-----YDAGVKE--Y-RD-TYWTPDYVPLDTDLLACFKVTGQEGVPREEVAAAVAAESSTGTWSTVWSELLTDLDFYKGRSYRIEDVPGDKESFYAFVAYPLDLFEEGSVTNVLTSLVGNVFGFKALRHLRLEDIRFPLAFIKTCGGPPNGIAVERDRMNKYGRPLLGCTIKPKLGLSGKNYGRVVYECLRGGLDFTKDDENINSQPFQRWQNRFEFVAEAVQTAEQETGERKGHYLNVTAATPEEMYERAEFAKELKQPIIMHDYITGGFTANTGLAKWCRRNGMLLHIHRAMHAVIDRHPKHGIHFRVLAKCLRLSGGDHLHTGTVVGKLEGDRQTTLGF-IDQMRESFVPEDRSRGNFFDQDWSSMPGVFAVASGGIHVWHMPALVT…	2.965	0.998	0.383	9.151	19.395	41.108
P04718.1	Rhodospirillum rubrum	prok	Form 2	complete	------------------M-D----Q--SRYV-NLALKEEDVLCAYIMKPKAGV---ATAAHFAAESSTGTNT---TDDFTGVDA---LVYEVDEAR-E----LTKIAYPVALFHRAMIASFLTTM-GNNQGMGDVEYAKMHDFYVPEAYRALFDGPSVNI------SAKLGRLVVGTIIKPKLGLRPKPFAEACHAFW-GG-DFIKNDEPQGNQPF-PLRDTIALVADAMRRAQDETGEAKLFSANITA--DDEIIARGEYVLEFGHVALLVDYV-AGAAAITARRRFPD---NFLHYHRAGHGAVTSPQSRGYTAFVHCKMARLQGASGIHTGTMFGKMEGDRAI----Y--ML-----TQDEAQG-FYRQSW-GMKACTPIISGGMNALRMPGFFE…	2.616	0.998	0.383	6.455	13.681	28.996
YP_009672230.1	Hordeum bogdanii	euk	Form 1	complete	MSPQTETKAG-VG-FQAGVKD--Y-KL-TYYTPEYETKDTDILAAFRVSPQPGVPPEEAGAAVAAESSTGTWTTVWTDGLTSLDRYKGRCYHIEPVAGEDNQWICYVAYPLDLFEEGSVTNMFTSIVGNVFGFKALRALRLEDLRIPPTYSKTFQGPPHGIQVERDKLNKYGRPLLGCTIKPKLGLSAKNYGRACYECLRGGLDFTKDDENVNSQPFMRWRDRFVFCAEAIYKSQAETGEIKGHYLNATAGTCEEMIKRAVFARELGVPIVMHDYLTGGFTANTTLAHYCRDNGLLLHIHRAMHAVIDRQKNHGMHFRVLAKALRMSGGDHIHSGTVVGKLEGEREMTLGF-VDLLRDDFIEKDRARGIFFTQDWVSMPGVIPVASGGIHVWHMPALTE…	1.583	0.998	0.383	2.297	4.868	10.319
YP_009260575.1	Panicum capillare	euk	Form 1	complete	MSPQTETKAS-VG-FKAGVKD--Y-KL-TYYTPEYETKDTDILAAFRVTPQPGVPPEEAGAAVAAESSTGTWTTVWTDGLTSLDRYKGRCYHIEPVPGEADQYICYVAYPLDLFEEGSVTNMFTSIVGNVFGFKALRALRLEDLRIPVAYAKTFQGPPHGIQVERDKLNKYGRPLLGCTIKPKLGLSAKNYGRACYECLRGGLDFTKDDENVNSQPFMRWRDRFVFCAEAIYKAQAETGEIKGHYLNATAGTCEEMIKRAVFARELGVPIVMHDYITGGFTANTSLAHYCRDNGLLLHIHRAMHAVIDRQKNHGMHFRVLAKALRMSGGDHIHAGTVVGKLEGEREITLGF-VDLLRDDFIEKDRSRGIFFTQDWASMPGVIPVASGGIHVWHMPALTE…	1.6	0.998	0.383	2.336	4.952	10.495
WP_101340348.1	Rhodobacter azotoformans	prok	Form 1	complete	MA----AKT-----YDAGVKD--Y-RS-IYWEPQYQVKDSDILAVFKVVPQPGVSREEAAAAVAAESSTATWTTVWTDLLTDLDYYKGRAYAIEDVPGSDEAFYAFIAYPMDLFEEGSVVNVFTSLVGNVFGFKAVRALRLEDVRFPLWFVMTCPGAPHGMKVERDLLDKYGRPLLGCTIKPKLGLSAKNYGRAVYECLRGGLDFTKDDENVNSQPFLRWRDRFLFCQEAIEKAEAETGERKGHYMNVTAGTMEEIYERAEFAKEIGTPIIMSDYLTVGWSAHTSLSRWCRKNGMLLHVHRAMHAVMDRNPNHGINFRVLAKILRLMGGDHLHSGTVVGKLEGDREATIGW-INLLRDRFIKADRSRGIFFDQDWGPQPGLFPVASGGIHVWHMPALVS…	1.651	0.998	0.383	2.46	5.215	11.053
MSQ05381.1	Nitrosomonadaceae bacterium	prok	Form 1	complete	MS----QKT-----YKAGVKD--Y-RE-NYWTPDYTPLDTDLLACFKIVPQAGVPREEIAAAVAAESSTGTWTTVWTDMLTDIDYYKGRAYRIEPVPGDNTAFYAFVAYPIDLFEEGSVVNVLTSLVGNVFGFKALRSLRLEDLRFPIAYVMTCGGPPNGIQVERDRLNKYGRAFLGCTIKPKLGLSAKNYGMAVYECLRGGLDFTKDDENVNSQPFMRWRHRFEFVMEAVLKAQAETGERKGHYLNVTAATPEEMYKRAEFAKELGAPIIMHDYLTGGLCANTGLANWCRDNGMLLHIHRAMHAVLDRNPYHGIHFRVLVKCLRLSGGDHLHSGTVVGKLEGDRNATLGW-IDTMRESFIPENRARGLFFDQDWGSMPGVMPVASGGIHVWHIPALVN…	2.213	0.998	0.383	4.312	9.139	19.37
1WDD_A	Oryza sativa Japonica Group	euk	Form 1	partial	MSPQTETKAS-VG-FKAGVKD--Y-KL-TYYTPEYETKDTDILAAFRVTPQPGVPPEEAGAAVAAESSTGTWTTVWTDGLTSLDRYKGRCYHIEPVVGEDNQYIAYVAYPLDLFEEGSVTNMFTSIVGNVFGFKALRALRLEDLRIPPTYSKTFQGPPHGIQVERDKLNKYGRPLLGCTIKPKLGLSAKNYGRACYECLRGGLDFTXDDENVNSQPFMRWRDRFVFCAEAIYKSQAETGEIKGHYLNATAGTCEEMIKRAVFARELGVPIVMHDYLTGGFTANTSLAHYCRDNGLLLHIHRAMHAVIDRQKNHGMHFRVLAKALRMSGGDHIHAGTVVGKLEGEREMTLGF-VDLLRDDFIEKDRARGIFFTQDWVSMPGVIPVASGGIHVWHMPALTE…	1.467	0.998	0.383	2.046	4.338	9.193
YP_009256042.1	Scopolia parviflora	euk	Form 1	complete	MSPQTETKAS-VG-FKAGVKE--Y-KL-TYYTPEYQTKDTDILAAFRVTPQPGVPPEEAGAAVAAESSTGTWTTVWTDGLTSLDRYKGRCYRIERVVGEKDQYIAYVAYPLDLFEEGSVTNMFTSIVGNVFGFKALRALRLEDLRIPPAYVKTFQGPPHGIQVERDKLNKYGRPLLGCTIKPKLGLSAKNYGRAVYECLRGGLDFTKDDENVNSQPFMRWRDRFLFCAEALYKAQAETGEIKGHYLNATAGTCEEMIKRAVFARELGVPIVMHDYLTGGFTANTSLAHYCRDNGLLLHIHRAMHAVIDRQKNHGIHFRVLAKALRMSGGDHIHSGTVVGKLEGERDITLGF-VDLLRDDFVEQDRSRGIYFTQDWVSLPGVLPVASGGIHVWHMPALTE…	1.514	0.998	0.383	2.144	4.544	9.632
AAN27978.1	Hordeum patagonicum subsp. setifolium	euk	Form 1	partial	MSPQTETKAG-VG-FQAGVKD--Y-KL-TYYTPEYETKDTDILAAFRVSPQPGVPPEEAGAAVAAESXTGTWTTVWTDGLTSLDRYKGRCYHIEPVAGEDNQWICYVAYPLDLFEEGSVTNMFTSIVGNVFGFKALRALRLEDLRIPPTYSKTFQGPPHGIQVERDKLNKYGRPLLGCTIKPKLGLSAKNYGRACYECLRGGLDFTKDDENVNSQPFMRWRDRFVFCAEAIYKSQAETGEIKGHYLNATAGTCEEMIKRAVFARELGVPIVMHDYLTGGFTANTTLAHYCRDNGLLLHIHRAMHAVIDRQKNHGMHFRVLAKALRMSGGDHIHSGTVVGKLEGEREMTLGF-VDLLRDDFIEKDRARGIFFTQDWVSMPGVIPVASGGIHVWHMPALTE…	1.591	0.998	0.383	2.316	4.909	10.406
WP_162105114.1	Rhodovulum sulfidophilum	prok	Form 2	complete	------------------M-D----Q--SRYA-RLDLDEKAVLCAYTMTPKGDL---ATAAHFAAESSTGTNT---TDDFTGVDA---LVYEIDPEN-G----VTKIAYPVELFDRAMLASFLTTI-GNNQGMGDVAHAKMRDFYVPPAYLRLFDGPAMNI------ADRLGRMVVGTIIKPKLGLRPQPFADACYEFW-GG-DFIKNDEPQGNQVF-PLKETIRLVSDAMKRAQDKTGEAKLFSANITA--DDEMLARGEYILEFGHVAFLVDYV-AGPAAITARRAFPH---QFLHYHRAGHGAITSPESRGYTAFVLSKMSRLQGASGIHTGTMFGKMEGDKIM----F--ML-----TEDVAEG-FYRQEW-GMKPTTPIISGGMNALRLPGFFD…	2.631	0.998	0.383	6.55	13.883	29.425
YP_009386894.1	Polytoca digitata	euk	Form 1	complete	MSPQTETKAS-VG-FKAGVKD--Y-KL-TYYTPEYETKDTDILAAFRVTPQLGVPPEEAGAAVAAESSTGTWTTVWTDGLTSLDRYKGRCYHIEPVPGDPDQYICYVAYPLDLFEEGSVTNMFTSIVGNVFGFKALRALRLEDLRIPPAYSKTFQGPPHGIQVERDKLNKYGRPLLGCTIKPKLGLSAKNYGRACYECLRGGLDFTKDDENVNSQPFMRWRDRFVFCAEAIYKAQAETGEIKGHYLNATAGTCEEMIKRAVFARELGVPIVMHDYLTGGFTANTTLSHYCRDNGLLLHIHRAMHAVIDRQKNHGMHFRVLAKALRMSGGDHIHSGTVVGKLEGEREITLGF-VDLLRDDFIEKDRSRGIFFTQDWVSMPGVIPVASGGIHVWHMPALTE…	1.713	0.998	0.383	2.616	5.545	11.753
WP_115023888.1	unclassified Synechococcus	prok	Form 1	complete	MS-----KK-----YDAGVKE--Y-RD-TYWTPDYVPLDTDLLACFKCTGQEGVPKEEVAAAVAAESSTGTWSTVWSELLTDLDFYKGRCYRIEDVPGDKESFYAFIAYPLDLFEEGSITNVLTSLVGNVFGFKALRHLRLEDIRFPMAFIKSCYGPPNGIQVERDRMNKYGRPLLGCTIKPKLGLSGKNYGRVVYECLRGGLDFTKDDENINSQPFQRWQNRFEFVAEAIKLSEQETGERKGHYLNVTANTPEEMYERAEFAKELGMPIVMHDFITGGFTANTGLSKWCRKNGMLLHIHRAMHAVIDRHPKHGIHFRVLAKCLRLSGGDQLHTGTVVGKLEGDRQTTLGY-IDQLRESFVPEDRSRGNFFDQDWGSMPGVFAVASGGIHVWHMPALVA…	2.953	0.998	0.383	9.039	19.159	40.608
YP_009450852.1	Eustachys glauca	euk	Form 1	complete	MSPQTETKAG-VG-FQAGVKD--Y-KL-TYYTPEYETKDTDILAAFRVTPQPGVPAEEAGAAVAAESSTGTWTTVWTDGLTSLDRYKGRCYHIEPVPGEDSQYICYIAYPLDLFEEGSVTNMFTSIVGNVFGFKALRALRLEDLRIPPAYSKTFQGPPHGIQVERDKLNKYGRPLLGCTIKPKLGLSAKNYGRACYECLRGGLDFTKDDENVNSQPFMRWRDRFVFVAEAIYKSQAETGEIKGHYLNATAGTCEEMIKRAVFARELGVPIIMHDYITGGFTANTSLAHYCRDNGLLLHIHRAMHAVIDRQKNHGMHFRVLAKALRMSGGDHIHSGTVVGKLEGEREMTLGF-VDLLRDDYIEKDRSRGIFFTQDWVSMPGVIPVASGGIHVWHMPALTE…	1.745	0.998	0.383	2.702	5.726	12.137
CAG34134.1	Avena fatua	euk	Form 1	partial	MSPQTETKAS-VG-FQAGVKD--Y-KL-TYYTPEYETKDTDILAAFRVTPQPGVPPEEAGAAVAAESSTGTWTTVWTDGLTSLDRYKGRCYHIEPVAGEDNQWICYVAYPLDLFEEGSVTNMFTSIVGNVFGFKALRALRLEDLRIPPAYTKTFQGPPHGIQVERDKLNKYGRPLLGCTIKPKLGLSAKNYGRACYECLRGGLDFTKDDENVNSQPFMRWRDRFVFCAEAIYKAQAETGEIKGHYLNATAGTCEEMIKRAVFARELGVPIVMHDYITGGFTANTSLAHYCRDNGLLLHIHRAMHAVIDRQKNHGMHFRVLAKALRMSGGDHIHSGTVVGKLEGEREMTLGF-VDLLRDDFIEKDRARGIFFTQDWVSMPGVIPVASGGIHVWHMPALTE…	1.726	0.998	0.383	2.65	5.617	11.905
1RBA	Rhodospirillum rubrum	prok	Form 2	complete	------------------M-D----Q--SRYV-NLALKEEDVLCAYIMKPKAGV---ATAAHFAAESSTGTNT---TDDFTGVDA---LVYEVDEAR-E----LTKIAYPVALFDRAMIASFLTTM-GNNQGMGDVEYAKMHDFYVPEAYRALFDGPSVNI------SAKLGRLVVGTIIKPKLGLRPKPFAEACHAFW-GG-DFIKNNEPQGNQPF-PLRDTIALVADAMRRAQDETGEAKLFSANITA--DDEIIARGEYVLEFGHVALLVDYV-AGAAAITARRRFPD---NFLHYHRAGHGAVTSPQSRGYTAFVHCKMARLQGASGIHTGTMFGKMEGDRAI----Y--ML-----TQDEAQG-FYRQSW-GMKACTPIISGGMNALRMPGFFE…	2.616	0.998	0.383	6.455	13.681	28.996
YP_009364678.1	Ipomoea trifida	euk	Form 1	complete	MSPQTETKAS-VG-FKAGVKD--Y-KL-TYYTPEYQTKDTDILAAFRVTPQPGVPPEEAGAAVAAESSTGTWTTVWTDGLTSLDRYKGRCYRIERVIGEKDQYIAYVAYPLDLFEEGSVTNMFTSIVGNVFGFKALRALRLEDLRIPTAYIKTFQGPPHGIQVERDKLNKYGRPLLGCTIKPKLGLSAKNYGRAVYECLRGGLDFTKDDENVNSQPFMRWRDRFLFCAEALYKAQAETGEIKGHYLNATAGTCEEMMKRAIFARELGVPIVMHDYLTGGFTANTSLAHYCRDNGLLLHIHRAMHAVIDRQKNHGMHFRVLAKALRLSGGDHIHAGTVVGKLEGEREITLGF-VDLLRDDFVEQDRSRGIYFTQDWVSLPGVLPVASGGIHVWHMPALTE…	1.412	0.998	0.383	1.937	4.106	8.703
SBO07527.1	Oryza sativa Japonica Group	euk	Form 1	partial	MSPQTETKAS-VG-FKAGVKD--Y-KL-TYYTPEYETKDTDILAAFRVTPQPGVPPEEAGAAVAAESSTGTWTTVWTDGLTSLDRYKGRCYHIEPVVGEDNQYIAYVAYPLDLFEEGSVTNMFTSIVGNVFGFKALRALRLEDLRIPPTYSKTFQGPPHGIQVERDKLNKYGRPLLGCTIKPKLGLSAKNYGRACYECLRGGLDFTKDDENVNSQPFMRWRDRFVFCAEAIYKSQAETGEIKGHYLNATAGTCEEMIKRAVFARELGVPIVMHDYLTGGFTANTSLAHYCRDNGLLLHIHRAMHAVIDRQKNHGMHFRVLAKALRMSGGDHIHAGTVVGKLEGEREMTLGF-VDLLRDDFIEKDRARGIFFTQDWVSMPGVIPVASGGIHVWHMPALTE…	1.538	0.998	0.383	2.197	4.657	9.871
AZS54361.1	Limonium algarvense	euk	Form 1	partial	--------------------------L-TYYTPEYETLDTDILAAFRVTPQPGVPPEEAGAAVAAESSTGTWTTVWTDGLTNLDRYKGRCYHIEPVAGEENQFIAYVAYPLDLFEEGSVTNMFTSIVGNVFGFKALRALRLEDLRIPPAYSKTFQGPPHGIQVERDKLNKYGRPLLGCTIKPKLGLSAKNYGRAVYECLRGGLDFTKDDENVNSQPFMRWRDRFLFCTEAIYKAQAETGEVKGHYLNATAGTSEEMIKRAACARELGVPIVMHDYLTGGFTSNTSLAHYCRDNGLLLHIHRAMHAVIDRQKNHGMHFRVLAKALRMSGGDHIHAGTVVGKLEGEREITLGF-VDLLRDDYIEKDRSRGIYFTQDWVSMPGVIPVASGGIHVWHMPALTE…	1.497	0.998	0.383	2.109	4.469	9.473
ASY94762.1	Brassica juncea subsp. integrifolia	euk	Form 1	complete	MSPQTETKAS-VG-FKAGVKE--Y-KL-NYYTPEYETKDTDILAAFRVTPQPGVPPEEAGAAVAAESSTGTWTTVWTDGLTSLDRYKGRCYHIEPVPGEETQFIAYVAYPLDLFEEGSVTNLFTSIVGNVFGFKALAALRLEDLRIPPAYTKTFQGPPHGIQVERDKLNKYGRPLLGCTIKPKLGLSAKNYGRAVYECLRGGLDFTKDDENVNSQPFMRWRDRFLFCAEAIYKSQAETGEIKGHYLNATAGTCEEMMKRAIFARELGVPIVMHDYLTGGFTANTSLAHYCRDNGLLLHIHRAMHAVIDRQKNHGMHFRVLAKALRLSGGDHVHAGTVVGKLEGDRESTLGF-VDLLRDDYVEKDRSRGIFFTQDWVSLPGVLPVASGGIHVWHMPALTE…	1.366	0.998	0.383	1.85	3.92	8.309
AAN27967.1	Hordeum marinum subsp. gussoneanum	euk	Form 1	partial	MSPQTETKAG-VG-FQAGVKD--Y-KL-TYYTPEYETKDTDILAAFRVSPQPGVPPEEAGAAVAAESSTGTWTTVWTDGLTSLDRYKGRCYHIEPVAGEDNQWICYVAYPLDLFEEGSVTNMFTSIVGNVFGFKALRALRLEDLRIPPTYSKTFQGPPHGIQVERDKLNKYGRPLLGCTIKPKLGLSAKNYGRACYECLRGGLDFTKDDENVNSQPFMRWRDRFVFCAEAIYKSQAETGEIKGHYLNATAGTCEEMIKRAVFARELGVPIVMHDYLTGGFTANTTLAHYCRDNGLLLHIHRAMHAVIDRQKNHGMHFRVLAKALRMSGGDHIHSGTVVGKLEGEREMTLGF-VDLLRDDFIEKDRARGIFFTQDWVSMPGVIPVASGGIHVWHMPALTE…	1.594	0.998	0.383	2.324	4.925	10.439
AAX44985.1	Secale strictum	euk	Form 1	partial	MSPQTETKAG-VG-FQAGVKD--Y-KL-TYYTPEYETKDTDILAAFRVSPQPGVPPEEAGAAVAAESSTGTWTTVWTDGLTSLDRYKGRCYHIEPVAGEDNQWICYVAYPLDLFEEGSVTNMFTSIVGNVFGFKALRALRLEDLRIPPTYSKTFQGPPHGIQVERDKLNKYGRPLLGCTIKPKLGLSAKNYGRACYECLRGGLDFTKDDENVNSQPFMRWRDRFVFCAEAIYKSQAETGEIKGHYLNATAGTCEEMIKRAVFARELGVPIVMHDYLTGGFTANTTLAHYCRDNGLLLHIHRAMHAVIDRQKNHGMHFRVLAKALRMSGGDHIHSGTVVGKLEGEREMTLGF-VDLLRDDFIEKDRARGIFFTQDWVSMPGVIPVASGGIHVWHMPALTE…	1.588	0.998	0.383	2.308	4.892	10.369
5IU0_A	Arabidopsis thaliana	euk	Form 1	partial	MSPQTETKAS-VG-FKAGVKE--Y-KL-TYYTPEYETKDTDILAAFRVTPQPGVPPEEAGAAVAAESSTGTWTTVWTDGLTSLDRYKGRCYHIEPVPGEETQFIAYVAYPLDLFEEGSVTNMFTSIVGNVFGFKALAALRLEDLRIPPAYTKTFQGPPHGIQVERDKLNKYGRPLLGCTIKPKLGLSAKNYGRAVYECLRGGLDFTXDDENVNSQPFMRWRDRFLFCAEAIYKSQAETGEIKGHYLNATAGTCEEMIKRAVFARELGVPIVMHDYLTGGFTANTSLSHYCRDNGLLLHIHRAMHAVIDRQKNHGMHFRVLAKALRLSGGDHIHAGTVVGKLEGDRESTLGF-VDLLRDDYVEKDRSRGIFFTQDWVSLPGVLPVASGGIHVWHMPALTE…	1.483	0.998	0.383	2.079	4.406	9.339
SBO07521.1	Oryza glumipatula	euk	Form 1	partial	MSPQTETKAS-VG-FKAGVKD--Y-KL-TYYTPEYETKDTDILAAFRVTPQPGVPPEEAGAAVAAESSTGTWTTVWTDGLTSLDRYKGRCYHIEPVVGEDNQYIAYVAYPLDLFEEGSVTNMFTSIVGNVFGFKALRALRLEDLRIPPTYSKTFQGPPHGIQVERDKLNKYGRPLLGCTIKPKLGLSAINYGRACYECLRGGLDFTKDDENVNSQPFMRWRDRFVFCAEAIYKSQAETGEIKGHYLNATAGTCEEMIKRAVFARELGVPIVMHDYLTGGFTANTSLAHYCRDNGLLLHIHRAMHAVIDRQKNHGMHFRVLAKALRMSGGDHIHAGTVVGKLEGEREMTLGF-VDLLRDDFIEKDRARGIFFTQDWVSMPGVIPVASGGIHVWHMPALTE…	1.524	0.998	0.383	2.165	4.589	9.726
KEH17716.1	Medicago truncatula	euk	Form 1	complete	MSPQTETKAG-VG-FQAGVKD--Y-KL-TYYTPEYETKDTDILAAFRVSPQPGVPPEEAGAAVAAESSTGTWTTVWTDGLTSLDRYKGRCYHIEPVAGEDSQWICYVAYPLDLFEEGSVTNMFTSIVGNVFGFKALRALRLEDLRIPPTYSKTFQGPPHGIQVERDKLNKYGRPLLGCTIKPKLGLSAKNYGRAVYECLRGGLDFTKDDENVNSQPFMRWRDRFVFCAEAIYKSQAETGEIKGHYLNATAGTCEEMIKRAVFARELGVPIVMHDYLTGGFTANTTLAHYCRDNGLLLHIHRAMHAVIDRQKNHGMHFRVLAKALRMSGGDHIHSGTVVGKLEGEREMTLGF-VDLLRDDFIEKDRARGIFFTQDWVSMPGVIPVASGGIHVWHMPALTE…	1.57	0.998	0.383	2.269	4.809	10.192
AGF91966.1	Paspalum dilatatum	euk	Form 1	partial	-----------------------Y-KL-TYYTPEYETKDTDILAAFRVTPQPGVPPEEAGAAVAAESSTGTWTTVWTDGLTSLDRYKGRCYHIEPVPGEADQYICYVAYPLDLFEEGSVTNMFTSIVGNVFGFKALRALRLEDLRIPPTYSKTFQGPPHGIQVERDKLNKYGRPLLGCTIKPKLGLSAKNYGRACYECLRGGLDFTKDDENVNSQPFMRWRDRFVFCAEAIYKAQAETGEIKGHYLNATAGTCEEMIKRAVFARELGVPIVMHDYLTGGFTANTSLSHYCRDNGLLLHIHRAMHAVIDRQKNHGIHFRVLAKALRMSGGDHXHSGTVVGKLEGEREMTLGF-VDLLRDDFIEKDRSRGVFFTQDWVSMPGVIPVASGGIHVWHMPALTE…	1.865	0.998	0.383	3.046	6.455	13.682
QJC58648.1	Synechococcus sp. UTEX 2380	prok	Form 1	complete	----VQIK-S-AG-FNAGVQD--Y-RL-TYYTPDYTPKDTDLLACFRMTPQPGVPPEECAAAVAAESSTGTWTTVWTDGLTDLDRYKGRCYNVEPVPGEDNQYFCFVAYPLDLFEEGSVTNVLTSLVGNVFGFKALRALRLEDIRFPVALIKTYQGPPHGITVERDLLNKYGRPLLGCTIKPKLGLSAKNYGRAVYECLRGGLDFTKDDENINSQPFMRWRDRFLFVQEAIEKSQAETNEVKGHYLNVTAGTCEEMLKRAEFAKEIGTPIIMHDFLTGGFTANTTLAKWCRDNGVLLHIHRAMHAVIDRQKNHGIHFRVLAKCLRLSGGDHLHSGTVVGKLEGDRAATLGF-VDLMREDYVEEDRSRGVFFTQDYASLPGTMPVASGGIHVWHMPALVE…	2.772	0.998	0.383	7.545	15.991	33.894
5WSK_A	Triticum aestivum	euk	Form 1	partial	MSPQTETKAG-VG-FKAGVKD--Y-KL-TYYTPEYETKDTDILAAFRVSPQPGVPPEEAGAAVAAESSTGTWTTVWTDGLTSLDRYKGRCYHIEPVAGEDSQWICYVAYPLDLFEEGSVTNMFTSIVGNVFGFKALRALRLEDLRIPPTYSKTFQGPPHGIQVERDKLNKYGRPLLGCTIKPKLGLSAKNYGRACYECLRGGLDFTXDDENVNSQPFMRWRDRFVFCAEAIYKSQAETGEIKGHYLNATAGTCEEMIKRAVFARELGVPIVMHDYLTGGFTANTTLAHYCRDNGLLLHIHRAMHAVIDRQKNHGMHFRVLAKALRMSGGDHIHSGTVVGKLEGEREMTLGF-VDLLRDDFIEKDRARGIFFTQDWVSMPGVIPVASGGIHVWHMPALTE…	1.535	0.998	0.383	2.191	4.643	9.841
AID50116.1	Limonium wiedmannii	euk	Form 1	partial	----TETKSF-VG-FKAGVKD--Y-KL-TYYTPEYETLDTDILAAFRVTPQPGVPPEEAGAAVAAESSTGTWTTVWTDGLTNLDRYKGRCYHIEPVAGEESQFIAYVAYPLDLFEEGSVTNMFTSIVGNVFGFKALRALRLEDLRIPPAYSKTFQGPPHGIQVERDKLNKYGRPLLGCTIKPKLGLSAKNYGRAVYECLRGGLDFTKDDENVNSQPFMRWRDRFLFCTEAIYKAQAETGEVKGHYLNATAGTSEEMIKRAACARELGVPIVMHDYLTGGFTSNTSLAHYCRDNGLLLHIHRAMHAVIDRQKNHGMHFRVLAKALRMSGGDHIHAGTVVGKLEGEREITLGF-VDLLRDDYIEKDRSRGIYFTQDWVSMPGVIPVASGGIHVWHMPALTE…	1.428	0.998	0.383	1.968	4.171	8.841
YP_009368874.1	Oryza rhizomatis	euk	Form 1	complete	MSPQTETKAS-VG-FQAGVKD--Y-KL-TYYTPEYETKDTDILAAFRVTPQPGVPPEEAGAAVAAESSTGTWTTVWTDGLTSLDRYKGRCYHIEPVVGEENQYIAYVAYPLDLFEEGSVTNMFTSIVGNVFGFKALRALRLEDLRIPTTYSKTFQGPPHGIQVERDKLNKYGRPLLGCTIKPKLGLSAKNYGRACYECLRGGLDFTKDDENVNSQPFMRWRDRFVFCAEAIYKSQAETGEIKGHYLNATAGTCEEMMKRAIFARELGVPIVMHDYLTGGFTANTSLAHYCRDNGLLLHIHRAMHAVIDRQKNHGMHFRVLAKALRMSGGDHIHAGTVVGKLEGEREMTLGF-VDLLRDDFIEKDRARGIFFTQDWVSMPGVIPVASGGIHVWHMPALTE…	1.46	0.998	0.383	2.032	4.307	9.128
OJW99642.1	Thiobacillus sp. 65-1402	prok	Form 1	complete	MA----VKT-----YNAGVKE--Y-RQ-TYWMPEYTPLDTDILACFKITPQPGVDREEVAAAVAAESSTGTWTTVWTDLLTDLDYYKGRAYRIEDVPGDDTCFYAFVAYPIDLFEEGSMVNVLTSLVGNVFGFKALRALRLEDIRFPIAYVKTCGGPPLGIQVERDVMNKYGRPLLGCTIKPKLGLSAKNYGRAVYECLRGGLDFTKDDENVNSQPFMRWRDRFAFVHEATEKAIRETGERKGHYLNVTAPTPEEMYKRAEFAKEIGAPIIMHDFLTGGLTANTGLANWCRNNGMLLHIHRAMHAVLDRNPHHGIHFRVLTKVLRLSGGDHLHSGTVVGKLEGDREATLGW-IDIMRDSFIKEDRSRGIFFDQDFGSMPGVMPVASGGIHVWHMPALVT…	2.022	0.998	0.383	3.565	7.555	16.014
P00876_Nicotiana_tabacum_IB		euk	Form 1	complete	MSPQTETKAS-VG-FKAGVKE--Y-KL-TYYTPEYQTKDTDILAAFRVTPQPGVPPEEAGAAVAAESSTGTWTTVWTDGLTSLDRYKGRCYRIERVVGEKDQYIAYVAYPLDLFEEGSVTNMFTSIVGNVFGFKALRALRLEDLRIPPAYVKTFQGPPHGIQVERDKLNKYGRPLLGCTIKPKLGLSAKNYGRAVYECLRGGLDFTKDDENVNSQPFMRWRDRFLFCAEALYKAQAETGEIKGHYLNATAGTCEEMIKRAVFARELGVPIVMHDYLTGGFTANTSLAHYCRDNGLLLHIHRAMHAVIDRQKNHGIHFRVLAKALRMSGGDHIHSGTVVGKLEGERDITLGF-VDLLRDDFVEQDRSRGIYFTQDWVSLPGVLPVASGGIHVWHMPALTE…	1.514	0.998	0.383	2.144	4.544	9.632
AAN27992.1	Hordeum roshevitzii	euk	Form 1	partial	MSPQTETKAG-VG-FQAGVKD--Y-KL-TYYTPEYETKDTDILAAFRVSPQPGVPPEEAGAAVAAESSTGTWTTVWTDGLTSLDRYKGRCYHIEPVAGEDNQWICYVAYPLDLFEEGSVTNMFTSIVGNVFGFKALRALRLEDLRIPPTYSKTFQGPPHGIQVERDKLNKYGRPLLGCTIKPKLGLSAKNYGRACYECLRGGLDFTKDDENVNSQPFMRWRXRFVFCAEAIYKSQAETGEIKGHYLNATAGTCEEMIKRAVFARELGVPIVMHDYLTGGFTANTTLAHYCRDNGLLLHIHRAMHAVIDRQKNHGMHFRVLAKALRMSGGDHIHSGTVVGKLEGEREMTLGF-VDLLRDDFIEKDRARGIFFTQDWVSMPGVIPVASGGIHVWHMPALTE…	1.595	0.998	0.383	2.325	4.928	10.445
AZS54313.1	Limonium albomarginatum	euk	Form 1	partial	--------------------------L-TYYTPEYETLDTDILAAFRVTPQPGVPPEEAGAAVAAESSTGTWTTVWTDGLTNLDRYKGRCYHIEPVAGEESQFIAYVAYPLDLFEEGSVTNMFTSIVGNVFGFKALRALRLEDLRIPPAYSKTFQGPPHGIQVERDKLNKYGRPLLGCTIKPKLGLSAKNYGRAVYECLRGGLDFTKDDENVNSQPFMRWRDRFLFCTEAIYKAQAETGEVKGHYLNATAATSEEMIKRAACARELGVPIVMHDYLTGGFTSNTSLAHYCRDNGLLLHIHRAMHAVIDRQKNHGMHFRVLAKALRMSGGDHIHAGTVVGKLEGEREITLGF-VDLLRDDYIEKDRSRGIYFTQDWVSMPGVIPVASGGIHVWHMPALTE…	1.471	0.998	0.383	2.053	4.351	9.223
YP_008145326.1	Glycine tomentella	euk	Form 1	complete	MSPQTETKAS-VG-FKAGVKD--Y-KL-TYYTPDYETKDTDILAAFRVTPQPGVPPEEAGAAVAAESSTGTWTTVWTDGLTSLDRYKGRCYGLEPVAGEENQYIAYVAYPLDLFEEGSVTNMFTSIVGNVFGFKALRALRLEDLRIPTAYVKTFQGPPHGIQVERDKLNKYGRPLLGCTIKPKLGLSAKNYGRAVYECLRGGLDFTKDDENVNSQPFMRWRDRFLFCAEAIFKSQAETGEIKGHYLNATAGTCEEMMKRAVFARELGAPIIMHDYLTGGFTANTSLAHYCRDNGLLLHIHRAMHAVIDRQKNHGMHFRVLAKALRLSGGDHVHAGTVVGKLEGEREITLGF-VDLLRDDFIEKDRSRGIYFTQDWVSLPGVIPVASGGIHVWHMPALTE…	1.446	0.998	0.383	2.002	4.244	8.996
WP_040673904.1	Nitrobacter sp. Nb-311A	prok	Form 1	complete	MA----VKS-----YQAGVTQ--Y-RQ-SYWQPDYMPLDTDILACFKITPQPGVDREEAAAAVAAESSCGTWTTVWTDLLTDLDYYKGRAYRLEDVPGDDTCYYAFIAYPIDLFEEGSVVNVFTSLVGNVFGFKAVRALRLEDLRFPIAYVKTCGGPPHGIQVERDKLNKYGRPLLGCTIKPKLGLSAKNYGRACYEALRGGLDFTKDDENINSQPFMRWRDRFDFVMEAVQKAEQETGERKGHYLNVTAPTPEEMYKRAEYAKEIRAPIIMHDYLAGGLCANAGLANWCRNNGMLLHIHRAMHAVIDRNPHHGIHFRVLTKILRLSGGDHLHTGTVVGKLEGDRASTLGW-IDLLRESFVPEDRSRGIFFDQDWGSMPGGFAVASGGIHVWHMPALVT…	1.979	0.998	0.383	3.414	7.236	15.336
AAX44938.1	Amblyopyrum muticum	euk	Form 1	partial	MSPQTETKAG-VG-FQAGVKD--Y-KL-TYYTPEYETKDTDILAAFRVSPQPGVPPEEAGAAVAAESSTGTWTTVWTDGLTSLDRYKGRCYHIEPVAGEDNQWICYVAYPLDLFEEGSVTNMFTSIVGNVFGFKALRALRLEDLRIPPTYSKTFQGPPHGIQVERDKLNKYGRPLLGCTIKPKLGLSAKNYGRACYECLRGGLDFTKDDENVNSQPFMRWRDRFVFCAEAIYKSQAETGEIKGHYLNATAGTCEEMIKRAVFARELGVPIVMHDYLTGGFTANTTLAHYCRDNGLLLHIHRAMHAVIDRQKNHGMHFRVLAKALRMSGGDHIHSGTVVGKLEGEREMTLGF-VDLLRDDFIEKDRARGIFFTQDWVSMPGVIPVASGGIHVWHMPALTE…	1.588	0.998	0.383	2.308	4.892	10.369
TARA_066.SAMEA2620929.5.0.22-3_379837_2	Proteobacteria	prok	Form 1	complete	MA----KKG-----YDAGVKE--Y-RD-TYWMPEYEPVDTDILACFKITPQPGVPREEVAAAVAAESSTGTWTTVWTDLLTDLDHYKGRAYRIEDVPGSDDAIYAFIAYPIDLFEEGSIVNVLTSLVGNVFGFKALRALRLEDIRFPIAYVMTCGGPPNGIEVERDKMNKYGRPLLGCTIKPKLGLSAKNYGRACYEGLRGGLDFTKDDENVNSQPFMRWRDRFGFVQDAIERAEKETGERKGHYLNVTAPTPEEMYKRAEYAKELGTPIIMHDFFTAGFTANTGLANWCRDNGLLLHIHRAMHAVVDRNPNHGIHFRVLAKCLRLSGGDHMHSGTVVGKLEGDRDSTLGW-IDCMRDSFIKEDRSRGIFFDQDFGSMPGMLPVASGGIHVWHMPALVN…	2.258	0.996	0.384	4.503	9.559	20.295
ABG24966.1	Blastania cerasiformis	euk	Form 1	partial	--------------------D--Y-KL-TYYTPEYETKDTDILAAFRVTPQPGVPPEEAGAAVAAESSTGTWTTVWTDGLTSLDRYKGRCYGIEPVPGEENQYIAYVAYPLDLFEEGSVTNMFTSIVGNVFGFKALRALRLEDLRIPTAYIKTFQGPPHGIQVERDKLNKYGRPLLGCTIKPKLGLSAKNYGRAVYECLRGGLDFTKDDENVNSQPFMRWRDRFLFCAEAIYKSQAETGEIKGHYLNATAGTCEEMMKRAVFARELGVPIVMHDYLTGGFTANTSLAHYCRDNGLLLHIHRAMHAVIDRQKNHGMHFRVLAKALRMSGGDHIHAGTVVGKLEGEREITLGF-VDLLRDDFIEKDRSRGIYFTQDWVSLPGVLPVASGGIHVWHMPALTE…	1.498	0.996	0.384	2.107	4.474	9.499
YP_009452455.1	Stenotaphrum secundatum	euk	Form 1	complete	MSPQTETKAS-VG-FKAGVKD--Y-KL-TYYTPEYETKDTDILAAFRVTPQPGVPPEEAGAAVAAESSTGTWTTVWTDGLTSLDRYKGRCYHIEPVPGEADQYICYIAYPLDLFEEGSVTNMFTSIVGNVFGFKALRALRLEDLRIPPTYSKTFQGPPHGIQVERDKLNKYGRPLLGCTIKPKLGLSAKNYGRACYECLRGGLDFTKDDENVNSQPFMRWRDRFVFCAEAIYKAQAETGEIKGHYLNATAGTCEEMIKRAVFARELGVPIVMHDYLTGGFTANTSLSHYCRDNGLLLHIHRAMHAVIDRQKNHGMHFRVLAKALRMSGGDHIHAGTVVGKLEGEREITLGF-VDLLRDDFIEKDRSRGIFFTQDWVSMPGVIPVASGGIHVWHMPALTE…	1.578	0.996	0.384	2.281	4.843	10.282
WP_115017058.1	unclassified Synechococcus	prok	Form 1	complete	MS-----KK-----YDAGVKE--Y-RD-TYWTPDYVPLDTDLLACFKCTGQEGVPKEEVAAAVAAESSTGTWSTVWSELLTDLDFYKGRCYRIEDVPGDKESFYAFIAYPLDLFEEGSITNVLTSLVGNVFGFKALRHLRLEDIRFPMAFIKSCYGPPNGIQVERDRMNKYGRPLLGCTIKPKLGLSGKNYGRVVYECLRGGLDFTKDDENINSQPFQRWQNRFEFVAEAIKLSEQETGERKGHYLNVTANTPEEMYERAEFAKELGMPIVMHDFITGGFTANTGLSKWCRKNGMLLHIHRAMHAVIDRHPKHGIHFRVLAKCLRLSGGDQLHTGTVVGKLEGDRQTTLGY-IDQLRESFVPEDRSRGNFFDQDWGSMPGVFAVASGGIHVWHMPALVA…	2.962	0.996	0.384	9.105	19.329	41.036
AZS54443.1	Limonium tetragonum	euk	Form 1	partial	--------------------------L-TYYTPEYETLDTDILAAFRVTPQPGVPPEEAGAAVAAESSTGTWTTVWTDGLTNLDRYKGRCYHIEPVAGEENQFIAYVAYPLDLFEEGSVTNMFTSIVGNVFGFKALRALRLEDLRIPPAYSKTFQGPPHGIQVERDKLNKYGRPLLGCTIKPKLGLSAKNYGRACYECLRGGLDFTKDDENVNSQPFMRWRDRFLFCTEAIYKAQAETGEVKGHYLNATAATSEEMIKRAACARELGVPIVMHDYLTGGFTSNTSLAHYCRDNGLLLHIHRAMHAVIDRQKNHGMHFRVLAKALRMSGGDHIHAGTVVGKLEGERDITLGF-VDLLRDDYIEKDRSRGIYFTQDWVSMPGVIPVASGGIHVWHMPALTE…	1.487	0.996	0.384	2.083	4.423	9.389
YP_009453900.1	Przewalskia tangutica	euk	Form 1	complete	MSPQTETKAS-VG-FKAGVKE--Y-KL-TYYTPEYQTKDTDILAAFRVTPQPGVPPEEAGAAVAAESSTGTWTTVWTDGLTSLDRYKGRCYRIERVVGEKDQYIAYVAYPLDLFEEGSVTNMFTSIVGNVFGFKALRALRLEDLRIPPAYVKTFQGPPHGIQVERDKLNKYGRPLLGCTIKPKLGLSAKNYGRAVYECLRGGLDFTKDDENVNSQPFMRWRDRFLFCAEAIYKAQAETGEIKGHYLNATAGTCEEMIKRAVFARELGVPIVMHDYLTGGFTANTSLAHYCRDNGLLLHIHRAMHAVIDRQKNHGIHFRVLAKALRMSGGDHIHSGTVVGKLEGERDITLGF-VDLLRDDFVEQDRSRGIYFTQDWVSLPGVLPVASGGIHVWHMPALTE…	1.531	0.996	0.384	2.178	4.624	9.818
BAA07979.1	Ligusticum sinense	euk	Form 1	partial	-------------------KD--Y-KL-TYYTPDYETKDTDILAAFRVTPQPGVPPEEAGAAVAAESSTGTWTTVWTDGLTSLDRYKGRCYGIEPVAGEENQYIAYVAYPLDLFEEGSVTNMFTSIVGNVFGFKALRALRLEDLRIPVAYVKTFQGPPHGIQVERDKLNKYGRPLLGCTIKPKLGLSAKNYGRAVYECLRGGLDFTKDDENVNSQPFMRWRDRFLFCAEAIYKAQAETGEIKGHYLNATAGTCEEMMKRAIFARELGVPIVMHDYLTGGFTANTSLAHYCRDNGLLLHIHRAMHAVIDRQKNHGIHFRVLAKALRMSGGDHIHSGTVVGKLEGERDITLGF-VDLLRDDFIEKDRSRGIYFTQDWVSLPGVLPVASGGIHVWHMPALTE…	1.765	0.996	0.384	2.752	5.843	12.406
TARA_122.SAMEA2622696.115.0.45-0.8_306281_2	Prochlorococcus marinus	prok	Form 1	complete	MS-----KK-----YDAGVKE--Y-RD-TYWTPEYVPLDTDLLACFKCTGQEGVPREEVAAAVAAESSTGTWSTVWSELLTDLEFYKGRCYRIEDVPGDKESFYAFIAYPLDLFEEGSITNVLTSLVGNVFGFKALRHLRLEDIRFPMAFIKTCGGPPNGIVVERDRLNKYGRPLLGCTIKPKLGLSGKNYGRVVYECLRGGLDLTKDDENINSQPFQRWRERFEFVAEAVKLAQQETGEVKGHYLNCTATTPEEMYERAEFAKELDMPIIMHDYITGGFTANTGLANWCRKNGMLLHIHRAMHAVIDRHPKHGIHFRVLAKCLRLSGGDQLHTGTVVGKLEGDRQTTLGY-IDNLRESFVPEDRTRGNFFDQDWGSMPGVFAVASGGIHVWHMPALLA…	2.69	0.996	0.384	6.939	14.731	31.274
YP_009267652.1	Amphicarpum muhlenbergianum	euk	Form 1	complete	MSPQTETKAS-VG-FKAGVKD--Y-KL-TYYTPEYETKDTDILAAFRVSPQPGVPPEEAGAAVAAESSTGTWTTVWTDGLTSLDRYKGRCYHIEPVPGEADQYICYVAYPLDLFEEGSVTNMFTSIVGNVFGFKALRALRLEDLRIPPTYSKTFQGPPHGIQVERDKLNKYGRPLLGCTIKPKLGLSAKNYGRACYECLRGGLDFTKDDENVNSQPFMRWRDRFVFCAEAIYKSQAETGEIKGHYLNATAGTCEEMIKRAVFARELGVPIVMHDYLTGGFTANTSLAHYCRDNGLLLHIHRAMHAVIDRQKNHGMHFRVLAKALRMSGGDHIHAGTVVGKLEGEREITLGF-VDLLRDDFIEKDRSRGIFFTQDWVSMPGVIPVASGGIHVWHMPALTE…	1.335	0.996	0.384	1.789	3.799	8.065
AFX88420.1	Helictochloa hookeri	euk	Form 1	partial	--PPTETKAS-VG-FQAGVKD--Y-KL-TYYTPEYETKDTDILAAFRVTPQPGVPPEEAGAAVAAESSTGTWTTVWTDGLTSLDRYKGRCYHIEPVAGEDNQWICYVAYPLDLFEEGSVTNMFTSIVGNVFGFKALRALRLEDLRIPPAYTKTFQGPPHGIQVERDKLNKYGRPLLGCTIKPKLGLSAKNYGRACYECLRGGLDFTKDDENVNSQPFMRWRDRFVFCAEAIYKAQAETGEIKGHYLNATAGTCEEMIKRAVFARELGVPIVMHDYITGGFTANTSLAHYCRDNGLLLHIHRAMHAVIDRQKNHGMHFRVLAKALRMSGGDHIHAGTVVGKLEGEREMTLGF-VDLLRDDFIEKDRARGIFFTQDWVSMPGVIPVASGGIHVWHMPALTE…	1.663	0.996	0.384	2.485	5.275	11.199
SBO07539.1	Puccinellia nuttalliana	euk	Form 1	partial	MSPQTETKAS-VG-FQAGVKD--Y-KL-TYYTPEYETKDTDILAAFRVTPQPGVPPEEAGAAVAAESSTGTWTTVWTDGLTSLDRYKGRCYHIEPVAGEDSQWICYVAYPLDLFEEGSVTNMFTSIVGNVFGFKALRALRLEDLRIPPAYAKTFQGPPHGIQVERDKLNKYGRPLLGCTIKPKLGLSAKNYGRACYECLRGGLDFTKDDENVNSQPFMRWRDRFVFCAEAIYKAQAETGEIKGHYLNATAGTCEEMIKRAVFARELGVPIVMHDYITGGFTANTSLAHYCRDNGLLLHIHRAMHAVIDRQKNHGMHFRVLAKALRMSGGDHIHAGTVVGKLEGEREMTLGF-VDLLRDDFIEKDRARGIFFTQDWVSMPGVIPVASGGIHVWHMPALTE…	1.74	0.996	0.384	2.684	5.699	12.099
AFJ39043.1	Cycas media	euk	Form 1	complete	MSPQTETKAS-VG-FKAGVKD--Y-RL-TYYTPEYQTKDTDILAAFRVTPQPGVPPEEAGAAVAAESSTGTWTTVWTDGLTSLDRYKGRCYDIEPVPGEENQFIAYVAYPLDLFEEGSVTNMFTSIVGNVFGFKALRALRLEDLRVPPAYSKTFQGPPHGIQVERDKLNKYGRPLLGCTIKPKLGLSAKNYGRAVYECLRGGLDFTKDDENVNSQPFMRWRDRFCFCAEAIYKAQAETGEIKGHYLNATAGTCEEMIKRAVFARELGAPIVMHDYLTGGFTANTSLAHYCRDNGLLLHIHRAMHAVIDRQRNHGMHFRVLAKALRMSGGDHIHAGTVVGKLEGERDVTLGF-VDLLRDDFIERDRSRGIYFTQDWVSMPGVLPVASGGIHVWHMPALTE…	1.47	0.996	0.384	2.048	4.348	9.23
WP_136907692.1	Rhodobacter capsulatus	prok	Form 2	complete	------------------M-D----Q--SRYA-RLDLKEADVLCAYVMKPKAGL---ETAAHFAAESSTGTNT---TDDFTGVDA---LVYEIDPAK-E----IMKIAYPVELFDRAMLCSFLTTI-GNNQGMGDVEYAKMHDFYVPPCYLRLFDGPSMNI------ADRLGRMVVGTIIKPKLGLRPKPFADACYEFW-GG-DFIKNDEPQGNQTF-PLKETIRLVADAMKRAQDETGEAKLFSANITA--DDEMLARGEYILEFGHVAFLVDYV-TGPAAITARRSFPR---QFLHYHRAGHGAVTSPQSRGYTAFVLSKMSRLQGASGIHTGTMYGKMEGDKIM----Y--ML-----TDEAAQG-FYHQDW-GMKATTPIISGGMNALRLPGFFD…	2.876	0.996	0.384	8.356	17.741	37.664
AAV98336.1	Plastid transformation vector pcmtrLA	prok	Form 2	complete	MS----------------M-D----Q--SRYV-NLALKEEDVLCAYIMKPKAGV---ATAAHFAAESSTGTNT---TDDFTGVDA---LVYEVDEAR-E----LTKIAYPVALFDRAMIASFLTTM-GNNQGMGDVEYAKMHDFYVPEAYRALFDGPSVNI------SAKLGRLVVGTIIKPKLGLRPKPFAEACHAFW-GG-DFIKNDEPQGNQPF-PLRDTIALVADAMRRAQDETGEAKLFSANITA--DDEIIARGEYVLEFGHVALLVDYV-AGAAAITARRRFPD---NFLHYHRAGHGAVTSPQSRGYTAFVHCKMARLQGASGIHTGTMFGKMEGDRAI----Y--ML-----TQDEAQG-FYRQSW-GMKACTPIISGGMNALRMPGFFE…	2.579	0.996	0.384	6.208	13.18	27.982
YP_009695556.1	Hypochaeris radicata	euk	Form 1	complete	MSPQTETKAS-VG-FKAGVKD--Y-KL-TYYTPDYETKDTDILAAFRVTPQPGVPPEEAGAAVAAESSTGTWTTVWTDGLTSLDRYKGRCYGIEPVPGEENQYIAYVAYPLDLFEEGSVTNMFTSIVGNVFGFKALRALRLEDLRIPTAYVKTFQGPPHGIQVERDKLNKYGRPLLGCTIKPKLGLSAKNYGRAVYECLRGGLDFTKDDENVNSQPFMRWRDRFLFCAEAIFKSQAETGEIKGHYLNATAGTCEEMMKRAIFARELGVPIVMHDYLTGGFTANTSLAHYCRDNGLLLHIHRAMHAVIDRQKNHGIHFRVLAKALRMSGGDHIHSGTVVGKLEGEREITLGF-VDLLRDDFIEKDRSRGIYFTQDWVSLPGVLPVASGGIHVWHMPALTE…	1.509	0.996	0.384	2.131	4.524	9.605
AKG25393.1	Yucca recurvifolia	euk	Form 1	partial	-----------VG-FEAGVKD--Y-RL-TYYTPDYETKDTDILAAFRVTPQPGVPPEEAGAAVAAESSTGTWTTVWTDGLTSLDRYKGRCYHIEAVVGEENQYIAYVAYPLDLFEEGSVTNMFTSIVGNVFGFKALRALRLEDLRIPPAYSKTFQGPPHGIQVERDKLNKYGRPLLGCTIKPKLGLSAKNYGRAVYECLRGGLDFTKDDENVNSQPFMRWRDRFVFCAEAIYKAQAETGEIKGHYLNATAGTCEEMIKRAVFARELGVPIVMHDYLTGGFTANTSLAHYCRDNGLLLHIHRAMHAVIDRQKNHGMHFRVLAKALRMSGGDHIHAGTVVGKLEGEREMTLGF-VDLLRDDFIEKDRSRGIFFTQDWVSMPGVIPVASGGIHVWHMPALTE…	1.539	0.996	0.384	2.196	4.662	9.897
WP_106499477.1	Synechococcus lacustris	prok	Form 1	partial	MS-----KK-----YDAGVKE--Y-RD-TYWTPDYVPLDSDLLACFKCTGQEGVPREEVAAAVAAESSTGTWSTVWSELLTDLDFYKGRCYRIEEVPGDKEAFYAFIAYPLDLFEEGSITNVLTSLVGNVFGFKALRHLRLEDIRFPLAFIKTCGGPPNGIQVERDRMNKYGRPLLGCTIKPKLGLSGKNYGRVVYECLRGGLDFTKDDENINSQPFQRWQNRFEFVAEAVKLAEQETGERKGHYLNCTANTPEEMYERAEFAKELDQPIIMHDYITGGFTANTGLXXWCRKNGMLLHIHRAMHAVIDRHPKHGIHFRVLAKCLRLSGGDQLHTGTVVGKLEGDRQTTLGY-IDQLRESFVPEDRTRGNFFDQDWGSMPGVFAVASGGIHVWHMPALVA…	2.969	0.996	0.384	9.17	19.469	41.332
YP_001123558.1	Draba nemorosa	euk	Form 1	complete	MSPQTETKAS-VG-FKAGVKE--Y-KL-TYYTPEYETKDTDILAAFRVTPQPGVPPEEAGAAVAAESSTGTWTTVWTDGLTSLDRYKGRCYHIEPVPGEETQFIAYVAYPLDLFEEGSVTNMFTSIVGNVFGFKALAALRLEDLRIPPAYTKTFQGPPHGIQVERDKLNKYGRPLLGCTIKPKLGLSAKNYGRAVYECLRGGLDFTKDDENVNSQPFMRWRDRFLFCAEAIYKSQAETGEIKGHYLNATAGTCEEMIKRAVFARELGVPIVMHDYLTGGFTANTSLSHYCRDNGLLLHIHRAMHAVIDRQKNHGMHFRVLAKALRLSGGDHIHAGTVVGKLEGDRESTLGF-VDLLRDDYVEKDRSRGIFFTQDWVSLPGVLPVASGGIHVWHMPALTE…	1.483	0.996	0.384	2.076	4.408	9.357
QIV26062.1	Tagetes erecta	euk	Form 1	complete	MSPQTETKAS-VG-FKAGVKD--Y-KL-TYYTPEYETKDTDILAAFRVTPQPGVPPEEAGAAVAAESSTGTWTTVWTDGLTSLDRYKGRCYGIEPVPGEDNQFIAYVAYPLDLFEEGSVTNMFTSIVGNVFGFKALRALRLEDLRIPTAYVKTFEGPPHGIQVERDKLNKYGRPLLGCTIKPKLGLSAKNYGRACYECLRGGLDFTKDDENVNSQPFMRWRDRFLFCAEAIYKAQAETGEIKGHYLNATAGTCEEMLKRAVFARELGVPIVMHDYLTGGFTANTSLSHYCRDNGLLLHIHRAMHAVIDRQKNHGMHFRVLAKALRMSGGDHIHSGTVVGKLEGEREITLGF-VDLLRDDFIETDRSRGIYFTQDWVSLPGVLPVASGGIHVWHMPALTE…	1.552	0.996	0.384	2.223	4.719	10.02
YP_009710956.1	Tagetes erecta	euk	Form 1	complete	MSPQTETKAS-VG-FKAGVKD--Y-KL-TYYTPEYETKDTDILAAFRVTPQPGVPPEEAGAAVAAESSTGTWTTVWTDGLTSLDRYKGRCYGIEPVPGEDNQFIAYVAYPLDLFEEGSVTNMFTSIVGNVFGFKALRALRLEDLRIPTAYVKTFEGPPHGIQVERDKLNKYGRPLLGCTIKPKLGLSAKNYGRACYECLRGGLDFTKDDENVNSQPFMRWRDRFLFCAEAIYKAQAETGEIKGHYLNATAGTCEEMLKRAVFARELGVPIVMHDYLTGGFTANTSLSHYCRDNGLLLHIHRAMHAVIDRQKNHGMHFRVLAKALRMSGGDHIHSGTVVGKLEGEREITLGF-VDLLRDDFIETDRSRGIYFTQDWVSLPGVLPVASGGIHVWHMPALTE…	1.552	0.996	0.384	2.223	4.719	10.02
AAX44980.1	Psathyrostachys fragilis subsp. fragilis	euk	Form 1	complete	MSPQTETKAS-VG-FQAGVKD--Y-KL-TYYTPEYETKDTDILAAFRVSPQPGVPPEEAGAAVAAESSTGTWTTVWTDGLTSLDRYKGRCYHIEPVPGEDSQWICYVAYPLDLFEEGSVTNMFTSIVGNVFGFKALRALRLEDLRIPPTYSKTFQGPPHGIQVERDKLNKYGRPLLGCTIKPKLGLSAKNYGRACYECLRGGLDFTKDDENVNSQPFMRWRDRFVFCAEAIYKSQAETGEIKGHYLNATAGTCEEMIKRAVFARELGVPIVMHDYLTGGFTANTTLAHYCRDNGLLLHIHRAMHAVIDRQKNHGMHFRVLAKALRMSGGDHIHSGTVVGKLEGEREMTLGF-VDLLRDDFIEKDRARGIFFTQDWVSMPGVIPVASGGIHVWHMPALTE…	1.551	0.996	0.384	2.222	4.718	10.017
BAA07991.1	Spuriopimpinella calycina	euk	Form 1	partial	-------------------KD--Y-KL-TYYTPDYETKDTDILAAFRVTPQPGVPPEEAGAAVAAESSTGTWTTVWTDGLTSLDRYKGRCYGIEPVAGEENQYIAYVAYPLDLFEEGSVTNMFTSIVGNVFGFKALRALRLEDLRIPVAYVKTFQGPPHGIQVERDKLNKYGRPLLGCTIKPKLGLSAKNYGRAVYECLRGGLDFTKDDENVNSQPFMRWRDRFLFCAEAIYKAQAETGEIKGHYLNATAGTCEEMMKRAIFARELGVPIVMHDYLTGGFTANTSLAHYCRDNGLLLHIHRAMHAVIDRQKNHGIHFRVLAKALRMSGGDHIHSGTVVGKLEGERDITLGF-VDLLRDDFIEKDRSRGIYFTQDWVSLPGVLPVASGGIHVWHMPALTE…	1.752	0.996	0.384	2.716	5.765	12.24
YP_009266430.1	Oryza brachyantha	euk	Form 1	complete	MSPQTETKAS-VG-FQAGVKD--Y-KL-TYYTPEYETKDTDILAAFRVTPQPGVPPEEAGAAVAAESSTGTWTTVWTDGLTSLDRYKGRCYHIEPVVGEENQYIAYVAYPLDLFEEGSVTNMFTSIVGNVFGFKALRALRLEDLRIPPTYSKTFQGPPHGIQVERDKLNKYGRPLLGCTIKPKLGLSAKNYGRACYECLRGGLDFTKDDENVNSQPFMRWRDRFVFCAEAIYKSQAETGEIKGHYLNATAGTCEEMIKRAVFARELGVPIVMHDYLTGGFTANTSLAHYCRDNGLLLHIHRAMHAVIDRQKNHGMHFRVLAKALRMSGGDHIHAGTVVGKLEGEREMTLGF-VDLLRDDFIEKDRARGIFFTQDWVSMPGVIPVASGGIHVWHMPALTE…	1.462	0.996	0.384	2.033	4.315	9.161
YP_005088018.1	Leersia tisserantii	euk	Form 1	complete	MSPQTETKAS-VG-FQAGVKD--Y-KL-TYYTPEYETKDTDILAAFRVTPQPGVPPEEAGAAVAAESSTGTWTTVWTDGLTSLDRYKGRCYHIEPVVGEENQYIAYVAYPLDLFEEGSVTNMFTSIVGNVFGFKALRALRLEDLRIPPTYSKTFQGPPHGIQVERDKLNKYGRPLLGCTIKPKLGLSAKNYGRACYECLRGGLDFTKDDENVNSQPFMRWRDRFVFCAEAIYKSQAETGEIKGHYLNATAGTCEEMIKRAVFARELGVPIVMHDYLTGGFTANTSLAHYCRDNGLLLHIHRAMHAVIDRQKNHGMHFRVLAKALRMSGGDHIHAGTVVGKLEGEREMTLGF-VDLLRDDFIEKDRARGIFFTQDWVSMPGVIPVASGGIHVWHMPALTE…	1.465	0.996	0.384	2.039	4.328	9.189
AAX44934.1	Bromus sterilis	euk	Form 1	partial	MSPQTETKAG-VG-FQAGVKD--Y-KL-TYYTPEYETKDTDILAAFRVSPQPGVPPEEAGAAVAAESSTGTWTTVWTDGLTSLDRYKGRCYHIEPVAGEDNQWICYVAYPLDLFEEGSVTNMFTSIVGNVFGFKALRALRLEDLRIPPTYSKTFQGPPHGIQVERDKLNKXGRPLLGCTIKPKLGLSAKNYGRACYECLRGGLDFTKDDENVNSQPFMRWRDRFVFCAEAIYKSQAETGEIKGHYLNATAGTCEEMIKRAVFARELGVPIVMHDYLTGGFTANTTLAHYCRDNGLLLHIHRAMHAVIDRQKNHGMHFRVLAKALRMSGGDHIHSGTVVGKLEGEREMTLGF-VDLLRDDFIEKDRARGIFFTQDWVSMPGVIPVASGGIHVWHMPALTE…	1.586	0.996	0.384	2.3	4.884	10.368
AFJ39129.1	Thujopsis dolabrata	euk	Form 1	complete	MSPKTETKAS-VG-FKAGVKD--Y-RL-TYYTPEYQTKDTDILAAFRVTPQPGVPPEEAGAAVAAESSTGTWTTVWTDGLTSLDRYKGRCYDIEPVPGEESQFIAYVAYPLDLFEEGSVTNLFTSIVGNVFGFKALRALRLEDLRIPPAYSKTFQGPPHGIQVERDKLNKYGRPLLGCTIKPKLGLSAKNYGRAVYECLRGGLDFTKDDENVNSQPFMRWRDRFCFCAEALYKAQAETGEIKGHYLNATAGTCEEMMKRAVFARELGVPIVMHDYLTGGFTANTSLAHYCRDNGLLLHIHRAMHAVIDRQRNHGMHFRVLAKALRMSGGDHIHAGTVVGKLEGEREVTLGF-VDLLRDDFIEKDRSRGIYFTQDWVSMPGVLPVASGGIHVWHMPALTE…	1.468	0.996	0.384	2.045	4.341	9.217
WP_006851798.1	Synechococcus sp. WH 8109	prok	Form 1	complete	MS-----KK-----YDAGVKE--Y-RD-TYWTPDYVPLDTDLLACFKCTGQEGVPKEEVAAAVAAESSTGTWSTVWSELLTDLDFYKGRCYRIEDVPGDKDSFYAFIAYPLDLFEEGSITNVLTSLVGNVFGFKALRHLRLEDIRFPMAFIKSCYGPPNGIQVERDRMNKYGRPLLGCTIKPKLGLSGKNYGRVVYECLRGGLDFTKDDENINSQPFQRWQNRFEFVAEAIKLSEQETGERKGHYLNVTANTPEEMYERAEFAKELGMPIVMHDFITGGFTANTGLSKWCRKNGMLLHIHRAMHAVIDRHPKHGIHFRVLAKCLRLSGGDQLHTGTVVGKLEGDRQTTLGY-IDQLRESFVPEDRSRGNFFDQDWGSMPGVFAVASGGIHVWHMPALVA…	2.933	0.996	0.384	8.844	18.775	39.86
AAN27983.1	Hordeum intercedens	euk	Form 1	partial	MSPQTETKAG-VG-FQAGVKD--Y-KL-TYYTPEYETKDTDILAAFRVSPQPGVPPEEAGAAVAAESSTGTWTTVWTDGLTSLDRXKGRCYHIEPVAGEDNQWICYVAYPLDLFEEGSVTNMFTSIVGNVFGFKALRALRLEDLRIPPTYSKTFQGPPHGIQVERDKLNKYGRPLLGCTIKPKLGLSAKNYGRACYECLRGGLDFTKDDENVNSQPFMRWRDRFVFCAEAIYKSQAETGEIKGHYLNATAGTCEEMIKRAVFARELGVPIVMHDYLTGGFTANTTLAHYCRDNGLLLHIHRAMHAVIDRQKNHGMHFRVLAKALRMSGGDHIHSGTVVGKLEGEREMTLGF-VDLLRDDFIEKDRARGIFFTQDWVSMPGVIPVASGGIHVWHMPALTE…	1.585	0.996	0.384	2.298	4.878	10.356
AKZ23424.1	Solanum triflorum	euk	Form 1	complete	MSPQTETKAS-VG-FKAGVKE--Y-KL-TYYTPEYQTKDTDILAAFRVTPQPGVPPEEAGAAVAAESSTGTWTTVWTDGLTSLDRYKGRCYRIERVVGEKDQYIAYVAYPLDLFEEGSVTNMFTSIVGNVFGFKALRALRLEDLRIPPAYVKTFQGPPHGIQVERDKLNKYGRPLLGCTIKPKLGLSAKNYGRAVYECLRGGLDFTKDDENVNSQPFMRWRDRFLFCAEALFKAQTETGEIKGHYLNATAGTCEEMIKRAVFARELGVPIVMHDYLTGGFTANTSLAHYCRDNGLLLHIHRAMHAVIDRQKNHGIHFRVLAKALRMSGGDHIHSGTVVGKLEGERDITLGF-VDLLRDDFVEQDRSRGIYFTQDWVSLPGVLPVASGGIHVWHMPALTE…	1.513	0.996	0.384	2.138	4.539	9.637
WP_028737988.1	Rhizobium	prok	Form 1	complete	MNAKTEIKGKE--RYRAGV--LKYAQMG-YWDGHYEPKDTDLIALFRITPQEGVDPIEAAAAVAGESSTATWTVVWTDRLTACDQYRAKAYRVDPVPGTPGQYFCYVAYDLILFEEGSIANLTASIIGNVFSFKPLKAARLEDMRFPVAYVKTFKGPPTGIVVERERLDKFGKPLLGATTKPKLGLSGKNYGRVVYEGLKGGLDFMKDDENINSQPFMHWRDRFLYCMEAVNHASAVTGEVKGHYLNITAGTMEEMYRRAEFAKELGSVIVMVD-LIVGWTAIQSISEWCRQNDMILHMHRAGHGTYTRQKNHGISFRVIAKWLRLAGVDHLHAGTAVGKLEGDPLTVQGYY-NVLRETKNEVDLQRGIFFEQDWGDIKKVMPVASGGIHAGQMHQLLD…	1.532	0.996	0.384	2.18	4.628	9.826
P50922.1	Rhodobacter capsulatus	prok	Form 2	complete	------------------M-D----Q--SRYA-RLDLKEADVLCAYIMKPKAGL---ETAAHFAAESSTGTNT---TDDFTGVDA---LVYEIDPEK-E----IMKIAYPVELFDRAMLCSFLTTI-GNNQGMGDVEYAKMHDFYVPPCYLRLFDGPSMNI------ADRLGRMVVGTIIKPKLGLRPKPFADACYEFW-GG-DFIKNDEPQGNQTF-PLKETIRLVADAMKRAQDETGEAKLFSANITA--DDEMVARGEYILEFGHVAFLVDYV-TGPAAITARRSFPR---QFLHYHRAGHGAVTSPQSRGYTAFVLSKMSRLQGASGIHTGTMYGKMEGDKIM----Y--ML-----NDEAAQG-FYHQDW-GMKATTPIISGGMNALRLPGFFD…	2.923	0.996	0.384	8.763	18.605	39.498
AAN27980.1	Hordeum patagonicum subsp. santacrucense	euk	Form 1	partial	MSPQTETKAG-VG-FQAGVKD--Y-KL-TYYTPEYETKDTDILAAFRVSPQPGVPPEEAGAAVAAESSTGTWTTVWTDGLTSLDRYKGRCYHIEPVAGEDNQWICYVAYPLDLFEEGSVTNMFTSIVGNVFGFKALRALRLEDLRIPPTYSKTFQGPPHGIQVERDKLNKYGRPLLGCTIKPKLGLSAKNYGRACYECLRGGLDFTKDDENVNSQPFMRWRDRFVFCAEAIYKSQAETGEIKGHYLNATAGTCEEMIKRAVFARELGVPIVMHDYLTGGFTANTTLAHYCRDNGLLLHIHRAMHAVIDRQKNHGMHFRVLXXALRMSGGDHIHSGTVVGKLEGEREMTLGF-VDLLRDDFIEKDRARGIFFTQDWVSMPGVIPVASGGIHVWHMPALTE…	1.591	0.996	0.384	2.312	4.908	10.419
P50922_Rhodobacter_capsulatus_ATCC11166_II		prok	Form 2	complete	------------------M-D----Q--SRYA-RLDLKEADVLCAYIMKPKAGL---ETAAHFAAESSTGTNT---TDDFTGVDA---LVYEIDPEK-E----IMKIAYPVELFDRAMLCSFLTTI-GNNQGMGDVEYAKMHDFYVPPCYLRLFDGPSMNI------ADRLGRMVVGTIIKPKLGLRPKPFADACYEFW-GG-DFIKNDEPQGNQTF-PLKETIRLVADAMKRAQDETGEAKLFSANITA--DDEMVARGEYILEFGHVAFLVDYV-TGPAAITARRSFPR---QFLHYHRAGHGAVTSPQSRGYTAFVLSKMSRLQGASGIHTGTMYGKMEGDKIM----Y--ML-----NDEAAQG-FYHQDW-GMKATTPIISGGMNALRLPGFFD…	2.923	0.996	0.384	8.763	18.605	39.498
AAN27988.1	Hordeum bogdanii	euk	Form 1	partial	MSPQTETKAG-VG-FQAGVKD--Y-KL-TYYTPEYETKDTDILAAFRVSPQPGVPPEEAGAAVAAESSTGTWTTVWTXGLTSLDRXKGRCYHIEPVAGEDNQWICYVAYPLDLFEEGSVTNMFTSIVGNVFGFKALRALRLEDLRIPPTYSKTFQGPPHGIQVERDKLNKYGRPLLGCTIKPKLGLSAKNYGRACYECLRGGLDFTKDDENVNSQPFMRWRDRFVFCAEAIYKSQAETGEIKGHYLNATAGTCEEMIKRAVFARELGVPIVMHDYLTGGFTANTTLAHYCRDNGLLLHIHRAMHAVIDRQKNHGMHFRVLAKALRMSGGDHIHSGTVVGKLEGEREMTLGF-VDLLRDDFIEKDRARGIFFTQDWVSMPGVIPVASGGIHVWHMPALTE…	1.596	0.996	0.384	2.323	4.932	10.471
YP_009387390.1	Arthraxon microphyllus	euk	Form 1	complete	MSPQTETKAS-VG-FKAGVKD--Y-KL-TYYTPEYETKDTDILAAFRVTPQLGVPPEEAGAAVAAESSTGTWTTVWTDGLTSLDRYKGRCYHIEPVPGDPDQYICYVAYPLDLFEEGSVTNMFTSIVGNVFGFKALRALRLEDLRIPPAYAKTFQGPPHGIQVERDKLNKYGRPLLGCTIKPKLGLSAKNYGRACYECLRGGLDFTKDDENVNSQPFMRWRDRFVFCAEAIYKAQAETGEIKGHYLNATAGTCEEMIKRAVFAKELGVPIVMHDYLTGGFTANTTLSHYCRDNGLLLHIHRAMHAVIDRQKNHGMHFRVLAKALRMSGGDHIHSGTVVGKLEGEREITLGF-VDLLRDDFIEKDRSRGIFFTQDWVSMPGVIPVASGGIHVWHMPALTE…	1.751	0.996	0.384	2.712	5.758	12.224
P48709.1	Nicotiana debneyi	euk	Form 1	complete	MSPQTETKAS-VG-FKAGVKE--Y-KL-TYYTPEYQTKDTDILAAFRVTPQPGVPPEEAGAAVAAESSTGTWTTVWTDGLTSLDRYKGRCYRIERVVGEKDQYIAYVAYPLDLFEEGSVTNMFTSIVGNVFGFKALRALRLEDLRIPPAYVKTFQGPPHGIQVERDKLNKYGRPLLGCTIKPKLGLSAKNYGRAVYECLRGGLDFTKDDENVNSQPFMRWRDRFLFCAEALFKAQVETGEIKGHYLNATAGTCEEMIKRAVFARELGVPIVMHDYLTGGFTANTSLAHYCRDNGLLLHIHRAMHAVIDRQKNHGIHFRVLAKALRMSGGDHIHSGTVVGKLEGERDITLGF-VDLLRDDFVEQDRSRGIYFTQDWVSLPGVLPVASGGIHVWHMPALTE…	1.488	0.996	0.384	2.086	4.43	9.404
AZS54345.1	Limonium auriculae-ursifolium	euk	Form 1	partial	--------------------------L-TYYTPEYETLDTDILAAFRVTPQPGVPPEEAGAAVAAESSTGTWTTVWTDGLTNLDRYKGRCYHIEPVAGEESQFIAYVAYPLDLFEEGSVTNMFTSIVGNVFGFKALRALRLEDLRIPPAYSKTFQGPPHGIQVERDKLNKYGRPLLGCTIKPKLGLSAKNYGRAVYECLRGGLDFTKDDENVNSQPFMRWRDRFLFCTEAIYKAQAETGEVKGHYLNATAGTSEEMIKRAACARELGVPIVMHDYLTGGFTSNTSLAHYCRDNGLLLHIHRAMHAVIDRQKNHGMHFRVLAKALRMSGGDHIHAGTVVGKLEGEREITLGF-VDLLRDDYIEKDRSRGIYFTQDWVSMPGVIPVASGGIHVWHMPALTE…	1.48	0.996	0.384	2.07	4.395	9.33
3RUB_L	Nicotiana tabacum	euk	Form 1	complete	MSPQTETKAS-VG-FKAGVKE--Y-KL-TYYTPEYQTKDTDILAAFRVTPQPGVPPEEAGAAVAAESSTGTWTTVWTDGLTSLDRYKGRCYRIERVVGEKDQYIAYVAYPLDLFEEGSVTNMFTSIVGNVFGFKALRALRLEDLRIPPAYVKTFQGPPHGIQVERDKLNKYGRPLLGCTIKPKLGLSAKNYGRAVYECLRGGLDFTKDDENVNSQPFMRWRDRFLFCAEALYKAQAETGEIKGHYLNATAGTCEEMIKRAVFARELGVPIVMHDYLTGGFTANTSLAHYCRDNGLLLHIHRAMHAVIDRQKNHGIHFRVLAKALRMSGGDHIHSGTVVGKLEGERDITLGF-VDLLRDDFVEQDRSRGIYFTQDWVSLPGVLPVASGGIHVWHMPALTE…	1.512	0.996	0.384	2.136	4.534	9.626
AOG74966.1	Poa ligularis	euk	Form 1	complete	MSPQTETKAS-VG-FQAGVKD--Y-KL-TYYTPEYETKDTDILAAFRVTPQPGVPPEEAGAAVAAESSTGTWTTVWTDGLTSLDRYKGRCYHIEPVAGEDNQWICYVAYPLDLFEEGSVTNMFTSIVGNVFGFKALRALRLEDLRIPVAYTKTFQGPPHGIQVERDKLNKYGRPLLGCTIKPKLGLSAKNYGRACYECLRGGLDFTKDDENVNSQPFMRWRDRFVFCAEAIYKAQAETGEIKGHYLNATAGTCEEMIKRAVFARELGVPIVMHDYITGGFTANTTLAHYCRDNGLLLHIHRAMHAVIDRQKNHGMHFRVLAKALRMSGGDHIHAGTVVGKLEGEREMTLGF-VDLLRDDFIEKDRARGIFFTQDWVSLPGVIPVASGGIHVWHMPALTE…	1.691	0.996	0.384	2.556	5.426	11.519
YP_009171790.1	Solanum commersonii	euk	Form 1	complete	MSPQTETKAS-VG-FKAGVKE--Y-KL-TYYTPEYQTKDTDILAAFRVTPQPGVPPEEAGAAVAAESSTGTWTTVWTDGLTSLDRYKGRCYRIERVVGEKDQYIAYVAYPLDLFEEGSVTNMLTSIVGNVFGFKALRALRLEDLRIPVAYVKTFQGPPHGIQVERDKLNKYGRPLLGCTIKPKLGLSAKNYGRAVYECLRGGLDFTKDDENVNSQPFMRWRDRFLFCAEALFKAQAETGEIKGHYLNATAGTCEEMMKRAIFARELGTPIVMHDYLTGGFTANTTLAHYCRDNGLLLHIHRAMHAVIDRQKNHGMHFRVLAKALRMSGGDHIHSGTVVGKLEGERDITLGF-VDLLRDDFIEQDRSRGIYFTQDWVSLPGVLPVASGGIHVWHMPALTE…	1.423	0.996	0.384	1.955	4.151	8.812
YP_009649551.1	Ammochloa palaestina	euk	Form 1	complete	MSPQTETKAS-VG-FQAGVKD--Y-KL-TYYTPEYETKDTDILAAFRVTPQPGVPPEEAGAAVAAESSTGTWTTVWTDGLTSLDRYKGRCYHIEPVAGEDNQWICYVAYPLDLFEEGSVTNMFTSIVGNVFGFKALRALRLEDLRIPPAYTKTFQGPPHGIQVERDKLNKYGRPLLGCTIKPKLGLSAKNYGRACYECLRGGLDFTKDDENVNSQPFMRWRDRFVFCAEAIYKAQAETGEIKGHYLNATAGTCEEMIKRAVFARELGVPIVMHDYITGGFTANTSLAHYCRDNGLLLHIHRAMHAVIDRQKNHGMHFRVLAKALRMSGGDHIHSGTVVGKLEGEREMTLGF-VDLLRDDFIEKDRARGIFFTQDWVSMPGVIPVASGGIHVWHMPALTE…	1.738	0.996	0.384	2.678	5.685	12.07
AAX38267.1	Ipomoea batatas	euk	Form 1	complete	MSPQTETKAS-VG-FKAGVKD--Y-KL-TYYTPEYQTKDTDILAASRVTPQPGVPPEEAGAAVAAESSTGTWTTVWTDGLTSLDRYKGRCYRIERVIGEKDQYIAYVAYPLDLFEEGSVTNMFTSIVGNVFGFKALRALRLEDLRISTAYIKTFQGPPHGIQVERDKLNKYGRPLLGCTIKPKLGLSAKNYGRAVYECLRGGLDFTKDDENVNSQPFMRWRDRFLFCAEALYKAQAETGEIKGHYLNATAGTCEEMMKRAIFARELGVPIVMHDYLTGGFTANTSLAHYCRDNGLLLHIHRAMHAVIDRQKNHGMHFRVLAKALRLSGGDHIHAGTVVGKLEGEREITLGF-VDLLRDDFVEQDRSRGIYFTQDWVSLPGVLPVASGGIHVWHMPALTE…	1.416	0.996	0.384	1.94	4.119	8.746
YP_009040327.1	Hyoscyamus niger	euk	Form 1	complete	MSPQTETKAS-VG-FKAGVKE--Y-KL-TYYTPEYQTKDTDILAAFRVTPQPGVPPEEAGAAVAAESSTGTWTTVWTDGLTSLDRYKGRCYRIERVVGEKDQYIAYVAYPLDLFEEGSVTNMFTSIVGNVFGFKALRALRLEDLRIPPAYVKTFQGPPHGIQVERDKLNKYGRPLLGCTIKPKLGLSAKNYGRAVYECLRGGLDFTKDDENVNSQPFMRWRDRFLFCAEALYKAQAETGEIKGHYLNATAGTCEEMIKRAVFARELGVPIVMHDYLTGGFTANTSLAHYCRDNGLLLHIHRAMHAVIDRQKNHGIHFRVLAKALRMSGGDHIHSGTVVGKLEGERDITLGF-VDLLRDDFVEQDRSRGIYFTQDWVSLPGVLPVASGGIHVWHMPALTE…	1.504	0.996	0.384	2.119	4.498	9.55
AAX44989.1	Aegilops speltoides	euk	Form 1	partial	MSPQTETKAG-VG-FKAGVKD--Y-KL-TYYTPEYETKDTDILAAFRVSPQPGVPPEEAGAAVAAESSTGTWTTVWTDGLTSLDRYKGRCYHIEPVAGEDSQWICYVAYPLDLFEEGSVTNMFTSIVGNVFGFKALRALRLEDLRIPPTYSKTFQGPPHGIQVERDKLNKYGRPLLGCTIKPKLGLSAKNYGRACYECLRGGLDFTKDDENXNSQPFXRWRDRFVFCAEAIYKSQAETGEIKGHYLNATAGTCEEMIKRAVFARELGVPIVMHDYLTGGFTANTTLAHYCRDNGLLLHIHRAMHAVIDRQKNHGMHFRVLAKALRMSGGDHIHSGTVVGKLEGEREMTLGF-VDLLRDDFIEKDRARGIFFTQDWVSMPGVIPVASGGIHVWHMPALTE…	1.564	0.996	0.384	2.249	4.776	10.139
AOG74958.1	Poa araratica	euk	Form 1	complete	MSPQTETKAS-VG-FKAGVKD--Y-KL-TYYTPEYETKDTDILAAFRVTPQPGVPPEEAGAAVAAESSTGTWTTVWTDGLTSLDRYKGRCYHIEPVAGEDNQWICYVAYPLDLFEEGSVTNMFTSIVGNVFGFKALRALRLEDLRIPVAYTKTFQGPPHGIQVERDKLNKYGRPLLGCTIKPKLGLSAKNYGRACYECLRGGLDFTKDDENVNSQPFMRWRDRFVFCAEAIYKAQAETGEIKGHYLNATAGTCEEMIKRAVFARELGVPIVMHDYITGGFTANTTLAHYCRDNGLLLHIHRAMHAVIDRQKNHGMHFRVLAKALRMSGGDHIHAGTVVGKLEGEREMTLGF-VDLLRDDFIEKDRARGIFFTQDWVSLPGVIPVASGGIHVWHMPALTE…	1.649	0.996	0.384	2.451	5.204	11.049
WP_163056090.1	Acidithiobacillus ferrooxidans	prok	Form 2	complete	------------------M-D----Q--SRYA-DLSLKEEDILVAYKMKPKAGL---EAAAHFAAESSTGTNT---TDDFTGVDA---LVYHIDEAT-E----DMRIAYPLELFDRMMIVSFLTVI-GNNQGMGDIEHGQMIDFFMPPRAIQLFDGPAKDI------SDRLGRYIAGTIIKPKLGLRPEPFAAAAYQFW-GG-DFIKNDEPQGNQVF-PVKKTIPLVYDAMKRAMDETGEAKLFSMNITA--DDEMCARADFALEFGKLAFLVDFV-GGPGMITARRQYAG---QYLHYHRAGHGMITSPSARGYTAFVLAKMSRLQGASGIHVGTMYGKMEGDRNI----Y--MI-----ERDSCDG-VYHQEW-GMKPTTPIISGGMNALRLPGFFE…	2.803	0.996	0.384	7.766	16.487	35.002
QER45747.1	Acidithiobacillus caldus	prok	Form 2	complete	FR----------------M-D----Q--SRYA-DLSLKEEDILVAYKMQPKAGL---EAAAHFAAESSTGTNT---TDDFTGVDA---LVYFIDEAR-E----DMRIAYPLELFDRMMIVSFLTAI-GNNQGMGDIAHAKMIDFWLPPRAIQLFDGPAKDI------SDRLGRYIAGTIIKPKLGLRPEPFAEAAYQFW-GG-DFIKNDEPQGNQVF-PLKKTIPLVADAMKRAMDETGQAKLFSANITA--DDEMCARADFILEFGKVAFLVDFV-GGPGMITARRQYPA---QYLHYHRAGHGMITSPSARGYTAFVLAKIARLQGASGIHVGTMYGKMEGDRII----Y--MI-----ERDECQG-VYYQKW-GMKPTTPIISGGMNALRLPGFFE…	2.786	0.996	0.384	7.637	16.213	34.421
YP_009326301.1	Chloris virgata	euk	Form 1	complete	MSPQTETKAG-VG-FQAGVKD--Y-KL-TYYTPEYETKDTDILAAFRVTPQPGVPAEEAGAAVAAESSTGTWTTVWTDGLTSLDRYKGRCYHIEPVPGEDSQYICYIAYPLDLFEEGSVTNMFTSIVGNVFGFKALRALRLEDLRIPAAYAKTFQGPPHGIQVERDKLNKYGRPLLGCTIKPKLGLSAKNYGRACYECLRGGLDFTKDDENVNSQPFMRWRDRFVFVAEAIYKAQAETGEIKGHYLNATAGTCEEMIKRAVFARELGVPIIMHDYITGGFTANTSLAHYCRDNGLLLHIHRAMHAVIDRQKNHGMHFRVLAKALRMSGGDHIHSGTVVGKLEGEREMTLGF-VDLLRDDYIEKDRSRGIFFTQDWVSMPGVIPVASGGIHVWHMPALTE…	1.832	0.996	0.384	2.941	6.243	13.255
YP_009642341.1	Nephelochloa orientalis	euk	Form 1	complete	MSPQTETKAS-VG-FQAGVKD--Y-KL-TYYTPEYETKDTDILAAFRVTPQPGVPPEEAGAAVAAESSTGTWTTVWTDGLTSLDRYKGRCYHIEPVAGEDNQWICYVAYPLDLFEEGSVTNMFTSIVGNVFGFKALRALRLEDLRIPVAYAKTFQGPPHGIQVERDKLNKYGRPLLGCTIKPKLGLSAKNYGRACYECLRGGLDFTKDDENVNSQPFMRWRDRFVFCAEAIYKAQAETGEIKGHYLNATAGTCEEMIKRAVFARELGVPIVMHDYITGGFTANTSLAHYCRDNGLLLHIHRAMHAVIDRQKNHGMHFRVLAKALRMSGGDHIHSGTVVGKLEGEREMTLGF-VDLLRDDFIEKDRARGIFFTQDWVSMPGVIPVASGGIHVWHMPALTE…	1.832	0.996	0.384	2.942	6.246	13.26
YP_398871.1	Nicotiana tomentosiformis	euk	Form 1	complete	MSPQTETKAS-VG-FKAGVKE--Y-KL-TYYTPEYQTKDTDILAAFRVTPQPGVPPEEAGAAVAAESSTGTWTTVWTDGLTSLDRYKGRCYRIERVVGEKDQYIAYVAYPLDLFEEGSVTNMFTSIVGNVFGFKALRALRLEDLRIPPAYVKTFQGPPHGIQVERDKLNKYGRPLLGCTIKPKLGLSAKNYGRAVYECLRGGLDFTKDDENVNSQPFMRWRDRFLFCAEALYKAQAETGEIKGHYLNATAGTCEEMIKRAVFARELGVPIVMHDYLTGGFTANTSLAHYCRDNGLLLHIHRAMHAVIDRQKNHGIHFRVLAKALRMSGGDHIHSGTVVGKLEGERDITLGF-VDLLRDDFVEQDRSRGIYFTQDWVSLPGVLPVASGGIHVWHMPALTE…	1.54	0.996	0.384	2.198	4.667	9.908
NP_783240.1	Atropa belladonna	euk	Form 1	complete	MSPQTETKAS-VG-FKAGVKE--Y-KL-TYYTPEYQTKDTDILAAFRVTPQPGVPPEEAGAAVAAESSTGTWTTVWTDGLTSLDRYKGRCYRIERVVGEKDQYIAYVAYPLDLFEEGSVTNMFTSIVGNVFGFKALRALRLEDLRIPPAYVKTFQGPPHGIQVERDKLNKYGRPLLGCTIKPKLGLSAKNYGRAVYECLRGGLDFTKDDENVNSQPFMRWRDRFLFCAEALYKAQAETGEIKGHYLNATAGTCEEMIKRAVFARELGVPIVMHDYLTGGFTANTSLAHYCRDNGLLLHIHRAMHAVIDRQKNHGIHFRVLAKALRMSGGDHIHSGTVVGKLEGERDITLGF-VDLLRDDFVEQDRSRGIYFTQDWVSLPGVLPVASGGIHVWHMPALTE…	1.508	0.996	0.384	2.128	4.517	9.589
YP_009256247.1	Oryza minuta	euk	Form 1	complete	MSPQTETKAS-VG-FQAGVKD--Y-KL-TYYTPEYETKDTDILAAFRVTPQPGVPPEEAGAAVAAESSTGTWTTVWTDGLTSLDRYKGRCYHIEPVVGEENQYIAYVAYPLDLFEEGSVTNMFTSIVGNVFGFKALRALRLEDLRIPPTYSKTFQGPPHGIQVERDKLNKYGRPLLGCTIKPKLGLSAKNYGRACYECLRGGLDFTKDDENVNSQPFMRWRDRFVFCAEAIYKSQAETGEIKGHYLNATAGTCEEMIKRAVFARELGAPIVMHDYLTGGFTANTSLAHYCRDNGLLLHIHRAMHAVIDRQKNHGMHFRVLAKALRMSGGDHIHAGTVVGKLEGEREMTLGF-VDLLRDDFIEKDRARGIFFTQDWVSMPGVIPVASGGIHVWHMPALTE…	1.462	0.996	0.384	2.031	4.313	9.156
YP_009588970.1	Solanum violaceimarmoratum	euk	Form 1	complete	MSPQTETKAS-VG-FKAGVKE--Y-KL-TYYTPEYQTKDTDILAAFRVTPQPGVPPEEAGAAVAAESSTGTWTTVWTDGLTSLDRYKGRCYRIERVVGEKDQYIAYVAYPLDLFEEGSVTNMLTSIVGNVFGFKALRALRLEDLRIPVAYVKTFQGPPHGIQVERDKLNKYGRPLLGCTIKPKLGLSAKNYGRAVYECLRGGLDFTKDDENVNSQPFMRWRDRFLFCAEALFKAQAETGEIKGHYLNATAGTCEEMMKRAVFARELGTPIVMHDYLTGGFTANTTLSHYCRDNGLLLHIHRAMHAVIDRQKNHGMHFRVLAKALRMSGGDHIHSGTVVGKLEGERDITLGF-VDLLRDDFIEQDRSRGIYFTQDWVSLPGVLPVASGGIHVWHMPALTE…	1.478	0.996	0.384	2.064	4.382	9.304
YP_009468362.1	Lamarckia aurea	euk	Form 1	complete	MSPQTETKAS-VG-FQAGVKD--Y-KL-TYYTPEYETKDTDILAAFRVTPQPGVPPEEAGAAVAAESSTGTWTTVWTDGLTSLDRYKGRCYHIEPVAGEDNQWICYVAYPLDLFEEGSVTNMFTSIVGNVFGFKALRALRLEDLRIPPAYTKTFQGPPHGIQVERDKLNKYGRPLLGCTIKPKLGLSAKNYGRACYECLRGGLDFTKDDENVNSQPFMRWRDRFVFCAEAIYKAQAETGEIKGHYLNATAGTCEEMIKRAVFARELGVPIVMHDYITGGFTANTTLAHYCRDNGLLLHIHRAMHAVIDRQKNHGMHFRVLAKALRMSGGDHIHSGTVVGKLEGEREMTLGF-VDLLRDDFIEKDRARGIFFTQDWVSLPGVIPVASGGIHVWHMPALTE…	1.714	0.996	0.384	2.614	5.549	11.78
YP_009245260.1	Eriochrysis cf. cayennensis 365-2	euk	Form 1	complete	MSPQTETKAS-VG-FKAGVKD--Y-KL-TYYTPEYETKDTDILAAFRVTPQLGVPPEEAGAAVAAESSTGTWTTVWTDGLTSLDRYKGRCYHIEPVPGDPDQYICYVAYPLDLFEEGSVTNMFTSIVGNVFGFKALRALRLEDLRIPPAYAKTFQGPPHGIQVERDKLNKYGRPLLGCTIKPKLGLSAKNYGRACYECLRGGLDFTKDDENVNSQPFMRWRDRFVFCAEAIYKAQAETGEIKGHYLNATAGTCEEMIKRAVFAKELGVPIVMHDYLTGGFTANTTLSHYCRDNGLLLHIHRAMHAVIDRQKNHGIHFRVLAKALRMSGGDHIHSGTVVGKLEGEREITLGF-VDLLRDDFIEKDRSRGIFFTQDWVSMPGVIPVASGGIHVWHMPALTE…	1.854	0.996	0.384	3.007	6.385	13.555
YP_009157718.1	Torreyochloa pallida	euk	Form 1	complete	MSPQTETKAS-VG-FQAGVKD--Y-KL-TYYTPEYETKDTDILAAFRVTPQPGVPPEEAGAAVAAESSTGTWTTVWTDGLTSLDRYKGRCYHIEPVAGEDNQWICYVAYPLDLFEEGSVTNMFTSIVGNVFGFKALRALRLEDLRIPPAYAKTFQGPPHGIQVERDKLNKYGRPLLGCTIKPKLGLSAKNYGRACYECLRGGLDFTKDDENVNSQPFMRWRDRFVFCAEAIYKAQAETGEIKGHYLNATAGTCEEMIKRAVFARELGVPIVMHDYITGGFTANTSLAHYCRDNGLLLHIHRAMHAVIDRQKNHGMHFRVLAKALRMSGGDHIHAGTVVGKLEGEREMTLGF-VDLLRDDFIEKDRARGIFFTQDWVSMPGVIPVASGGIHVWHMPALTE…	1.663	0.996	0.384	2.485	5.277	11.202
TARA_138.SAMEA2623390.450.0.22-3_463227_3	Rhodospirillaceae	prok	Form 1	complete	MS----ENQ-----YSAGVRD--Y-RE-TYWEPDYTLKETDLLACFKIVAQAGVPREEAAAAVAAESSTGTWTTVWTDLLTDLDYYKGRAYSIEDVSGDENAFYAFVAYPLDLFEEGSVVNVLTSLVGNVFGFKAIRSLRLEDVRFPLHYVLTCGGPPNGITVERDVMNKYGRPLLGCTIKPKLGLSAKNYGRAVYECLRGGLDFTKDDENVNSQPFMRWQQRFNFVADAVHLATKETGERKGHYLNVTAPTVEEMYKRAEHAKSLDMPIIMHDYLTAGFTANTSLANWCRDNGMLLHIHRAMHAVIDRNPYHGIHFRVLAKCLRLSGGDHLHSGTVVGKLEGDREATLGW-ISMMRDSYVKEDRKRGIFFDQDWGHMPGMLPVASGGIHVWHMPALVS…	1.762	0.996	0.384	2.742	5.822	12.36
AAX44942.1	Australopyrum retrofractum	euk	Form 1	partial	MSPQTETKAG-VG-FKAGVKD--Y-KL-TYYTPEYETKDTDILAAFRVSPQPGVPPEEAGAAVAAESSTGTWTTVWTDGLTSLDRYKGRCYHIEPVAGEDSQWICYVAYPLDLFEEGSVTNMFTSIVGNVFGFKALRALRLEDLRIPPTYSKTFQGPPHGIQVERDKLNKYGRPLLGCTIKPKLGLSAKNYGRACYECLRGGLDFTKDDENVNSQPFMRWRDRFVFCAEAIYKSQAETGEIKGHYLNATAGTCEEMIKRAVFARELGVPIVMHDYLTGGFTANTTLAHYCRDNGLLLHIHRAMHAVIDRQKNHGMHFRVLAKALRMSGGDHIHSGTVVGKLEGEREMTLGF-VBLLRDDFIEKDRARGIFFTQDWVSMPGVIPVASGGIHVWHMPALTE…	1.525	0.996	0.384	2.163	4.593	9.751
KAB2935449.1	Leptonema illini	prok	Form 2	complete	------------------M-D----Q--SRYA-RLDLREEDVLTAYRMKPKQGL---ETAAHFAAESSTGTNT---TDDFTGVDA---LVYWIDEAN-E----LMKIAYPIDLFDRAMMVSFLTAI-GNNQGMGDVEYAKMLDFYFPPAYLRLFDGPTKNI------ADRLGRFIQGTIIKPKLGLRAIPFAKACYEYWAGG-DFIKNDEPQGNQVF-PLQKVIPLVADAMKRAMDETGEAKLFSANITA--DDEIVARGEFILRFGHVAFLIDYL-AGTTGVTARRNFPD---QFIHYHRAGHGAITSPQSRGYTSFVLSKMARLQGASGIHTGTMFGKMEGDRIL----F--ML-----EGDSVDG-FFHQEW-GMKACTPIISGGMNALRLPAFFD…	2.825	0.996	0.384	7.939	16.854	35.781
AFX88426.1	Dactylis glomerata	euk	Form 1	partial	-SPPTETKAS-VG-FQAGVKD--Y-KL-TYYTPEYETKDTDILAAFRVTPQPGVPPEEAGAAVAAESSTGTWTTVWTDGLTSLDRYKGRCYHIEPVAGEDNQWICYVAYPLDLFEEGSVTNMFTSIVGNVFGFKALRALRLEDLRIPPAYTKTFQGPPHGIQVERDKLNKYGRPLLGCTIKPKLGLSAKNYGRACYECLRGGLDFTKDDENVNSQPFMRWRDRFVFCAEAIYKAQAETGEIKGHYLNATAGTCEEMIKRAVFARELGVPIVMHDYITGGFTANTTLAHYCRDNGLLLHIHRAMHAVIDRQKNHGMHFRVLAKALRMSGGDHIHAGTVVGKLEGEREMTLGF-VDLLRDDFIEKDRARGIFFTQDWVSLPGVIPVASGGIHVWHMPALTE…	1.657	0.996	0.384	2.47	5.244	11.134
ATR80796.1	Prangos fedtschenkoi	euk	Form 1	complete	MSPQTETKAG-VG-FKAGVKD--Y-KL-TYYTPEYETKDTDILAAFRVTPQPGVPPEEAGAAVAAESSTGTWTTVWTDGLTSLDRYKGRCYEIEPVAGEENQYIAYVAYPLDLFEEGSVTNMFTSIVGNVFGFKALRALRLEDLRIPVAYVKTFQGPPHGIQVERDKLNKYGRPLLGCTIKPKLGLSAKNYGRAVYECLRGGLDFTKDDENVNSQPFMRWRDRFLFCAEAIYKAQAETGEIKGHYLNATAGTCEEMMKRAIFARELGVPIVMHDYLTGGFTANTSLAHYCRDNGLLLHIHRAMHAVIDRQKNHGIHFRVLAKALRMSGGDHIHSGTVVGKLEGERDITLGF-VDLLRDDFIEKDRSRGIYFTQDWVSLPGVLPVASGGIHVWHMPALTE…	1.649	0.996	0.384	2.45	5.2	11.041
YP_009155220.1	Pastinaca pimpinellifolia	euk	Form 1	complete	MSPQTETKAG-VG-FKAGVKD--Y-KL-TYYTPDYETKDTDILAAFRVTPQPGVPPEEAGAAVAAESSTGTWTTVWTDGLTSLDRYKGRCYGIEPVAGEENQYIAYVAYPLDLFEEGSVTNMFTSIVGNVFGFKALRALRLEDLRIPVAYVKTFQGPPHGIQVERDKLNKYGRPLLGCTIKPKLGLSAKNYGRAVYECLRGGLDFTKDDENVNSQPFMRWRDRFLFCAEAIYKAQAETGEIKGHYLNATAGTCEEMMKRAIFARELGVPIVMHDYLTGGFTANTSLAHYCRDNGLLLHIHRAMHAVIDRQKNHGIHFRVLAKALRMSGGDHIHSGTVVGKLEGERDITLGF-VDLLRDDFIEKDRSRGIYFTQDWVSLPGVLPVASGGIHVWHMPALTE…	1.644	0.996	0.384	2.438	5.175	10.987
YP_009369569.1	Leersia japonica	euk	Form 1	complete	MSPQTETKAS-VG-FKAGVKD--Y-KL-TYYTPEYETKDTDILAAFRVTPQPGVPPEEAGAAVAAESSTGTWTTVWTDGLTSLDRYKGRCYHIEPVVGEENQYIAYVAYPLDLFEEGSVTNMFTSIVGNVFGFKALRALRLEDLRIPPTYSKTFQGPPHGIQVERDKLNKYGRPLLGCTIKPKLGLSAKNYGRACYECLRGGLDFTKDDENVNSQPFMRWRDRFVFCAEAIYKSQAETGEIKGHYLNATAGTCEEMIKRAVFARELGVPIVMHDYLTGGFTANTSLAHYCRDNGLLLHIHRAMHAVIDRQKNHGMHFRVLAKALRMSGGDHIHAGTVVGKLEGEREMTLGF-VDLLRDDFIEKDRARGIFFTQDWVSMPGVIPVASGGIHVWHMPALTE…	1.428	0.996	0.384	1.964	4.169	8.852
AAO74836.1	Thuja plicata	euk	Form 1	complete	MSPQTETKAS-VG-FKAGVKD--Y-RL-TYYTPEYQTKDTDILAAFRVTPQPGVPPEEAGAAVAAESSTGTWTTVWTDGLTSLDRYKGRCYDIEPVPGEENQFIAYVAYPLDLFEEGSVTNLFTSIVGNVFGFKALRALRLEDLRIPPAYSKTFQGPPHGIQVERDKLNKYGRPLLGCTIKPKLGLSAKNYGRAVYECLRGGLDFTKDDENVNSQPFMRWRDRFCFCAEALYKAQAETGEIKGHYLNATAGTCEEMMKRAVFARELGVPIVMHDYLTGGFTANTSLAHYCRDNGLLLHIHRAMHAVIDRQRNHGMHFRVLAKALRMSGGDHIHAGTVVGKLEGEREVTLGF-VDLLRDDFIEKDRSRGIYFTQDWVSMPGVLPVASGGIHVWHMPALTE…	1.493	0.996	0.384	2.097	4.452	9.452
YP_009344084.1	Capsicum chacoense	euk	Form 1	complete	MSPQTETKAS-VG-FKAGVKE--Y-KL-TYYTPEYQTKDTDILAAFRVTPQPGVPPEEAGAAVAAESSTGTWTTVWTDGLTSLDRYKGRCYRIERVVGEKDQYIAYVAYPLDLFEEGSVTNMFTSIVGNVFGFKALRALRLEDLRVPTAYIKTFQGPPHGIQVERDKLNKYGRPLLGCTIKPKLGLSAKNYGRAVYECLRGGLDFTKDDENVNSQPFMRWRDRFLFCAEALFKAQTETGEIKGHYLNATAGTCEEMMKRAIFARELGVPIVMHDYLTGGFTANTSLAHYCRDNGLLLHIHRAMHAVIDRQKNHGMHFRVLAKALRMSGGDHIHAGTVVGKLEGERDITLGF-VDLLRDDFVEQDRSRGIYFTQDWVSLPGVLPVASGGIHVWHMPALTE…	1.278	0.996	0.384	1.691	3.59	7.621
YP_009305863.1	Glyptostrobus pensilis	euk	Form 1	complete	MSPKTETKAS-VG-FKAGVKD--Y-RL-TYYTPEYQTKDTDILAAFRVTPQPGVPPEEAGAAVAAESSTGTWTTVWTDGLTSLDRYKGRCYDIEPVAGEENQFIAYVAYPLDLFEEGSVTNLFTSIVGNVFGFKALRALRLEDLRIPPAYSKTFQGPPHGIQVERDKLNKYGRPLLGCTIKPKLGLSAKNYGRAVYECLRGGLDFTKDDENVNSQPFMRWRDRFCFCAEALYKAQAETGEIKGHYLNATAGTCEEMMKRAVFARELGVPIVMHDYLTGGFTANTSLAHYCRDNGLLLHIHRAMHAVIDRQRNHGMHFRVLAKALRMSGGDHIHAGTVVGKLEGEREVTLGF-VDLLRDDFIEKDRSRGIYFTQDWVSMPGVLPVASGGIHVWHMPALTE…	1.5	0.996	0.384	2.11	4.48	9.51
TARA_123.SAMEA2622738.150.0.45-0.8_971795_1	Prochlorococcus marinus	prok	Form 1	complete	MA-----KK-----YDAGVKE--Y-RD-TYFTPDYVPLDTDLLACFKCTGQEGVPKEEVAAAVAAESSTGTWSTVWSELLVDLEFYKGRCYRIEDVPGDKDAFYAFIAYPLDLFEEGSITNVLTSLVGNVFGFKALRHLRLEDIRFPMAFIKTCGGPPSGIVVERDRLNKYGRPLLGCTIKPKLGLSGKNYGRVVYECLRGGLDLTKDDENINSQPFQRWRERFEFVAEAVKLAQQETGEVKGHYLNCTATTPEEMYKRAEFAKELDMPIIMHDYITGGFTANTGLANWCRENGMLLHIHRAMHAVIDRHPQHGIHFRVLAKCLRLSGGDQLHTGTVVGKLEGDRQTTLGY-IDNLRESFVPEDRTRGNFFDQDWGSMPGVFAVASGGIHVWHMPALLA…	2.533	0.996	0.384	5.931	12.592	26.733
WP_011294510.1	Prochlorococcus	prok	Form 1	complete	MA-----KK-----YDAGVKE--Y-RD-TYFTPDYVPLDTDLLACFKCTGQEGVPKEEVAAAVAAESSTGTWSTVWSELLVDLEFYKGRCYRIEDVPGDKDAFYAFIAYPLDLFEEGSITNVLTSLVGNVFGFKALRHLRLEDIRFPMAFIKTCGGPPSGIVVERDRLNKYGRPLLGCTIKPKLGLSGKNYGRVVYECLRGGLDLTKDDENINSQPFQRWRERFEFVAEAVKLAQQETGEVKGHYLNCTATTPEEMYKRAEFAKELDMPIIMHDYITGGFTANTGLANWCRENGMLLHIHRAMHAVIDRHPQHGIHFRVLAKCLRLSGGDQLHTGTVVGKLEGDRQTTLGY-IDNLRESFVPEDRTRGNFFDQDWGSMPGVFAVASGGIHVWHMPALLA…	2.533	0.996	0.384	5.931	12.592	26.733
WP_007101969.1	unclassified Synechococcus	prok	Form 1	complete	MS-----KK-----YDAGVKE--Y-RD-TYWTPDYVPLDTDLLACFKCTGQEGVPKEEVAAAVAAESSTGTWSTVWSELLTDLDFYKGRCYRIEDVPGDKESFYAFIAYPLDLFEEGSITNVLTSLVGNVFGFKALRHLRLEDIRFPIAFIKSCYGPPNGIQVERDRMNKYGRPLLGCTIKPKLGLSGKNYGRVVYECLRGGLDFTKDDENINSQPFQRWQNRFEFVAEAIKLSEQETGERKGHYLNVTANTPEEMYERAEFAKELGMPIIMHDFITGGFTANTGLSKWCRKNGMLLHIHRAMHAVIDRHPKHGIHFRVLAKCLRLSGGDQLHTGTVVGKLEGDRQTTLGY-IDQLRESFVPEDRSRGNFFDQDWGSMPGVFAVASGGIHVWHMPALVT…	3.005	0.996	0.384	9.509	20.188	42.859
YP_001123470.1	Crucihimalaya wallichii	euk	Form 1	complete	MSPQTETKAS-VG-FKAGVKE--Y-KL-TYYTPEYETKDTDILAAFRVTPQPGVPPEEAGAAVAAESSTGTWTTVWTDGLTSLDRYKGRCYHIEPVPGEETQFIAYVAYPLDLFEEGSVTNMFTSIVGNVFGFKALAALRLEDLRIPPAYTKTFQGPPHGIQVERDKLNKYGRPLLGCTIKPKLGLSAKNYGRAVYECLRGGLDFTKDDENVNSQPFMRWRDRFLFCAEAIYKSQAETGEIKGHYLNATAGTCEEMIKRAVFARELGVPIVMHDYLTGGFTANTSLAHYCRDNGLLLHIHRAMHAVIDRQKNHGMHFRVLAKALRLSGGDHIHAGTVVGKLEGDRESTLGF-VDLLRDDYVEKDRSRGIFFTQDWVSLPGVLPVASGGIHVWHMPALTE…	1.426	0.996	0.384	1.96	4.162	8.836
WP_124950210.1	Sulfuriferula thiophila	prok	Form 1	complete	MA----AKK-----YEAGVKE--Y-RQ-TYWMPEYVPLDTDILACFKITPQAGVDREEAAAAVAAESSTGTWTTVWTDLLTDLDYYKGRAYRIEDVPGDDTCFYAFIAYPIDLFEEGSVVNVLTSLVGNVFGFKAIRALRLEDVRFPVAYVKSCGGPPQGIQVERDIMNKYGRPMLGCTIKPKLGLSAKNYGRAVYECLRGGLDFTKDDENVNSQPFMRWRDRFLFVQDATMAAQAETGERKGHYLNVTAPTCEDMLERAEFAKEIGAPIIMHDYLTGGLSANTSLANWCRKNGVLLHIHRAMHAVLDRNPHHGIHFRVLTKILRLSGGDHLHSGTVVGKLEGDRAATLGW-IDLMRESFIPEDRSRGIMFDQDWGSMPGVMPVASGGIHVWHMPALVN…	2.542	0.996	0.384	5.986	12.709	26.981
YP_009245177.1	Pogonatherum paniceum	euk	Form 1	complete	MSPQTETKAS-VG-FKAGVKD--Y-KL-TYYTPEYETKDTDILAAFRVTPQLGVPPEEAGAAVAAESSTGTWTTVWTDGLTSLDRYKGRCYHIEPVPGDPDQYICYVAYPLDLFEEGSVTNMFTSIVGNVFGFKALRALRLEDLRIPPAYVKTFQGPPHGIQVERDKLNKYGRPLLGCTIKPKLGLSAKNYGRACYECLRGGLDFTKDDENVNSQPFMRWRDRFVFCAEAIYKAQAETGEIKGHYLNATAGTCEEMIKRAVFAKELGVPIVMHDYLTGGFTANTTLSHYCRDNGLLLHIHRAMHAVIDRQKNHGMHFRVLAKALRMSGGDHIHSGTVVGKLEGEREITLGF-VDLLRDDFIEKDRSRGIFFTQDWVSMPGVIPVASGGIHVWHMPALTE…	1.774	0.996	0.384	2.776	5.894	12.514
4F0H_A	Galdieria sulphuraria	euk	Form 1	partial	MSQETRIK-NS--RYESGV--IPYAKMG-YWNPDYQVKDTDVLALFRVTPQPGVDPIEAAAAVAGESSTATWTVVWTDLLTAADLYRAKAYKVDQVPNNPEQYFAYIAYELDLFEEGSIANLTASIIGNVFGFKAVKALRLEDMRLPFAYIKTFQGPATGVILERERLDKFGRPLLGXTTKPKLGLSGKNYGRVVYEALKGGLDFVKDDENINSQPFMRWRERYLFVMEAVNKAAAATGEVKGHYLNVTAATMEEMYARAQLAKELGSVIIMID-LVIGYTAIQTMAKWARDNDMILHLHRAGNSTYSRQKNHGMNFRVICKWMRMAGVDHIHAGTVVGKLEGDPIITRGFY-KTLLLPKLERNLQEGLFFDMDWASLRKVMPVASGGIHAGQMHQLIH…	0.799	0.996	0.384	1.047	2.223	4.72
SBO07536.1	Puccinellia distans	euk	Form 1	partial	MSPQTETKAS-VG-FQAGVKD--Y-KL-TYYTPEYETKDTDILAAFRVTPQPGVPPEEAGAAVAAESSTGTWTTVWTDGLTSLDRYKGRCYHIEPVAGEDNQWICYVAYPLDLFEEGSVTNMFTSIVGNVFGFKALRALRLEDLRIPPAYAKTFQGPPHGIQVERDKLNKYGRPLLGCTIKPKLGLSAKNYGRACYECLRGGLDFTKDDENVNSQPFMRWRDRFVFCAEAIYKSQAETGEIKGHYLNATAGTCEEMIKRAVFARELGVPIVMHDYITGGFTANTSLAHYCRDNGLLLHIHRAMHAVIDRQKNHGMHFRVLAKALRMSGGDHIHSGTVVGKLEGEREMTLGF-VDLLRDDFIEKDRARGIFFTQDWVSMPGVIPVASGGIHVWHMPALTE…	1.813	0.996	0.384	2.888	6.132	13.018
ADN85898.1	Leymus innovatus	euk	Form 1	complete	MSPQTETKAG-VG-FQAGVKD--Y-KL-TYYTPEYETKDTDILAAFRVSPQPGVPPEEAGAAVAAESSTGTWTTVWTDGLTSLDRYKGRCYHIEPVAGEDNQWICYVAYPLDLFEEGSVTNMFTSIVGNVFGFKALRALRLEDLRIPPTYSKTFQGPPHGIQVERDKLNKYGRPLLGCTIKPKLGLSAKNYGRACYECLRGGLDFTKDDENVNSQPFMRWRDRFVFCAEAIYKSQAETGEIKGHYLNATAGTCEEMIKRAVFARELGVPIVMHDYLTGGFTANTTLAHYCRDNGLLLHIHRAMHAVIDRQKNHGMHFRVLAKALRMSGGDHIHAGTVVGKLEGEREMTLGF-VDLLRDDFIEKDRARGIFFTQDWVSMPGVIPVASGGIHVWHMPALTE…	1.458	0.996	0.384	2.025	4.299	9.126
WP_117345160.1	Rhodobacter sphaeroides	prok	Form 1	complete	MA----AKT-----YDAGVKD--Y-RS-IYWEPQYQVKDSDILAVFKVVPQPGVSREEAAAAVAAESSTATWTTVWTDLLTDLDYYKGRAYAIEDVPGSDEAFYAFIAYPMDLFEEGSVVNVFTSLVGNVFGFKAVRALRLEDVRFPLWFVMTCPGAPHGMKVERDLLDKYGRPLLGCTIKPKLGLSAKNYGRAVYECLRGGLDFTKDDENVNSQPFLRWRDRFLFCQEAIEKAEAETGERKGHYMNVTAGTMEEIYERAEFAKEIGTPIIMSDYLTVGWSAHTSLSRWCRKNGMLLHVHRAMHAVMDRNPNHGINFRVLAKILRLMGGDHLHSGTVVGKLEGDREATIGW-INLLRDRFIKADRSRGIFFDQDWGPQPGLFPVASGGIHVWHMPALVS…	1.631	0.996	0.384	2.407	5.111	10.85
QOJ51916.1	Lepidium apetalum	euk	Form 1	complete	MSPQTETKAS-VG-FKAGVKE--Y-KL-TYYTPEYETKDTDILAAFRVTPQPGVPPEEAGAAVAAESSTGTWTTVWTDGLTSLDRYKGRCYHIEPVPGEETQFIAYVAYPLDLFEEGSVTNMFTSIVGNVFGFKALAALRLEDLRIPPAYTKTFQGPPHGIQVERDKLNKYGRPLLGCTIKPKLGLSAKNYGRAVYECLRGGLDFTKDDENVNSQPFMRWRDRFLFCAEAIYKSQAETGEIKGHYLNATAGTCEEMIKRAVFARELGVPIVMHDYLTGGFTANTSLAHYCRDNGLLLHIHRAMHAVIDRQKNHGMHFRVLAKALRLSGGDHIHAGTVVGKLEGDRESTLGF-VDLLRDDYVEKDRSRGIFFTQDWVSLPGVLPVASGGIHVWHMPALTE…	1.426	0.996	0.384	1.96	4.162	8.836
ASD36300.1	Aegilops longissima	euk	Form 1	partial	MSPQTETKAG-VG-FQAGVKD--Y-XX-TYYTPEYETKDTDILAAFRVSPQPGVPPEEAGAAVAAESSTGTWTTVWTDGLTSLDRYKGRCYHIEPVAGEDNQWICYVAYPLDLFEEGSVTNMFTSIVGNVFGFKALRALRLEDLRIPPTYSKTFQGPPHGIQVERDKLNKYGRPLLGCTIKPKLGLSAKNYGRACYECLRGGLDFTKDDENVNSQPFMRWRDRFVFCAEAIYKSQAETGEIKGHYLNATAGTCEEMIKRAVFARELGVPIVMHDYLTGGFTANTTLAHYCRDNGLLLHIHRAMHAVIDRQKNHGMHFRVLAKALRMSGGDHIHSGTVVGKLEGEREMTLGF-VDLLRDDFIEKDRARGIFFTQDWVSMPGVIPVASGGIHVWHMPALTE…	1.585	0.996	0.384	2.299	4.88	10.361
AAM55930.1	Ipomoea tiliacea	euk	Form 1	complete	MSPQTETKAS-VG-FKAGVKD--Y-KL-TYYTPEYQTKDTDILAAFRVTPQPGVPPEEAGAAVAAESSTGTWTTVWTDGLTSLDRYKGRCYRIERVIGEKDQYIAYVAYPLDLFEEGSVTNMFTSIVGNVFGFKALRALRLEDLRIPTAYIKTFQGPPHGIQVERDKLNKYGRPLLGCTIKPKLGLSAKNYGRAVYECLRGGLDFTKDDENVNSQPFMRWRDRFLFCAEALYKAQAETGEIKGHYLNATAGTCEEMMKRAIFARELGVPIVMHDYLTGGFTANTSLAHYCRDNGLLLHIHRAMHAVIDRQKNHGMHFRVLAKALRLSGGDHIHAGTVVGKLEGEREITLGF-VDLLRDDFVEQDRSRGIYFTQDWVSLPGVLPVASGGIHVWHMPALTE…	1.412	0.996	0.384	1.933	4.105	8.715
YP_009059748.1	Amentotaxus formosana	euk	Form 1	complete	MSPKTETKAS-VG-FKAGVKD--Y-RL-TYYTPEYKTKDTDILAAFRVTPQPGVPPEEAGAAVAAESSTGTWTTVWTDGLTSLDRYKGRCYDIEPVPGEENQFIAYVAYPLDLFEEGSVTNLFTSIVGNVFGFKALRALRLEDLRIPPAYSKTFQGPPHGIQVERDKLNKYGRPLLGCTIKPKLGLSAKNYGRAVYECLRGGLDFTKDDENVNSQPFMRWRDRFCFCAEALYKAQAETGEIKGHYLNATAGTCEEMMKRAVFARELGVPIVMHDYLTGGFTANTSLAHYCRDNGLLLHIHRAMHAVIDRQRNHGMHFRVLAKALRMSGGDHIHAGTVVGKLEGEREVTLGF-VDLLRDDFIEKDRSRGIYFTQDWVSMPGVLPVASGGIHVWHMPALTE…	1.492	0.996	0.384	2.094	4.445	9.436
YP_009451191.1	Holcus lanatus	euk	Form 1	complete	MSPQTETKAS-VG-FQAGVKD--Y-KL-TYYTPEYETKDTDILAAFRVTPQPGVPPEEAGAAVAAESSTGTWTTVWTDGLTSLDRYKGRCYHIEPVAGEDNQWICYVAYPLDLFEEGSVTNMFTSIVGNVFGFKALRALRLEDLRIPPAYSKTFQGPPHGIQVERDKLNKYGRPLLGCTIKPKLGLSAKNYGRACYECLRGGLDFTKDDENVNSQPFMRWRDRFVFCAEALYKAQAETGEIKGHYLNATAGTCEEMIKRAVFARELGVPIVMHDYITGGFTANTSLAHYCRDNGLLLHIHRAMHAVIDRQKNHGMHFRVLAKALRMSGGDHIHSGTVVGKLEGEREMTLGF-VDLLRDDFIEKDRARGIFFTQDWVSMPGVIPVASGGIHVWHMPALTE…	1.721	0.996	0.384	2.632	5.588	11.864
WP_011315233.1	Nitrobacter winogradskyi	prok	Form 1	complete	MA----VKS-----YQAGVTQ--Y-RQ-SYWQPDYMPLDTDILACFKITPQPGVDREEAAAAVAAESSCGTWTTVWTDLLTDLDYYKGRAYRLEDVPGDDTCYYAFIAYPIDLFEEGSVVNVFTSLVGNVFGFKAVRALRLEDLRFPIAYVKTCGGPPHGIQVERDKLNKYGRPLLGCTIKPKLGLSAKNYGRACYEALRGGLDFTKDDENINSQPFMRWRDRFDFVMEAVQKAEQETGERKGHYLNVTAPTPEEMYKRAEYAKEIRAPIIMHDYLAGGLCANAGLANWCRNNGMLLHIHRAMHAVIDRNPHHGIHFRVLTKILRLSGGDHLHTGTVVGKLEGDRASTLGW-IDLLRESFVPEDRSRGIFFDQDWGSMPGGFAVASGGIHVWHMPALVT…	1.997	0.996	0.384	3.471	7.369	15.644
TARA_112.SAMEA2622568.696.0.22-3_8002_7	Prochlorococcus marinus	prok	Form 1	complete	MA-----KK-----YDAGVKE--Y-RD-TYFTPDYVPLDTDLLACFKCTGQEGVPKEEVAAAVAAESSTGTWSTVWSELLVDLEFYKGRCYRIEDVPGDKDAFYAFIAYPLDLFEEGSITNVLTSLVGNVFGFKALRHLRLEDIRFPMAFIKTCGGPPSGIVVERDRLNKYGRPLLGCTIKPKLGLSGKNYGRVVYECLRGGLDLTKDDENINSQPFQRWRERFEFVAEAVKLAQQETGEVKGHYLNCTATTPEEMYKRAEFAKELDMPIIMHDYITGGFTANTGLANWCRENGMLLHIHRAMHAVIDRHPQHGIHFRVLAKCLRLSGGDQLHTGTVVGKLEGDRQTTLGY-IDNLRESFVPEDRTRGNFFDQDWGSMPGVFAVASGGIHVWHMPALLA…	2.533	0.996	0.384	5.931	12.592	26.733
BBN66450.1	Austrocedrus chilensis	euk	Form 1	complete	MSPKTETKAS-VG-FKAGVKD--Y-RL-TYYTPEYQTKDTDILAAFRVTPQPGVPPEEAGAAVAAESSTGTWTTVWTDGLTSLDRYKGRCYDIEPVPGEENQFIAYVAYPLDLFEEGSVTNLFTSIVGNVFGFKALRALRLEDLRIPPAYSKTFQGPPHGIQVERDKLNKYGRPLLGCTIKPKLGLSAKNYGRAVYECLRGGLDFTKDDENVNSQPFMRWRDRFCFCAEALYKAQAETGEIKGHYLNATAGTCEEMMKRAVFARELGVPIVMHDYLTGGFTANTSLAHYCRDNGLLLHIHRAMHAVIDRQRNHGMHFRVLAKALRMSGGDHIHAGTVVGKLEGEREVTLGF-VDLLRDDYIEKDRSRGIYFTQDWVSMPGVLPVASGGIHVWHMPALTE…	1.49	0.996	0.384	2.09	4.438	9.422
ABG48669.1	Microgramma squamulosa	euk	Form 1	partial	-----------VG-FKAGVKD--Y-RL-TYYTPEYKTKDTDILAAFRMTPQPGVPAEEAGAAVAAESSTGTWTTVWTDGLTSLDRYKGRCYDIEPVAGEENQYIAYVAYPLDLFEEGSVTNLFTSIVGNVFGFKALRALRLEDLRIPPAYSKTFIGPPHGIQVERDKLNKYGRPLLGCTIKPKLGLSAKNYGRAVYECLRGGLDFTKDDENVNSQPFMRWRDRFLFVAEALFKSQAETGEIKGHYLNATAGTCEEMLKRAVFARELGAPIVMHDYLTGGFTANTSLAFYCRDNGLLLHIHRAMHAVIDRQRNHGMHFRVLAKALRMSGGDHIHAGTVVGKLEGEREVTLGF-VDLLRDDYIEKDRSRGIYFTQDWVSMPGVLPVASGGIHVWHMPALTE…	1.465	0.996	0.384	2.038	4.327	9.187
637688772_PMN2A_1879_ribulose_1_5_bisphosphate_carboxylase_large_subunit__EC_4.1.1.39___IMGterm___Prochlorococcus_marinus_str._NATL2A__NC_007335_		prok	Form 1	complete	MA-----KK-----YDAGVKE--Y-RD-TYFTPDYVPLDTDLLACFKCTGQEGVPKEEVAAAVAAESSTGTWSTVWSELLVDLEFYKGRCYRIEDVPGDKDAFYAFIAYPLDLFEEGSITNVLTSLVGNVFGFKALRHLRLEDIRFPMAFIKTCGGPPSGIVVERDRLNKYGRPLLGCTIKPKLGLSGKNYGRVVYECLRGGLDLTKDDENINSQPFQRWRERFEFVAEAVKLAQQETGEVKGHYLNCTATTPEEMYKRAEFAKELDMPIIMHDYITGGFTANTGLANWCRENGMLLHIHRAMHAVIDRHPQHGIHFRVLAKCLRLSGGDQLHTGTVVGKLEGDRQTTLGY-IDNLRESFVPEDRTRGNFFDQDWGSMPGVFAVASGGIHVWHMPALLA…	2.533	0.996	0.384	5.931	12.592	26.733
ABP01461.1	Panicum virgatum	euk	Form 1	partial	------TKAS-VG-FKAGVKD--Y-KL-TYYTPEYETKDTDILAAFRVTPQPGVPPEEAGAAVAAESSTGTWTTVWTDGLTSLDRYKGRCYHIEPVPGEADQYICYIAYPLDLFEEGSVTNMFTSIVGNVFGFKALRALRLEDLRIPPAYSKTFQGPPHGIQVERDKLNKYGRPLLGCTIKPKLGLSAKNYGRACYECLRGGLDFTKDDENVNSQPFMRWRDRFVFCAEAIYKAQAETGEIKGHYLNATAATCEEMIKRAVFARELGVPIVMHDYITGGFTANTSLAHYCRDNGLLLHIHRAMHAVIDRQKNHGMHFRVLAKALRMSGGDHIHAGTVVGKLEGEREITLGF-VDLLRDDFIEKDRSRGIFFTQDWVSMPGVIPVASGGIHVWHMPALTE…	1.585	0.996	0.384	2.298	4.879	10.359
QKZ95394.1	Hordeum brevisubulatum	euk	Form 1	complete	MSPQTETKAS-VG-FKAGVKD--Y-KL-TYYTPEYETKDTDILAAFRVSPQPGVPPEEAGAAVAAESSTGTWTTVWTDGLTSLDRYKGRCYHIEPVPGEDSQWICYVAYPLDLFEEGSVTNMFTSIVGNVFGFKALRALRLEDLRIPPTYSKTFQGPPHGIQVERDKLNKYGRPLLGCTIKPKLGLSAKNYGRACYECLRGGLDFTKDDENVNSQPFMRWRDRFVFCAEAIYKSQAETGEIKGHYLNATAGTCEEMIKRAVFARELGVPIVMHDYLTGGFTANTTLAHYCRDNGLLLHIHRAMHAVIDRQKNHGMHFRVLAKALRMSGGDHIHSGTVVGKLEGEREMTLGF-VDLLRDDFIEKDRARGIFFTQDWVSMPGVIPVASGGIHVWHMPALTE…	1.497	0.996	0.384	2.104	4.466	9.482
AOG74964.1	Poa iberica	euk	Form 1	complete	MSPQTETKAS-VG-FQAGVKD--Y-KL-TYYTPEYETKDTDILAAFRVTPQPGVPPEEAGAAVAAESSTGTWTTVWTDGLTSLDRYKGRCYHIEPVAGEDNQWICYVAYPLDLFEEGSVTNMFTSIVGNVFGFKALRALRLEDLRIPVAYAKTFQGPPHGIQVERDKLNKYGRPLLGCTIKPKLGLSAKNYGRACYECLRGGLDFTKDDENVNSQPFMRWRDRFVFCAEAIYKAQAETGEIKGHYLNATAGTCEEMMKRAIFARELGVPIVMHDYITGGFTANTSLAHYCRDNGLLLHIHRAMHAVIDRQKNHGMHFRVLAKALRMSGGDHIHAGTVVGKLEGEREMTLGF-VDLLRDDFIEKDRARGIFFTQDWVSMPGVIPVASGGIHVWHMPALTE…	1.69	0.996	0.384	2.553	5.42	11.507
AZS54340.1	Limonium cornarianum	euk	Form 1	partial	--------------------------L-TYYTPEYETLDTDILAAFRVTPQPGVPPEEAGAAVAAESSTGTWTTVWTDGLTNLDRYKGRCYHIEPVAGEESQFIAYVAYPLDLFEEGSVTNMFTSIVGNVFGFKALRALRLEDLRIPPAYSKTFQGPPHGIQVERDKLNKYGRPLLGCTIKPKLGLSAKNYGRAVYECLRGGLDFTKDDENVNSQPFMRWRDRFLFCTEAIYKAQAETGEVKGHYLNATAATSEEMIKRAACARELGVPIVMHDYLTGGFTSNTSLAHYCRDNGLLLHIHRAMHAVIDRQKNHGMHFRVLAKALRMSGGDHIHAGTVVGKLEGEREITLGF-VDLLRDDYIEKDRSRGIYFTQDWVSMPGVIPVASGGIHVWHMPALTE…	1.472	0.996	0.384	2.053	4.358	9.252
WP_155451250.1	Allochromatium palmeri	prok	Form 1	complete	MS----TKT-----YDAGVKD--Y-AL-TYWTPDYVPLDSDLLACFKVTPQAKVSREEAAAAVAAESSTGTWTTVWSDLLTDLDYYKGRAYRIEDVPGDKESFYAFIAYPLDLFEEGSIVNVLTSLVGNVFGFKAVRALRLEDIRFPLHYVKTCGGPPNGIQVERDRMDKYGRPFLGATVKPKLGLSAKNYGRAVYEMLRGGLDFTKDDENVNSQPFMRWQNRFEFVSEAVRKAQEETGERKGHYLNVTAPTCEEMFKRAEFAKECGAPIIMHDFLTGGFTANTSLANWCRDNGMLLHIHRAMHAVIDRNPKHGIHFRVLAKCLRLSGGDHLHTGTVVGKLEGDRQSTLGF-VDQLRESFIPEDRSRGLFFDQDWGGMPGVMAVASGGIHVWHIPALVT…	2.589	0.996	0.384	6.271	13.314	28.267
QHE64456.1	Coffea humilis	euk	Form 1	complete	MSPQTETKAS-VG-FKAGVKE--Y-KL-TYYTPEYETKDTDILAAFRVTPQPGVPPEEAGAAVAAESSTGTWTAVWTDGLTSLDRYKGRCYHIEPVPGEENQYIAYVAYPLDLFEEGSVTNMFTSIVGNVFGFKALRALRLEDLRVPPAYIKTFQGPPHGIQVERDKLNKYGRPLLGCTIKPKLGLSAKNYGRAVYECLRGGLDFTKDDENVNSQPFMRWRDRFCFCAEALYKAQAETGEIKGHYLNATAGTCEEMIKRAVFARELGAPIVMHDYLTGGFTANTSLAHYCRDNGLLLHIHRAMHAVIDRQKNHGMHFRVLAKGLRMSGGDHIHAGTVVGKLEGERDITLGF-VDLLRDDFIEKDRSRGIYFTQDWVSLPGVIPVASGGIHVWHMPALTE…	1.24	0.996	0.384	1.627	3.455	7.335
AHI44627.1	Triticum aestivum	euk	Form 1	partial	MSPQTETKAG-VG-FKAGVKD--Y-KL-TYYTPEYETKDTDILAAFRVSPQPGVPPEEAGAAVAAESSTGTWTTVWTDGLTSLDRYKGRCYHIEPVAGEDSQWICYVAYPLDLFEEGSVTNMFTSIVGNVFGFKALRALRLEDLRIPPTYSKTFQGPPHGIQVERDKLNKYGRPLLGCTIKPKLGLSAKNYGRACYECLRGGLDFTKDDENVNSQPFMRWRDRFVFCAEAIYKSQAETGEIKGHYLNATAGTCEEMIKRAVFARELGVPIVMHDYLTGGFTANTTLAHYCRDNGLLLHIHRAMHAVIDRQKNHGMHFRVLAKALRMSGGDHIHSGTVVGKLEGEREMTLGF-VDLLRDDFIEKDRARGIFFTQDWVSMPGVIPVASGGIHVWHMPALTE…	1.578	0.996	0.384	2.282	4.846	10.288
QGT33552.1	Chamaesium jiulongense	euk	Form 1	complete	MSPQTETKAG-VG-FKAGVKD--Y-KL-TYYTPDYETKDTDILAAFRVTPQPGVPPEEAGAAVAAESSTGTWTTVWTDGLTSLDRYKGRCYEIEPVAGEENQYIAYVAYPLDLFEEGSVTNMFTSIVGNVFGFKALRALRLEDLRIPVAYVKTFQGPPHGIQVERDKLNKYGRPLLGCTIKPKLGLSAKNYGRAVYECLRGGLDFTKDDENVNSQPFMRWRDRFLFCAEAIYKAQAETGEIKGHYLNATAGTCEEMMKRAVFARELGVPIVMHDYLTGGFTANTSLAHYCRDNGLLLHIHRAMHAVIDRQKNHGIHFRVLAKALRMSGGDHIHSGTVVGKLEGERDITLGF-VDLLRDDFIEKDRSRGIYFTQDWVSLPGVLPVASGGIHVWHMPALTE…	1.652	0.996	0.384	2.458	5.219	11.079
3A12_A	Thermococcus kodakarensis KOD1	prok	Form 3	partial	MV-----------KFD----D-YY-DKG--YEP--SKKR-DIIAVFRVTPE-GYTIEQAAGAVAAESSTGTWTTLY----P--ERLSAKAYDFD---G---SWIVRIAYPFHAFEEANLPGLLASIAGNIFGMKRVKGLRLEDLYFPEKLIREFDGPAFGIEGVRKMLEK-DRPIYGVVPKPKVGYSPEEFEKLAYDLLSNGADYMXDDENLTSPWY-RFEERAEIMAKIIDKVENETGEKKTWFANITADL-LEMEQRLEVLADLG--HAMVDVVITGWGALRYIRDLAADYGLAIHGHRAMHAAFTRNPYHGISMFVLAKLYRLIGIDQLHVGTAAGKLEGW-DV-----NRILRESHYP-DEND-FHLEQKFYSIKAAFPTSSGGLH-GNIQPVIE…	0.027	0.996	0.384	0.484	1.028	2.182
AFJ39112.1	Sequoiadendron giganteum	euk	Form 1	complete	MSPQTETKAS-VG-FKAGVKD--Y-RL-TYYTPEYVTKDTDILAAFRVTPQPGVPPEEAGAAVAAESSTGTWTTVWTDGLTSLDRYKGRCYDIEPVPGEENQFIAYVAYPLDLFEEGSVTNLFTSIVGNVFGFKALRALRLEDLRIPPAYSKTFQGPPHGIQVERDKLNKYGRPLLGCTIKPKLGLSAKNYGRAVYECLRGGLDFTKDDENVNSQPFMRWRDRFCFCAEALYKAQAETGEIKGHYLNATAGTCEEMMKRAVFARELGVPIVMHDYLTGGFTANTSLAHYCRDNGLLLHIHRAMHAVIDRQRNHGMHFRVLAKALRMSGGDHIHAGTVVGKLEGEREVTLGF-VDLLRDDFIEKDRSRGIYFTQDWVSMPGVLPVASGGIHVWHMPALTE…	1.499	0.996	0.384	2.109	4.478	9.507
AGY32147.1	Paspalum distichum var. indutum	euk	Form 1	partial	-----------------------Y-KL-TYYTPEYETKDTDILAAFRVTPQPGVPPEEAGAAVAAESSTGTWTTVWTDGLTSLDRYKGRCYHIEPVPGEADQYICYVAYPLDLFEEGSVTNMFTSIVGNVFGFKALRALRLEDLRIPPTYSKTFQGPPHGIQVERDKLNKYGRPLLGCTIKPKLGLSAKNYGRACYECLRGGLDFTKDDENVNSQPFMRWRDRFVFCAEAIYKAQAETGEIKGHYLNATAGTCEEMMKRAAFARELGVPIVMHDYLTGGFTANTSLSHYCRDNGLLLHIHRAMHAVIDRQKNHGIHFRVLAKALRMSGGDHVHSGTVVGKLEGEREMTLGF-VDLLRDDFIEKDRSRGVFFTQDWVSMPGVIPVASGGIHVWHMPALTE…	1.834	0.996	0.384	2.949	6.261	13.292
YP_009644286.1	Fraxinus xanthoxyloides	euk	Form 1	complete	MSPQTETKAS-VG-FKAGVKE--Y-KL-TYYTPEYETKDTDILAAFRVTPQPGVPPEEAGAAVAAESSTGTWTTVWTDGLTSLDRYKGRCYHIEPVPGEADQYICYVAYPLDLFEEGSVTNMFTSIVGNVFGFKALRALRLEDLRIPPAYIKTFQGPPHGIQVERDKLNKYGRPLLGCTIKPKLGLSAKNYGRAVYECLRGGLDFTKDDENVNSQPFMRWRDRFLFCAEAIYKSQAETGEIKGHYLNATAGTCEEMIKRAVFARELGVPIIMHDYLTGGFTANTSLAHYCRDNGLLLHIHRAMHAVIDRQKNHGIHFRVLAKALRMSGGDHIHSGTVVGKLEGERDITLGF-VDLLRDDFIEKDRSRGIYFTQDWVSLPGVLPVASGGIHVWHMPALTE…	1.528	0.996	0.384	2.171	4.608	9.783
YP_009727269.1	Psathyrostachys huashanica	euk	Form 1	complete	MSPQTETKAG-VG-FQAGVKD--Y-KL-TYYTPEYETKDTDILAAFRVSPQPGVPPEEAGAAVAAESSTGTWTTVWTDGLTSLDRYKGRCYHIEPVAGEDNQWICYVAYPLDLFEEGSVTNMFTSIVGNVFGFKALRALRLEDLRIPPTYSKTFQGPPHGIQVERDKLNKYGRPLLGCTIKPKLGLSAKNYGRACYECLRGGLDFTKDDENVNSQPFMRWRDRFVFCAEAIYKSQAETGEIKGHYLNATAGTCEEMIKRAVFARELGVPIVMHDYLTGGFTANTTLAHYCRDNGLLLHIHRAMHAVIDRQKNHGMHFRVLAKALRMSGGDHIHAGTVVGKLEGEREMTLGF-VDLLRDDFIEKDRARGIFFTQDWVSMPGVIPVASGGIHVWHMPALTE…	1.488	0.996	0.384	2.086	4.429	9.403
VGO06374.1	Brachypodium hybridum	euk	Form 1	complete	MSPQTETKAS-VG-FKAGVKD--Y-RL-TYYTPEYETKDTDILAAFRVSPQPGVPPEEAGAAVAAESSTGTWTTVWTDGLTSLDRYKGRCYHIEPVPGEDAQWICYVAYPLDLFEEGSVTNMFTSIVGNVFGFKALRALRLEDLRIPPTYSKTFQGPPHGIQVERDKLNKYGRPLLGCTIKPKLGLSAKNYGRACYECLRGGLDFTKDDENVNSQPFMRWRDRFVFCAEAIYKSQAETGEIKGHYLNATAGTCEEMMKRAVFARELGVPIVMHDYLTGGFTANTTLAHYCRDNGLLLHIHRAMHAVIDRQKNHGMHFRVLAKALRMSGGDHIHAGTVVGKLEGEREITLGF-VDLLRDDFIEKDRARGIFFTQDWVSMPGVIPVASGGIHVWHMPALTE…	1.368	0.996	0.384	1.85	3.927	8.338
WP_192153647.1	Chroococcidiopsis sp. FACHB-1243	prok	Form 1	complete	MSAQTQTK---SG-YQAGVKD--Y-RL-TYYTPDYTPKDTDVLACFRVSPQPGVPPEEAGAAVAAESSTGTWTTVWTDLLTDLDRYKGRCYYIEPVPGEDNQFFCFVAYPLDLFEEGSVTNMLTSIVGNVFGFKALKALRLEDMRIPVAYLKTFQGPPHGIQVERDKLNKYGRPLLGCTIKPKLGLSAKNYGRAVYECLRGGLDFTKDDENINSQPFMRWRDRFLFVQEAIEKAQAETGEVKGHYLNVTAPTCEEMMKRAEFAKELGTPIIMHDYLTGGFTANTTLAKYCRDNGLLLHIHRAMHAVIDRQRNHGIHFRVLAKCLRMSGGDHLHSGTVVGKLEGERGITMGF-VDLMRENYVEEDRSRGIFFTQDWASMPGVMPVASGGIHIWHMPALVE…	2.594	0.996	0.384	6.305	13.386	28.419
NBO29784.1	Synechococcaceae bacterium WB6_1A_059	prok	Form 1	complete	MS-----KK-----YDAGVKE--Y-RD-TYWTPDYVPLDSDLLACFKCTGQEGVPREEVAAAVAAESSTGTWSTVWSELLTDLDFYKGRCYRIEEVPGDKEAFYAFIAYPLDLFEEGSITNVLTSLVGNVFGFKALRHLRLEDIRFPLAFIKTCGGPPNGIQVERDRMNKYGRPLLGCTIKPKLGLSGKNYGRVVYECLRGGLDFTKDDENINSQPFQRWQNRFEFVAEAVKLAEQETGERKGHYLNCTANTPEEMYERAEFAKELDQPIIMHDYITGGFTANTGLAKWCRKNGMLLHIHRAMHAVIDRHPKHGIHFRVLAKCLRLSGGDQLHTGTVVGKLEGDRQTTLGY-IDQLRESFVPEDRTRGNFFDQDWGSMPGVFAVASGGIHVWHMPALVA…	2.971	0.996	0.384	9.194	19.518	41.437
TARA_068.SAMEA2621020.5.0.22-0.45_1143160_4	Prochlorococcus marinus	prok	Form 1	complete	MA-----KK-----YDAGVKE--Y-RD-TYFTPDYVPLDTDLLACFKCTGQEGVPKEEVAAAVAAESSTGTWSTVWSELLVDLEFYKGRCYRIEDVPGDKDAFYAFIAYPLDLFEEGSITNVLTSLVGNVFGFKALRHLRLEDIRFPMAFIKTCGGPPSGIVVERDRLNKYGRPLLGCTIKPKLGLSGKNYGRVVYECLRGGLDLTKDDENINSQPFQRWRERFEFVAEAVKLAQQETGEVKGHYLNCTATTPEEMYKRAEFAKELDMPIIMHDYITGGFTANTGLANWCRENGMLLHIHRAMHAVIDRHPQHGIHFRVLAKCLRLSGGDQLHTGTVVGKLEGDRQTTLGY-IDNLRESFVPEDRTRGNFFDQDWGSMPGVFAVASGGIHVWHMPALLA…	2.533	0.996	0.384	5.931	12.592	26.733
YP_009251822.1	Urochloa decumbens	euk	Form 1	complete	MSPQTETKAS-VG-FKAGVKD--Y-KL-TYYTPEYETKDTDILAAFRVTPQPGVPPEEAGAAVAAESSTGTWTTVWTDGLTSLDRYKGRCYHIEPVPGEADQYICYIAYPLDLFEEGSVTNMFTSIVGNVFGFKALRALRLEDLRIPVAYAKTFQGPPHGIQVERDKLNKYGRPLLGCTIKPKLGLSAKNYGRACYECLRGGLDFTKDDENVNSQPFMRWRDRFVFCAEAIYKAQAETGEIKGHYLNATAGTCEEMIKRAVFARELGVPIVMHDYITGGFTANTSLAHYCRDNGLLLHIHRAMHAVIDRQKNHGIHFRVLAKALRMSGGDHIHSGTVVGKLEGEREITLGF-VDLLRDDFIEKDRSRGIFFTQDWASMPGVIPVASGGIHVWHMPALTE…	1.876	0.996	0.384	3.074	6.526	13.855
YP_009642950.1	Fraxinus lanuginosa	euk	Form 1	complete	MSPQTETKAS-VG-FKAGVKE--Y-KL-TYYTPEYETKDTDILAAFRVTPQPGVPPEEAGAAVAAESSTGTWTTVWTDGLTSLDRYKGRCYHIEPVPGEADQYICYVAYPLDLFEEGSVTNMFTSIVGNVFGFKALRALRLEDLRIPTAYIKTFQGPPHGIQVERDKLNKYGRPLLGCTIKPKLGLSAKNYGRAVYECLRGGLDFTKDDENVNSQPFMRWRDRFLFCAEAIYKSQTETGEIKGHYLNATAGTCEEMMKRAVFARELGVPIIMHDYLTGGFTANTSLAHYCRDNGLLLHIHRAMHAVIDRQKNHGIHFRVLAKALRMSGGDHIHSGTVVGKLEGERDITLGF-VDLLRDDFIEKDRSRGIYFTQDWVSLPGVLPVASGGIHVWHMPALTE…	1.518	0.996	0.384	2.149	4.562	9.684
YP_009117327.1	Callitropsis nootkatensis	euk	Form 1	complete	MSPKTETKAS-VG-FKAGVKD--Y-RL-TYYTPEYQTKDTDILAAFRVTPQPGVPPEEAGAAVAAESSTGTWTTVWTDGLTSLDRYKGRCYDIEPVPGEETQFIAYVAYPLDLFEEGSVTNLFTSIVGNVFGFKALRALRLEDLRIPPAYSKTFQGPPHGIQVERDKLNKYGRPLLGCTIKPKLGLSAKNYGRAVYECLRGGLDFTKDDENVNSQPFMRWRDRFCFCAEALYKAQAETGEIKGHYLNATAGTCEEMMKRAVFARELGVPIVMHDYLTGGFTANTSLAHYCRDNGLLLHIHRAMHAVIDRQRNHGMHFRVLAKALRMSGGDHIHAGTVVGKLEGEREVTLGF-VDLLRDDFIEKDRSRGIYFTQDWVSMPGVLPVASGGIHVWHMPALTE…	1.459	0.996	0.384	2.027	4.303	9.136
AAX44952.1	Eremopyrum distans	euk	Form 1	partial	MSPQTETKAG-VG-FQAGVKD--Y-KL-TYYTPEYETKDTDILAAFRVSPQPGVPPEEAGAAVAAESSTGTWTTVWTDGLTSLDRYKGRCYHIEPVAGEDNQWICYVAYPLDLFEEGSVTNMFTSIVGNVFGFKALRALRLEDLRIPPTYSKTFQGPPHGIQVERDKLNKYGRPLLGCTIKPKLGLSAKNYGRACYECLRGGLDFTKDDENVNSQPFMRWRDRFVFCAEAIYKSQAETGEIKGHYLNATAGTCEEMIKRAVFARELGVPIVMHDYLTGGFTANTTLAHYCRDNGLLLHIHRAMHAVIDRQKNHGMHFRVLAKALRMSGGDHIHSGTVVGKLEGEREMTLGF-VDLLRDDFIEKDRARGIFFTQDWVSMPGVIPVASGGIHVWHMPALTE…	1.593	0.996	0.384	2.317	4.919	10.443
WP_036914423.1	unclassified Prochlorococcus	prok	Form 1	complete	MS-----KK-----YDAGVKE--Y-RD-TYWTPDYVPLDTDLLACFKCTGQEGVPKEEVAAAVAAESSTGTWSTVWSELLTDLEFYKGRCYRIEDVPGDKESFYAFIAYPLDLFEEGSITNVLTSLVGNVFGFKALRHLRLEDIRFPMAFIKTCGGPPNGIVVERDRLNKYGRPLLGCTIKPKLGLSGKNYGRVVYECLRGGLDLTKDDENINSQPFQRWRERFEFVAEAVKLAQQETGEVKGHYLNCTATTPEEMYERAEFAKELDMPIIMHDYITGGFTANTGLANWCRKNGMLLHIHRAMHAVIDRHPKHGIHFRVLAKCLRLSGGDQLHTGTVVGKLEGDRQTTLGY-IDNLRESFVPEDRNRGNFFDQDWGSMPGVFAVASGGIHVWHMPALLA…	2.667	0.996	0.384	6.784	14.402	30.576
DAC84728.1	Nicotiana glauca	euk	Form 1	complete	MSPQTETKAS-VG-FKAGVKE--Y-KL-TYYTPEYQTKDTDILAAFRVTPQPGVPPEEAGAAVAAESSTGTWTTVWTDGLTSLDRYKGRCYRIERVVGEKDQYIAYVAYPLDLFEEGSVTNMFTSIVGNVFGFKALRALRLEDLRIPPAYVKTFQGPPHGIQVERDKLNKYGRPLLGCTIKPKLGLSAKNYGRAVYECLRGGLDFTKDDENVNSQPFMRWRDRFLFCAEALYKAQAETGEIKGHYLNATAGTCEEMIKRAVFARELGVPIVMHDYLTGGFTANTSLAHYCRDNGLLLHIHRAMHAVIDRQKNHGIHFRVLAKALRMSGGDHIHSGTVVGKLEGERDITLGF-VDLLRDDFVEQDRSRGIYFTQDWVSLPGVLPVASGGIHVWHMPALTE…	1.524	0.996	0.384	2.163	4.592	9.749
AAN27950.1	Hordeum marinum subsp. marinum	euk	Form 1	complete	MSPQTETKAS-VG-FKAGVKD--Y-KL-TYYTPEYETKDTDILAAFRVSPQPGVPPEEAGAAVAAESSTGTWTTVWTDGLTSLDRYKGRCYHIEPVPGEESQWICYVAYPLDLFEEGSVTNMFTSIVGNVFGFKALRALRLEDLRIPPTYSKTFQGPPHGIQVERDKLNKYGRPLLGCTIKPKLGLSAKNYGRACYECLRGGLDFTKDDENVNSQPFMRWRDRFVFCAEAIYKSQAETGEIKGHYLNATAGTCEEMIKRAVFARELGVPIVMHDYLTGGFTANTTLAHYCRDNGLLLHIHRAMHAVIDRQKNHGMHFRVLAKALRMSGGDHIHSGTVVGKLEGEREMTLGF-VDLLRDDFIEKDRARGIFFTQDWVSMPGVIPVASGGIHVWHMPALTE…	1.509	0.996	0.384	2.131	4.523	9.603
YP_009251988.1	Urochloa ruziziensis	euk	Form 1	complete	MSPQTETKAS-VG-FKAGVKD--Y-KL-TYYTPEYETKDTDILAAFRVTPQPGVPPEEAGAAVAAESSTGTWTTVWTDGLTSLDRYKGRCYHIEPVPGEADQYICYIAYPLDLFEEGSVTNMFTSIVGNVFGFKALRALRLEDLRIPVAYAKTFQGPPHGIQVERDKLNKYGRPLLGCTIKPKLGLSAKNYGRACYECLRGGLDFTKDDENVNSQPFMRWRDRFVFCAEAIYKAQAETGEIKGHYLNATAGTCEEMIKRAVFARELGVPIVMHDYITGGFTANTSLAHYCRDNGLLLHIHRAMHAVIDRQKNHGMHFRVLAKALRMSGGDHIHSGTVVGKLEGEREITLGF-VDLLRDDFIEKDRSRGIFFTQDWASMPGVIPVASGGIHVWHMPALTE…	1.79	0.996	0.384	2.82	5.987	12.711
YP_009240607.1	Trompettia cardenasiana	euk	Form 1	complete	MSPQTETKAS-VG-FKAGVKE--Y-KL-TYYTPEYQTKDTDILAAFRVTPQPGVPPEEAGAAVAAESSTGTWTTVWTDGLTSLDRYKGRCYRIERVVGEKDQYIAYVAYPLDLFEEGSVTNMFTSIVGNVFGFKALRALRLEDLRIPPAYVKTFQGPPHGIQVERDKLNKYGRPLLGCTIKPKLGLSAKNYGRAVYECLRGGLDFTKDDENVNSQPFMRWRDRFLFCAEALFKAQAETGEIKGHYLNATAGTCEEMIKRAVFARELGVPIVMHDYLTGGFTANTSLAHYCRDNGLLLHIHRAMHAVIDRQKNHGIHFRVLAKALRMSGGDHIHSGTVVGKLEGERDITLGF-VDLLRDDFVEQDRSRGIYFTQDWVSLPGVLPVASGGIHVWHMPALTE…	1.517	0.996	0.384	2.147	4.558	9.676
P48682.1	Amaranthus tricolor	euk	Form 1	complete	MSPQTETKAS-VG-FKAGVKD--Y-RL-TYYTPEYETLDTDILAAFRVTPQPGVPPEEAGAAVAAESSTGTWTSVWTDGLTSLDRYKGRCYNIEPVAGEENQYICYVAYPLDLFEEGSVTNMFTSIVGNVFGFKALRALRLEDLRIPVAYVKTFQGPPHGIQVERDKLNKYGRPLLGCTIKPKLGLSAKNYGRACYECLRGGLDFTKDDENVNSQPFMRWRDRFLFCAEAIYKSQAETGEIKGHYLNATAGTCEEMIKRAVFARELGVPIVMHDYLTGGFTANTSLSQYCRDNGLLLHIHRAMHAVIDRQKNHGMHFRVLAKALRLSGGDHIHSGTVVGKLEGERDITLGF-VDLLRDDYTEKDRSRGIFFTQSWVSTPGVLPVASGGIHVWHMPALTE…	1.755	0.996	0.384	2.724	5.783	12.278
QGV12399.1	Agoseris glauca	euk	Form 1	partial	MSPQTETKAS-VG-FKAGVKD--Y-KL-TYYTPEYETKDTDILAAFRVTPQPGVPPEEAGAAVAAESSTGTWTTVWTDGLTSLDRYKGRCYGIEPVPGEENQYIAYVAYPLDLFEEGSVTNMFTSIVGNVFGFKALRALRLEDLRIPTAYVKTFQGPPHGIQVERDKLNKYGRPLLGCTIKPKLGLSAKNYGRAVYECLRGGLDFTKDDENVNSQPFMRWRDRFLFCAEAIFKSQAETGEIKGHYLNATAGTCEEMMKRAIFARELGVPIVMHDYLTGGFTANTSLAHYCRDNGLLLHIHRAMHAVIDRQKNHGIHFRVLAKALRMSGGDHIHSGTVVGKLEGEREITLGF-VDLLRDDFIEKDRSRGIYFTQDWVSLPGVLPVASGGIHVWHMPALTE…	1.519	0.996	0.384	2.151	4.566	9.694
ATZ74616.1	Thuarea perrieri	euk	Form 1	partial	-----ETKAS-VG-FKAGVKD--Y-KL-TYYTPEYETKDTDILAAFRVTPQPGVPPEEAGAAVAAESSTGTWTTVWTDGLTSLDRYKGRCYHIEPVPGEADQYICYIAYPLDLFEEGSVTNMFTSIVGNVFGFKALRALRLEDLRIPPAYAKTFQGPPHGIQVERDKLNKYGRPLLGCTIKPKLGLSAKNYGRACYECLRGGLDFTKDDENVNSQPFMRWRDRFVFCAEAIYKAQAETGEIKGHYLNATAGTCEEMIKRAVFARELGVPIVMHDYITGGFTANTSLAHYCRDNGLLLHIHRAMHAVIDRQKNHGMHFRVLAKALRMSGGDHIHAGTVVGKLEGEREITLGF-VDLLRDDFIEKDRSRGIFFTQDWVSMPGVIPVASGGIHVWHMPALTE…	1.624	0.996	0.384	2.391	5.075	10.775
ABP01437.1	Lepturus repens	euk	Form 1	partial	MSPQTETKAG-VG-FQAGVKD--Y-KL-TYYTPEYETKDTDILAAFRVTPQPGVPAEEAGAAVAAESSTGTWTTVWTDGLTSLDRYKGRCYHIEPVPGEDSQYICYIAYPLDLFEEGSVTNMFTSIVGNVFGFKALRALRLEDLRIPPAYSKTFQGPPHGIQVERDKLNKYGRPLLGCTIKPKLGLSAKNYGRACYECLRGGLDFTKDDENVNSQPFMRWRDRFVFVAEAIYKSQAETGEIKGHYLNATAGTCEEMIKRAVFARELGVPIIMHDYITGGFTANTTLAHYCRDNGLLLHIHRAMHAVIDRQKNHGMHFRVLAKALRMSGGDHIHSGTVVGKLEGEREMTLGF-VDLLRDDYIEKDRSRGIFFTQDWVSMPGVIPVASGGIHVWHMPALTE…	1.74	0.996	0.384	2.683	5.696	12.092
P16306.1	Amaranthus hypochondriacus	euk	Form 1	complete	MSPQTETKAS-VG-FKAGVKD--Y-RL-TYYTPEYETQDTDILAAFRVSPQPGVPPEEAGAAVAAESSTGTWTSVWTDGLTNLDRYKGRCYNIEPVAGEENQYICYVAYPLDLFEEGSVTNMFTSIVGNVFGFKALRALRLEDLRIPVAYVKTFQGPPHGIQVERDKLNKYGRPLLGCTIKPKLGLSAKNYGRACYECLRGGLDFTKDDENVNSQPFMRWRDRFLFCAEAIYKSQAETGEIKGHYLNATAGTCEEMIKRAVFARELGVPIVMHDYLTGGFTANTSLSQYCRDNGLLLHIHVAMHAVIDRQKNHGMHFRVLAKALRLSGGDHIHSGTVVGKLEGERDITLGF-VDLLRDDYTEKDRCRGIFFTQSWVSTPGVLPVASGGIHVWHMPALTE…	1.719	0.996	0.384	2.628	5.579	11.844
AAN27974.1	Hordeum comosum	euk	Form 1	partial	MSPQTETKAG-VG-FQAGVKD--Y-KL-TYYTPEYETKDTDILAAFRVSPQPGVPPEEAGAAVAAESSTGTWTTVWTDGLTSLDRYKGRCYHIEPVAGEDNQWICYVAYPLDLFEEGSVTNMFTSIVGNVFGFKALRALRLEDLRIPPTYSKTFQGPPHGIQVERDKLNKYGRPLLGCTIKPKLGLSXKNYGRACYECLRGGLDFTKDDENVNSQPFMRWRDRFVFCAEAIYKSQAETGEIKGHYLNATAGTCEEMIKRAVFARELGVPIVMHDYLTGGFTANTTLAHYCRDNGLLLHIHRAMHAVIDRQKNHGMHFRVLAKALRMSGGDHIHSGTVVGKLEGEREMTLGF-VDLLRDDFIEKDRARGIFFTQDWVSMPGVIPVASGGIHVWHMPALTE…	1.59	0.996	0.384	2.31	4.904	10.412
SBO07509.1	Lablab purpureus	euk	Form 1	partial	MSPQTETKAS-VG-FKAGVKD--Y-KL-TYYTPDYETKDTDILAAFRVTPQPGVPPEEAGAAVAAESSTGTWTTVWTDGLTSLDRYKGRCYHIEPVAGEENQYIAYVAYPLDLFEEGSVTNMFTSIVGNVFGFKALRALRLEDLRIPTSYIKTFQGPPHGIQVERDKLNKYGRPLLGCTIKPKLGLSAKNYGRAVYECLRGGLDFTKDDENVNSQPFMRWRDRFLFCAEAIYKAQAETGEIKGHYLNATAGTCEEMIKRAVFARELGVPIVMHDYLTGGFTANTSLAHYCRDNGLLLHIHRAMHAVIDRQKNHGMHFRVLAKALRLSGGDHVHSGTVVGKLEGEREITLGF-VDLLRDDFIEKDRSRGIYFTQDWVSLPGVLPVASGGIHVWHMPALTE…	1.643	0.996	0.384	2.436	5.172	10.98
WP_125198469.1	Guyparkeria sp. SCN-R1	prok	Form 1	complete	MA----NKS-----YSAGVKD--Y-RE-TYWMPEYTPLDTDLLACFKITPQPGIDREEAAAAVAAESSTGTWTTVWTDLLTDMDFYKGRAYRIEDVPGDDSAFYAFIAYPIDLFEEGSVVNVFTSLVGNVFGFKAIRGLRLEDVRFPIAYIKTCGGPPHGIQVERDKLSKYGRPMLGCTIKPKLGLSAKNYGRAVYECLRGGLDFTKDDENINSQPFMRWRDRFLFVQEATQTAENQTGERKGHYLNVTAPTPEEMYKRAEFAKEIGAPIIMHDYITGGFTANTGLAKWCQENGVLLHIHRAMHAVIDRSPTHGIHFRVLTKILRLSGGDHLHTGTVVGKLEGDRASTLGW-IDLLRESFIPEDRSRGIFFDQDWGSMPGVFAVASGGIHVWHMPALVA…	2.677	0.996	0.384	6.847	14.537	30.863
WP_145105082.1	Rhodobacter sediminicola	prok	Form 1	complete	MD--TEIKGKE--RYKAGV--LKYAQMG-YWDGDYQPKDTDVLALFRITPQEGVDPIEAAAAVAGESSTATWTVVWTDRLTACDSYRAKAYKVEPVPGTPGQYFCYVAYDLILFEEGSIANLTASIIGNVFSFKPLKAARLEDMRFPVAYVKTYKGPPTGIIVERERLDKFGKPLLGATTKPKLGLSGKNYGRVVYEGLKGGLDFMKDDENINSQPFMHWRDRFLYVMEAVNLASAQTGEVKGHYLNITAGTMEEMYRRAEFAKSLGSVIVMVD-LIIGYTAIQSISEWCRQNDMILHMHRAGHGTYTRQKNHGISFRVIAKWLRLAGVDHLHCGTAVGKLEGDPPTVQGYY-NVCREPFNTVDLQRGLFFEQDWADLKKVMPVASGGIHAGQMHQLLS…	1.561	0.996	0.384	2.243	4.762	10.11
YP_009895413.1	Descurainia sophia	euk	Form 1	complete	MSPQTETKAS-VG-FKAGVKE--Y-KL-TYYTPEYETKDTDILAAFRVTPQPGVPPEEAGAAVAAESSTGTWTTVWTDGLTSLDRYKGRCYHIEPVPGEETQFIAYVAYPLDLFEEGSVTNMFTSIVGNVFGFKALAALRLEDLRIPPAYTKTFQGPPHGIQVERDKLNKYGRPLLGCTIKPKLGLSAKNYGRAVYECLRGGLDFTKDDENVNSQPFMRWRDRFLFCAEAIYKSQAETGEIKGHYLNATAGTCEEMIKRAVFARELGVPIVMHDYLTGGFTANTSLSHYCRDNGLLLHIHRAMHAVIDRQKNHGMHFRVLAKALRLSGGDHIHAGTVVGKLEGDRESTLGF-VDLLRDDYVEKDRSRGIFFTQDWVSLPGVLPVASGGIHVWHMPALTE…	1.47	0.996	0.384	2.049	4.351	9.237
AZB83560.1	Schizachyrium lomaense	euk	Form 1	complete	MSPQTETKAS-VG-FKAGVKD--Y-KL-TYYTPDYETKDTDILAAFRVTPQLGVPPEEAGAAVAAESSTGTWTTVWTDGLTSLDRYKGRCYHIEPVPGDPDQYICYVAYPLDLFEEGSVTNMFTSIVGNVFGFKALRALRLEDLRIPPAYAKTFQGPPHGIQVERDKLNKYGRPLLGCTIKPKLGLSAKNYGRACYECLRGGLDFTKDDENVNSQPFMRWRDRFVFCAEAIYKAQAETGEIKGHYLNATAGTCEEMIKRAVFAKELGVPIVMHDYLTGGFTANTTLSHYCRDNGLLLHIHRAMHAVIDRQKNHGMHFRVLAKALRMSGGDHIHSGTVVGKLEGEREITLGF-VDLLRDDFIEKDRSRGIFFTQDWVSMPGVIPVASGGIHVWHMPALTE…	1.774	0.996	0.384	2.776	5.893	12.511
YP_009672504.1	Cichorium intybus	euk	Form 1	complete	MSPQTETKAS-VG-FKAGVKD--Y-KL-TYYTPEYETKDTDILAAFRVTPQPGVPPEEAGAAVAAESSTGTWTTVWTDGLTSLDRYKGRCYGIEPVPGEENQYIAYVAYPLDLFEEGSVTNMFTSIVGNVFGFKALRALRLEDLRIPTAYVKTFQGPPHGIQVERDKLNKYGRPLLGCTIKPKLGLSAKNYGRAVYECLRGGLDFTKDDENVNSQPFMRWRDRFLFCAEAIFKSQAETGEIKGHYLNATAGTCEEMMKRAIFARELGVPIVMHDYLTGGFTANTSLAHYCRDNGLLLHIHRAMHAVIDRQKNHGIHFRVLAKALRMSGGDHIHSGTVVGKLEGEREITLGF-VDLLRDDFIEKDRSRGIYFTQDWVSLPGVLPVASGGIHVWHMPALTE…	1.527	0.996	0.384	2.169	4.604	9.775
YP_009471760.1	Cephalotaxus sinensis	euk	Form 1	complete	MSPKTETKAS-VG-FKAGVKD--Y-RL-TYYTPEYKTKDTDILAAFRVTPQPGVPPEEAGAAVAAESSTGTWTTVWTDGLTSLDRYKGRCYDIEPVPGEETQFIAYVAYPLDLFEEGSVTNLFTSIVGNVFGFKALRALRLEDLRIPPAYSKTFQGPPHGIQVERDKLNKYGRPLLGCTIKPKLGLSAKNYGRAVYECLRGGLDFTKDDENVNSQPFMRWRDRFCFCAEALYKAQAETGEIKGHYLNATAGTCEEMMKRAVFARELGVPIVMHDYLTGGFTANTSLAHYCRDNGLLLHIHRAMHAVIDRQRNHGMHFRVLAKALRMSGGDHIHAGTVVGKLEGEREVTLGF-VDLLRDDFIEKDRSRGIYFTQDWVSMPGVLPVASGGIHVWHMPALTE…	1.461	0.996	0.384	2.031	4.312	9.155
YP_007026475.1	Festuca altissima	euk	Form 1	complete	MSPQTETKAS-VG-FQAGVKD--Y-KL-TYYTPEYETKDTDILAAFRVTPQPGVPPEEAGAAVAAESSTGTWTTVWTDGLTSLDRYKGRCYHIEPVAGEDNQWICYVAYPLDLFEEGSVTNMFTSIVGNVFGFKALRALRLEDLRIPVAYAKTFQGPPHGIQVERDKLNKYGRPLLGCTIKPKLGLSAKNYGRACYECLRGGLDFTKDDENVNSQPFMRWRDRFVFCAEAIYKAQAETGEIKGHYLNATAGTCEEMIKRAVFARELGVPIVMHDYITGGFTANTSLAHYCRDNGLLLHIHRAMHAVIDRQKNHGMHFRVLAKALRMSGGDHIHAGTVVGKLEGEREMTLGF-VDLLRDDFIEKDRARGIFFTQDWVSMPGVIPVASGGIHVWHMPALTE…	1.736	0.996	0.384	2.674	5.676	12.051
AGO44796.1	Glycine tomentella	euk	Form 1	complete	MSPQTETKAS-VG-FKAGVKD--Y-KL-TYYTPDYETKDTDILAAFRVTPQPGVPPEEAGAAVAAESSTGTWTTVWTDGLTSLDRYKGRCYGLEPVAGEENQYIAYVAYPLDLFEEGSVTNMFTSIVGNVFGFKALRALRLEDLRIPTAYVKTFQGPPHGIQVERDKLNKYGRPLLGCTIKPKLGLSAKNYGRAVYECLRGGLDFTKDDENVNSQPFMRWRDRFLFCAEAIFKSQAETGEIKGHYLNATAGTCEEMMKRAVFARELGAPIIMHDYLTGGFTANTSLAHYCRDNGLLLHIHRAMHAVIDRQKNHGMHFRVLAKALRLSGGDHVHAGTVVGKLEGEREITLGF-VDLLRDDFIEKDRSRGIYFTQDWVSLPGVIPVASGGIHVWHMPALTE…	1.417	0.996	0.384	1.944	4.127	8.761
CAA90006.1	Peridictyon sanctum	euk	Form 1	partial	MSPQTETKAG-VG-FQAGVKD--Y-KL-TYYTPEYETKDTDILAAFRVSPQPGVPPEEAGAAVAAESSTGTWTTVWTDGLTSLDRYKGRCYHIEPVAGEDSQWICYVAYPLDLFEEGSVTNMFTSIVGNVFGFKALRALRLEDLRIPPTYSKTFQGPPHGIQVERDKLNKYGRPLLGCTIKPKLGLSAKNYGRACYECLRGGLDFTKDDENVNSQPFMRWRDRFVFCAEAIYKSQAETGEIKGHYLNATAGTCEEMIKRAVFARELGVPIVMHDYLTGGFTANTTLAHYCRDNGLLLHIHRAMHAVIDRQKNHGMHFRVLAKALRMSGGDHIHSGTVVGKLEGEREMTLGF-VDLLRDDFIEKDRARGIFFTQDWVSMPGVIPVASGGIHVWHMPALTE…	1.574	0.996	0.384	2.274	4.828	10.251
YP_009567270.1	Ipomoea splendor-sylvae	euk	Form 1	complete	MSPQTETKAS-VG-FKAGVKD--Y-KL-TYYTPEYQTKDTDILAAFRVTPQPGVPPEEAGAAVAAESSTGTWTTVWTDGLTSLDRYKGRCYRIERVIGEKDQYIAYVAYPLDLFEEGSVTNMFTSIVGNVFGFKALRALRLEDLRIPTAYIKTFQGPPHGIQVERDKLNKYGRPLLGCTIKPKLGLSAKNYGRAVYECLRGGLDFTKDDENVNSQPFMRWRDRFLFCAEALYKAQAETGEIKGHYLNATAGTCEEMMKRAIFARELGVPIVMHDYLTGGFTANTSLAHYCRDNGLLLHIHRAMHAVIDRQKNHGMHFRVLAKALRLSGGDHIHAGTVVGKLEGEREITLGF-VDLLRDDFVEQDRSRGIYFTQDWVSLPGVLPVASGGIHVWHMPALTE…	1.423	0.996	0.384	1.954	4.149	8.808
AKF00445.1	Reinhardtia latisecta	euk	Form 1	complete	MSPQTETKAS-VG-FKAGVKD--Y-KL-TYYTPDYETKDTDILAAFRVTPQPGVPPEEAGAAVAAESSTGTWTTVWTDGLTSLDRYKGRCYHIETVVGEENQYIAYVAYPLDLFEEGSVTNMFTSIVGNVFGFKALRALRLEDLRIPTSYSKTFQGPPHGIQVERDKLNKYGRPLLGCTIKPKLGLSAKNYGRAVYECLRGGLDFTKDDENVNSQPFMRWRDRFLFCTEALYKAQAETGEIKGHYLNATAGTCEEMMKRAIFARELGVPIVMHDYLTGGFTANTSLAHYCRDNGLLLHIHRAMHAVIDRQKNHGMHFRVLAKALRMSGGDHIHAGTVVGKLEGEREMTLGF-VDLLRDDFIEKDRSRGIFFTQDWVSMPGVIPVASGGIHVWHMPALTE…	1.385	0.994	0.385	1.879	3.997	8.499
YP_009586420.1	Solanum etuberosum	euk	Form 1	complete	MSPQTETKAS-VG-FKAGVKE--Y-KL-TYYTPEYQTKDTDILAAFRVTPQPGVPPEEAGAAVAAESSTGTWTTVWTDGLTSLDRYKGRCYRIERVVGEKDQYIAYVAYPLDLFEEGSVTNMFTSIVGNVFGFKALRALRLEDLRIPPAYVKTFQGPPHGIQVERDKLNKYGRPLLGCTIKPKLGLSAKNYGRAVYECLRGGLDFTKDDENVNSQPFMRWRDRFLFCAEALFKAQAETGEIKGHYLNATAGTCEEMIKRAVFARELGVPIVMHDYLTGGFTANTTLAHYCRDNGLLLHIHRAMHAVIDRQKNHGIHFRVLAKALRMSGGDHIHSGTVVGKLEGERDITLGF-VDLLRDDFVEQDRSRGIYFTQDWVSLPGVLPVASGGIHVWHMPALTE…	1.476	0.994	0.385	2.058	4.376	9.306
WP_013106007.1	Thiomonas	prok	Form 2	complete	MA----------------H-D----Q--SRYA-NLDLKESDILVAYKMKPKAGL---ATAAHFAAESSTGTNT---TDDFTGVDA---LVYFIDEAT-E----DMRIAYPIELFDRFMIVSFLTVI-GNNQGMGDVEYGKMIDFYVPERAIQMFDGPATDI------SNRLGRYIAGTIIKPKLGLRPEPFAQAAYQFW-GG-DFIKNDEPQGNQVF-PVKKVIPLVYDAMKRAQDETGEAKLFSMNITA--DDEMCARADFALEFGKLAFLVDYV-GGPGMVTARRQYPN---QYLHYHRAGHGAITSPSSRGYTAFVLAKMSRLQGASGIHVGTMYGKMEGDRNI----Y--MI-----ERDECQG-VYYQKW-GMKPTTPIISGGMNALRLPGFFE…	2.719	0.994	0.385	7.131	15.163	32.245
YP_009499474.1	Ligusticum chuanxiong	euk	Form 1	complete	MSPQTETKAG-VG-FKAGVKD--Y-KL-TYYTPDYETKDTDILAAFRVTPQPGVPPEEAGAAVAAESSTGTWTTVWTDGLTSLDRYKGRCYGIEPVAGEENQYIAYVAYPLDLFEEGSVTNMFTSIVGNVFGFKALRALRLEDLRIPVAYVKTFQGPPHGIQVERDKLNKYGRPLLGCTIKPKLGLSAKNYGRAVYECLRGGLDFTKDDENVNSQPFMRWRDRFLFCAEAIYKAQAETGEIKGHYLNATAGTCEEMMKRAIFARELGVPIVMHDYLTGGFTANTSLAHYCRDNGLLLHIHRAMHAVIDRQKNHGIHFRVLAKALRMSGGDHIHSGTVVGKLEGERDITLGF-VDLLRDDFIEKDRSRGIYFTQDWVSLPGVLPVASGGIHVWHMPALTE…	1.649	0.994	0.385	2.447	5.204	11.066
YP_009003837.1	Deschampsia antarctica	euk	Form 1	complete	MSPQTETKAS-VG-FQAGVKD--Y-KL-TYYTPEYETKDTDILAAFRVTPQPGVPPEEAGAAVAAESSTGTWTTVWTDGLTSLDRYKGRCYHIEPVAGEDNQWICYVAYPLDLFEEGSVTNMFTSIVGNVFGFKALRALRLEDLRIPPAYAKTFQGPPHGIQVERDKLNKYGRPLLGCTIKPKLGLSAKNYGRACYECLRGGLDFTKDDENVNSQPFMRWRDRFVFCAEAIYKAQAETGEIKGHYLNATAGTCEEMIKRAVFARELGVPIVMHDYITGGFTANTSLAHYCRDNGLLLHIHRAMHAVIDRQKNHGMHFRVLAKALRMSGGDHIHAGTVVGKLEGEREMTLGF-VDLLRDDFIEKDRARGIFFTQDWVSMPGVIPVASGGIHVWHMPALTE…	1.654	0.994	0.385	2.458	5.227	11.116
YP_009369048.1	Oryza alta	euk	Form 1	complete	MSPQTETKAS-VG-FKAGVKD--Y-KL-TYYTPEYETKDTDILAAFRVTPQPGVPPEEAGAAVAAESSTGTWTTVWTDGLTSLDRYKGRCYHIEPVVGEENQYIAYVAYPLDLFEEGSVTNMFTSIVGNVFGFKALRALRLEDLRIPTTYSKTFQGPPHGIQVERDKLNKYGRPLLGCTIKPKLGLSAKNYGRACYECLRGGLDFTKDDENVNSQPFMRWRDRFVFCAEAIYKSQAETGEIKGHYLNATAGTCEEMMKRAVFARELGVPIVMHDYLTGGFTANTSLAHYCRDNGLLLHIHRAMHAVIDRQKNHGMHFRVLAKALRMSGGDHIHAGTVVGKLEGEREMTLGF-VDLLRDDFIEKDRARGIFFTQDWVSMPGVIPVASGGIHVWHMPALTE…	1.429	0.994	0.385	1.963	4.174	8.877
YP_009192796.1	Eutrema yunnanense	euk	Form 1	complete	MSPQTETKAS-VG-FKAGVKE--Y-KL-TYYTPEYETKDTDILAAFRVTPQPGVPPEEAGAAVAAESSTGTWTTVWTDGLTSLDRYKGRCYHIEPVPGEETQFIAYVAYPLDLFEEGSVTNMFTSIVGNVFGFKALAALRLEDLRIPPAYTKTFQGPPHGIQVERDKLNKYGRPLLGCTIKPKLGLSAKNYGRAVYECLRGGLDFTKDDENVNSQPFMRWRDRFLFCAEAIYKSQAETGEIKGHYLNATAGTCEEMIKRAVFARELGVPIVMHDYLTGGFTANTSLAHYCRDNGLLLHIHRAMHAVIDRQKNHGMHFRVLAKALRLSGGDHIHAGTVVGKLEGDRESTLGF-VDLLRDDYVEKDRSRGIFFTQDWVSLPGVLPVASGGIHVWHMPALTE…	1.428	0.994	0.385	1.96	4.168	8.864
BAA07978.1	Ligusticum scoticum	euk	Form 1	partial	-------------------KD--Y-KL-TYYTPDYETKDTDILAAFRVTPQPGVPPEEAGAAVAAESSTGTWTTVWTDGLTSLDRYKGRCYGIEPVAGEENQFIAYVAYPLDLFEEGSVTNMFTSIVGNVFGFKALRALRLEDLRIPVAYVKTFQGPPHGIQVERDKLNKYGRPLLGCTIKPKLGLSAKNYGRAVYECLRGGLDFTKDDENVNSQPFMRWRDRFLFCAEAIYKAQAETGEIKGHYLNATAGTCEEMMKRAIFARELGVPIVMHDYLTGGFTANTSLAHYCRDNGLLLHIHRAMHAVIDRQKNHGIHFRVLAKALRMSGGDHIHSGTVVGKLEGERDITLGF-VDLLRDDFIEKDRSRGIYFTQDWVSLPGVLPVASGGIHVWHMPALTE…	1.774	0.994	0.385	2.771	5.892	12.529
[truncated: 66,909 more rows]
